# Supplementary material for: Chronic stress–induced ANPEP drives liver cancer progression by increasing glutathione synthesis and inhibiting ferroptosis
Source: J Clin Invest. 2025 Dec 2;136(4):e195685. doi: 10.1172/JCI195685 (PMC12904706; doi:10.1172/JCI195685)
Supplement: Supplemental table 1 [file jci-136-195685-s308.xlsx]

## Sheet: Sheet1
Index	Compounds	Formula	Precursor(g/mol)	Mass(g/mol)	RT(min)	Class I	Class II	MS_level	score	source	cpd_ID	HMDB	Pubchem CID	CAS	Metlin	control-2-FBS	control-4-FBS	control-5-FBS	Stress-2-FBS	Stress-3-FBS	Stress-4-FBS	mix01	mix02	mix03	kegg_map
FDATN00096	Ondansetron HCl	C18H20ClN3O	350.103	329.13	5.7901	Others	FDA	MS1	0.7203	rp	-	-	68647	99614-01-4	-	1863.36	1762.81	1016.04	1024.32	483.22	371.37	1341.68	1160.07	1342.34	--
MW0147400	Chlorimuron	C13H11ClN4O6S	420.976	386.009	1.1329	Heterocyclic compounds	Heterocyclic compounds	MS1	0.7366	rp	C18777	-	91762	99283-00-8	-	2154.25	2331.83	2041.16	2923.74	947.46	1183.18	2497.21	2547.91	2643.57	--
MW0111648	1-(4-Hydroxyphenyl)ethanone	C8H8O2	172.993	136.052	5.5351	Aldehyde,Ketones,Esters	Ketones	MS2-MetDNA	0.6899	rp	C10700	-	7469	99-93-4	-	20429.9	21576.6	22054.5	23135.5	21560.4	22806.9	22662	22758.8	22723.4	ko01100
MW0123298	Chelidonic acid	C7H4O6	224.022	184.001	0.6713	Organic acid And Its derivatives	Organic acid And Its derivatives	MS2-Search-DB	0.5409	rp	C08476	-	7431	99-32-1	-	72459.6	72604.4	69407.4	72456	71210.6	72189.9	71911.4	72251.6	71895.4	--
MW0002371	2,6-Dichloro-4-nitroaniline	C6H4Cl2N2O2	242.919	205.965	0.3856	Benzene and substituted derivatives	Benzene and substituted derivatives	MS1	0.5944	rp	C11000	-	7430	99-30-9	-	1945.66	3092.35	1933.08	2377.03	2297.22	2433.67	2424.93	2515.88	2489.11	--
MW0115285	Sialyl-Lewis X	C31H52N2O23	643.258	820.296	8.2021	Carbohydrates and Its metabolites	Carboxylic acids and derivatives	MS1	0.6167	rp	-	HMDB0006565	643990	98603-84-0	-	6363.59	5360.73	6276.54	3582.89	3226.32	5537.45	4865.76	4751.38	4871.13	--
MEDN1421	(±)8-HETE	C20H32O3	341.209	320.235	9.1302	FA	Oxidized lipids	MS2-Search-Local	0.8219	rp	-	HMDB0004679	-	98462-03-4	-	51856.3	57637.5	50264.1	57433.3	43876.4	65360.8	54555.5	53833.1	53868.9	--
MEDN0017	D-Pyroglutamic acid	C5H7NO3	128.035	129.043	1.1269	Amino acid and Its metabolomics	Amino acid derivatives	MS2-Search-Local	0.8632	rp	C01879	HMDB0000267	439685	98-79-3	-	39089.6	38125.4	44433.2	41770.1	36948.1	39073.3	41540.4	41805.2	41812.1	ko00480,ko01100
MEDN1166	4-hydroxybenzenesulfonic acid	C6H6O4S	172.991	173.999	3.512	Organic acid And Its derivatives	Sulfonic acids	MS2-Search-Local	0.8905	rp	C12849	-	4765	98-67-9	-	38536.5	153471	92712.1	138090	13162.5	128776	95533.6	94216.4	94775.5	--
MW0141213	10-Carboxy-13-deoxycarminomycin;D 788-1	C27H29NO11	543.163	543.174	7.0473	Heterocyclic compounds	Heterocyclic compounds	MS2-MetDNA	0.6187	rp	C12427	-	126779	97583-07-8	-	818.59	863.89	1027.49	861.55	143.75	617.43	1440.55	1415.31	1411.87	--
MW0126890	Troglitazone	C24H27NO5S	457.18	441.161	7.0657	Aldehyde,Ketones,Esters	Ketones	MS2-Search-DB	0.5813	rp	D00395	-	5591	97322-87-7	-	7633.7	10238.3	5456.69	8015.98	5322.64	6848.46	16863.5	16653.8	16960.1	--
MEDN1426	9(S),12(S),13(S)-TriHOME	C18H34O5	329.232	330.241	5.7754	FA	Oxidized lipids	MS2-Search-Local	0.8632	rp	C14833	HMDB04708	-	97134-11-7	-	9508.7	13606.4	13550.4	8868.48	9806.84	13162	12054.5	11901	12046.3	ko00591
MEDL02040	Gallocatechin	C15H14O7	305.072	306.074	5.6089	Flavonoids	Flavonoid	MS2-Search-DB	0.5294	rp	C12127	HMDB0038365	65084	970-73-0	-	7863.46	8339.74	6933.62	6900.19	7917.47	7180.15	8318.7	8268.15	8366.84	--
FDATN01525	Sulfaquinoxaline sodium	C14H11N4NaO2S	343.025	322.05	5.6646	Others	FDA	MS1	0.7476	rp	-	-	3693427	967-80-6	-	4591.36	2803.55	8864.8	774.05	1149.13	3906.34	3324.26	3319.76	3383.58	--
MW0139633	Salvianolic acid A	C26H22O10	513.119	494.121	4.4446	Organic acid And Its derivatives	Organic acid And Its derivatives	MS2-Search-DB	0.56	rp	C10492	-	5281793	96574-01-5	-	38069.3	39807.7	38293.2	39137.3	37613.7	38945.4	39284	39294.8	38962.6	--
MEDN0747	2,4-Di-tert-butylphenol	C14H22O	205.159	206.167	9.487	Benzene and substituted derivatives	Phenolics	MS2-Search-Local	0.8531	rp	-	HMDB000013816	7311	96-76-4	-	7800.45	9158.52	8811.41	5808.84	7496	10459.1	9906.31	9694.86	9921.76	--
MW0114275	Dihydroxyacetone	C3H6O3	90.0272	90.0317	1.0817	Aldehyde,Ketones,Esters	Ketones	MS2-MetDNA	0.9924	rp	C00184	HMDB0001882	670	96-26-4	-	62243.8	87842.8	84544.7	63594.5	46052.4	59204.8	60291.4	60889.5	60768.4	ko00561,ko01100,ko01200
FDATN00404	Apalutamide?(ARN-509)	C21H15F4N5O2S	544.07	477.088	0.6245	Others	FDA	MS1	0.6666	rp	-	-	24872560	956104-40-8	-	2500.86	2850.75	2657.08	3518.74	3174.37	2852.04	2942.64	2894.29	2980.46	--
MW0007920	N-(2,4-Difluorophenyl)-1-methyl-1H-pyrazole-5-carboxamide	C11H9F2N3O	473.109	237.071	0.6557	Benzene and substituted derivatives	Benzene and substituted derivatives	MS1	0.8719	rp	-	-	1509154	955964-96-2	-	55838	62516.8	57443.5	71280.5	60444.9	54040.7	60745.8	61133.1	60710	--
MW0002306	2,5-Bis(trifluoromethyl)benzenesulfonamide	C8H5F6NO2S	461.97	292.995	1.7083	Benzene and substituted derivatives	Benzene and substituted derivatives	MS1	0.5736	rp	-	-	28306200	951625-11-9	-	17.52	653.1	3232.66	418.82	2598.42	1597.57	2087	2157.5	2155.42	--
MW0103351	2'-Deoxyuridine	C9H12N2O5	247.072	228.075	1.3568	Nucleotide And Its metabolomics	Nucleotide and Its metabolomics	MS2-Search-Local	0.6735	rp	C00526	HMDB0000012	13712	951-78-0	-	5643.83	6886.9	7058.56	7013.36	6285.28	5656.4	6864.74	6827.51	6726.27	ko00240,ko01100,ko02010
MW0157377	Teleocidin B-1;(4S,7S,10S,13R)-13-Ethenyl-1,3,4,5,7,8,10,11,12,13-decahydro-4-(hydroxymethyl)-8,10,13-trimethyl-7,10-diisopropyl-6H-benzo[g][1,4]diazonino[7,6,5-cd]indol-6-one	C28H41N3O2	450.315	451.32	8.2968	Benzene and substituted derivatives	Benzene and substituted derivatives	MS2-Insilico	0.5563	rp	C05150	-	185384	95044-71-6	-	24979.1	27587.8	24927.4	23586.9	28455.8	24460.6	26810.7	26811	26522.9	--
MW0053905	Hexanamide, N-[(1S,2R,3E)-2-hydroxy-1-(hydroxymethyl)-3-heptadecen-1-yl]-6-[(7-nitro-2,1,3-benzoxadiazol-4-yl)amino]-	C30H49N5O6	620.355	575.368	7.0411	Benzene and substituted derivatives	Benzene and substituted derivatives	MS1	0.6258	rp	-	-	16219783	94885-02-6	-	8278	15534.3	12540.7	17047	11016.5	24370	18748.3	18154.6	18063.9	--
MW0118383	2-Chloro-3-(2-chloroethyl)-6-bromoquinoline	C11H8BrCl2N	303.92	304.919	0.7809	Heterocyclic compounds	Heterocyclic compounds	MS1	0.6922	rp	-	-	17039758	948294-46-0	-	37584.1	28544.2	60693.4	48484.2	39053.5	40405.9	47775.6	46360.6	47680	--
MW0121557	5-Hydroxythiabendazole	C10H7N3OS	298.002	217.031	4.1049	Benzene and substituted derivatives	Benzene and substituted derivatives	MS1	0.6903	rp	-	-	108227	948-71-0	-	2063.85	2282.56	2658.38	1279.45	1110.27	1706.21	2256.92	2211.78	2244.63	--
MW0121214	5-Bromo-3-(2,2,2-trifluoroethoxy)pyrazin-2-amine	C6H5BrF3N3O	307.9	270.957	1.2973	Heterocyclic compounds	Heterocyclic compounds	MS1	0.702	rp	-	-	59251962	947249-22-1	-	5128	4299.77	5130.73	3972.07	2805.46	3383.12	3607.55	3311.77	3398.52	--
MW0110913	Anandamide	C22H37NO2	450.243	347.282	10.6091	Alcohol and amines	Amines	MS1	0.6682	rp	C11695	HMDB0004080	5281969	94421-68-8	-	23037.7	28158.5	26883.1	8103.7	30535.5	10253	4277.47	1715.34	6306.32	ko04080,ko04361,ko04714,ko04723,ko04750
MEDL02553	Piperine	C17H19NO3	304.132	285.137	5.0357	Alkaloids	Alkaloids	MS2-MetDNA	0.7815	rp	C03882	HMDB0029377	638024	94-62-2	-	3779.26	3314.55	3806.29	3469.67	2818.06	3111.37	3521.21	3501.3	3465.43	--
MW0007718	Methyl 3-[[2-[4-(1-adamantyl)phenoxy]acetyl]amino]-4-hydroxybenzoate	C26H29NO5	434.195	435.205	4.1192	Benzene and substituted derivatives	Benzene and substituted derivatives	MS2-Search-DB	0.5139	rp	-	-	16124726	934593-90-5	-	1793.34	2648.49	1485.03	2505.13	2172.11	2689.21	2346.16	2225.88	2360.25	--
MEDP0041	D-Alanyl-D-Alanine	C6H12N2O3	197.031	160.085	0.8614	Amino acid and Its metabolomics	Small Peptide	MS2-MetDNA	0.8435	rp	C00993	HMDB0003459	5460362	923-16-0	-	53972.8	67648	97725.6	64639.4	102349	89504.6	77002.5	76276.4	76405.7	ko01100
MW0011105	(2Z)-3-[(Aminoiminomethyl)thio]-2-propenoic acid	C4H6N2O2S	191.019	146.015	1.1383	Organic acid And Its derivatives	Organic acid And Its derivatives	MS1	0.5936	rp	C13695	-	6604703	92138-10-8	-	9929.47	10370.5	12529.8	9125.74	9100.14	5152.98	8808.43	8785.18	8595.35	--
MW0109756	Spiro[3H-indole-3,3'-pyrrolidine]-1(2H)-acetic acid, 5-chloro-1'-[(2-fluorophenyl)methyl]-2,2',5'-trioxo-	C20H14ClFN2O5	415.056	416.058	5.714	Organic acid And Its derivatives	Organic acid And Its derivatives	MS2-Search-DB	0.546	rp	-	-	15950102	916046-55-4	-	4549.23	6085.27	5416.51	2993.85	11073	7174	6558.43	6861.3	6833.65	--
MW0112304	3-(2-Chloro-5-fluorophenyl)-3-oxopropionitrile	C9H5ClFNO	263.975	197.004	0.4218	Others	Others	MS1	0.6713	rp	-	-	26986338	914636-71-8	-	3944.28	3135.03	6423.44	4597.58	3358.72	1954.31	3657.98	3927.72	3981.12	--
MW0169625	Palmitoleoyl 3-carbacyclic Phosphatidic Acid	C20H37O5P	387.238	388.238	4.6882	FA	Others	MS2-Search-DB	0.5386	rp	-	-	9909601	910228-13-6	-	21286.4	26280.1	19250.9	22309	11377.5	23255.7	21952.8	21934.4	21720.7	--
MW0009910	Thiocarlide	C23H32N2O2S	399.214	400.218	8.6158	Benzene and substituted derivatives	Benzene and substituted derivatives	MS2-Search-DB	0.5791	rp	D07246	-	3001386	910-86-1	-	84151.8	120327	79885.5	115203	66910.8	127467	103265	101691	101873	--
MW0006231	Benzhydrol	C13H12O	389.153	184.089	3.1104	Benzene and substituted derivatives	Benzene and substituted derivatives	MS1	0.8985	rp	-	-	7037	91-01-0	-	37315.2	36638.1	30790.6	30917.5	28135.3	31879	36070.5	35160.1	36148.8	--
MEDN1440	13-HDoHE	C22H32O3	343.228	344.235	9.0434	FA	Oxidized lipids	MS2-Search-Local	0.7447	rp	-	HMDB60043	11559259	90780-53-3	-	602791	726225	539091	765838	539890	866679	724614	721539	724566	--
MW0001182	1-(4-Iodobenzyl)-1H-imidazole	C10H9IN2	888.916	283.981	0.7024	Benzene and substituted derivatives	Benzene and substituted derivatives	MS1	0.805	rp	-	-	15984072	906478-69-1	-	27129.6	28111.7	26940.7	26938.9	28480.6	27982	26867.3	26383.8	26504.5	--
MW0114753	Lobeline	C22H27NO2	378.233	337.204	8.7798	Benzene and substituted derivatives	Benzene and substituted derivatives	MS2-MetDNA	0.6694	rp	C07475	-	3945	90-69-7	-	13572.5	13968.4	8661.93	10428.7	8569.75	12888.8	11732.9	11575.2	11566.5	--
MW0015775	Androsta-1,4-diene-3,17-dione	C19H24O2	322.133	284.178	7.5661	Aldehyde,Ketones,Esters	Ketones	MS2-MetDNA	0.771	rp	C20144	HMDB0003422	13472	897-06-3	-	1940.82	2054.06	2016.3	1700.19	1309.91	1933.08	4734.19	4745.98	4611.13	ko01100
MW0054565	Lysope 18:1	C23H46NO7P	479.296	479.301	8.8711	GP	LPE	MS2-MetDNA	0.9574	rp	-	HMDB0011506	58177709	89576-29-4	-	17274.5	19131.4	14128.6	10916	10498.7	14831.6	14616.5	14620	14498.2	--
MW0121203	5-Bromo-2-furohydrazide	C5H5BrN2O2	240.901	203.953	0.4079	Heterocyclic compounds	Heterocyclic compounds	MS1	0.6613	rp	-	-	468636	89282-37-1	-	3390.38	3608.23	3651.06	3913.82	3502.82	4079.98	4100.45	4204.7	4207.02	--
MW0154198	N-Acetylanthranilate;2-(Acetylamino)-benzoic acid;N-Acetylanthranilic acid	C9H9NO3	231.063	179.058	5.8251	Benzene and substituted derivatives	Benzene and substituted derivatives	MS2-MetDNA	0.5319	rp	C06332	HMDB0032388	6971	89-52-1	-	3568.65	3757.97	4784.5	2497.31	1811.54	2729.48	3879.34	3861.9	3877.3	--
MW0000558	(2,3-Dichloro-6-fluorophenyl)acetic acid	C8H5Cl2FO2	256.933	221.965	0.7201	Benzene and substituted derivatives	Benzene and substituted derivatives	MS1	0.5509	rp	-	-	3511391	886497-57-0	-	96698.8	97466.4	118239	119080	123258	99751.8	113472	113064	109521	--
MW0121294	5-Bromo-N-(2,2-dimethoxyethyl)pyrimidin-2-amine	C8H12BrN3O2	556.971	261.011	4.4449	Heterocyclic compounds	Heterocyclic compounds	MS1	0.8756	rp	-	-	4036586	885267-37-8	-	38994.9	38165.2	38699.9	38881.6	38456.5	36360.1	38117.1	38112.2	38226.3	--
MW0010623	Manassantin B	C41H48O11	751.276	716.32	8.0962	Lignans and Coumarins	Lignans	MS1	0.5868	rp	-	-	11399874	88497-88-5	-	6082.22	2739.29	6683.5	6483.46	7573.4	7196.69	6457.01	6683.05	6417.37	--
MW0122783	Aloxistatin	C17H30N2O5	377.185	342.216	9.1302	Heterocyclic compounds	Heterocyclic compounds	MS2-Search-DB	0.5783	rp	-	-	65663	88321-09-9	-	47260.2	43430.4	35801.4	42357.5	34244.2	44457.8	43741.1	43252.7	43762.9	--
MEDP0275	Indole-3-Acetic Acid	C10H9NO2	174.055	175.063	2.3019	Heterocyclic compounds	Indole and Its derivatives	MS2-Search-Local	0.8166	rp	C00954	HMDB0000197	802	87-51-4	-	7336.96	10701.2	9095.49	9509.17	8403.13	8015.88	9175.33	9041.61	9181.87	ko00380,ko01100
MW0002883	2-Chloro-5-[(chloroacetyl)amino]benzoic acid	C9H7Cl2NO3	245.982	246.98	1.3866	Benzene and substituted derivatives	Benzene and substituted derivatives	MS1	0.6067	rp	-	-	4311554	869950-77-6	-	8559.7	9883.88	9479.16	8314.4	5396.76	7194.89	9681.74	9774.67	9774.43	--
MW0117228	1-Methyl-N-(2-pyridinylmethyl)-1H-indole-3-carboxamide	C16H15N3O	300.081	265.122	5.6089	Alcohol and amines	Amines	MS1	0.6639	rp	-	-	9206220	866563-32-8	-	6755.07	6842.07	6503.05	5922.47	5346.97	6066.71	5927.33	6027.44	5941.82	--
MW0000898	[1,1'-Biphenyl]-2-carboxylic acid, 4'-[[(1-oxopentyl)phenylamino]methyl]-	C25H25NO3	439.18	387.183	5.6078	Benzene and substituted derivatives	Benzene and substituted derivatives	MS2-Search-DB	0.5945	rp	-	-	51529932	862891-27-8	-	2159.02	2036.15	2386.08	2583.77	1795.88	2453.94	2344.69	2325.48	2231.03	--
MW0148406	Dialdehyde	C21H24N2O4	387.175	368.174	9.2491	Alkaloids	Alkaloids	MS2-MetDNA	0.5636	rp	C11678	-	11953960	85955-83-5	-	4417.89	3014.08	4002.87	2565.19	1479.46	2748.26	3489.24	3379.16	3493.12	--
MW0004382	4-(Dimethylamino)-N-(1,3-thiazol-2-yl)benzamide	C12H13N3OS	246.074	247.078	1.8436	Benzene and substituted derivatives	Benzene and substituted derivatives	MS1	0.9376	rp	-	-	2463677	851209-55-7	-	24088.1	23634	25073.3	21407.2	23407.6	21398.1	23880.6	23422.7	23912.4	--
MW0154731	Oleyloxyethyl Phosphorylcholine	C25H52NO5P	512.334	477.358	7.8506	Organic acid And Its derivatives	Phosphoric acids	MS2-Search-DB	0.5124	rp	-	-	21668182	84601-19-4	-	6411.47	6390.61	5644.32	6066.35	3800.45	5253.97	5821.7	5855.35	5853.36	--
MW0014872	5α-Androstane-3,17-dione	C19H28O2	324.186	288.209	8.4328	Hormones and hormone related compounds	Hormones and hormone related compounds	MS2-MetDNA	0.7569	rp	C00674	HMDB0000899	222865	846-46-8	-	3488.29	3991.91	3865.13	2586.64	1545.38	1950.91	3136.26	3088.75	3106.35	ko00140
MEDN1435	(±)5(6)-DiHETE	C20H32O4	335.221	336.23	7.5772	FA	Oxidized lipids	MS2-Search-Local	0.6902	rp	-	-	-	845673-97-4	-	2868.22	2522.42	2374.7	3519.4	2667.64	5391.7	6457.14	6752.7	5818.53	--
MW0125315	N-(2-Aminoethyl)-5-isoquinolinesulfonamide	C11H13N3O2S	250.068	251.073	5.6043	Alcohol and amines	Amines	MS1	0.6997	rp	-	-	3544	84468-17-7	-	5501.43	4262.57	4361.79	4838.85	3871.3	4562.73	4964.32	4780.15	4825.75	--
MW0146874	Bromochloroacetonitrile	C2HBrClN	151.886	154.896	1.1198	Others	Others	MS2-Insilico	0.5498	rp	C19353	-	55004	83463-62-1	-	3821.17	4203.53	3641.67	3954.1	1998.99	3548.13	4188.76	4307.52	4251.39	--
MW0006134	Bensulfuron-methyl	C16H18N4O7S	445.056	410.09	1.8406	Benzene and substituted derivatives	Benzene and substituted derivatives	MS1	0.5811	rp	C10937	-	54960	83055-99-6	-	6715.03	6163.7	6854.13	8394.69	4667.22	4790.09	6793.75	6806.52	6921.2	--
MW0053932	Hododeoxycholic acid	C24H40O4	195.138	392.293	6.9985	Organic acid And Its derivatives	Organic acid And Its derivatives	MS2-MetDNA	0.6108	rp	C15517	HMDB0000733	5283820	83-49-8	-	3830.56	2045	2901.16	2373.16	1958.57	1698.65	3398.06	3417.91	3391.41	--
MW0154030	Myristic Acid Alkyne	C14H24O2	223.17	224.178	9.2517	FA	Others	MS2-Search-DB	0.5929	rp	-	-	5312715	82909-47-5	-	36659.7	21621	23000.1	20432.1	16412.4	15837.6	23989.1	23904.1	23696.8	--
MEDN0604	Tetradecanedioic acid	C14H26O4	257.175	258.183	7.096	FA	FFA	MS2-Search-Local	0.8377	rp	C11002	HMDB0000872	13185	821-38-5	-	10247.4	10171.2	10231.4	8158.44	7299.66	8515.83	9215.76	9056.4	9226.33	--
MW0005717	5-Nitro-9,10-dioxo-9,10-dihydroanthracene-1-sulfonic acid	C14H7NO7S	367.966	332.994	3.1101	Benzene and substituted derivatives	Benzene and substituted derivatives	MS1	0.6554	rp	-	-	6714	82-50-8	-	2695.61	1918.11	2218.1	2865.04	1629.86	2423.53	2421.35	2467.45	2462.2	--
MW0012490	15-Oxo-5Z,8Z,11Z,13E-eicosatetraenoic acid	C20H30O3	317.211	318.219	9.2903	FA	Oxidized lipids	MS2-MetDNA	0.9674	rp	C04577	HMDB0010210	5280701	81416-72-0	-	31519.8	30985.9	27782.2	32718.5	21580.7	44969.7	31889.2	33876.3	32306.8	ko00590
MW0015555	Acetylvalerenolic acid	C17H24O4	583.326	292.168	8.2698	Terpenoids	Sesquiterpenoids	MS2-Search-DB	0.5412	rp	-	HMDB0035687	6439585	81397-67-3	-	72738.2	74365.3	69065.7	82198	84876.7	86686.3	78489.6	77648.1	77612.7	--
MW0017091	Cholic acid	C24H40O5	408.283	408.288	6.2335	Bile acids	Bile acids	MS2-MetDNA	0.9657	rp	C00695	HMDB0000619	221493	81254	-	1707.98	596.1	212.54	555.15	1177.18	175.75	1161.03	1196.76	1020.6	ko00120,ko01100,ko04976
MEDN0750	(±)12-HEPE	C20H30O3	317.212	318.219	8.6148	FA	Oxidized lipids	MS2-Search-Local	0.8879	rp	-	HMDB0010202	-	81187-21-5	-	168539	236926	161548	249987	158860	254448	215734	212914	215282	--
MW0105294	5,8,11,14-Tetraoxa-2-azahexadecanoic acid, 16-amino-, 1,1-dimethylethyl ester	C15H32N2O6	693.434	336.226	9.121	Organic acid And Its derivatives	Organic acid And Its derivatives	MS1	0.7477	rp	-	-	11688612	811442-84-9	-	2979.79	4498.9	2729.91	4433.39	1819.84	3902.7	3819.78	3809.5	3699.05	--
MW0109294	Pravastatin	C23H36O7	405.227	424.246	5.901	Others	Medicine	MS2-Search-DB	0.7631	rp	C01844	HMDB0005022	54687	81093-37-0	-	89812.7	49732.1	86953.7	96573.7	27117	86103.4	80712.3	79536.5	79840.8	ko04976
MW0137737	Coumachlor	C19H15ClO4	363.038	342.066	5.0357	Heterocyclic compounds	Heterocyclic compounds	MS2-Search-DB	0.5448	rp	C16805	-	54682651	81-82-3	-	13569.5	13848	13378.8	11109.1	10216.1	11570.8	13734.5	13519.8	13616.8	--
MW0063746	Taurocholate;Taurocholic acid;Cholyltaurine	C26H45NO7S	515.287	515.292	5.6673	Bile acids	Bile acids	MS2-MetDNA	0.9118	rp	C05122	HMDB0000036	6675	81-24-3	-	10592.2	14797.9	5825.09	15046.7	3258.97	3893.35	10748.1	10652.6	11300.4	ko00120,ko00430,ko01100,ko04976,ko04979
MEDN1153	Dehydrocholic acid	C24H34O5	383.219	402.241	10.3224	Bile acids	Bile acids	MS2-Search-DB	0.5999	rp	-	-	6674	81-23-2	-	15727.2	16925.5	13393.5	17358.9	10120.5	7471.33	16234.1	16233.5	15766.5	--
MW0113161	4'-Tert-butyl-2',6'-dimethyl-3',5'-dinitroacetophenone	C14H18N2O5	275.103	294.122	2.7087	Aldehyde,Ketones,Esters	Ketones	MS1	0.7239	rp	-	HMDB0031865	6669	81-14-1	-	2055.86	1789.87	1860.98	1477.15	1030.3	847.31	1966.11	1995.2	1981.24	--
MW0104474	2-Acetamidooctanoic acid	C10H19NO3	200.128	201.137	5.1977	Organic acid And Its derivatives	Organic acid And Its derivatives	MS2-Search-DB	0.8652	rp	-	HMDB0059745	95555	80782-69-0	-	20728.5	22407.1	22519.6	18785.9	21231.9	23022.1	22301	22127.5	22058.7	--
MEDN0494	8,15-Dihete	C20H32O4	335.22	336.23	10.7689	FA	FFA	MS2-Search-Local	0.6829	rp	-	HMDB0010219	53480358	80234-65-7	-	162300	143947	103428	84591.3	84241.5	81970.9	113643	110632	112555	--
MEDN0121	Enterodiol	C18H22O4	603.31	302.152	7.7279	Benzene and substituted derivatives	Phenolics	MS2-Search-DB	0.539	rp	C18166	HMDB0005056	115089	80226-00-2	-	12015.9	8163.54	19591.1	15987.1	11965	29229.4	11282.5	11485.4	9981.21	--
MW0007139	Fenson	C12H9ClO3S	266.99	267.996	5.5465	Benzene and substituted derivatives	Benzene and substituted derivatives	MS2-Insilico	0.5956	rp	C19030	-	6636	80-38-6	-	5293.86	4621	3862.81	4322.7	4285.28	4438.57	4357.08	4339.28	4321.17	--
MW0009783	Sulfachlorpyridazine	C10H9ClN4O2S	283.009	284.014	2.4042	Benzene and substituted derivatives	Benzene and substituted derivatives	MS2-Search-DB	0.5691	rp	D05948	-	6634	80-32-0	-	10952.4	11737	11654.3	11241.4	10090.1	10068.4	11374.3	11299.8	11281.9	--
MW0109041	Pantothenic acid	C9H17NO5	219.106	219.111	2.0847	Organic acid And Its derivatives	Organic acid And Its derivatives	MS2-MetDNA	0.9335	rp	-	HMDB0000210	988	79-83-4	-	2275.59	2265.26	2120.87	1920.9	1659.33	1757.16	2059.55	2017.91	2044.61	--
MEDN0325	L-Lactic Acid	C3H6O3	89.0247	90.0317	1.0817	Organic acid And Its derivatives	Organic acid And Its derivatives	MS2-Search-Local	0.8587	rp	C00186	HMDB0000190	107689	79-33-4	-	2.00473e+06	2.80354e+06	2.73553e+06	2.0428e+06	1.50055e+06	1.95039e+06	1.94822e+06	1.96606e+06	1.95543e+06	ko00010,ko00051,ko00620,ko00640,ko01100,ko04024,ko04066,ko04922,ko05230
MW0109418	Propionic acid	C3H6O2	93.0338	74.0368	13.2337	Organic acid And Its derivatives	Organic acid And Its derivatives	MS2-Search-DB	0.5758	rp	C00163	HMDB0000237	1032	79-09-4	-	367.26	1743.44	1932.63	934	351.99	446.97	1417.07	1268.32	1399.54	ko00640,ko00760,ko01100,ko04973,ko04974
MW0154984	Penitrem E	C37H45NO6	598.317	599.325	6.5172	Heterocyclic compounds	Heterocyclic compounds	MS1	0.6623	rp	C20597	-	3086087	78213-66-8	-	2032.53	2952.54	1158.31	3831.26	3463.37	5994.28	3044.79	3121.11	3108.98	--
MW0154985	Penitrem F	C37H44ClNO5	470.214	617.291	8.2624	Heterocyclic compounds	Heterocyclic compounds	MS1	0.992	rp	C20598	-	3086086	78213-65-7	-	10939.3	10895.6	11126.4	15565.5	11384.3	12515.1	14205	14235.8	14549.4	--
MW0159626	Calcium sulfate	CaSO4	216.878	135.914	0.4093	Others	Others	MS1	0.5802	rp	C13194	-	-	7778-18-9	-	5978.43	5630.1	6131.68	5957.55	6456	6546.55	6047.56	6072.26	6047.2	--
MW0105593	alpha-Amino-3-hydroxy-5-methyl-4-isoxazolepropionic acid	C7H10N2O4	226.081	186.064	5.6089	Organic acid And Its derivatives	Organic acid And Its derivatives	MS2-Insilico	0.5557	rp	C13672	-	1221	77521-29-0	-	18630	18260.2	18459.2	15070.6	14729.7	16704.4	17100.2	16876.9	16774.4	--
MW0110521	(1-Methyl-1H-pyrrol-2-yl)-N-(4-pyridinylmethyl)methanamine	C12H15N3	236.105	201.127	7.0657	Alcohol and amines	Amines	MS1	0.8268	rp	-	-	834391	774555-30-5	-	14959.8	19802.8	11602.7	18250.2	11576.5	15368.8	36629.2	36338.9	36347.3	--
MW0122592	8-Chloro-3-methyl-2,3,6,9-tetrahydro-1H-purine-2,6-dione	C6H5ClN4O2	236.97	200.01	0.3812	Aldehyde,Ketones,Esters	Ketones	MS1	0.697	rp	-	-	12617584	77350-93-7	-	5382.12	4985.79	3860.33	4193.98	4011.4	4161.63	4333.62	4251.38	4244.43	--
MEDL02215	Indole-3-carboxylic acid	C9H7NO2	160.04	161.048	3.0028	Heterocyclic compounds	Indole and Its derivatives	MS2-Search-Local	0.6688	rp	C19837	HMDB0003320	69867	771-50-6	-	17311.8	17724.7	16318.9	24926.5	17739.5	21350.5	20409.8	19881.8	19931.5	--
MW0125769	N-Ethyl-1,2-benzisothiazol-3-amine 1,1-dioxide	C9H10N2O2S	245.012	210.046	3.6517	Alcohol and amines	Amines	MS1	0.6751	rp	-	-	135452608	7677-48-7	-	3903.34	8886.77	6645.08	3650.72	5531.49	6042.58	5783.62	5826.83	5835.82	--
MW0003715	3,5-Dinitrocatechol	C6H4N2O6	199.006	200.007	5.3503	Benzene and substituted derivatives	Phenolics	MS2-Search-DB	0.5335	rp	-	-	3870203	7659-29-2	-	9211.41	11502.1	11848.4	11092.7	5271.15	6900.08	8530.33	8597.96	8315.22	--
FDATP00168	Divalproex Sodium	C16H31NaO4	641.398	310.212	10.5512	Others	FDA	MS1	0.7499	rp	-	-	23663956	76584-70-8	-	1570.76	988.24	842.55	239.7	721.62	372.87	1107.76	988.54	584.99	--
MEDN1384	D-Quinovose	C6H12O5	163.06	164.069	4.2183	Carbohydrates and Its metabolites	Sugars	MS2-Search-Local	0.6375	rp	C08352	-	439746	7658/8/4	-	749.94	11337.7	11678.6	109.65	98.02	352.4	4876.97	4871.81	4789.99	--
MW0121216	5-Bromo-3-(trifluoromethyl)-2-pyridinol	C6H3BrF3NO	502.836	240.935	0.7802	Heterocyclic compounds	Heterocyclic compounds	MS1	0.6389	rp	-	-	13491780	76041-79-7	-	5926.09	6192.95	4792.03	5197.09	4044.12	4330.25	5568.09	5526.93	5627.27	--
MW0113148	4-Oxo-4-(3-pyridyl)butanal	C9H9NO2	144.045	163.063	2.3022	Heterocyclic compounds	Heterocyclic compounds	MS2-MetDNA	0.9625	rp	C19567	HMDB0062406	115084	76014-80-7	-	48546.4	66002.2	60926.2	64652.7	58246.5	51117.3	58055.5	57658.8	58048.3	ko00760,ko00980,ko01100,ko05204
MW0105089	3-Methyl-2-oxobutanoic acid	C5H8O3	116.05	116.047	2.2956	Organic acid And Its derivatives	Organic acid And Its derivatives	MS2-Search-DB	0.5763	rp	C00141	HMDB0000019	49	759-05-7	-	3199.67	4904.04	4713.46	4544.93	3035.18	3050.58	3855.51	3832.46	3832.94	ko00280,ko00290,ko00770,ko01100,ko01210,ko01230,ko01240
MW0012516	16,16-Dimethyl-6-ketoprostaglandin E1	C22H36O6	395.24	396.251	7.6383	Hormones and hormone related compounds	Hormones and hormone related compounds	MS2-Search-DB	0.579	rp	-	-	10905349	75874-32-7	-	15066	7931.93	9315.13	6940.89	7087.92	7927.19	9507.36	9393.1	9368.83	--
MW0120329	4-Chloro-1,1-dioxidotetrahydro-3-thienyl acetate	C6H9ClO4S	246.963	211.991	4.4446	Heterocyclic compounds	Heterocyclic compounds	MS1	0.7495	rp	-	-	282947	75754-25-5	-	3640.57	2886.26	3278.5	4194.08	4344.09	4490.91	4108.19	4105.68	4157.87	--
MW0113266	5-Phospho-D-ribose 1-diphosphate	C5H13O14P3	408.955	389.952	1.1645	Organic acid And Its derivatives	Organic acid And Its derivatives	MS2-MetDNA	0.5967	rp	C00119	HMDB0000280	7339	7540-64-9	-	2125.7	2214.6	1554.69	1752.18	734.67	1693.66	1923.46	1968.04	1902.01	ko00030,ko00230,ko00240,ko00340,ko00400,ko00790,ko01100,ko01200,ko01230,ko01240,ko01523
FDATN00769	Fusidate Sodium	C31H47NaO6	537.33	538.327	8.6451	Others	FDA	MS1	0.6499	rp	-	-	23672955	751-94-0	-	19569.2	17412.4	18589.6	16365.2	17718.2	16503.9	18615.1	18366.6	18421	--
MW0142272	2-Chloro-1,1,1-trifluoroethane	C2H2ClF3	116.972	117.98	0.7201	Others	Hydrocarbon derivatives	MS2-Insilico	0.5598	rp	C19367	-	6408	75-88-7	-	97585.8	95572.3	100443	95342.7	103869	95665.2	94625	94337.2	94313.7	--
MW0127454	Dimethyl sulfide	C2H6S	61.0177	62.019	0.4038	Others	Others	MS1	0.586	rp	C00580	HMDB0002303	1068	75-18-3	-	11727.9	13787	13330.8	11496.5	12927.4	15114.8	10989.2	11683	11497.7	ko00920,ko01100
MW0147305	Cefpiramide sodium	C25H23N8NaO7S2	715.095	634.103	5.0404	Organic acid And Its derivatives	Organic acid And Its derivatives	MS1	0.673	rp	C13376	HMDB0014574	23663969	74849-93-7	-	1953.28	1485.93	763.64	874.3	957.02	853.91	1661.17	1684.47	1543.07	--
MW0054351	Limaprost	C22H36O5	379.245	380.256	8.9336	Hormones and hormone related compounds	Hormones and hormone related compounds	MS2-Search-DB	0.58	rp	-	-	73357588	74397-12-9	-	11445.1	7521.38	10922	7439.94	8025.49	7750.15	9400.11	9113.99	9163.48	--
MW0013385	2-acetyl-1-alkyl-sn-glycero-3-phosphocholine	C26H54NO7P	522.355	523.364	10.1092	GP	PC	MS2-Search-DB	0.6253	rp	-	HMDB0062195	108156	74389-68-7	-	8943.87	7826.43	8771.72	6940.28	5729.29	6076.67	8044.72	8001.17	8001.98	--
MW0169964	TRIPTOPHENOLIDE	C20H24O3	311.168	312.173	11.4374	Aldehyde,Ketones,Esters	Esters	MS2-Search-DB	0.6903	rp	-	-	173273	74285-86-2	-	8123.91	18967.5	8437.14	6586.98	13499.1	16517.4	19756.5	19351.4	19191.6	--
MW0009887	Tetrachlorosalicylanilide	C13H7Cl4NO2	347.917	350.92	3.1104	Benzene and substituted derivatives	Phenolics	MS2-Search-DB	0.5284	rp	C11274	-	124579	7426/7/5	-	11120.7	10718.1	10510.1	10732.1	10223.1	9752.32	11135.1	11125.6	10841.5	--
MW0109045	P-chlorophenylalanine	C9H10ClNO2	198.032	199.04	2.4042	Amino acid and Its metabolomics	Amino acids	MS2-Search-Local	0.8358	rp	D04143	-	4652	7424-00-2	-	54449.8	54495	53124.1	50311.6	45055.9	50652.2	53254.7	53266.8	52863.3	--
MW0168907	Carbocyclic Thromboxane A2	C22H36O3	347.258	348.266	9.7534	FA	Others	MS2-Search-DB	0.677	rp	-	-	5311387	74034-56-3	-	26013.6	40580	35732.9	37498.2	28215.5	48579.5	35662	35960.9	35652.8	--
MW0107823	Leukotriene C4 methyl ester	C31H49N3O9S	808.281	639.319	8.9527	Aldehyde,Ketones,Esters	Esters	MS1	0.5615	rp	-	-	101070933	73958-10-8	-	2492.15	2447.33	2009.37	2005.53	1761.67	1063.92	2263.54	2387.56	2221.84	--
MW0002575	2-{[(2-Oxo-2H-chromen-3-yl)carbonyl]amino}benzoic acid	C17H11NO5	344.038	309.064	0.5623	Benzene and substituted derivatives	Benzene and substituted derivatives	MS1	0.6261	rp	-	-	689890	73877-78-8	-	2066.05	2387.71	5323.36	596.8	3453.07	2852.33	1330.71	1074.73	1446.41	--
MEDN1160	Mevalonate 5-phosphate	C6H13O7P	264.987	228.04	1.1027	Organic acid And Its derivatives	Phosphoric acids	MS2-Search-Local	0.8959	rp	-	-	-	73566-35-5	-	5191.85	8051.94	14895.7	8761.17	4691.71	8072.75	9887.54	10466.5	10068.2	--
MW0151906	Janthitrem C	C37H47NO4	568.361	569.351	9.1982	Heterocyclic compounds	Heterocyclic compounds	MS1	0.6283	rp	C20601	HMDB0040684	156106	73561-91-8	-	308758	243569	268327	222383	204261	225422	257584	254195	257675	--
MW0103454	Adenosine 5-O-(3-thiodiphophate)	C10H15N5O9P2S	611.964	443.007	0.6759	Nucleotide And Its metabolomics	Nucleotide and Its metabolomics	MS1	0.6756	rp	C13743	-	5310996	73536-95-5	-	17093.2	26254.4	18314.1	18982.8	27157.1	11397.5	14925.8	13800.2	15191.7	--
MW0116467	1-(5-Bromopyridin-2-yl)piperazine	C9H12BrN3	275.993	241.022	1.3866	Heterocyclic compounds	Heterocyclic compounds	MS1	0.9124	rp	-	-	16414227	73406-97-0	-	57232.9	61676.6	66345.9	54732.3	34610.1	47580.6	51861.4	51465.4	53858.9	--
MW0152105	Lamtidine	C18H28N6O	396.218	344.233	10.7217	Heterocyclic compounds	Heterocyclic compounds	MS1	0.6666	rp	C11804	-	71988	73278-54-3	-	1525.29	1186.31	872.84	870.64	946	733.33	1499.41	1414.34	1472.1	--
MEDL00680	CMPentylF	C12H20N4OS	267.128	268.136	4.4305	Organic acid And Its derivatives	Organic acid And Its derivatives	MS1	0.7366	rp	C19107	-	194501	73248-95-0	-	9256.07	9748.53	8515.5	9182.09	7737.79	8238.81	9532.33	9472.63	9462.81	--
MW0118748	2-Methyl-5-(2-thienyl)thieno[2,3-d]pyrimidine-4-thiol	C11H8N2S3	300.943	263.985	4.0969	Heterocyclic compounds	Heterocyclic compounds	MS1	0.5954	rp	-	-	2416646	732292-19-2	-	2304.79	2356.19	2375.81	1284.64	1153.01	1845.8	2462.1	2444.16	2427.29	--
MEDP0025	L-Tryptophan	C11H12N2O2	203.082	204.09	2.2956	Amino acid and Its metabolomics	Amino acids	MS2-Search-Local	0.9093	rp	C00078	HMDB0000929	6305	73-22-3	-	54326.9	84347.4	80352.1	88099.4	53234.7	56421.9	71190.2	70574.6	70265.5	ko00260,ko00380,ko00400,ko00970,ko01100,ko01210,ko01230,ko01240,ko04361,ko04726,ko04974,ko04978,ko05143,ko05230
MW0124100	Felodipine	C18H19Cl2NO4	418.038	383.069	1.8396	Heterocyclic compounds	Heterocyclic compounds	MS1	0.685	rp	D00319	HMDB0015158	3333	72509-76-3	-	2136.85	2852.59	2231.49	2375.18	1917.33	954.06	2230.19	2266.18	2249.45	--
MW0005810	6-Chloro-N4-(4-methylphenyl)-2,4-pyrimidinediamine	C11H11ClN4	350.113	234.067	2.2871	Benzene and substituted derivatives	Benzene and substituted derivatives	MS1	0.7362	rp	-	-	238748	7249-31-2	-	2374.72	3424.11	2882.93	2891.11	1142.97	2341.8	2457.24	2466.24	2371.82	--
MW0154928	Parsonsine	C22H33NO8	438.209	439.221	6.4368	Heterocyclic compounds	Heterocyclic compounds	MS2-Insilico	0.5882	rp	C10357	-	15060933	72213-98-0	-	3570.73	6352.23	5672.82	5663.01	6527.32	4757.44	5803.72	5732.92	5789.9	--
MW0154829	p,p'-DDD	C14H10Cl4	316.942	319.951	1.2201	Benzene and substituted derivatives	Benzene and substituted derivatives	MS2-Insilico	0.5565	rp	C06636	-	6294	72-54-8	-	6712.42	7513.81	6796.55	8110.37	5133.11	5432.2	8338.7	8555.95	8366.14	--
MEDN0785	LTB4	C20H32O4	335.222	336.23	9.121	FA	Oxidized lipids	MS2-Search-Local	0.5248	rp	C02165	-	5280492	71160-24-2	-	51906	56711.3	44174.3	53921.8	40784.4	58210.3	54613	53901.2	53861.8	ko00590,ko01100,ko03320,ko04080,ko04726,ko04750,ko04976
MW0124781	Meloxicam	C14H13N3O4S2	403.035	351.035	0.854	Heterocyclic compounds	Heterocyclic compounds	MS1	0.9275	rp	C08169	HMDB0014952	54677470	71125-38-7	-	3902.48	5829.35	15594.1	6357.73	17461.8	12272.1	9753.6	9568.23	9765.64	--
MEDN0751	(±)12-HETE	C20H32O3	319.229	320.235	9.1295	FA	Oxidized lipids	MS2-Search-Local	0.8224	rp	-	HMDB0006111	-	71030-37-0	-	4.0833e+06	4.12822e+06	3.1755e+06	3.91416e+06	3.10278e+06	4.10208e+06	3.8809e+06	3.88098e+06	3.88072e+06	--
MW0159668	HCO3-	HCO3	59.9856	60.9926	9.6592	Others	Others	MS2-Insilico	0.5937	rp	C00288	HMDB00595	-	71-52-3	-	2.28482e+06	1.92522e+06	2.31482e+06	3.0945e+06	2.99687e+06	2.22038e+06	2.50286e+06	2.56595e+06	2.5459e+06	ko00230,ko00910,ko01100,ko02010,ko04024,ko04964,ko04966,ko04970,ko04971,ko04972,ko04976,ko04978
MEDP0017	L-Histidine	C6H9N3O2	154.063	155.07	7.4791	Amino acid and Its metabolomics	Amino acids	MS2-Search-DB	0.5855	rp	C00135	HMDB0000177	6274	71-00-1	-	223.47	299.7	333.04	215.26	201.63	368.84	934.14	912.59	934.14	ko00340,ko00410,ko00970,ko01100,ko01230,ko02010,ko04974,ko05230
MW0110277	Tyrosyl-Arginine	C15H23N5O4	356.17	337.175	7.0698	Amino acid and Its metabolomics	Amino acid derivatives	MS2-MetDNA	0.691	rp	C02993	HMDB0005768	123804	70904-56-2	-	2012.03	2375.16	1558.97	2639.88	2050.75	1855.9	4679.12	4646.73	4676.52	--
MEDL02169	5-Hydroxy-6,8,11,14-eicosatetraenoic acid	C20H32O3	302.22	320.235	10.336	FA	FFA	MS2-MetDNA	0.8637	rp	C04805	HMDB0011134	5280733	70608-72-9	-	13865.5	16122	12044.2	15658	9567.21	6315.92	11635.1	11628.1	11248.6	ko00590,ko04750
MW0052415	Dinorprostaglandin E1	C18H30O5	307.188	326.209	9.889	Hormones and hormone related compounds	Hormones and hormone related compounds	MS2-Search-DB	0.5602	rp	-	-	16061101	7046-40-4	-	23155.4	17187.4	19976.5	29823.3	23372.1	15187.9	25860.2	26267.6	23850.9	--
MWS-04-288g_N	Monophenyl phosphate	C6H7O4P	208.973	174.008	1.1351	Benzene and substituted derivatives	Benzene and substituted derivatives	MS2-Search-Local	0.6015	rp	C02734	-	12793	701-64-4	-	16783	16858.2	14798.7	17119.5	12057.4	14212.7	16494.2	16547.6	16506.7	--
MW0105888	Asparagine	C4H8N2O3	153.03	132.054	0.854	Amino acid and Its metabolomics	Amino acids	MS2-MetDNA	0.7895	rp	C00152	HMDB0000168	6267	70-47-3	-	3786.35	3996.41	3548.64	4937.73	3317.4	3030.94	4048.35	3965.26	4008.44	ko00250,ko00970,ko01100,ko01230,ko04974,ko04978,ko05230
MW0016211	Bixin	C25H30O4	434.23	394.214	10.7166	Organic acid And Its derivatives	Organic acid And Its derivatives	MS2-Search-DB	0.529	rp	C08582	HMDB0035317	5281226	6983-79-5	-	8766.12	10168.7	7977.94	6389.88	6473.9	5561.54	7485.26	7306.15	7321.84	--
MW0007294	Haloxyfop-methyl	C16H13ClF3NO4	356.035	375.048	3.1104	Benzene and substituted derivatives	Benzene and substituted derivatives	MS1	0.6167	rp	C11031	-	50896	69806-40-2	-	7466.91	8030.65	7884.53	6579.44	5448.84	7053.9	6981.4	6912.46	6898.88	--
MW0007293	Haloxyfop	C15H11ClF3NO4	360.024	361.033	7.9375	Benzene and substituted derivatives	Benzene and substituted derivatives	MS2-Search-DB	0.7235	rp	C04871	-	50895	69806-34-4	-	8218.45	7281.02	7404.6	5511.61	4378.76	7075.75	6698.06	6806.31	6690.93	--
MW0107609	Kasugamycin	C14H25N3O9	378.152	379.159	7.0657	Alcohol and amines	Amines	MS2-Search-DB	0.6142	rp	C17968	-	65174	6980-18-3	-	21092.3	27943.3	17981.5	25015.6	17988	19842.5	53299.7	52801.5	53194.2	--
MW0012999	1-Stearoyl-2-hydroxy-sn-glycero-3-phosphoethanolamine	C23H48NO7P	480.309	481.317	8.6451	GP	PC	MS2-Search-DB	0.6388	rp	C21484	HMDB0011130	9547068	69747-55-3	-	1.40559e+06	1.23979e+06	1.28724e+06	1.1055e+06	961859	1.2189e+06	1.27681e+06	1.27747e+06	1.26198e+06	ko04216
MW0008738	N-[5-(Ethylsulfanyl)-1,3,4-thiadiazol-2-yl]-N'-phenylurea	C11H12N4OS2	301.019	280.045	0.854	Benzene and substituted derivatives	Benzene and substituted derivatives	MS1	0.6519	rp	-	-	3279858	69378-09-2	-	2371.95	3478.09	2311.99	2667.48	2264.64	2317.07	2785.68	2752.43	2786.66	--
MEDN0311	Dodecanedioic Aicd	C12H22O4	229.144	230.152	6.0657	FA	FFA	MS2-Search-Local	0.7394	rp	C02678	HMDB0000623	-	693-23-2	-	4674.22	3112.66	2059.91	1821.42	3083.31	3695.47	2623.12	2611.7	2414.11	--
MW0146738	Biotin amide	C10H17N3O2S	242.1	243.104	7.5777	Alcohol and amines	Amines	MS2-MetDNA	0.8177	rp	C01893	HMDB0001458	83831	6929-42-6	-	7172.22	7129.1	6722.08	6927.06	6326.43	7106.85	17344.3	17357.5	17099.8	--
MW0117424	2-(2,5-Dichlorophenyl)-5-methyl-1,2-dihydro-3H-pyrazol-3-one	C10H8Cl2N2O	379.971	242.001	1.2655	Aldehyde,Ketones,Esters	Ketones	MS1	0.6219	rp	-	-	4743273	692273-24-8	-	5548.82	5825.21	5667.79	5499.6	6673.9	10945.7	6906.61	7103.49	6995.83	--
MEDN1006	Uric acid	C5H4N4O3	168.023	168.028	1.0865	Organic acid And Its derivatives	Organic acid And Its derivatives	MS2-MetDNA	0.96	rp	C00366	HMDB0000289	1175	69-93-2	-	4183.41	4487.21	9237.17	4678.75	3362.78	6539.43	5919.1	5914.85	5832.69	ko00230,ko01100,ko04976
MW0054179	Jasmonic acid	C12H18O3	247.074	210.126	4.2614	Hormones and hormone related compounds	Hormones and hormone related compounds	MS2-Search-DB	0.5993	rp	C08491	HMDB0032797	5281166	6894-38-8	-	23991.5	25118	24455.2	22133.2	20991.9	22864.3	24919.5	24387.5	24920.3	ko00592,ko01100
MW0122720	Acetamide, 2-[[3-(4-fluorophenyl)-3,4,6,7-tetrahydro-4-oxothieno[3,2-d]pyrimidin-2-yl]thio]-N-(6-methyl-2-benzothiazolyl)-	C22H17FN4O2S3	320.996	484.05	0.6713	Alcohol and amines	Amines	MS1	0.9402	rp	-	-	2155389	687561-60-0	-	35241.6	38106.5	39121.1	40692.5	38827.3	36460.8	37706.2	37664.7	37870.3	--
MW0154719	Oleandolide	C20H34O7	385.222	386.231	7.589	Heterocyclic compounds	Heterocyclic compounds	MS2-Insilico	0.572	rp	C11990	-	443564	68540-16-9	-	15425.8	9494.5	10199.9	1371.35	5180.35	10901.6	9321.46	9111.82	9119	ko01100
MW0108646	N-Acetyl-L-proline	C7H11NO3	156.071	157.074	4.1191	Amino acid and Its metabolomics	Amino acid derivatives	MS2-Search-DB	0.5324	rp	-	HMDB0094701	66141	68-95-1	-	306313	319686	297938	308468	261293	310958	309079	308733	305999	--
MW0012096	11-Dehydrothromboxane B2	C20H32O6	389.191	368.22	9.9102	Hormones and hormone related compounds	Hormones and hormone related compounds	MS2-Search-DB	0.5989	rp	-	HMDB0004242	71684421	67910-12-7	-	5664.41	6170.97	4819.07	5327.21	4155.76	2447.7	6389.57	6237.08	6399.33	--
MW0105602	Amastatin	C21H38N4O8	514.282	474.269	6.6451	Amino acid and Its metabolomics	Amino acid derivatives	MS2-Search-DB	0.555	rp	C01552	-	439518	67655-94-1	-	36436.9	67069.2	14505.5	70885.2	9433.17	14241.7	39119.7	38595.4	39024.2	--
MW0112183	2-Keto-D-gluconic acid	C6H10O7	230.996	194.043	2.8898	Organic acid And Its derivatives	Organic acid And Its derivatives	MS2-Search-DB	0.5543	rp	C06473	-	3035456	669-90-9	-	21907.5	13940.5	18103.6	15722.6	27339.5	13861.1	18460.8	18585.7	18463.9	ko00030,ko01100
MW0157964	Tralomethrin	C22H19Br4NO3	767.754	664.806	0.7503	Terpenoids	Terpene	MS1	0.5947	rp	C18413	-	9809914	66841-25-6	-	5251.97	5890.99	1503.23	3000.16	3001.97	3150.11	3224.94	3291.44	3438.67	--
MW0149104	Evoxanthidine	C15H11NO4	268.059	269.069	3.1104	Heterocyclic compounds	Heterocyclic compounds	MS2-Insilico	0.5797	rp	C10668	-	442899	668-35-9	-	106419	104751	105407	104428	107877	104412	106724	106727	106496	--
MW0052939	Forskolin	C22H34O7	445.198	410.231	7.4868	Heterocyclic compounds	Heterocyclic compounds	MS2-Search-DB	0.5799	rp	C09076	-	47936	66575-29-9	-	3318.89	8011.62	16407.5	1120.26	1178.64	334.79	4943.23	4889.9	4899.47	--
MW0001422	1-[(4-Bromoanilino)methyl]-2-naphthol	C17H14BrNO	326.018	327.026	3.1253	Benzene and substituted derivatives	Benzene and substituted derivatives	MS1	0.558	rp	-	-	240933	6638-14-8	-	3118.44	3263.18	2276.95	2477.53	2301.73	2487.15	2758.71	2754.19	2726.03	--
MW0105302	5-Aminovaleric acid	C5H11NO2	98.0655	117.079	4.1191	Organic acid And Its derivatives	Organic acid And Its derivatives	MS2-Search-DB	0.72	rp	C00431	HMDB0003355	138	660-88-8	-	225735	228803	211399	225172	195776	227010	227083	225232	225128	ko00310,ko00330,ko01100
MW0117876	2,4,5-Trichloro-6-methylpyrimidine	C5H3Cl3N2	194.927	195.936	1.1456	Heterocyclic compounds	Heterocyclic compounds	MS1	0.6307	rp	-	-	231055	6554-69-4	-	76277.4	79728.6	80573.6	82569.3	71719.2	69669.2	72939.2	72122.4	72599.9	--
MW0121288	5-Bromo-DL-tryptophan	C11H11BrN2O2	422.001	282	1.8708	Amino acid and Its metabolomics	Amino acid derivatives	MS1	0.6209	rp	-	-	96735	6548-09-0	-	4581.24	4376.43	3778.57	2929.64	2755.16	3024.7	2360.79	2420.77	2562.97	--
MW0004628	4-Amino-6-(trifluoromethyl)benzene-1,3-disulfonamide	C7H8F3N3O4S2	317.983	318.991	2.3876	Benzene and substituted derivatives	Benzene and substituted derivatives	MS1	0.7006	rp	-	-	69561	654-62-6	-	1884.25	2814.7	2643.56	2748.07	1216.88	1245.57	2288.31	2199.97	2181.91	--
MW0003003	2'-Deoxyadenosine-5'-monophosphate	C10H14N5O6P	330.056	331.068	5.3654	Nucleotide And Its metabolomics	Nucleotide and Its metabolomics	MS2-Search-DB	0.5643	rp	C00360	HMDB0000905	12599	653-63-4	-	5528.15	6521.44	6695.84	7788.69	5549.17	7104.68	6769.2	6724.29	6715.67	ko00230,ko01100
MEDN0084	Benzoic Acid	C7H6O2	121.029	122.037	4.4728	Benzene and substituted derivatives	Benzene and substituted derivatives	MS2-Search-Local	0.8416	rp	C00180	HMDB0001870	243	65-85-0	-	9612.14	10539.2	9396.77	7682.72	8610.26	9763.78	17485	17358.5	17361.8	ko00360,ko01100
MW0151294	Icacine	C22H31NO6	404.195	405.215	8.6154	Heterocyclic compounds	Heterocyclic compounds	MS2-Insilico	0.5953	rp	C08690	-	441739	64999-57-1	-	2543.42	3711.3	2059.82	4296.19	2967.22	5054.23	3164.4	3181.27	3074.1	--
MEDN0308	Dl-2-Aminooctanoic Acid	C8H17NO2	158.118	159.126	3.0028	Organic acid And Its derivatives	Organic acid And Its derivatives	MS2-MetDNA	0.6388	rp	-	HMDB0000991	69522	644-90-6	-	5254.69	4686.4	4976.05	4843.2	5361.23	4899.86	5104.33	5044.01	5021.15	--
MW0105409	Acetic acid	C2H4O2	59.0142	60.0211	1.7368	Organic acid And Its derivatives	Organic acid And Its derivatives	MS2-Insilico	0.8345	rp	C00033	HMDB0000042	176	64-19-7	-	2.33543e+07	2.22658e+07	2.68408e+07	1.9215e+07	1.80321e+07	21784073	2.45162e+07	2.49124e+07	2.44901e+07	ko00010,ko00430,ko00440,ko00534,ko00620,ko00630,ko00640,ko00660,ko00920,ko01100,ko01200,ko04725,ko04973,ko04974
MW0006807	Diethyl (4-fluorobenzyl)phosphonate	C11H16FO3P	349.029	246.082	0.8392	Benzene and substituted derivatives	Benzene and substituted derivatives	MS1	0.589	rp	-	-	11064685	63909-58-0	-	104.26	1202.59	2281.16	764.89	3193.39	679.21	1191.34	1083.49	1118.02	--
MW0000339	Morphine N-oxide	C17H19NO4	601.25	301.131	6.8224	Alkaloids	Isoquinoline alkaloids	MS2-Search-DB	0.6076	rp	C11786	HMDB0029382	5362459	639-46-3	-	4720.21	5894.16	3424.59	8001.73	4418.25	10884.7	6037.21	6012.9	5929.08	--
MW0109586	S-Carboxymethyl-L-cysteine	C5H9NO4S	178.021	179.025	0.7421	Amino acid and Its metabolomics	Amino acid derivatives	MS1	0.5621	rp	D06393	HMDB0029415	1080	638-23-3	-	6669.2	7845.81	6782.86	7916.47	6241.55	6905.33	6864.65	6805.04	6920.55	--
MEDN0593	D-Malic acid	C4H6O5	133.013	134.022	0.996	Organic acid And Its derivatives	Organic acid And Its derivatives	MS2-Search-Local	0.6924	rp	C00497	HMDB0031518	92824	636-61-3	-	11676.3	7541.69	15711	11510.8	5436.43	5845.26	9185.42	9956.57	9483.06	ko00650,ko01100
MW0169756	REBAUDIOSIDE C	C44H70O22	949.429	950.436	3.4188	Flavonoids	Flavones	MS2-Search-DB	0.7442	rp	-	HMDB0034947	3085268	63550-99-2	-	6725.79	4736.52	4325.01	7583.72	7611.75	20120.4	8163.66	8098.27	8102.83	--
MW0142570	2-Pyrrolidinone, 5-((1E,3R)-4,4-difluoro-3-hydroxy-4-phenyl-1-buten-1-yl)-1-(6-(2H-tetrazol-5-yl)hexyl)-, (5R)-	C21H27F2N5O2	418.206	419.213	3.5727	Benzene and substituted derivatives	Benzene and substituted derivatives	MS1	0.7335	rp	-	-	11316084	634193-54-7	-	635.12	1733.31	745.29	1055.31	971.39	2153.32	1509.31	1454.97	1515.62	--
MW0004334	4-(4-Oxo-2-thioxo-1,3-thiazolidin-3-yl)benzoic acid	C10H7NO3S2	304.981	252.987	1.1323	Benzene and substituted derivatives	Benzene and substituted derivatives	MS1	0.6525	rp	-	-	233538	6322-60-7	-	2480.87	2789.32	1997.73	1066.84	2085.66	755.74	1282.5	1278.23	1302.24	--
MW0148190	Decarboxy-Norlobaric Acid	C23H26O6	398.175	398.173	11.487	Organic acid And Its derivatives	Organic acid And Its derivatives	MS2-Search-DB	0.5959	rp	-	-	233380	6320-33-8	-	1443.72	1882.45	1004.69	482.22	1270.43	722.99	1327.98	1321.7	1325.95	--
MEDP0020	L-Methionine	C5H11NO2S	148.04	149.051	3.8246	Amino acid and Its metabolomics	Amino acids	MS2-Search-DB	0.5656	rp	C00073	HMDB0000696	6137	63-68-3	-	1203.95	1958.32	1283.88	3277.29	2661.6	1259.38	2399.79	2395.6	2332.1	ko00270,ko00970,ko01100,ko01210,ko01230,ko01240,ko01523,ko04974,ko04978,ko05230
MW0015784	Androstenedione	C19H26O2	322.171	286.193	7.8113	Aldehyde,Ketones,Esters	Ketones	MS2-MetDNA	0.726	rp	C00280	HMDB0000053	6128	63-05-8	-	6075.28	4734.45	4286.36	1951.85	1638.6	1568.09	3608.28	3567.8	3569.49	ko00140,ko01100,ko01522,ko04913,ko04917,ko05200,ko05215
MW0053898	Hexadecanal	C16H32O	259.243	240.245	10.8818	Aldehyde,Ketones,Esters	Aldehydes	MS2-MetDNA	0.9235	rp	C00517	HMDB0001551	984	629-80-1	-	2503.91	4227.17	3588.38	3063.5	2212.98	977.74	2159.5	2212.4	2153.49	ko00071
MEDN1139	DL-2-hydroxystearic acid	C18H36O3	299.258	300.266	9.6473	FA	FFA	MS2-Search-DB	0.593	rp	-	-	69417	629-22-1	-	15301.6	20291.4	20345.6	12100.7	18457.1	23452.8	16801.6	17014.7	15477.9	--
MW0141455	16,16-dimethyl Prostaglandin E2 p-(p-acetamidobenzamido) phenyl ester	C37H48N2O7	631.335	632.346	8.5231	Hormones and hormone related compounds	Hormones and hormone related compounds	MS1	0.994	rp	-	-	6449809	62873-55-6	-	9206.19	11109.8	9053.08	15224.6	15110.6	17992.9	11067.5	11017.4	10606.8	--
MW0052728	Ethyl hexadecanoate	C18H36O2	589.517	284.272	10.3522	Aldehyde,Ketones,Esters	Esters	MS1	0.8644	rp	-	HMDB0029811	12366	628-97-7	-	390265	304622	344506	313372	319507	264433	129133	332.17	131455	--
MW0120620	4-Methyl-6,7,8,9-tetrahydro-2H-pyrano[3,2-g]quinolin-2-one	C13H13NO2	318.051	215.095	0.6331	Aldehyde,Ketones,Esters	Ketones	MS1	0.7273	rp	-	-	100789	62669-73-2	-	3091.56	2667.37	3029.35	2752.46	1954.7	3061.81	2645.38	2616.92	2556.72	--
MW0010737	(±)7-epi-Jasmonic acid	C12H18O3	419.24	210.126	6.8803	Organic acid And Its derivatives	Organic acid And Its derivatives	MS2-Search-DB	0.5408	rp	C16317	-	7251183	62653-85-4	-	2453.18	2035.78	2442.39	8344.89	2588.56	5258.64	3736.32	3764.14	3548.75	ko00592,ko01100
MEDL00486	(R)-3-Hydroxybutanoic acid	C4H8O3	144.066	104.047	1.9996	Amino acid and Its metabolomics	Amino acid derivatives	MS2-Search-Local	0.6755	rp	-	-	92135	625-72-9	-	11513.8	8851.05	9449.33	7290.75	7459.58	7582.11	8400.17	8364.52	8244.54	--
MEDN0391	DHA	C22H32O2	327.233	328.24	10.7053	FA	Oxidized lipids	MS2-Search-Local	0.883	rp	C06429	HMDB0002183	15608515	6217-54-5	-	920457	981022	881397	719794	748397	614960	898527	878549	900093	ko01040
MEDL00487	3-(3-Hydroxyphenyl)-propionic acid	C9H10O3	165.055	166.063	3.8534	Organic acid And Its derivatives	Organic acid And Its derivatives	MS2-MetDNA	0.8872	rp	C11457	HMDB0000375	91	621-54-5	-	3254.59	2750.77	2831.74	2957.41	2962.5	2261.16	2899.91	2841.2	2812.51	ko00360,ko01100
MW0004140	3-Methylphenylacetic acid	C9H10O2	149.06	150.068	5.8207	Benzene and substituted derivatives	Benzene and substituted derivatives	MS2-MetDNA	0.8574	rp	-	HMDB0002222	12121	621-36-3	-	4721.14	6041.27	7176.05	3491.34	2590.52	3373.39	4938.13	4842.57	4899.55	--
MW0007047	Ethyl 4-[(1H-1,2,3-benzotriazol-1-ylmethyl)amino]benzoate	C16H16N4O2	331.098	296.127	5.6023	Benzene and substituted derivatives	Benzene and substituted derivatives	MS1	0.7096	rp	-	-	753295	62001-47-2	-	483.58	282.06	321.21	248.66	789.9	811.85	814.75	464.3	720.05	--
MW0017029	Cevadine	C32H49NO9	607.38	591.341	9.2224	Aldehyde,Ketones,Esters	Esters	MS1	0.6772	rp	-	-	5380394	62-59-9	-	11349.2	11238.3	11367.4	9823.44	8201.15	12462.9	12122.5	11805.1	12035.7	--
MW0155492	Phenylmercury acetate	C8H8HgO2	185.993	338.023	0.9132	Benzene and substituted derivatives	Benzene and substituted derivatives	MS1	0.7387	rp	C11151	-	16682730	62-38-4	-	3382.47	3201.72	3463.13	3439.87	3298.54	3425.19	3523.86	3508.31	3456.61	--
MEDN1311	2-Hydroxycaprylic acid	C8H16O3	159.102	160.11	4.745	Organic acid And Its derivatives	Organic acid And Its derivatives	MS2-Search-Local	0.6385	rp	-	HMDB0000711	94180	617-73-2	-	32716	27214.6	10819.2	8833.47	11005	17413.1	18602.7	17729.8	14424.5	--
MW0133727	4-Methylumbelliferyl glucuronide	C16H16O9	351.066	352.079	5.681	Heterocyclic compounds	Heterocyclic compounds	MS2-Search-DB	0.5925	rp	C11584	-	91553	6160-80-1	-	10450.7	10710.8	10515.7	8882.28	8085.77	9191.1	9521.6	9317.89	9535.93	--
MW0137932	Deoxyschizandrin	C24H32O6	415.209	416.22	9.1364	Heterocyclic compounds	Heterocyclic compounds	MS2-Insilico	0.5553	rp	C16951	-	43595	61281-38-7	-	13316.7	14621.5	11186	13586.8	11544.8	12427.8	13243.4	13015.6	12999.6	--
MW0111171	N-[4-(4-Bromophenyl)-1,3-thiazol-2-yl]-2-chloroacetamide	C11H8BrClN2OS	366.892	331.921	0.4138	Alcohol and amines	Amines	MS1	0.579	rp	-	-	791103	6125-32-2	-	4207.32	3502.01	3298.91	4734.12	2683.43	3494.6	3784.99	4014.57	3886.36	--
MW0062283	Prostratin	C22H30O6	430.211	390.204	9.0466	FA	Oxidized lipids	MS2-Search-DB	0.5577	rp	C20197	-	454217	60857-08-1	-	5540.78	7993.31	5608	7720.5	5525.01	9597.16	6539.86	6727.86	6559.5	--
MW0052648	Esculentoside B	C36H56O11	664.38	664.382	9.7706	Organic acid And Its derivatives	Organic acid And Its derivatives	MS2-Search-DB	0.5188	rp	-	HMDB0034636	5070782	60820-94-2	-	225428	337528	218180	193452	142316	172821	218647	218969	210955	--
MW0119107	3-(9H-Purin-6-ylthio)propanoic acid	C8H8N4O2S	305.022	224.037	6.6337	Organic acid And Its derivatives	Organic acid And Its derivatives	MS1	0.6802	rp	-	-	69096	608-10-6	-	78875.2	160963	91807.4	59889.1	52189.7	51729.4	89248.6	85133.4	88854.3	--
MW0124192	Furmecyclox	C14H21NO3	250.144	251.152	9.6473	Heterocyclic compounds	Heterocyclic compounds	MS2-Insilico	0.7193	rp	C18912	-	43359	60568-05-0	-	40828.8	35213.4	43859.2	36730	44674.6	41391.2	39064.2	38318.5	38459.4	--
MW0137302	Aklavin	C30H35NO10	569.214	569.226	9.1456	Heterocyclic compounds	Heterocyclic compounds	MS2-MetDNA	0.6374	rp	C18634	-	149755	60504-57-6	-	7966.85	7368.66	6612.82	7829.72	4696.82	4667.47	8260.9	8064.42	8276.89	--
MEDL00581	D-Allose	C6H12O6	215.032	180.063	0.7802	Carbohydrates and Its metabolites	Sugars	MS2-Search-Local	0.7467	rp	-	HMDB0001151	439507	6038-51-3	-	358166	281181	394396	399201	454283	447536	392918	392236	392911	--
MEDL01920	2-n-Propyl-2-pentenoic acid	C8H14O2	283.191	142.099	7.6383	Organic acid And Its derivatives	Organic acid And Its derivatives	MS2-Search-Local	0.6788	rp	C16653	HMDB0013902	6437068	60218-41-9	-	9727.75	8974.89	8462.19	7935.72	6681.84	18068.8	8620.82	8427.02	8545.01	ko00982
MW0052760	Ethylmalonic acid	C5H8O4	132.045	132.042	5.6156	Organic acid And Its derivatives	Organic acid And Its derivatives	MS2-Search-DB	0.581	rp	-	HMDB0002001	11756	601-75-2	-	3039.15	3572.6	3347.4	3401.42	3346.57	3481.09	3480.68	3453.68	3469.24	--
MEDN1133	Butanone acid	C4H6O3	101.024	102.032	0.8917	Organic acid And Its derivatives	Organic acid And Its derivatives	MS2-Search-Local	0.6716	rp	-	-	-	600-18-0	-	5906.51	6816.42	5734.73	5468.61	4970.65	5362.79	5524.55	5568.65	5520.08	--
MW0139803	Tetracycline	C22H24N2O8	443.149	444.153	10.8751	Heterocyclic compounds	Heterocyclic compounds	MS2-Search-DB	0.5729	rp	C06570	HMDB0014897	54675776	60-54-8	-	4518.21	4560.24	4563.21	3855.99	2989.93	829.32	2728.57	2882.84	2303.68	ko01100,ko04976
MW0054374	Linoleic acid	C18H32O2	280.236	280.24	11.0019	FA	FFA	MS2-MetDNA	0.9953	rp	C01595	HMDB0000673	5280450	60-33-3	-	279570	297645	272541	198125	170901	186353	273658	267440	268981	ko00591,ko01040,ko01100
MEDN0006	L-Tyrosine	C9H11NO3	180.066	181.074	1.1464	Amino acid and Its metabolomics	Amino acids	MS2-Search-Local	0.746	rp	C00082	HMDB0000158	6057	60-18-4	-	22859.9	31042.5	30278.9	34156.8	15279.1	21289.7	32530.4	33318.3	33050.1	ko00130,ko00261,ko00350,ko00360,ko00400,ko00730,ko00970,ko01100,ko01210,ko01230,ko01240,ko04728,ko04916,ko04917,ko04974,ko05012,ko05030,ko05031,ko05034,ko05230
MW0115531	β-Gentiobiose	C12H22O11	377.09	342.116	0.6765	Carbohydrates and Its metabolites	Sugars	MS2-Search-DB	0.5822	rp	C08240	-	441422	5996-00-9	-	59376.4	23039	32090.7	20376	17307.6	17377.7	21802.2	21763	21868.8	--
MW0009818	Sulindac sulfone	C20H17FO4S	407.039	372.083	5.6219	Benzene and substituted derivatives	Benzene and substituted derivatives	MS1	0.6318	rp	-	HMDB0060620	5472495	59864-04-9	-	2437.76	2476.27	1619.25	589.51	1919.26	3170.44	1649.45	1616.23	1654.7	--
MW0123157	Brimonidine	C11H10BrN5	290.007	291.012	1.945	Heterocyclic compounds	Heterocyclic compounds	MS2-Search-DB	0.5664	rp	C07886	HMDB0014627	2435	59803-98-4	-	3444.62	3162.26	2493.06	4083	3606.13	2259.18	3538.17	3603.16	3632.4	--
MW0157200	Staphidine	C42H58N2O	605.446	606.455	10.7467	Others	Others	MS2-Insilico	0.5233	rp	C08712	-	431675	59588-15-7	-	4262.96	4251.55	3851.79	2210.03	2154.77	1508.32	4140.69	3988.89	4121.72	--
MW0117589	2-(4-Fluorophenyl)-2,3-dihydro-1H-indole	C14H12FN	250.036	213.095	1.2201	Heterocyclic compounds	Indole and Its derivatives	MS1	0.7269	rp	-	-	4424239	595548-71-3	-	3030.36	4232.66	3177.94	3633.46	2490.97	2312.28	3340.06	3404.56	3444.23	--
MW0103265	γ-Hydroxybutyric acid	C4H8O3	104.043	104.047	1.3848	FA	FFA	MS2-MetDNA	0.9855	rp	C01991	-	10413	591-81-1	-	5293.56	5994.32	6973.94	7730.4	5874.88	5040.81	6743.77	6816.75	6690.56	--
MW0114670	Kanamycin	C18H36N4O11	483.233	484.238	9.1364	Heterocyclic compounds	Heterocyclic compounds	MS2-Search-DB	0.5202	rp	C01822	HMDB0015303	6032	59-01-8	-	210078	247998	174139	214068	156184	187921	212515	209287	207428	ko00524
MEDP0426	Xanthurenic Acid	C10H7NO4	204.03	205.037	3.0028	Amino acid and Its metabolomics	Amino acid derivatives	MS2-Search-Local	0.6961	rp	C02470	HMDB0000881	5699	59-00-7	-	5326.57	5198.89	4433.74	8466.55	6159.91	6479.07	5667.46	5717.1	5615.68	ko00380
MW0014906	6 keto-PGF1α [6-oxo-9α,11α,15S-trihydroxy-prost-13E-en-1-oic acid]	C20H34O6	408.194	370.236	5.6024	Hormones and hormone related compounds	Hormones and hormone related compounds	MS2-MetDNA	0.6517	rp	C05961	HMDB0002886	5280888	58962-34-8	-	1059.92	1790.81	1746.75	1475.1	1543.88	2273.17	1866.01	1882.29	1814.72	ko00590,ko01100
MEDL00352	Glu-Val	C10H18N2O5	245.114	246.122	1.7096	Amino acid and Its metabolomics	Small Peptide	MS2-Search-Local	0.9315	rp	-	HMDB0028832	6992567	5879-06-1	-	9391.43	7061.1	10454.4	5759.91	6346.13	5389.97	7411.55	7287.15	7411.93	--
MEDN1129	Erythrose	C4H8O4	119.034	120.042	0.854	Carbohydrates and Its metabolites	Sugars	MS2-Search-Local	0.8664	rp	C01796	HMDB0002649	94176	583-50-6	-	7283.28	8138.24	7281.39	6285.03	8065.01	7640.31	7671.44	7673.55	7739.26	--
MW0158054	Tridiphane	C10H7Cl5O	176.927	319.891	0.7341	Benzene and substituted derivatives	Benzene and substituted derivatives	MS1	0.6938	rp	C19130	-	73669	58138-08-2	-	12562.7	13223	12259.6	11237.4	14332.4	12931.8	13035.8	13024.4	13008	--
MW0142118	2,6-Naphthalenedisulfonic acid	C10H8O6S2	286.97	287.976	1.0865	Benzene and substituted derivatives	Benzene and substituted derivatives	MS2-Insilico	0.5779	rp	C16194	-	11390	581-75-9	-	3491.17	5692.01	9758.81	6861.99	5007.32	7181.08	8277.59	8257.14	8043.6	--
MEDN0419	Uridine 5-Monophosphate	C9H13N2O9P	305.023	324.036	0.6713	Nucleotide And Its metabolomics	Nucleotide and Its metabolomics	MS2-Search-Local	0.6322	rp	C00105	HMDB0000288	6030	58-97-9	-	3.03712e+06	2.99402e+06	3.04154e+06	3.05246e+06	2.93779e+06	3.01036e+06	3.0346e+06	3.04375e+06	3.03426e+06	ko00240,ko01100,ko01240
MW0169991	uridine	C9H12N2O6	279.038	244.07	1.2201	Amino acid and Its metabolomics	polypeptide	MS2-MetDNA	0.9123	rp	C00299	-	6029	58-96-8	-	5618.32	8449.34	12395	4541.12	7007.72	1777.63	6030.85	6201.76	5969.86	ko00240,ko01100,ko02010
MW0123194	Caffeine	C8H10N4O2	247.077	194.08	1.8436	Aldehyde,Ketones,Esters	Ketones	MS2-MetDNA	0.9619	rp	C07481	HMDB0001847	2519	58-08-2	-	2967.5	2477.55	2297.41	1999.26	2571.76	2392.52	2728.17	2747.53	2595.86	ko00232,ko01100
MW0152737	Lobelanine	C22H25NO2	375.216	335.188	9.0384	Benzene and substituted derivatives	Benzene and substituted derivatives	MS2-MetDNA	0.5975	rp	C10157	-	442647	579-21-5	-	4150.96	4080.33	3177.46	4968.59	3620.67	5208.16	5394.57	5235.95	5235.47	--
MW0002376	2,6-Dichloro-N-(3-methoxypropyl)benzamide	C11H13Cl2NO2	296.006	261.032	1.2944	Benzene and substituted derivatives	Benzene and substituted derivatives	MS1	0.9795	rp	-	-	2261915	5730-20-1	-	20383.3	21999.3	25434.2	18715.3	10174.9	19059.7	22728.6	23125.8	22936.6	--
MW0141076	1,2,3,7,8-Pentachlorodibenzofuran;1,2,3,7,8-PeCDF;PCDF 94	C12H3Cl5O	336.858	339.86	1.1351	Benzene and substituted derivatives	Benzene and substituted derivatives	MS2-Insilico	0.579	rp	C18105	-	42138	57117-41-6	-	72569.3	73588.6	65798.8	81680.3	79556.4	70354.7	70307	70315	69913.6	--
MW0015772	Androst-5-ene-3,17-dione	C19H26O2	321.168	286.193	6.7199	Aldehyde,Ketones,Esters	Ketones	MS2-MetDNA	0.6113	rp	C20252	HMDB0062415	160531	571-36-8	-	5251.25	4066.87	3705.1	1670.53	2144.03	2256.38	3453.4	3513.02	3375.42	--
MEDP0224	D-Fructose	C6H12O6	201.037	180.063	1.1351	Carbohydrates and Its metabolites	Sugars	MS2-Search-Local	0.82	rp	C10906	HMDB0062538	2723872	57-48-7	-	11451.5	10831.6	11998.1	14035.1	9845.95	11467	14542.5	14949.3	14989.5	--
MW0052792	FA 18:0	C18H36O2	567.535	284.272	10.3675	FA	FFA	MS2-MetDNA	0.9256	rp	C01530	HMDB0000827	5281	57-11-4	-	4566.78	3174.12	3505.66	3175.92	4571.19	1803.08	3445.06	3445.17	3453.2	ko00061,ko01040,ko04745
MW0150781	Hexadecanoic Acid(C16:0)	C16H32O2	257.238	256.24	11.4849	FA	FFA	MS2-MetDNA	0.9768	rp	C00249	HMDB0000220	985	57-10-3	-	1185.27	1690.3	1905.27	1013.99	1292.94	2199.85	1737.79	1899.4	1763.74	ko00061,ko00062,ko00071,ko01040,ko01100,ko01212
MEDN0305	Creatine	C4H9N3O2	130.065	131.07	2.3022	Nucleotide And Its metabolomics	Nucleotide and Its metabolomics	MS2-Search-DB	0.5814	rp	C00300	HMDB0000064	586	57-00-1	-	7170.42	9394	10036	10434.7	8524.23	8183.75	9400.54	9278.77	9406.12	ko00260,ko00330,ko01100
MW0000246	Ergocornine	C31H39N5O5	560.296	561.295	8.8711	Alkaloids	Alkaloids	MS2-Search-DB	0.5137	rp	C09162	-	73453	564-36-3	-	9396.79	11448	7858.86	6302.65	5569.82	8854.35	9254.38	9211.56	8918.18	--
MEDL02641	Moracin M	C14H10O4	241.048	242.058	4.1191	Others	Others	MS2-Search-DB	0.5343	rp	-	HMDB0033307	185848	56317-21-6	-	69198.6	67917	64407.9	65757.6	56678	68922.3	67594.3	67141.3	67061.9	--
MW0169134	ETHION	C9H22O4P2S4	382.98	383.988	4.119	Others	Others	MS1	0.5682	rp	C18725	-	3286	563-12-2	-	1254.93	2013.36	798.34	1319.39	1377.92	1828.56	1580.04	1652.58	1561.8	--
MW0000250	Ergosine	C30H37N5O5	584.234	547.279	8.2021	Alkaloids	Alkaloids	MS1	0.5269	rp	C09167	-	105137	561-94-4	-	2843.04	2945.58	1976.84	2212.58	1582.51	2101.33	2101.77	2052.25	2105.01	--
MW0118221	2-Amino-4,6-dichloropyrimidine-5-carbaldehyde	C5H3Cl2N3O	189.956	190.965	1.6834	Heterocyclic compounds	Heterocyclic compounds	MS1	0.5803	rp	-	-	265546	5604-46-6	-	48089.7	43351.6	62736	41643.8	37055.2	49159.6	81953.9	92688	91050	--
MEDP0051	L-Cystathionine	C7H14N2O4S	238.084	222.067	0.854	Amino acid and Its metabolomics	Amino acid derivatives	MS2-MetDNA	0.7556	rp	C02291	HMDB0000099	439258	56-88-2	-	5221.87	6149.69	6354.27	5691.02	6283.61	5369.7	5959	6066.89	5966.2	ko00260,ko00270,ko01100,ko01230,ko01240
MEDP0011	L-Lysine	C6H14N2O2	145.097	146.106	0.6557	Amino acid and Its metabolomics	Amino acids	MS2-MetDNA	0.7158	rp	C00047	HMDB0000182	5962	56-87-1	-	12256	12819	12915.6	14038	14805	12439.1	13567.5	13571.8	13438.8	ko00300,ko00310,ko00780,ko00970,ko01100,ko01210,ko01230,ko02010,ko04974
MEDN0011	L-Glutamic Acid	C5H9NO4	146.045	147.053	0.7949	Amino acid and Its metabolomics	Amino acids	MS2-Search-Local	0.8971	rp	C00025	HMDB0000148	33032	56-86-0	-	35815.4	39486.3	42536.9	51030.8	38671	44098	41789.2	41848.9	41808.3	ko00220,ko00250,ko00330,ko00340,ko00430,ko00471,ko00480,ko00524,ko00630,ko00650,ko00660,ko00860,ko00910,ko00970,ko01100,ko01200,ko01210,ko01230,ko01240,ko02010,ko04068,ko04072,ko04080,ko04216,ko04540,ko04713,ko04720,ko04721,ko04723,ko04724,ko04727,ko04730,ko04742,ko04964,ko04974,ko05014,ko05016,ko05017,ko05022,ko05030,ko05031,ko05033,ko05034,ko05230
MEDP0054	L-Glutamine	C5H10N2O3	145.061	146.069	0.7802	Amino acid and Its metabolomics	Amino acids	MS2-Search-Local	0.8318	rp	C00064	HMDB0000641	5961	56-85-9	-	46144.6	48245.8	44593.5	47370.5	42374.8	34044.4	43027.8	43015.4	43230.1	ko00220,ko00230,ko00240,ko00250,ko00471,ko00630,ko00750,ko00910,ko00970,ko01100,ko01230,ko01240,ko02010,ko04724,ko04727,ko04964,ko04974,ko04978,ko05230
MEDL02760	2,3-Dihydroxypropanal	C3H6O3	125	90.0317	0.9791	Others	Saccharides and Alcohols	MS2-Search-Local	0.7546	rp	C02154	HMDB0001051	751	56-82-6	-	3775.37	6223.95	5019.54	6964.28	5693.4	7423.86	7131.84	7076.18	7028.14	--
MEDN0227	D-Glucose 6-Phosphate	C6H13O9P	259.022	260.03	0.8879	Carbohydrates and Its metabolites	Phosphate sugars	MS2-Search-Local	0.8717	rp	C00092	HMDB0001401	439284	56-73-5	-	16412	16992.3	16315.4	38745.3	35104.4	32747.3	28683	29823.8	30733.1	ko00500,ko00524,ko00562,ko01100,ko04911,ko04917,ko04918,ko04931,ko04973,ko05230,ko05415
MEDN0018	L-Serine	C3H7NO3	104.034	105.043	0.7687	Amino acid and Its metabolomics	Amino acids	MS2-MetDNA	0.9243	rp	C00065	HMDB0000187	5951	56-45-1	-	1489.3	2495.95	1239.29	2060.36	697.07	701.24	1608.36	1675.28	1532.22	ko00260,ko00261,ko00270,ko00564,ko00600,ko00630,ko00920,ko00970,ko01100,ko01200,ko01230,ko01240,ko02010,ko04071,ko04974,ko04978,ko05230
MW0159464	Zizyphine F	C32H47N5O6	596.355	597.353	8.932	Heterocyclic compounds	Heterocyclic compounds	MS2-Insilico	0.5035	rp	C10016	-	11953941	55839-64-0	-	13221.6	17651.2	14017.5	13539.9	17839.9	15234.5	13910	13708.5	13687.4	--
MEDL00496	Maleamic acid	C4H5NO3	167.02	115.027	0.8688	Alcohol and amines	Amines	MS2-Search-Local	0.7257	rp	-	-	5280451	557-24-4	-	12259.4	15957.9	31809.9	14963.9	30274.6	23347.2	22297.1	22506.8	21113.3	--
MW0014511	4-Ipomeanol	C9H12O3	167.073	168.079	4.2642	Benzene and substituted derivatives	Benzene and substituted derivatives	MS2-Search-DB	0.5991	rp	-	HMDB0030472	36284	55659-41-1	-	3883.09	3745.32	3570.15	3198.08	3644.18	3031.65	3298.66	3145.78	3100.6	--
MW0126866	Triclopyr	C7H4Cl3NO3	253.918	254.926	1.4014	Heterocyclic compounds	Heterocyclic compounds	MS2-Search-DB	0.5264	rp	C11032	-	41428	55335-06-3	-	28560.8	34579.4	32267.9	35764.3	20531.4	24921.2	30529.6	30854.5	30581.5	--
MW0150605	Gnididin	C37H44O10	729.293	648.293	9.6681	Benzene and substituted derivatives	Benzene and substituted derivatives	MS1	0.5085	rp	C09096	-	5476509	55306-11-1	-	1578.45	2155.05	1005.36	773.88	864.98	1476.19	1393.51	855.7	931.74	--
MW0126267	Protoporphyrin IX	C34H34N4O4	561.255	562.258	8.2105	Heterocyclic compounds	Heterocyclic compounds	MS2-Search-DB	0.6167	rp	C02191	HMDB0000241	4971	553-12-8	-	29775	27917	23586.7	23074.7	21062.5	35241.9	28828.8	28708.8	28411.3	ko00860,ko01100,ko01240
FDATP01133	Tiamulin fumarate	C32H51NO8S	644.315	609.333	9.6619	Others	FDA	MS1	0.5967	rp	-	-	86280312	55297-96-6	-	7460.86	6023.49	4989.88	4616.98	4526.81	4981.42	6162.82	5914.27	6190.55	--
MW0114362	D-Ribulose 5-phosphate	C5H11O8P	264.993	230.019	5.5429	Organic acid And Its derivatives	Organic acid And Its derivatives	MS2-Search-DB	0.5393	rp	C00117	HMDB0001548	439167	551-85-9	-	5645.12	6425.25	6251.13	4914.29	5400.16	5567.25	5771.16	5764.05	5871.98	ko00030,ko00230,ko00440,ko00750,ko01100,ko01200,ko01230,ko01240,ko04918
MW0061349	PGF2α [9α,11α,15S-trihydroxy-prosta-5Z,13E-dien-1-oic acid]	C20H34O5	354.236	354.241	6.4346	Hormones and hormone related compounds	Hormones and hormone related compounds	MS2-MetDNA	0.9647	rp	C00639	HMDB0001139	5280363	551-11-1	-	5245.81	10883.2	10024.9	8629.7	10628.1	10078	8497.17	8525.57	8525.11	ko00590,ko01100,ko04072,ko04080,ko04726,ko04913,ko04921,ko04976
MEDN1360	4-Methyloctanoic acid	C9H18O2	157.123	158.131	7.5777	Organic acid And Its derivatives	Organic acid And Its derivatives	MS2-Search-Local	0.8722	rp	-	-	62089	54947-74-9	-	69787.8	66922.4	125888	62874.4	59092.2	65359.4	165619	165724	163557	--
MW0004043	3-Hydroxyanthranilic acid	C7H7NO3	188.017	153.043	1.4127	Benzene and substituted derivatives	Benzene and substituted derivatives	MS2-MetDNA	0.7086	rp	C00632	HMDB0001476	86	548-93-6	-	7828.98	8469.31	9707.02	10887.4	10894.3	7725.8	9288.14	9480.75	9365.95	ko00380,ko01100,ko01240
MW0008580	N,N-Diisopropyl 4-fluorobenzenesulfonamide	C12H18FNO2S	214.108	259.104	3.606	Benzene and substituted derivatives	Benzene and substituted derivatives	MS1	0.736	rp	-	-	4122747	544460-63-1	-	2854.54	2247.65	2467.21	1061.11	1381.34	2292.72	2226.24	2177.73	2131.83	--
MEDL02333	FFA(14:1)	C14H26O2	225.185	226.193	9.8746	FA	FFA	MS2-Search-Local	0.8198	rp	C08322	HMDB0002000	-	544-64-9	-	34709.1	19968.4	40888.9	25831.5	16654.7	16999	35568.4	35041.6	32659.2	--
MW0102800	Thromboxane B2	C20H34O6	370.23	370.236	5.9932	FA	FFA	MS2-MetDNA	0.9159	rp	-	HMDB0003252	5283137	54397-85-2	-	1930.73	2948.63	2445.02	4075.07	2385.88	4695.57	3098.06	3137.33	3135.64	--
MW0124001	Ethyl 4-hydroxy-5,8-dimethoxy-3-quinolinecarboxylate	C14H15NO5	446.062	277.095	1.8406	Aldehyde,Ketones,Esters	Esters	MS1	0.69	rp	-	-	224415	5428-19-3	-	3955.47	3569.5	4470.4	4224.63	3621.8	2562.41	3893.59	3965.61	3977.71	--
MEDN0784	9-oxoODE	C18H30O3	293.211	294.219	11.0162	FA	Oxidized lipids	MS2-Search-Local	0.5234	rp	C14766	HMDB0004669	9839084	54232-59-6	-	6082.91	4627.64	3911.6	2697.63	2962.94	2656.63	3706.78	3634.6	3644.7	ko00591
MW0001071	1-(2-Bromophenyl)ethanol	C8H9BrO	420.939	199.984	0.7229	Benzene and substituted derivatives	Benzene and substituted derivatives	MS1	0.6555	rp	-	-	95455	5411-56-3	-	90773.6	163087	118278	141017	169761	197865	97202.5	106429	104552	--
MW0105414	Acetoacetic acid	C4H6O3	101.024	102.032	1.1408	Organic acid And Its derivatives	Organic acid And Its derivatives	MS2-MetDNA	0.5724	rp	C00164	HMDB0000060	96	541-50-4	-	8834.51	10366.6	8486.03	8608.12	7913.8	8769	8911.33	8837.49	8830.67	ko00072,ko00280,ko00310,ko00350,ko00640,ko00650,ko01100
MEDL02128	Pyridoxal 5'-Phosphate	C8H10NO6P	267.993	247.025	1.0572	Others	Vitamin	MS2-Search-Local	0.564	rp	C00018	HMDB0001491	1051	54-47-7	-	4036.63	4584.59	8084.07	7518.19	10732.7	9071.66	6794.44	6910.76	6913.74	ko00730,ko00750,ko01100,ko01240,ko04977
MEDP0272	5-Hydroxyindole-3-Acetic Acid	C10H9NO3	172.04	191.058	2.3102	Heterocyclic compounds	Indole and Its derivatives	MS2-Search-Local	0.7289	rp	C05635	HMDB0000763	1826	54-16-0	-	9065.65	12825.7	11219.6	12388	10344.1	10337.2	10972.5	10861.1	10919.1	ko00380,ko01100,ko04726
MW0105040	3-Hydroxydodecanoic acid	C12H24O3	237.149	216.173	8.7194	Organic acid And Its derivatives	Organic acid And Its derivatives	MS2-MetDNA	0.7425	rp	-	HMDB0000387	94216	53941-38-1	-	10434.7	14816	13075.4	17351.7	13122.1	10559.8	14537.5	14281.5	14263.5	--
MW0122769	Allantoin	C4H6N4O3	157.036	158.044	0.8096	Heterocyclic compounds	Heterocyclic compounds	MS2-Search-Local	0.8888	rp	C01551	HMDB0000462	204	5377-33-3	-	21116.9	24654.2	26393.8	21049.2	21311.5	19640.6	23522.1	23511.7	23523.1	--
MW0157470	Thalicarpine	C41H48N2O8	731.322	696.341	3.7168	Alkaloids	Alkaloids	MS1	0.877	rp	C09655	-	21470	5373-42-2	-	6394.19	1861.95	4105.33	4613.11	8492.35	3659.29	5049.2	5090.28	5025.16	--
MW0055515	Oxfendazole	C15H13N3O3S	314.06	315.068	4.1139	Heterocyclic compounds	Heterocyclic compounds	MS2-Search-DB	0.5763	rp	D05291	HMDB0031812	40854	53716-50-0	-	2928.51	3284.8	2709.79	2686.51	2208.89	2355.19	3467.41	3343.03	3352.91	--
MW0114382	Dyclonine hydrochloride	C18H28ClNO2	346.159	325.181	5.6764	Heterocyclic compounds	Heterocyclic compounds	MS1	0.5479	rp	D00735	-	68304	536-43-6	-	2037.66	1803.17	643.27	948.02	499.39	838.17	1743.45	1741.72	1667.7	--
MW0009825	Sultopride	C17H26N2O4S	421.15	354.161	2.2878	Benzene and substituted derivatives	Benzene and substituted derivatives	MS1	0.9235	rp	C11708	-	5357	53583-79-2	-	5470.56	10391.5	9423.69	10778.7	6581.17	6251.93	8491.04	8421.53	8492.55	--
MW0118875	2-Pyridylthioamide	C6H6N2S	93.0339	138.025	3.5086	Alcohol and amines	Amines	MS1	0.7396	rp	-	-	1549499	5346-38-3	-	2164.92	10058.8	6678.29	9057.04	680.77	9784.79	6847.55	6758.66	6762.81	--
MW0005838	6-Phosphogluconic acid	C6H13O10P	276.022	276.025	4.1191	Organic acid And Its derivatives	Organic acid And Its derivatives	MS2-Search-DB	0.6124	rp	C00345	HMDB0001316	91493	53411-70-4	-	7349.52	6025.21	6816.19	6071.26	4592.9	5887.3	5963.31	6086.11	5938.9	ko00030,ko01100,ko01200
MW0144081	8-iso-16-cyclohexyl-tetranor Prostaglandin E2	C22H34O5	377.23	378.241	8.7798	Hormones and hormone related compounds	Hormones and hormone related compounds	MS2-Search-DB	0.5178	rp	-	-	91886116	53319-30-5	-	63155.4	60713.1	37106.7	46816.5	38465.9	55110.2	52183.1	52063.1	51560.6	--
MW0009078	N-Hydroxy-2-phenylacetamide	C8H9NO2	150.049	151.063	4.2614	Benzene and substituted derivatives	Benzene and substituted derivatives	MS2-Search-DB	0.604	rp	-	-	220184	5330-97-2	-	7336.06	6702.62	6225.58	7121.19	6721.12	7007.63	7316.83	7313.05	7394.53	--
MW0158084	Tropolone	C7H6O2	93.0338	122.037	0.0464	Alcohol and amines	Alcohols	MS1	0.7036	rp	C15474	-	10789	533-75-5	-	2634.92	1880.3	1698.9	1594.32	4097.9	1998.15	2510.58	1869.05	2773.35	--
MW0002874	2-Chloro-4-tert-pentylphenol	C11H15ClO	417.134	198.081	4.1139	Benzene and substituted derivatives	Benzene and substituted derivatives	MS1	0.5587	rp	-	-	220280	5323-65-9	-	4879.31	6873.84	5580.12	4202.43	4086.87	6196.05	5844.78	5717.19	5727.83	--
MW0009832	Syringic acid	C9H12N2O4	238.069	212.08	6.4314	Benzene and substituted derivatives	Benzene and substituted derivatives	MS2-MetDNA	0.7409	rp	C10833	HMDB0002085	10742	530-57-4	-	1996.08	2424.41	2565.31	1274.91	1697.99	2213.88	2172.19	2081.64	2145.63	--
MW0054948	Methylprednisolone acetate	C24H32O6	456.241	416.22	4.7288	Hormones and hormone related compounds	Hormones and hormone related compounds	MS2-Insilico	0.5044	rp	C08179	-	5877	53-36-1	-	4995.56	5040.71	3208.63	16964	6913.71	13590.4	8598.63	8559.98	8437.78	--
MW0158846	Urocortisol;Tetrahydrocortisol;5beta-Pregnane-3alpha,11beta,17alpha,21-tetrol-20-one	C21H34O5	387.214	366.241	9.1364	Bile acids	Bile acids	MS2-MetDNA	0.9364	rp	C05472	HMDB0000949	5864	53-02-1	-	10453.9	10495.1	8291.89	10410.5	7282.11	8826.03	9102.82	9029.42	9039.11	ko00140
MW0168468	1-Octadecyl Lysophosphatidic Acid	C21H45O6P	464.313	424.295	10.0208	GP	LPA	MS2-Search-DB	0.5998	rp	-	-	12051354	52977-29-4	-	9550.03	9341.26	8443.75	11701.6	6963.33	11608.6	10983.7	10725.5	10872.9	--
MW0126336	Pyridoxamine 5-phosphate	C8H13N2O5P	283.028	248.056	0.6245	Organic acid And Its derivatives	Organic acid And Its derivatives	MS2-Search-DB	0.5713	rp	C00647	HMDB0001555	1053	529-96-4	-	35703.3	35324.9	53931.6	34401.1	44104.4	42479.3	35389.8	35365.4	35289.1	ko00750,ko01100,ko04977
MW0048983	Colneleic acid	C18H30O3	293.211	294.219	9.028	FA	Oxidized lipids	MS2-MetDNA	0.5165	rp	C19827	HMDB0030995	6441681	52761-34-9	-	2838.62	2372.27	2689.32	1979.94	2392.78	2898.42	4093.65	4066.52	3767.98	--
MW0054522	Lyso-PAF C-16	C24H52NO6P	466.328	481.353	8.9511	GP	LPC	MS1	0.7906	rp	C13903	-	3983	52691-62-0	-	11016.5	9900.46	10046.4	14945.9	7686.16	11657.1	11793.1	11794.9	11720	--
MW0169361	KIRENOL	C20H34O4	359.219	338.246	10.4335	Heterocyclic compounds	Heterocyclic compounds	MS2-Search-DB	0.5988	rp	-	-	15736732	52659-56-0	-	89817.9	76855.2	68362	40915.3	39841.4	44775.9	73737.7	72323	72205.2	--
MW0112185	2-Keto-L-gulonic acid	C6H10O7	193.033	194.043	4.2564	Organic acid And Its derivatives	Organic acid And Its derivatives	MS2-Search-DB	0.5672	rp	C15673	HMDB0011732	102424	526-98-7	-	3619.3	3942.44	3683.98	3481.09	3922.28	4337.11	3694.28	3871.21	3906.56	--
MW0148805	D-Xylonate	C5H10O6	149.009	166.048	9.4876	Aldehyde,Ketones,Esters	Esters	MS1	0.7059	rp	C00502	-	6602431	526-91-0	-	1160.32	1043.54	1315.54	1037.93	1283.09	1398.3	3322	3326.11	3318.14	ko00040,ko01100
MW0006430	Buprenorphine	C29H41NO4	466.293	467.304	8.1051	Benzene and substituted derivatives	Benzene and substituted derivatives	MS2-Search-DB	0.6442	rp	C08007	HMDB0015057	644073	52485-79-7	-	14181.8	8776.94	11113.7	5864.81	7965.46	13101.1	9507.39	9446.82	9069.84	--
MW0151860	Isoprothiolane sulfoxide;Propanedioic acid, 1,3-dithiolan-2-ylidene-, bis(1-methylethyl) ester, 5-oxide	C12H18O5S2	611.141	306.06	1.8345	Organic acid And Its derivatives	Organic acid And Its derivatives	MS1	0.7235	rp	C11112	-	93275	52303-69-2	-	8998.44	5496.23	9983.93	4679.54	9161.05	7725.73	7205.33	7664.26	7642.71	--
MW0053620	Ginsenoside Re	C48H82O18	945.554	946.55	3.8129	Steroids	Steroid	MS2-Search-DB	0.6579	rp	C08944	HMDB0035749	441921	52286-59-6	-	6724.51	7155.87	7191	7510.69	7083.25	9106.68	7102.3	6973.65	7198.94	--
MW0159440	Yohimbic acid	C20H24N2O3	359.183	340.179	8.204	Organic acid And Its derivatives	Organic acid And Its derivatives	MS2-Search-DB	0.5713	rp	-	-	72131	522-87-2	-	3488.68	3714.28	3874.68	4180.09	4619.15	3175.41	4524.88	4417.92	4533.73	--
MW0154306	Narcotoline	C21H21NO7	398.131	399.132	11.0168	Alkaloids	Isoquinoline alkaloids	MS2-Insilico	0.5139	rp	C09593	HMDB0033440	442330	521-40-4	-	8992.31	7284.11	7181.03	4875.09	4298.63	4391.06	7282.92	7235.94	7241.16	--
MW0149025	Ethadione	C7H11NO3	326.026	157.074	4.1191	Aldehyde,Ketones,Esters	Ketones	MS1	0.6342	rp	C17724	-	10630	520-77-4	-	2737.79	3311.35	3097.47	3110.46	3061.23	3451.86	3475.91	3495.46	3474	--
MW0126274	Psilocybine	C12H17N2O4P	265.077	284.093	1.2944	Benzene and substituted derivatives	Benzene and substituted derivatives	MS2-Search-DB	0.5894	rp	C07576	-	10624	520-52-5	-	25768.1	25585	27400.6	22060.4	20295.2	25210.4	26047.9	25903.1	25877.8	--
MW0139874	Tricin	C17H14O7	351.049	330.074	5.034	Flavonoids	Flavonoid	MS2-MetDNA	0.9428	rp	C10193	HMDB0124861	5281702	520-32-1	-	4559.68	4880.66	4494.43	4269.76	4436.41	4997.7	4396.25	4456.8	4409.18	--
MW0118419	2-Chloro-4-thiazolecarboxylic acid	C4H2ClNO2S	243.899	162.95	0.4093	Organic acid And Its derivatives	Organic acid And Its derivatives	MS1	0.5563	rp	-	-	21803026	5198-87-8	-	88005.5	88385	92365.8	93718.5	85307.7	95238.8	91598.9	91527.9	90198.3	--
MEDN0335	Methylmalonic Acid	C4H6O4	152.995	118.027	0.8243	Organic acid And Its derivatives	Organic acid And Its derivatives	MS2-Search-Local	0.6574	rp	C02170	HMDB0000202	487	516-05-2	-	11357.7	13333.2	13048.1	13132.9	11218.2	12746.3	13803.2	13658	13797.9	ko00240,ko00280,ko00640,ko01100
FDATP00657	Flupenthixol dihydrochloride	C23H27Cl2F3N2OS	558.104	506.117	4.4449	Others	FDA	MS1	0.5762	rp	-	-	5282483	51529-01-2	-	2488.14	2711.63	2354.93	2043.89	2902.05	2099.67	2536.24	2647.78	2639.92	--
MW0114871	Metocurine	C40H48N2O6	687.323	652.351	8.3001	Alcohol and amines	Polyamines	MS1	0.741	rp	C07919	HMDB0015429	21233	5152-30-7	-	12599.3	16970.8	25479.1	29245.8	15861.8	14194.9	22824	22310.2	21195.5	--
MW0106549	Dopamine 3-O-sulfate	C8H11NO5S	250.052	233.036	1.8442	Benzene and substituted derivatives	Phenolics	MS2-MetDNA	0.732	rp	C13690	HMDB0006275	122136	51317-41-0	-	1726.78	1052.77	1694.99	1951.72	1496.12	1696.94	1894.31	1904.83	1895.61	--
MW0007800	Metolachlor	C15H22ClNO2	282.132	283.134	5.1969	Benzene and substituted derivatives	Benzene and substituted derivatives	MS2-Insilico	0.54	rp	C10953	-	4169	51218-45-2	-	5685.45	6154.4	6391.52	4211.7	4420.78	5592.51	5614.02	5517.24	5542.11	--
MW0103132	Withaferin A	C28H38O6	469.268	470.267	4.4152	Others	Others	MS2-Search-DB	0.5481	rp	C08841	-	265237	5119-48-2	-	16334.2	16414.7	16353.7	14172.7	14212.6	14555.9	15987.2	15964.1	15789.5	--
MW0001542	1-Bromo-4,5-dimethoxy-2-nitrobenzene	C8H8BrNO4	231.966	260.964	1.0882	Benzene and substituted derivatives	Benzene and substituted derivatives	MS1	0.7568	rp	-	-	170968	51072-66-3	-	109069	103433	101861	118375	53103.5	68858.1	93815.5	96063.2	101880	--
MW0159463	Zizyphine A	C33H49N5O6	592.324	611.368	8.2655	Heterocyclic compounds	Heterocyclic compounds	MS1	0.6121	rp	C10015	-	6324833	51059-42-8	-	16894.7	24717.3	22453.2	21417.9	17563.8	25392.9	20018.9	19925.8	20168.3	--
MW0012806	1-Heptadecanoyl-sn-glycero-3-phosphocholine	C25H52NO7P	544.315	509.348	9.19	GP	PC	MS2-Search-DB	0.7563	rp	-	HMDB0012108	24779463	50930-23-9	-	18496.2	14762.6	13745.5	14035	12476.3	14143.1	15764.6	15423.2	15726.1	--
MW0114347	Dopamine quinone	C8H9NO2	132.045	151.063	2.3102	Aldehyde,Ketones,Esters	Ketones	MS2-MetDNA	0.9809	rp	C17755	HMDB0012219	162602	50673-96-6	-	8162.03	8706.41	8733.86	9450.54	7979.77	7500.14	8654.06	8646.71	8607.01	ko05012
MEDN0399	FFA(20:0)	C20H40O2	311.294	312.303	10.5131	FA	FFA	MS2-Search-Local	0.5842	rp	C06425	HMDB0002212	-	506-30-9	-	2459.56	30148.5	14541	1919.35	34445.1	13909.4	30383.7	28848.3	29638.4	ko01040
MW0052998	gamma-Linolenic acid	C18H30O2	278.22	278.225	10.4335	FA	FFA	MS2-MetDNA	0.9866	rp	C06426	HMDB0003073	5280933	506-26-3	-	80634.5	67964.3	63769.9	38717.3	38220.1	40825	58072.8	57072.2	56526.4	ko00591,ko01040,ko01100
MEDN1112	16-Hydroxyhexadecanoic acid	C16H32O3	271.227	272.235	8.4443	FA	FFA	MS2-Search-Local	0.8294	rp	-	HMDB0006294	10466	506-13-8	-	66099.7	52696	58700.7	60227.6	45488.4	49499.6	54907.9	54498.5	54841	--
MEDP0902	12-Hydroxydodecanoic acid	C12H24O3	215.165	216.173	7.4141	FA	FFA	MS2-Search-Local	0.5764	rp	C08317	HMDB0002059	79034	505-95-3	-	74545.6	20943	70841.3	18124.8	20498.1	20591	26312.7	24646.4	26059.4	--
MW0053899	Hexadecanedioic acid	C16H30O4	285.206	286.214	8.1295	FA	FFA	MS2-Search-Local	0.8737	rp	C19615	HMDB0000672	10459	505-54-4	-	10217.9	10057.7	8216.74	7434.98	8689.51	8086.1	8983.1	8996.01	8799.17	ko01100
MEDN1110	Tridecanedioic acid	C13H24O4	243.159	244.167	6.5864	Organic acid And Its derivatives	Organic acid And Its derivatives	MS2-Search-Local	0.8167	rp	-	-	10458	505-52-2	-	9766.99	9574.52	9431.78	8519.58	9974.91	8189.83	10008.5	10140.2	10001.8	--
MEDN0344	Subericacid	C8H14O4	173.081	174.089	3.766	Organic acid And Its derivatives	Organic acid And Its derivatives	MS2-Search-Local	0.7601	rp	C08278	HMDB0000893	10457	505-48-6	-	7338.78	8745.8	5805.15	5174.06	6055.47	5816.4	7233.3	7288.08	7286.49	--
MW0149246	Fluphenazine depot;Fluphenazine decanoate;Prolixin decanoate	C32H44F3N3O2S	626.277	591.311	9.1931	Heterocyclic compounds	Heterocyclic compounds	MS1	0.8761	rp	C07956	-	3388	5002-47-1	-	6249.76	4512.65	3938.18	4030.35	2665.31	3766.82	4814.44	4830.9	4654.25	--
MW0000009	(-)-Ormosanine	C20H35N3	671.52	317.283	10.3443	Alkaloids	Alkaloids	MS1	0.9467	rp	C10777	-	118701435	5001-21-8	-	58667.7	46298.3	49367	45044.5	46216.8	39750.9	48641.5	48537.2	48642.6	--
MEDN0061	N-Phenylacetylglycine	C10H11NO3	192.066	193.074	3.4934	Amino acid and Its metabolomics	Amino acid derivatives	MS2-Search-Local	0.8729	rp	C05598	HMDB0000821	68144	500-98-1	-	15453.8	11840.9	17597.9	13872.5	15794	15325.6	14968	14679.8	14724.6	ko00360
MW0103670	Thymidine	C10H14N2O5	241.082	242.09	1.9028	Nucleotide And Its metabolomics	Nucleotide and Its metabolomics	MS2-Search-Local	0.7607	rp	C00214	HMDB0000273	5789	50-89-5	-	19275.8	23190.8	23982.8	14775.3	17980.2	16307.7	19309.1	19263.6	19242.6	ko00240,ko01100
MW0053973	Hydrocortisone 21-acetate	C23H32O6	423.211	404.22	9.1364	Aldehyde,Ketones,Esters	Esters	MS2-MetDNA	0.5582	rp	C02821	-	5744	50-03-3	-	6337.83	6819.98	5542.01	4819.15	4454.48	5471.78	6396.42	6297.31	6255.87	--
MEDN0284	2-Hydroxyisocaproic Acid	C6H12O3	131.071	132.079	3.4188	Organic acid And Its derivatives	Organic acid And Its derivatives	MS2-Search-Local	0.8642	rp	-	HMDB0000665	92779	498-36-2	-	14444	14307	14770.4	11283.4	11433.3	9630.62	12556.4	12441	12372.1	--
MW0140059	(-)-Sedamine	C14H21NO	256.116	219.162	7.8718	Alcohol and amines	Amines	MS2-MetDNA	0.539	rp	C10171	-	442657	497-88-1	-	2854.68	3830.35	3917.98	3543.99	4620.78	3981.35	6937.08	6835.73	6367.63	--
MW0152660	L-Glyceraldehyde;L-2,3-Dihydroxypropionaldehyde;L-2,3-Dihydroxypropanal;L-Glycerose;L-Aldotriose	C3H6O3	126.997	90.0317	0.9695	Carbohydrates and Its metabolites	Sugars	MS2-MetDNA	0.8969	rp	C02426	-	439723	497-09-6	-	2630.91	2782.2	2208.05	2743.95	2303.29	2555.75	2481.54	2525.03	2534.5	ko00040,ko01100
MW0146870	Bromisovalum;Bromovalerylurea	C6H11BrN2O2	242.971	222	1.0574	Aldehyde,Ketones,Esters	Ketones	MS2-Insilico	0.5622	rp	C12829	-	2447	496-67-3	-	1670.22	1659.12	2606.03	1629.78	4754.64	2751.12	2112.23	1958.34	2027.61	--
MEDN0317	Hippuric Acid	C9H9NO3	178.05	179.058	3.1414	Organic acid And Its derivatives	Organic acid And Its derivatives	MS2-Search-Local	0.9172	rp	C01586	HMDB0000714	464	495-69-2	-	18402.1	13504.3	22097.1	7566.82	9387.84	14151.5	14669.6	14460.9	14672.9	ko00360,ko01100
MW0153477	Mesoporphyrin IX	C34H38N4O4	565.286	566.289	9.6604	Tryptamines,Cholines,Pigments	Pigments	MS2-Search-DB	0.5342	rp	-	HMDB0002379	-	493-90-3	-	17066.5	16028	16301.5	16014.3	16325.1	17506	16938.1	17016.6	16309.4	--
MW0138168	Flavanone diacetylhydrazone	C19H18N2O3	491.083	322.132	7.5803	Aldehyde,Ketones,Esters	Ketones	MS1	0.6271	rp	-	-	5465888	4924-22-5	-	1104.57	1196.92	1105.38	988.73	804.65	984.88	2684.35	2660.94	2618.95	--
MW0124638	Kynurenic acid	C10H7NO3	224.013	189.043	5.0225	Organic acid And Its derivatives	Organic acid And Its derivatives	MS2-Search-DB	0.7135	rp	C01717	HMDB0000715	3845	492-27-3	-	7967.04	7843.68	7884.06	7869.86	6161.66	7750.62	7841.36	7963.52	7883.32	ko00380,ko01100
MEDL01821	3-Furancarboxylic acid	C5H4O3	146.982	112.016	0.9571	Organic acid And Its derivatives	Organic acid And Its derivatives	MS2-Search-DB	0.5613	rp	-	HMDB0000444	10268	488-93-7	-	7562.49	7261.22	7407.84	6447.87	7454.84	8085.41	7241.37	7065.62	7249.84	--
MEDN0621	Indoxylsulfuric acid	C8H7NO4S	212.001	213.01	3.8469	Heterocyclic compounds	Indole and Its derivatives	MS2-Search-Local	0.895	rp	-	HMDB0000682	10258	487-94-5	-	7482.37	8610.12	7556.64	8712.44	8585.79	5737.59	8229.34	8188.41	7924.65	--
MW0000156	Brucine	C23H26N2O4	393.18	394.189	6.6615	Alkaloids	Alkaloids	MS2-Insilico	0.557	rp	C09084	-	442021	4845-99-2	-	1301.21	2176.23	945.05	4304.42	1964.76	3244.6	2596.75	2456.8	2559.68	--
MW0005988	Aloe-emodin	C15H10O5	305.022	270.053	4.9189	Benzene and substituted derivatives	Benzene and substituted derivatives	MS2-Search-DB	0.5715	rp	C10294	HMDB0030829	10207	481-72-1	-	60749.5	20335.8	26057.6	29568.4	21845	29018.9	26590	26382.6	26870.6	--
mws0044	Dihydroquercetin(Taxifolin)	C15H12O7	320.076	304.058	4.1191	Flavonoids	Flavonoid	MS2-MetDNA	0.9286	rp	C01617	-	439533	480-18-2	-	10733.8	11125	10913.8	8571.65	7763.35	10082.5	10737	10715.8	10674.9	ko01100
MW0120976	5,6-Dihydroxyindole-2-carboxylic acid	C9H7NO4	174.019	193.037	3.0028	Organic acid And Its derivatives	Organic acid And Its derivatives	MS2-Search-DB	0.802	rp	C04185	HMDB0001253	119405	4790/8/3	-	5143.26	5203.94	4304.9	8148.24	5149.72	6833.79	6079.99	5919.04	6052.21	ko00350,ko01100
MW0015479	9-Oxo-11-(3-pentyl-2-oxiranyl)-10E-undecenoic acid	C18H30O4	309.204	310.214	10.5452	FA	Oxidized lipids	MS2-Search-DB	0.5778	rp	-	HMDB0013623	5283007	478931-82-7	-	93584.2	77588	70655.1	52709.8	59699.9	49995.5	76147.8	76886.5	75592.3	--
MEDP1018	5'-Deoxyadenosine	C10H13N5O3	288.059	251.102	2.2956	Nucleotide And Its metabolomics	Nucleotide and Its metabolomics	MS2-MetDNA	0.6044	rp	-	HMDB0001983	439182	4754-39-6	-	6311.61	9904.29	9300.41	9769.77	6567.88	7438.09	8558.97	8564.07	8452.2	--
MW0108139	Mesoxalic acid	C3H2O5	234.975	117.99	0.3812	Organic acid And Its derivatives	Organic acid And Its derivatives	MS2-Insilico	0.5389	rp	C00830	HMDB0031522	10132	473-90-5	-	13212.1	12894.4	12783.2	13455.1	8754.99	11365.9	12249.5	12093.9	12101.3	--
MW0013556	2-Methyl-3-hydroxybutyric acid	C5H10O3	118.058	118.063	2.4242	Organic acid And Its derivatives	Organic acid And Its derivatives	MS2-MetDNA	0.8196	rp	-	HMDB0000354	160471	473-86-9	-	1888.35	2266.06	1659.53	1472.64	1795.89	1290.12	1425.46	1450.19	1435.86	--
MW0063349	Rhodotoxine	C22H36O7	411.241	412.246	10.7166	Terpenoids	Ditepenoids	MS2-Search-DB	0.5829	rp	C09103	-	442034	4720-09-6	-	7486.48	7804.63	5851.84	5192.02	5354.17	4507.78	6937.79	6833.95	6853.71	--
MW0015214	7-Keto-8-aminopelargonic acid	C9H17NO3	186.113	187.121	3.5276	Organic acid And Its derivatives	Organic acid And Its derivatives	MS2-Search-DB	0.6451	rp	C01092	-	173	4707-58-8	-	875.03	749.13	1037.14	560.77	786.23	777.62	4425.87	4353.29	4430.01	ko00780,ko01100,ko01240
MW0139379	Pisatin	C17H14O6	335.054	314.079	5.0348	Heterocyclic compounds	Heterocyclic compounds	MS2-MetDNA	0.9585	rp	C10516	HMDB0033732	101689	469-01-2	-	10867.1	10910.9	10611.5	9526.94	10104.1	10302.8	10907	11081.9	10872.5	--
MW0156512	Samandarine	C19H31NO2	340.209	305.236	0.3485	Alkaloids	Alkaloids	MS1	0.822	rp	C19950	-	9548773	467-51-6	-	321259	264944	227670	258712	259996	207691	20459.5	20801.7	21064	--
MW0016240	Bufalin	C24H34O4	385.235	386.246	10.8813	Heterocyclic compounds	Heterocyclic compounds	MS2-Search-DB	0.5979	rp	C16922	-	9547215	465-21-4	-	78678.1	102202	102371	82017.8	62963.5	40017.6	68682.3	67398	66505.2	--
MEDN0400	FFA(18:3)	C18H30O2	277.217	278.225	10.4335	FA	FFA	MS2-Search-Local	0.8938	rp	C06427	HMDB0001388	-	463-40-1	-	420499	370156	336774	212820	208758	216455	294920	298487	290806	ko00592,ko01040,ko01100
MW0118226	2-Amino-4,6-diphenylnicotinonitrile	C18H13N3	287.135	271.111	1.0882	Heterocyclic compounds	Heterocyclic compounds	MS1	0.642	rp	-	-	668105	4604/6/2	-	1979.97	1133.95	2166.91	2882.55	2299.67	6262.87	2418.59	2518.92	2525.8	--
MW0133246	3-Phenylbutyric acid	C10H12O2	204.099	164.084	5.6156	Organic acid And Its derivatives	Organic acid And Its derivatives	MS2-Search-Local	0.6123	rp	-	HMDB0001955	20724	4593-90-2	-	167010	169266	166451	155341	148293	152401	165853	165035	162693	--
MW0054217	KOdiA-PC	C32H58NO11P	662.365	663.375	8.9363	GP	PC	MS2-Search-DB	0.5799	rp	-	-	91885957	439904-33-3	-	190411	201776	178450	162724	148383	183668	199065	196236	199219	--
MW0169000	CYTIDINE	C9H13N3O5	244.083	243.085	0.7963	Nucleotide And Its metabolomics	Nucleotide and Its metabolomics	MS2-MetDNA	0.9707	rp	C00475	-	6175	4395-95-3	-	1360.94	1132.52	1133.9	1264.94	1029.86	1586.51	1425.11	1417.69	1472.65	ko00240,ko01100,ko02010
MW0114623	Indolylmethyl glucosinolate	C16H20N2O9S2	469.028	448.061	8.5217	Heterocyclic compounds	Indole and Its derivatives	MS2-MetDNA	0.7948	rp	C05837	HMDB0030243	656506	4356-52-9	-	25162.6	21559	34390.7	20670.8	18676.5	25108.5	19290.1	18537.1	18657.8	ko00380,ko01100,ko01210
MEDP0438	N-Formylmethionine	C6H11NO3S	176.035	177.046	2.9875	Amino acid and Its metabolomics	Amino acid derivatives	MS2-Search-DB	0.557	rp	C03145	HMDB0001015	439750	4289-98-9	-	23689.4	22927.8	20079.9	36180.3	27006.8	32590.7	28466	28558	28405.1	ko00270
MW0105269	4-Oxo-4-(pyridin-3-yl)butanoic acid	C9H9NO3	214.029	179.058	4.1152	Organic acid And Its derivatives	Organic acid And Its derivatives	MS2-Search-DB	0.5534	rp	C19569	HMDB0000992	437	4192-31-8	-	10327.7	11572.2	9934.43	9030.31	8071.63	10643.3	10654.6	10490.5	10663.5	ko00760,ko00980,ko01100,ko05204
MEDP1103	PGD2	C20H32O5	334.21	352.225	6.929	Hormones and hormone related compounds	Hormones and hormone related compounds	MS2-MetDNA	0.8532	rp	C00696	HMDB0001403	448457	41598-07-6	-	335.08	348.25	237.54	2340.21	437.55	2068.22	1039.72	954.67	989.37	ko00590,ko01100,ko04080,ko04664,ko04726,ko05143,ko05310
MW0168260	Rose bengal	C20H4Cl4I4O5	970.529	973.496	0.6557	Benzene and substituted derivatives	Benzene and substituted derivatives	MS2-Insilico	0.5075	rp	-	HMDB0036613	25474	4159-77-7	-	11056.9	12290.2	11979.3	13373.7	17751.2	15226.8	11463.2	11484	11667.8	--
FDATN00948	Ceftezole sodium	C13H11N8NaO4S3	446.978	461.996	0.8443	Others	FDA	MS1	0.5508	rp	-	-	23688977	41136-22-5	-	632.28	3846.89	11767.3	3149.7	13281.9	9780.44	5629.94	5652.38	5205.55	--
MW0000864	[(3,4,5-Trimethoxybenzoyl)amino]acetic acid	C12H15NO6	402.079	269.09	4.1191	Benzene and substituted derivatives	Benzene and substituted derivatives	MS1	0.7461	rp	-	-	221611	40915-27-3	-	10534	9875.07	10735.8	8004.93	7832.42	9287.21	9572.52	9486.23	9751.54	--
MW0005628	5-Chloro-2-hydroxy-3-iodobenzoic acid	C7H4ClIO3	630.726	297.889	0.7354	Benzene and substituted derivatives	Benzene and substituted derivatives	MS1	0.6713	rp	-	-	929387	4068-57-9	-	32152.4	19544.3	33079.1	24945.7	33259.1	30583.3	20795.2	23819.1	23132.9	--
MW0014337	4,4,4-Trifluorobutyric acid	C4H5F3O2	141.016	142.024	5.4319	Organic acid And Its derivatives	Organic acid And Its derivatives	MS1	0.7398	rp	-	-	2777085	406-93-9	-	297126	314884	405776	389845	202734	295957	256269	234600	252361	--
MEDN1369	3-Hydroxy-3-Methyl Butyric Acid	C5H10O3	117.055	118.063	1.9463	Organic acid And Its derivatives	Organic acid And Its derivatives	MS2-Search-Local	0.7565	rp	-	-	69362	4026-18-0	-	7485.36	10598.3	6643.13	12102.6	12008.6	10524	9275.83	9158.03	9253.33	--
MW0125089	Methyl 4-bromo-3-fluorothiophene-2-carboxylate	C6H4BrFO2S	276.867	239.908	0.4657	Aldehyde,Ketones,Esters	Esters	MS1	0.9903	rp	-	-	15533894	395664-56-9	-	79274	82040.3	92835	123281	86418	87819.1	73578.1	83987.2	77895.4	--
MW0118316	2-Bromo-4-(4-chlorophenyl)-1,3-thiazole	C9H5BrClNS	231.881	274.899	0.4752	Heterocyclic compounds	Heterocyclic compounds	MS1	0.6826	rp	-	-	22049747	39564-86-8	-	3031.52	2630.11	3491.86	4372.13	3598.56	2190.01	3808.72	3948.1	3860.3	--
MW0126624	Tandutinib	C31H42N6O4	578.347	562.327	8.2765	Heterocyclic compounds	Heterocyclic compounds	MS1	0.7198	rp	D06005	-	3038522	387867-13-2	-	4.03477e+06	4.36129e+06	3.81392e+06	3.99071e+06	3.82021e+06	4.65171e+06	4.32598e+06	4.26886e+06	4.28138e+06	--
MW0110132	Trp-Pro	C16H19N3O3	300.142	301.143	7.4108	Amino acid and Its metabolomics	Small Peptide	MS2-Search-DB	0.5257	rp	-	HMDB0029091	11863652	38136-75-3	-	16302.3	19384.1	18381.8	15864.2	23622.8	17360	13695.1	13571	14112	--
MW0146710	Bicozamycin;Bicyclomycin	C12H18N2O7	301.103	302.111	1.9111	Heterocyclic compounds	Heterocyclic compounds	MS2-Insilico	0.5576	rp	C11259	-	65807	38129-37-2	-	1995.25	3067.05	2254.65	1705.38	1772.63	1940.54	2164.86	2185.94	2136.78	--
MW0004432	4,4'-Bisphenol A diphthalic anhydride	C31H20O8	815.14	520.116	0.6465	Benzene and substituted derivatives	Benzene and substituted derivatives	MS1	0.5358	rp	-	-	94483	38103-06-9	-	761.67	68.23	490.31	580.96	711.33	319.74	1061.47	1030.58	905.76	--
MW0003595	3,4-Diamino-N-(3-trifluoromethylphenyl)-benzenesulfonamide	C13H12F3N3O2S	500.01	331.06	5.3657	Benzene and substituted derivatives	Benzene and substituted derivatives	MS1	0.7357	rp	-	-	3725287	380349-00-8	-	1884.19	1192.95	2272.24	3520.98	921.51	2638.36	1291.7	1302.13	1327.69	--
MW0141284	11-deoxy PGF2	C20H34O4	337.235	338.246	0.3536	Hormones and hormone related compounds	Hormones and hormone related compounds	MS2-Search-DB	0.6232	rp	-	-	5283079	37786-06-4	-	610096	662878	612095	589412	508066	416802	51079.5	50678.8	51389.5	--
MEDN0766	11-deoxy PGE1	C20H34O4	337.236	338.246	6.8594	Hormones and hormone related compounds	Hormones and hormone related compounds	MS2-Search-Local	0.7595	rp	-	-	-	37786-00-8	-	12449.6	14904.3	34902.2	43904.5	15737.4	30650.3	30870.3	30402.5	32335	--
MW0000329	Maraviroc	C29H41F2N5O	548.309	513.328	8.3108	Amino acid and Its metabolomics	Small Peptide	MS1	0.5265	rp	-	HMDB0015584	-	376348-65-1	-	3078.39	3819.12	2165.55	2740.89	4069.55	2900.79	3296.22	3484.43	3459.81	--
MW0155658	Ponceau MX;Acid Red 26	C18H14N2O7S2Na2	478.983	480.004	0.6245	Benzene and substituted derivatives	Benzene and substituted derivatives	MS1	0.5966	rp	C19294	-	2724065	3761-53-3	-	12770.7	11667.6	12758.6	11897	11562.1	13805	13112.3	13005	12969.2	--
MEDL00066	2-Hydroxy-2-methylbutyric acid	C5H10O3	117.055	118.063	2.4418	Organic acid And Its derivatives	Organic acid And Its derivatives	MS2-Search-Local	0.8043	rp	-	HMDB0001987	95433	3739-30-8	-	43260.8	42545.9	40390.2	34286	42471.5	42584.2	41393.6	41300.1	40671.6	--
MW0017174	cis-9-Hexadecenoic acid	C16H30O2	254.22	254.225	10.7616	FA	FFA	MS2-MetDNA	0.9246	rp	C08362	HMDB0003229	445638	373-49-9	-	65834.9	65122.4	44856.5	37093.4	35731.5	36170.2	48409.1	47428.6	47798.1	ko00061
MW0155549	Phytuberin	C17H26O4	293.175	294.183	7.6416	Terpenoids	Sesquiterpenoids	MS2-Insilico	0.5298	rp	C09709	HMDB0035754	442387	37209-50-0	-	18077.8	16244.3	15545.8	13385.9	12041.3	11689.7	15142.6	15028.1	15031.3	--
MW0106158	cis-3-Hexenyl acetate	C8H14O2	158.119	142.099	5.1963	Aldehyde,Ketones,Esters	Esters	MS2-Search-Local	0.6264	rp	C19757	HMDB0040215	5363388	3681-71-8	-	2775.77	2167.59	2764.55	2876.31	3160.87	2271.46	2505.58	2502.13	2437.3	ko00592
MEDN1221	D-Mannose 6-phosphate	C6H13O9P	260.022	260.03	1.2797	Carbohydrates and Its metabolites	Phosphate sugars	MS2-Search-Local	0.5513	rp	C00275	-	65127	3672-15-9	-	25757.4	21718.7	30253.5	42924.2	20970.9	38319.4	38418	39985.4	38037.7	ko00051,ko00520,ko01100,ko01240,ko04142
MW0004972	4-Fluoro-3-nitrobenzotrifluoride	C7H3F4NO2	208.007	209.01	4.7762	Benzene and substituted derivatives	Benzene and substituted derivatives	MS2-Search-DB	0.5601	rp	-	-	67778	367-86-2	-	5069.6	6387.05	5247.96	5564.85	5103.98	5231.79	5445.09	5253.85	5278.53	--
MW0103675	Thymidine-5'-phosphate	C10H15N2O8P	322.048	322.057	5.6764	Nucleotide And Its metabolomics	Nucleotide and Its metabolomics	MS2-Search-DB	0.5608	rp	C00364	HMDB0001227	9700	365-07-1	-	14560.6	6260.25	19442.3	1428.89	6359.81	9761.2	10572.6	10578.5	10704.5	ko00240,ko01100,ko01523
MW0123603	Diazoxide	C8H7ClN2O2S	343.978	229.992	1.1172	Heterocyclic compounds	Heterocyclic compounds	MS1	0.7302	rp	C06949	HMDB0015251	3019	364-98-7	-	1773.55	624.54	1879.74	2023.55	172.06	1166.01	2298.86	2452.22	2447.39	--
MEDN1098	2-ethyl-2-hydroxybutyric acid	C6H12O3	131.071	132.079	2.4418	Organic acid And Its derivatives	Organic acid And Its derivatives	MS2-MetDNA	0.7762	rp	-	HMDB0001975	77199	3639-21-2	-	2303.57	1696.12	2033.28	2199.03	1904.38	3173.23	2940.82	3023.49	3110.44	--
MEDN1456	13,14-dihydro-15-keto PGE2	C20H32O5	335.222	352.225	6.6547	Hormones and hormone related compounds	Hormones and hormone related compounds	MS2-Search-Local	0.7611	rp	C04671	HMDB0002776	5280711	363-23-5	-	59814.2	71618.8	53742.1	213039	68004.6	160977	114081	114048	113355	--
MW0114762	L-Rhamnose	C6H12O5	201.025	164.069	0.5776	Carbohydrates and Its metabolites	Sugars	MS2-Search-Local	0.7478	rp	C00507	HMDB0000849	25310	3615-41-6 73-34-7	-	45475.3	41231.6	65199.1	35791	54607.9	47726.6	39461.7	39548.2	39434.3	ko00051,ko01100
MEDL02192	Vestitol	C16H16O4	308.078	272.105	5.0348	Flavonoids	Flavonoid	MS2-MetDNA	0.9263	rp	C16225	HMDB0133781	92503	35878-41-2	-	4251.45	4902.27	4372.21	4647.45	3664.98	4271.52	5065.85	5003.16	5063.32	--
MW0052923	Fluocinonide	C26H32F2O7	494.212	494.212	10.702	Aldehyde,Ketones,Esters	Esters	MS2-Insilico	0.5214	rp	C07007	HMDB0015181	9642	356-12-7	-	9875.1	9821.97	9210.11	8010.7	8509.84	6430.84	10029.5	9701.14	10066.7	--
MW0127216	2-(Octylthio)ethanol;2-Hydroxyethyl octyl sulphide	C10H22OS	227.092	190.139	4.5512	Alcohol and amines	Alcohols	MS1	0.5585	rp	C18863	-	19079	3547-33-9	-	1067.45	1358.07	1317.63	1124.89	1170.97	1161.07	2917.06	2951.37	2898.34	--
MW0062275	Prostaglandin I2	C20H32O5	352.22	352.225	9.1213	Hormones and hormone related compounds	Hormones and hormone related compounds	MS2-MetDNA	0.981	rp	C01312	HMDB0001335	5280427	35121-78-9	-	2526.53	2721.47	2240.09	1933.94	1203.37	2190.81	2655.08	2737.38	2666.26	ko00590,ko01100,ko04024,ko04080,ko04270,ko04370,ko04611
MW0118412	2-Chloro-4-methyl-1,3-thiazole-5-sulfonamide	C4H5ClN2O2S2	210.94	211.948	1.2797	Alcohol and amines	Amines	MS1	0.6441	rp	-	-	12094251	348086-67-9	-	3830.26	3702.97	4441.86	3310.28	2725.07	4157.44	3695.31	3711.69	3757.97	--
MW0114308	D-Mannose	C6H12O6	179.055	180.063	0.7502	Carbohydrates and Its metabolites	Carboxylic acids and derivatives	MS2-Search-Local	0.7907	rp	C00936	HMDB0000169	185698	3458-28-4	-	22558.1	18550.9	14264.8	15244.8	17973.4	27367.2	19300.8	18223.4	19219	--
MW0011865	1,2-Didecanoyl PC	C28H56NO8P	600.315	565.374	8.6451	GP	PC	MS2-Search-DB	0.5468	rp	-	-	16219892	3436-44-0	-	12590	11680.4	12414.5	11714.3	11285.5	13854.7	11559.6	11187	11600.5	--
MEDL00355	Glu-Tyr	C14H18N2O6	309.108	310.116	1.873	Amino acid and Its metabolomics	Small Peptide	MS2-Search-Local	0.8073	rp	-	HMDB0028831	515717	3422-39-7	-	7273.78	8974.65	10656.5	7632.98	4250.28	5853.77	7384.46	7414.46	7137.04	--
MEDN0528	(3-Methoxy-4-hydroxyphenyl)ethylene glycol sulfate	C9H12O7S	285.007	264.03	2.4042	Organic acid And Its derivatives	Organic acid And Its derivatives	MS2-Search-DB	0.527	rp	-	HMDB0000559	4183	3415-67-6	-	3423.01	3470.32	3439.01	2925.45	2968.95	3551.14	3448.28	3386.16	3401.83	--
MW0139071	N-(4-aminobutyl)-3-(4-hydroxyphenyl)prop-2-enimidic acid	C13H18N2O2	253.141	234.137	7.8974	Organic acid And Its derivatives	Organic acid And Its derivatives	MS2-MetDNA	0.5881	rp	C18326	HMDB0033461	6439562	34136-53-3	-	28099	42200.2	42510.8	15456.6	27929	25948.3	34551.6	35110.8	32440.8	ko00330,ko01100
MW0054076	Isoflupredone acetate	C23H29FO6	420.199	420.195	6.6622	Aldehyde,Ketones,Esters	Esters	MS2-Insilico	0.5083	rp	C14636	-	224246	338-98-7	-	6850.86	8133.53	6739.56	25349.9	7757.42	18804	12563	12741.8	12665.2	--
MW0000487	Voacamine	C43H52N4O5	739.369	704.394	7.8388	Alkaloids	Alkaloids	MS1	0.6909	rp	C09252	HMDB0015597	11953931	3371-85-5	-	2017.29	1588.64	2393.51	1007.71	738.28	1241.47	1685.49	1685.23	1695.47	--
MW0054026	Inulicin	C17H24O5	324.178	308.162	5.6695	Aldehyde,Ketones,Esters	Esters	MS2-Insilico	0.5451	rp	-	-	75528891	33627-41-7	-	7109.88	6122.2	3029.97	3979.24	3224.96	3610.91	7374.31	7291.7	7316.12	--
MW0049167	Decanoic acid	C10H20O2	172.142	172.146	7.8893	Aldehyde,Ketones,Esters	Esters	MS2-MetDNA	0.9276	rp	C01571	HMDB0000511	2969	334-48-5	-	4954.01	3909.32	5109.09	5801.71	4812.11	5200.62	7324.4	7621.93	7938.36	ko00061,ko01100
MW0122605	8-Desoxygartanin	C23H24O5	379.157	380.162	10.9992	Heterocyclic compounds	Heterocyclic compounds	MS2-Search-DB	0.5932	rp	-	HMDB0030701	392450	33390-41-9	-	16672.9	16369.5	14025.2	7656.7	5667.49	6595.49	14842.3	14578.4	14032.5	--
MW0159364	Viomycin	C25H43N13O10	854.304	685.326	8.141	Amino acid and Its metabolomics	polypeptide	MS1	0.5016	rp	C01540	-	135398671	32988-50-4	-	2833.66	2298	2937.51	2267.4	3051.89	2456.98	2569.57	2482.84	2579.35	--
MW0007526	L-Tosylphenylalanyl chloromethyl ketone	C17H18ClNO3S	350.062	351.07	3.1209	Benzene and substituted derivatives	Benzene and substituted derivatives	MS1	0.6116	rp	-	-	9824	329-30-6	-	1981.81	2536.33	2400.54	2489.83	2144.67	2697.95	2209.71	2239.14	2266.61	--
MW0126236	Procymidone	C13H11Cl2NO2	282.005	283.017	0.9214	Aldehyde,Ketones,Esters	Ketones	MS2-Search-DB	0.5728	rp	C10986	-	36242	32809-16-8	-	7038.6	5291.06	7623.64	6608.84	7529.35	10177.8	7295.33	7293.16	7360.45	--
MEDL01915	2-Propylglutaric acid	C8H14O4	174.089	174.089	5.6156	Organic acid And Its derivatives	Organic acid And Its derivatives	MS2-Search-Local	0.5129	rp	C16658	HMDB0060684	134970	32806-62-5	-	7708.82	7982.89	9509.78	8052.34	7568.82	7773.07	8477.55	8359.96	8483.25	ko00982
MW0104826	2-Oxoglutaric acid	C5H6O5	166.995	146.022	0.8917	Organic acid And Its derivatives	Organic acid And Its derivatives	MS2-MetDNA	0.9727	rp	C00026	HMDB0000208	51	328-50-7	-	3884.47	4007.16	3082.21	3121.27	2734.57	3199.01	3220.56	3216.54	3200.01	ko00020,ko00040,ko00053,ko00220,ko00250,ko00300,ko00310,ko00340,ko00430,ko00471,ko00630,ko00650,ko00660,ko01100,ko01200,ko01210,ko01230,ko01240,ko04066,ko04727,ko04922,ko04964,ko04976,ko05230
MW0055481	Oleuropein	C25H32O13	539.184	540.184	7.0657	Terpenoids	Terpene	MS2-Search-DB	0.5273	rp	C09794	HMDB0035872	6325757	32619-42-4	-	4240.38	5197.07	3273.91	3643.52	2793.7	2974.79	8125.87	7902.23	7998.98	--
MEDN0826	3-(3-Hydroxyphenyl)-3-hydroxypropanoic acid	C9H10O4	203.031	182.058	4.4662	Organic acid And Its derivatives	Organic acid And Its derivatives	MS2-Search-Local	0.5093	rp	-	HMDB0002643	102959	3247-75-4	-	1572.71	1995.5	1709.82	1023.35	1568.89	1910.78	4332.69	4328.38	4399.75	--
MW0127624	(-)-Medicarpin	C16H14O4	287.105	270.089	5.6156	Flavonoids	Flavonoid	MS2-MetDNA	0.7385	rp	C10503	-	336327	32383-76-9	-	7061.97	6628.57	7267.09	6406.36	5866.24	6140.83	6619.99	6477.69	6513.84	ko01100
MW0011982	10,16-Dihydroxyhexadecanoic acid	C16H32O4	287.222	288.23	7.1263	FA	Oxidized lipids	MS2-Insilico	0.7198	rp	C08285	HMDB0037798	441449	3233-90-7	-	6666.45	3672.67	3949.59	3620.75	3837.04	3978.75	3955.96	3943.15	3970.34	--
MEDL00587	p-Tolyl Sulfate	C7H8O4S	187.006	188.014	4.6149	Organic acid And Its derivatives	Sulfonic acids	MS2-Search-Local	0.8529	rp	-	-	-	3233-58-7	-	91729.4	4297.42	1040.93	19492.8	90572.7	14821.2	39040.5	38777.6	39029.2	--
MW0168407	(-)-Corey Lactone Diol	C8H12O4	171.066	172.074	3.788	Heterocyclic compounds	Heterocyclic compounds	MS2-Search-DB	0.6096	rp	-	-	2724453	32233-40-2	-	8294.51	8933.34	8537.07	6840.33	6781.37	7595.77	21911.8	21705.9	21776.1	--
MW0004187	3-Pyridinylmethyl 2-(4-chlorophenoxy)-2-methylpropanoate	C16H16ClNO3	304.074	305.082	0.6713	Benzene and substituted derivatives	Benzene and substituted derivatives	MS1	0.6984	rp	-	-	65778	31980-29-7	-	11008.1	12128.7	11810.7	13294.8	13403.1	14928.4	12088.8	12186.7	12157.6	--
MW0002235	2,4-Dichloro-5-[(cyclopropylamino)sulfonyl]benzoic acid	C10H9Cl2NO4S	343.923	308.963	3.1104	Benzene and substituted derivatives	Benzene and substituted derivatives	MS1	0.6444	rp	-	-	2577227	31914-94-0	-	37925.9	37078.8	33318.7	34252.2	33070.2	33372.1	36101.2	35685.5	35909.3	--
MEDN0470	Oxoadipic Acid	C6H8O5	141.016	160.037	0.3514	Organic acid And Its derivatives	Organic acid And Its derivatives	MS2-Search-Local	0.7658	rp	C00322	HMDB0000225	71	3184-35-8	-	40975.4	45987.1	36272.5	33224.4	32683.8	29219.9	26471	25293.5	28409.1	ko00300,ko00310,ko00380,ko01100,ko01210,ko01230,ko01240
MEDP0012	L-Ornithine	C5H12N2O2	131.082	132.09	0.7654	Amino acid and Its metabolomics	Amino acids	MS2-MetDNA	0.8497	rp	C00077	HMDB0000214	6262	3184-13-2	-	12664.1	16110.2	13508.9	14287.2	11166.5	11182.7	13778.6	13660.3	13808.8	ko00220,ko00330,ko00472,ko00480,ko01100,ko01210,ko01230,ko02010
MW0126774	Thiencarbazone-methyl	C12H14N4O7S2	424.998	390.03	1.2525	Aldehyde,Ketones,Esters	Ketones	MS1	0.531	rp	-	-	11205153	317815-83-1	-	6158.06	6167.95	7106.22	5787.82	3596.67	4260.59	5938.8	5932.13	5828.22	--
MW0150766	Hesperetin 7-O-glucoside	C22H24O11	464.133	464.132	7.0625	Flavonoids	Dihydroflavone	MS2-MetDNA	0.7535	rp	C16422	HMDB0030747	147394	31712-49-9	-	125.19	214.95	63.16	214.28	61.9	75.14	731.49	709.88	733.82	--
FDATP00437	Moroxydine HCl	C6H14ClN5O	191.046	207.089	4.0681	Others	FDA	MS1	0.6073	rp	-	-	76621	3160-91-6	-	2250.69	2426.25	1973.54	3113.75	2148.73	2347.7	2666.46	2610.6	2637.66	--
MW0117515	2-(3-Chloro-4-methylphenyl)-1,3-dioxo-5-isoindolinecarboxylic acid	C16H10ClNO4	314.025	315.03	3.1104	Organic acid And Its derivatives	Organic acid And Its derivatives	MS1	0.8815	rp	-	-	804296	313260-37-6	-	13036.5	12671.4	11652.5	12040.5	9362.68	11224.7	12532.4	12316.7	12546.5	--
MW0052656	Estradiol cypionate	C26H36O3	499.224	396.266	9.1415	Aldehyde,Ketones,Esters	Esters	MS1	0.5706	rp	C14640	-	9403	313-06-4	-	3694	5082.6	3008.27	3556.35	4286.4	4739	4170.76	4025.65	3895.98	--
MW0116885	1-Benzyl-2,4,5-tribromo-1H-imidazole	C10H7Br3N2	562.792	393.814	0.7752	Benzene and substituted derivatives	Benzene and substituted derivatives	MS1	0.5895	rp	-	-	2773241	31250-80-3	-	7455.41	8305.67	6449.63	7039.73	5243.78	6161.42	7045.69	7044.46	7069.48	--
MW0009715	Saluamine	C7H7ClN2O4S	248.979	249.982	4.4449	Benzene and substituted derivatives	Benzene and substituted derivatives	MS2-Search-DB	0.5518	rp	-	HMDB0060761	76523	3086-91-7	-	95503.3	96375.7	97771.6	97415.6	92080	98122	101242	101335	101752	--
MW0009339	Pargyline	C11H13N	158.094	159.105	5.6089	Benzene and substituted derivatives	Benzene and substituted derivatives	MS2-Insilico	0.5904	rp	C07414	HMDB0015563	4688	306-07-0	-	10826.6	10630.6	10664.6	10410.2	9538.8	10950.1	11043.5	11040.6	10985.7	--
MW0103387	5-Aminoimidazole-4-carboxamide-1-βD-ribofuranosyl 5'-monophosphate	C9H15N4O8P	373.025	338.063	1.0719	Nucleotide And Its metabolomics	Nucleotide and Its metabolomics	MS2-MetDNA	0.5192	rp	C04677	HMDB0001517	65110	3031-94-5	-	1993	2870.26	8508.22	2106.05	8045.01	7206.95	4890.67	4496.73	4836.86	ko00230,ko00340,ko01100,ko04152
MW0144265	Acetylagmatine	C7H16N4O	257.175	172.132	5.8379	Amino acid and Its metabolomics	Amino acid derivatives	MS1	0.5764	rp	C02131	-	439661	3031-89-8	-	10565.7	8065.67	7742.13	4913.07	5707.69	8206.59	7582.1	7608.89	7345.19	--
MW0118629	2-Hydroxyimipramine	C19H24N2O	295.181	296.189	7.0657	Heterocyclic compounds	Heterocyclic compounds	MS2-Search-DB	0.5591	rp	-	HMDB0060952	108051	303-70-8	-	2583.87	3477.23	2584.53	3512.3	2431.74	2666.75	6747.78	6662.97	6668.07	--
MW0115262	Sedoheptulose	C7H14O7	229.068	210.074	1.3866	Carbohydrates and Its metabolites	Carboxylic acids and derivatives	MS2-Search-Local	0.5865	rp	C02076	HMDB0003219	5459879	3019-74-7	-	25092.7	30340.8	32709.5	32499.3	24553.2	20726.1	29629.8	29487.6	29632.7	ko01100
MEDN0292	3-Hydroxybutyrate	C4H8O3	103.04	104.047	1.3849	Organic acid And Its derivatives	Organic acid And Its derivatives	MS2-Search-Local	0.8899	rp	C01089	HMDB0000357	3541112	300-85-6	-	139575	162752	172023	204378	146957	128873	162309	161831	162680	ko00072,ko00650,ko01100,ko04024
MW0117796	2,3,5-Triphenyltetrazolium chloride	C19H15ClN4	333.093	334.099	1.1903	Heterocyclic compounds	Heterocyclic compounds	MS2-Insilico	0.6049	rp	C11305	-	9283	298-96-4	-	1792.76	2671.95	4002.11	2047.6	3505.41	1565.15	2980.45	2891.11	2977.3	--
MW0159669	Potassium bicarbonate	KHCO3	98.9556	99.9563	1.1351	Organic acid And Its derivatives	Organic acid And Its derivatives	MS2-Insilico	0.6026	rp	C18606	-	-	298-14-6	-	121471	133088	124017	124486	101734	111781	118141	117432	117494	--
MW0103045	Ursocholic acid	C24H40O5	407.279	408.288	5.9413	Bile acids	Bile acids	MS2-Search-Local	0.8118	rp	C17644	HMDB0000917	122340	2955-27-3	-	9160.74	4135.01	4161	8259.7	9617.2	2679.14	7142.77	7021.82	7002.99	--
MW0146511	Bacilysin	C12H18N2O5	322.126	270.122	8.7187	Others	Others	MS2-MetDNA	0.5384	rp	C20942	-	86583338	29393-20-2	-	4020.06	6292.04	5220.67	7318.52	4910.08	4162.49	5622.18	5658.38	5575.67	ko01100
MW0006219	Benzenesulfonamide, N-(2,2,2-trifluoroethyl)-N-[4-[2,2,2-trifluoro-1-hydroxy-1-(trifluoromethyl)ethyl]phenyl]-	C17H12F9NO3S	480.029	481.039	1.8406	Benzene and substituted derivatives	Benzene and substituted derivatives	MS2-Search-DB	0.5476	rp	C15630	-	447912	293754-55-9	-	19596.9	19939.6	18632.1	20170.1	15765.9	15666.4	20201.5	19956.3	19855.5	--
MW0103595	Inosine	C10H12N4O5	267.073	268.081	1.3756	Nucleotide And Its metabolomics	Nucleotide and Its metabolomics	MS2-MetDNA	0.7826	rp	C00294	HMDB0000195	135398641	292853-81-7	-	289.93	602.16	8862.88	272.02	4120.77	1945.57	3271.48	3261.85	3169.06	ko00230,ko01100,ko02010
MW0054949	Methylprednisolone succinate	C26H34O8	473.227	474.225	8.6453	Hormones and hormone related compounds	Hormones and hormone related compounds	MS2-Search-DB	0.5049	rp	D05000	-	16923	2921-57-5	-	7237.66	6590.45	6110.17	4461.87	2450.57	4510.63	5896.77	5708.34	5691.77	--
MW0169592	Oleoyl Oxazolopyridine	C24H36N2O2	297.279	384.278	11.468	FA	FFA	MS1	0.6077	rp	-	-	9821458	288862-58-8	-	45933.1	57815.9	78339	55951.4	59477.1	84403.3	2777.99	2852.21	3022.65	--
MW0006826	Difenoxin	C28H28N2O2	476.201	424.215	8.6451	Heterocyclic compounds	Heterocyclic compounds	MS1	0.8987	rp	-	-	25273607	28782-42-5	-	17089.4	15770.1	14344.3	11060.3	9378.75	13301.9	14076.1	13680.1	13875.1	--
MW0150244	Glucoconringiin;2-Hydroxy-2-methylpropyl glucosinolate	C11H21NO10S2	390.057	391.061	5.0357	Benzene and substituted derivatives	Benzene and substituted derivatives	MS1	0.9808	rp	C08408	HMDB0038418	9548624	28463-28-7	-	129857	135486	126641	112351	107150	115755	130490	129535	128815	--
MW0117239	1-Methylxanthine	C6H6N4O2	165.04	166.049	9.4937	Heterocyclic compounds	Heterocyclic compounds	MS2-Search-DB	0.5892	rp	C16358	HMDB0010738	80220	28109-92-4	-	1501.43	2481.6	2687.83	3064.36	3183.54	4025.32	7679.47	7655.52	7655.26	ko00232,ko01100
MW0049045	Crassin alcohol	C22H32O5	376.224	376.225	6.9242	Heterocyclic compounds	Heterocyclic compounds	MS2-Search-DB	0.5463	rp	-	-	54610920	28068-69-1	-	21075.5	21691.2	19495.5	19781.7	15769	14506.8	17756.8	17960.6	17747.6	--
MW0109193	Phenylacetylglutamine	C13H16N2O4	285.085	264.111	2.2956	Alcohol and amines	Amines	MS2-MetDNA	0.5893	rp	C04148	HMDB0006061	92258	28047-15-6	-	6878.15	11753.2	10274.4	11267.4	7635.46	7122.32	9325.32	9330.03	9091.69	ko00360
MW0001137	1-(4-Bromo-2,3,5,6-tetrafluorophenyl)hydrazine	C6H3BrF4N2	536.856	257.942	0.7191	Benzene and substituted derivatives	Benzene and substituted derivatives	MS1	0.6608	rp	-	-	298181	2797-79-7	-	32291.7	32704.1	34109.1	32231.4	37589.9	34082.3	37989.8	38353.5	37091.2	--
MW0117899	2,4-Dichloro-6,7-dimethoxyquinazoline	C10H8Cl2N2O2	403.973	257.996	0.8751	Heterocyclic compounds	Heterocyclic compounds	MS1	0.6259	rp	-	-	520327	27631-29-4	-	928.82	2418.67	5058.8	2781.17	6232.91	4687.59	3700.06	3595.2	3710.17	--
MW0111101	Muscimol	C4H6N2O2	149.009	114.043	4.3095	Alcohol and amines	Amines	MS1	0.7455	rp	C08311	-	4266	2763-96-4	-	251.17	141.53	186.5	126.84	287.48	224.96	1134.1	1146.51	1160.18	--
MW0124205	Gambogic acid	C38H44O8	627.305	628.304	7.8809	Organic acid And Its derivatives	Organic acid And Its derivatives	MS2-Search-DB	0.5104	rp	-	HMDB0034095	9852185	2752-65-0	-	2527.71	1864.2	1757.43	2214.45	2211.4	2932.26	2471.74	2411.64	2474.17	--
MW0149247	Fluphenazine enanthate;Prolixin enanthate	C29H38F3N3O2S	534.236	549.264	8.204	Heterocyclic compounds	Heterocyclic compounds	MS1	0.7199	rp	C07955	-	3389	2746-81-8	-	2173.39	2005.54	1885.95	1558.03	1142.95	2627.78	2451.61	2454.05	2345.33	--
MEDN1246	3-(pyrazol-1-yl) -L-alanine	C6H9N3O2	154.061	155.07	0.7502	Amino acid and Its metabolomics	Amino acid derivatives	MS2-Search-Local	0.8898	rp	C01162	-	-	2734-48-7	-	11970	13925.7	10790.2	13193.4	11838.4	9656.98	12256.6	12235.3	12174.2	--
MW0006925	Dodecylbenzenesulfonic acid	C18H30O3S	325.183	326.192	0.3364	Benzene and substituted derivatives	Benzene and substituted derivatives	MS2-Search-DB	0.6976	rp	-	HMDB0059915	8485	27176-87-0	-	8367.67	5127.32	7507.39	8627.45	7565.25	5967.61	4488.02	4477.55	4592	--
FDATN00746	Cefazolin Sodium	C14H13N8NaO4S3	578.953	476.012	4.4449	Others	FDA	MS1	0.6154	rp	-	-	23675322	27164-46-1	-	5859.28	5518.59	5910.88	5444.19	4267.57	5547.96	5419.36	5345.38	5503.42	--
MW0009333	Paradol	C17H26O3	277.18	278.188	8.204	Benzene and substituted derivatives	Phenolics	MS2-Insilico	0.6869	rp	C10482	HMDB0030801	94378	27113-22-0	-	19072.1	18741.2	20167.7	22668.5	25865.9	20541.3	24075.8	24110.9	23604.5	--
MW0049224	D-erythro-Sphingosine-1-phosphate	C18H38NO5P	379.244	379.249	7.5473	Heterocyclic compounds	Heterocyclic compounds	MS2-MetDNA	0.9664	rp	C06124	HMDB0000277	5283560	26993-30-6	-	19396.8	20290.5	16342.9	20410.7	14262.8	15874.7	19786.4	19203.3	19593.3	ko00600,ko01100,ko04020,ko04071,ko04072,ko04080,ko04371,ko04666,ko05152
MW0124048	Ethyl 8-chloro-2H-[1,3]dioxolo[4,5-g]quinoline-7-carboxylate	C13H10ClNO4	278.026	279.03	3.7787	Aldehyde,Ketones,Esters	Esters	MS1	0.7004	rp	-	-	824579	26893-17-4	-	1155.78	902.37	1118.88	617.09	661.93	562.67	2367.36	2334.03	2354.65	--
MW0139989	Zeranol	C18H26O5	321.167	322.178	7.8149	Heterocyclic compounds	Heterocyclic compounds	MS2-Search-DB	0.5185	rp	C14752	HMDB0032702	2999413	26538-44-3	-	36847.9	27757.4	25805.5	16576.1	10711.9	13756.9	21503.3	21440.3	21578.8	--
MW0127548	Propanoic acid, 2-[[4-[2-[[(cyclohexylamino)carbonyl](4-cyclohexylbutyl)amino]ethyl]phenyl]thio]-2-methyl-	C29H46N2O3S	518.339	502.323	8.3066	Organic acid And Its derivatives	Organic acid And Its derivatives	MS2-Search-DB	0.5697	rp	C15622	-	3392731	265129-71-3	-	558907	611177	530951	489149	479059	474558	542438	534787	542342	--
MW0012474	15-Ketoprostaglandin E2	C20H30O5	331.19	350.209	8.4473	Hormones and hormone related compounds	Hormones and hormone related compounds	MS2-MetDNA	0.5457	rp	C04707	HMDB0003175	5280719	26441-05-4	-	1438.98	3882.63	5495.6	487.38	3356.45	3495.02	4450.68	4431.12	4455.43	--
MW0012191	12,13-DiHOME	C18H34O4	313.238	314.246	7.6383	FA	Oxidized lipids	MS2-Search-Local	0.7755	rp	C14829	HMDB0004705	10236635	263399-35-5	-	76591.7	43240.2	54227.3	42179.4	44130.7	47303.3	53199.8	52958.4	52749.2	ko00591
MW0015404	9,10-DiHOME	C18H34O4	296.231	314.246	8.7798	FA	Oxidized lipids	MS2-MetDNA	0.9746	rp	C14828	HMDB0004704	9966640	263399-34-4	-	41001.2	44314.4	24608.1	32143	28950.4	37605.9	35956.4	35431.1	35396.1	ko00591
MEDL02773	Indoleacetaldehyde	C10H9NO	158.06	159.068	2.3102	Heterocyclic compounds	Indole and Its derivatives	MS2-Search-Local	0.8702	rp	C00637	HMDB0001190	800	2591-98-2	-	68811	87227.9	82190	89373.4	69845.1	70113.5	81940.7	81326.5	81276.1	ko00380,ko01100
MW0106705	Firefly luciferin	C11H8N2O3S2	278.99	279.998	4.4458	Organic acid And Its derivatives	Organic acid And Its derivatives	MS2-Search-DB	0.8012	rp	C02740	HMDB0029713	92934	2591-17-5	-	303678	296716	290638	267094	259833	269317	286089	286552	279495	--
MW0122440	7-Chloro-N,N-diethyl-4-nitro-2,1,3-benzoxadiazol-5-amine	C10H11ClN4O3	305.022	270.052	4.3386	Benzene and substituted derivatives	Benzene and substituted derivatives	MS1	0.748	rp	-	-	2735726	257932-06-2	-	22376	24493.3	16479.3	19831.4	15303.6	17042.8	20087.9	19064.8	19377.6	--
MW0003672	3,5-Dibromo-2-hydroxy-N-phenylbenzamide	C13H9Br2NO2	369.895	370.898	1.309	Benzene and substituted derivatives	Benzene and substituted derivatives	MS1	0.5537	rp	-	-	17404	2577-72-2	-	2600.28	2610.84	1115.88	1305.41	551.99	1640.3	1257.99	1220.78	1271.78	--
MEDL00353	Glu-Leu	C11H20N2O5	259.129	260.137	2.4836	Amino acid and Its metabolomics	Small Peptide	MS2-Search-Local	0.8912	rp	-	HMDB0028823	9856500	2566-39-4	-	21079.8	21716.8	22815.1	25147.7	20478.9	15960.4	20646	21297.7	21369.5	--
MW0002287	2,4-Dinitrophenol	C6H4N2O5	200.029	184.012	2.4097	Benzene and substituted derivatives	Phenolics	MS2-Search-DB	0.5949	rp	C02496	-	1493	25550-58-7	-	18143.5	18337.3	18708.8	16644	14654.6	16926.1	17878.6	17707	17884.6	--
MW0015483	9-Oxononanoic acid	C9H16O3	171.102	172.11	5.6124	FA	Oxidized lipids	MS2-Search-DB	0.5405	rp	C16322	HMDB0094711	75704	2553-17-5	-	9224.51	9370.78	11233.8	9724.69	10296.2	10319.6	12938.4	12723.5	12835.4	ko00592
MW0118405	2-Chloro-4,6-difluoro-1,3-benzothiazole	C7H2ClF2NS	239.923	204.957	0.7802	Benzene and substituted derivatives	Benzene and substituted derivatives	MS1	0.9121	rp	-	-	2049883	252681-57-5	-	11635.2	11382.7	10983.9	12066.3	10388.5	10936	11468.2	11285.3	11397.2	--
MW0153924	Mirasan	C13H21ClN2	239.126	240.139	7.5703	Benzene and substituted derivatives	Benzene and substituted derivatives	MS2-Insilico	0.5036	rp	C11716	-	75648	2519-75-7	-	40254.6	40081.2	40393.2	35970	32216.8	42046.8	99161.4	99076.8	97500	--
MW0148457	Diethyl phenyl phosphate;Phosphoric acid, diethyl phenyl ester	C10H15O4P	172.991	230.071	3.9744	Benzene and substituted derivatives	Benzene and substituted derivatives	MS1	0.7374	rp	C11732	-	17280	2510-86-3	-	3968.94	28374	21026.9	32041.2	3211.38	25549.9	7775.34	8072.15	5785.02	--
MW0168514	2-Hydroxymyristic Acid	C14H28O3	243.196	244.204	8.0926	Organic acid And Its derivatives	Organic acid And Its derivatives	MS2-Search-DB	0.7606	rp	-	HMDB0002261	1563	2507-55-3	-	5642.33	7008.69	5536.82	6513.18	6733.92	8756.3	9275.49	8606.55	8786.95	--
MEDP0611	N-Acetyl-L-Histidine	C8H11N3O3	178.063	197.08	0.844	Amino acid and Its metabolomics	Amino acid derivatives	MS1	0.7474	rp	C02997	HMDB0032055	75619	2497-02-1	-	2555.84	2659.31	2663.32	2400.64	2811.92	2396.81	2596.95	2604.78	2659.18	--
MW0143633	5-Hydroxyconiferaldehyde	C10H10O4	193.048	194.058	3.5496	Benzene and substituted derivatives	Phenolics	MS2-MetDNA	0.6686	rp	C12204	-	5282094	249647-14-1	-	3550.26	3453.93	2376.06	1067.94	1578.62	1842.58	1525.16	1715.51	1622.3	ko01100
MW0002515	2-[(Difluoromethyl)sulfonyl]aniline	C7H7F2NO2S	206.009	207.017	0.7602	Benzene and substituted derivatives	Benzene and substituted derivatives	MS1	0.6674	rp	-	-	710593	24906-75-0	-	19550.3	19511.6	3991.22	19594.5	15789.9	3376.55	11168.1	10181.4	8952.37	--
MW0052458	Docosapentaenoic acid	C22H34O2	329.248	330.256	11.2177	FA	FFA	MS2-Search-DB	0.7263	rp	C16513	HMDB0006528	5497182	24880-45-3	-	11092.9	24628.5	14980	7544.42	8373.22	8706.64	15479.8	15536.5	14745.2	ko01040
MEDL00447	AA	C20H32O2	303.233	304.24	10.8813	FA	Oxidized lipids	MS2-Search-Local	0.9096	rp	-	-	-	24880-40-8	-	413156	558227	501479	428199	332203	225439	343554	336596	335924	--
MW0014290	3α,7α-Dihydroxy-12-oxocholanoic acid	C24H38O5	387.241	406.272	10.8713	Organic acid And Its derivatives	Organic acid And Its derivatives	MS2-Search-DB	0.5347	rp	-	HMDB0000400	94235	2458/8/4	-	1637.93	2687.59	2846.77	3098.79	1642.5	394.91	1587.13	1475.59	1611.49	--
MEDL01838	Nonoyl vanillylamide	C17H27NO3	328.173	293.199	8.6304	Alkaloids	Alkaloids	MS1	0.5568	rp	-	HMDB0029846	2998	2444-46-4	-	7725.14	9943.19	13517.9	10023.5	18427.8	10868.3	13118.9	13489.8	13387.9	--
MEDN1078	cis-EODA	C18H34O3	297.243	298.251	8.9327	FA	FFA	MS2-Search-Local	0.8508	rp	-	-	119250	2443-39-2	-	38024.6	23138	38185.3	29062.6	29131.4	27723.3	35471.8	34376	35594.5	--
MW0126399	Quinomethionate	C10H6N2OS2	466.975	233.992	4.4458	Aldehyde,Ketones,Esters	Esters	MS1	0.6828	rp	C14514	-	17109	2439-01-2	-	11186.1	11760.9	10712.4	10573.2	10461.8	10435.3	10511	10424.1	10521	--
MW0114730	L-Fucose	C6H12O5	185.042	164.069	1.425	Carbohydrates and Its metabolites	Carboxylic acids and derivatives	MS2-Search-Local	0.752	rp	C01019	HMDB0000174	17106	2438-80-4	-	11220.8	11039.8	11461.4	12030.3	13865.4	11362	11901.2	11905.8	11782.9	ko00051,ko00520,ko01100,ko04625
MW0108577	N2-Trifluoroacetyl-L-glutamine	C7H9F3N2O4	411.002	242.051	4.1119	Alcohol and amines	Amines	MS1	0.7163	rp	-	-	2725035	2419-34-3	-	3980.03	3125.24	3339.6	3491.08	2739.74	2932.51	3375.13	3506.38	3409.42	--
MW0131147	3-(3,4-dimethoxyphenyl)-7-hydroxy-4H-chromen-4-one	C17H14O5	319.059	298.084	5.0371	Aldehyde,Ketones,Esters	Ketones	MS2-MetDNA	0.7427	rp	-	HMDB0130362	5748605	24160-14-3	-	10163.1	9862.23	8555.88	8138.92	7550.09	7373.71	8999.36	8903.88	8935.84	--
MW0016134	Betamethasone acetate	C24H31FO6	469.178	434.211	9.2409	Aldehyde,Ketones,Esters	Esters	MS2-Search-DB	0.5837	rp	D01402	-	443967	24024-03-1	-	4293.68	2363.43	1676.68	1497.27	828.74	965.36	2279.37	2361.63	2363.93	--
MEDP0046	Hexanoyl Glycine	C8H15NO3	172.097	173.105	3.9283	Amino acid and Its metabolomics	Amino acid derivatives	MS2-Search-Local	0.9183	rp	-	HMDB0000701	99463	24003-67-6	-	78608.9	62236.2	64071.5	33053.3	36939.6	38025.3	54275	53941.7	53096.7	--
MW0001800	2-(2-Naphthyl)-1H-indole	C18H13N	412.059	243.105	1.2201	Benzene and substituted derivatives	Benzene and substituted derivatives	MS1	0.9876	rp	-	-	265232	23746-81-8	-	7921.48	12173.9	9954.26	8710.92	5263.53	5765.26	9864.84	9895.14	10105	--
MW0104330	2-(3-Bromoanilino)acetohydrazide	C8H10BrN3O	506.968	243.001	4.4446	Alcohol and amines	Amines	MS1	0.8139	rp	-	-	302654	2371-32-6	-	2931.64	3284	2879.24	2174.88	2034.7	2247.4	2520.04	2523.2	2468.47	--
MW0015313	8-Geranyl-7-hydroxycoumarin	C19H22O3	297.152	298.157	11.3964	Benzene and substituted derivatives	Benzene and substituted derivatives	MS2-Search-DB	0.5841	rp	C21495	-	71694409	23660-05-1	-	25966	30182.2	7434.19	4523.27	11797.8	17864.6	13821.4	13208.4	14249.7	--
MW0054414	L-Palmitoylcarnitine	C23H45NO4	437.285	399.335	8.9003	FA	CAR	MS2-MetDNA	0.9416	rp	C02990	HMDB0000222	11953816	2364-67-2	-	12901.5	16941.5	13733.8	18589.5	10912.1	19496.1	14949.9	15095.4	15010.5	ko00071,ko01212
MW0153291	Macarpine	C22H18NO6	459.093	392.113	0.6557	Alkaloids	Alkaloids	MS1	0.9749	rp	C06165	-	440929	23594-80-1	-	32026	37818.3	32321.7	34278.7	29186.3	28973.9	33213.1	33367.5	32945.6	ko01100
MW0169375	LAGOCHILIN	C20H36O5	391.224	356.256	8.6455	Amino acid and Its metabolomics	polypeptide	MS1	0.6764	rp	-	-	7061097	23554-81-6	-	6658.74	8274.76	6126.45	5595.36	4455.22	5660.23	6810.97	6790.48	6906.99	--
MW0151189	Hoechst 33342;Hoe 33342	C27H28N6O	451.23	452.233	5.5329	Heterocyclic compounds	Heterocyclic compounds	MS2-Insilico	0.5205	rp	C11189	-	1464	23491-52-3	-	7247.32	9354.22	10301.1	9074.28	4303.09	11022	8507.21	8492.03	8485.79	--
MW0113821	8-Chloro-1-octanol	C8H17ClO	135.097	164.097	2.2587	Alcohol and amines	Alcohols	MS1	0.6295	rp	-	-	90012	23144-52-7	-	1522.94	890.56	1700.93	801.16	837.16	911.13	1177.63	1223.92	1190.54	--
MW0006838	Dihydroconiferyl alcohol	C10H14O3	198.113	182.094	4.9088	Benzene and substituted derivatives	Phenolics	MS2-MetDNA	0.5367	rp	C10448	-	16822	2305-13-7	-	9075.12	7436.74	9168.07	5871.9	6717.06	6930.46	7807.62	7834.89	7835.83	--
MEDN0636	Ginkgoic acid	C22H34O3	345.243	346.251	9.5453	Organic acid And Its derivatives	Organic acid And Its derivatives	MS2-Search-DB	0.6515	rp	C10794	HMDB0033897	5281858	22910-60-7	-	24154.9	55120.3	37036.8	37194.1	30250.9	66623.6	39516.7	39537	39040.2	--
MEDL00348	Asp-Tyr	C13H16N2O6	281.079	296.101	3.1209	Amino acid and Its metabolomics	Small Peptide	MS1	0.7399	rp	-	HMDB0028765	-	22840-03-5	-	3082.66	2397.06	3548.45	2138.95	3309.06	2592.83	3013.27	3088.48	3004.82	--
MW0141812	1-Oleoyl Lysophosphatidic Acid(sodium salt)	C21H41O7P	435.25	436.259	8.643	GP	PA	MS2-Search-DB	0.6401	rp	-	-	44159357	22556-62-3	-	18835.3	17728.9	17829.8	15387.8	13684.2	18148.8	17732.4	17534.6	17525.7	--
MW0015833	Anthranoyllycoctonine	C32H46N2O8	585.327	586.325	8.6451	Benzene and substituted derivatives	Benzene and substituted derivatives	MS1	0.8683	rp	C08659	-	441708	22413-78-1	-	62868.7	58532.4	65380	57280.1	61264.2	66697.4	62445.7	63608.6	62106.2	--
MW0063221	Psychosine	C24H47NO7	496.301	461.335	8.643	SL	SL	MS2-MetDNA	0.8107	rp	-	HMDB0000648	91746255	2238-90-6	-	11454	3249.49	8514.72	3831.78	3134.77	5024.33	4284.44	4577.63	4537.76	--
MW0000713	(4-Bromophenyl)-N-propylmethanesulfonamide	C10H14BrNO2S	291.988	292.991	0.4287	Benzene and substituted derivatives	Benzene and substituted derivatives	MS1	0.6804	rp	-	-	17741333	223555-85-9	-	47928.1	78877.9	45831.3	84298.3	23730.3	63422.6	79370.7	79952.6	79611	--
MW0133680	4'-Hydroxyflavanone	C15H12O3	261.052	240.079	1.2944	Aldehyde,Ketones,Esters	Ketones	MS2-Search-DB	0.595	rp	C14241	-	165506	221362-72-7	-	7497.17	4682.85	4541.17	3885.74	3750.06	3970.76	5105.76	5108.42	5080.54	--
MW0007702	Methyl 2-chloro-3,5-dinitrobenzoate	C8H5ClN2O6	294.959	259.984	4.4443	Benzene and substituted derivatives	Benzene and substituted derivatives	MS1	0.505	rp	-	-	248909	2213-79-8	-	4633.33	4440.44	2888.86	2465.19	2237.27	4247.97	4161.98	3986.39	3944.64	--
MW0121917	6-Aminosaccharin	C7H6N2O3S	232.974	198.01	2.6958	Heterocyclic compounds	Heterocyclic compounds	MS1	0.6437	rp	-	-	64789	22094-62-8	-	26701.5	24803.7	21595.4	22092.5	13754.5	43696.3	20283.2	20693.5	20583.5	--
MW0054486	LysoPA(18:0/0:0)	C21H43O7P	437.266	438.275	9.7445	GP	LPA	MS1	0.7147	rp	-	HMDB0007854	89567	22002-86-4	-	4224.32	7638.75	4985.59	4051.26	3536.26	4163.76	5220	4833.39	5221.09	--
MEDL00448	LPA(16:0/0:0)	C19H39O7P	409.235	410.243	8.6451	GP	LPA	MS2-Search-Local	0.8058	rp	C04036	HMDB0007853	89566	22002-85-3	-	21324.7	17662.6	19418.6	17190.3	15258.6	17355.2	19595.1	19315.2	19445.3	--
MEDL01837	Nordihydrocapsiate	C17H26O4	293.175	294.183	7.0657	Phenolic acids	Phenolic acids	MS2-Search-Local	0.8842	rp	-	HMDB0034779	9817607	220012-53-3	-	99532.3	127860	80836.3	114041	79589.5	93664.6	246575	244845	245807	--
FDATN01085	Olanexidine Hydrochloride semihydrate	C34H58Cl6N10O	833.279	834.29	8.0975	Others	FDA	MS1	0.6663	rp	-	-	636390	218282-71-4	-	5978.21	6381.08	6963.82	7313.95	7529.09	7188.76	7017.62	7145.04	6925.65	--
MW0145227	Aralionine A	C34H38N4O5	582.282	582.284	8.2204	Benzene and substituted derivatives	Benzene and substituted derivatives	MS2-Insilico	0.5576	rp	C09999	-	5281583	21761-48-8	-	33661.9	25956	22916.8	15624.1	9950.15	13727.3	23848.9	23033.4	22166.1	--
MW0007182	Fluometuron	C10H11F3N2O	231.069	232.082	3.6832	Benzene and substituted derivatives	Benzene and substituted derivatives	MS2-Search-DB	0.6651	rp	C18853	-	16562	2164-17-2	-	15297.8	16680	15141.9	13509.4	13546.1	14748.1	15881.5	15858.8	15623.8	--
MW0001874	2-(4-Bromobenzoyl)benzoic acid	C14H9BrO3	628.921	303.974	1.0719	Benzene and substituted derivatives	Benzene and substituted derivatives	MS1	0.7194	rp	-	-	256062	2159-40-2	-	1492.36	2365.17	2973.92	2309.07	3567.9	3177.06	2556.48	2576.45	2576.58	--
MW0005862	7H-Pyrrolo[2,3-d]pyrimidin-4-amine, 7-cyclopentyl-5-(4-phenoxyphenyl)-	C23H22N4O	405.143	370.179	2.8069	Benzene and substituted derivatives	Benzene and substituted derivatives	MS1	0.7279	rp	-	-	6603792	213743-31-8	-	2497.72	1022.57	1445.69	513.75	352.4	330.6	840.66	889.08	896.13	--
MW0005602	5-Bromo-4-fluoro-2-nitrobenzaldehyde	C7H3BrFNO3	281.885	246.928	1.2944	Benzene and substituted derivatives	Benzene and substituted derivatives	MS1	0.6259	rp	-	-	11379638	213382-45-7	-	36290	33927.4	31355.8	34921.4	29450.9	34111.6	35895	36237.3	36230.2	--
MW0148971	epsilon-Rhodomycinone;Rhodomycinone	C22H20O9	409.085	428.111	5.3654	Benzene and substituted derivatives	Benzene and substituted derivatives	MS2-MetDNA	0.6408	rp	C12425	-	99207	21288-60-8	-	2047.29	2210.53	2051.49	2148.7	994.36	1257.51	2053.99	2048.48	2011.55	--
MW0004033	3-Hydroxy-4-iodobenzonitrile	C7H4INO	279.907	244.934	0.854	Benzene and substituted derivatives	Benzene and substituted derivatives	MS1	0.8336	rp	-	-	10944681	210962-75-7	-	36837.9	39295.5	45158.3	35838.3	29960.2	34605.3	44085.4	43170.3	44171.9	--
MW0005059	4-Hydroxy-3-methoxycinnamaldehyde	C10H10O3	230.06	178.063	3.8982	Benzene and substituted derivatives	Phenolics	MS2-MetDNA	0.8117	rp	C02666	HMDB0141782	5280536	20649-42-7	-	3086.49	3756.04	2290.24	1316.43	875.53	1146.59	2610.12	2390.31	2461.06	ko01100
MEDL02166	FFA(20:3)	C20H34O2	305.239	306.256	10.8813	FA	FFA	MS2-Search-Local	0.8886	rp	C21938	HMDB0010378	-	20590-32-3	-	11352.7	13606.4	12452.5	11610.1	9196.65	5384.84	9482.18	9298.73	9207.96	--
ZINC1586759	Butyl Oxalate	C10H18O4	283.09	202.12	4.9081	Aldehyde,Ketones,Esters	Esters	MS1	0.664	rp	-	HMDB0040196	16306	2050-60-4	-	2128.05	2639.3	3218.93	2285.78	1091.92	4132.3	2308.82	2468.53	2460.98	--
MW0118026	2,6-Dichloro-9-(tetrahydro-2H-pyran-2-yl)-9H-purine	C10H10Cl2N4O	271.015	272.023	2.0596	Heterocyclic compounds	Heterocyclic compounds	MS1	0.6822	rp	-	-	270265	20419-68-5	-	1315.11	323.78	1239.37	399.26	164.28	352.98	973.62	909.3	939.65	--
MW0000776	(E)-2-Phenylethenesulfonic acid	C8H8O3S	389.02	184.019	1.0586	Benzene and substituted derivatives	Benzene and substituted derivatives	MS1	0.6601	rp	-	-	1549265	2039-44-3	-	13506.7	19089	43673	15379.2	121308	42247.5	27514.6	25518.8	27954.5	--
MW0009765	Stearidonic acid	C18H28O2	275.201	276.209	9.9328	FA	FFA	MS2-MetDNA	0.5737	rp	C16300	HMDB0006547	5312508	20290-75-9	-	22507.1	24545.4	21652.2	13736.6	8528.89	13379.8	19767.1	19917.3	19585.9	ko00592
MEDN0075	N-Acetyl-L-phenylalanine	C11H13NO3	206.081	207.089	3.8305	Amino acid and Its metabolomics	Amino acid derivatives	MS2-MetDNA	0.675	rp	C03519	HMDB0000512	74839	2018-61-3	-	7042.57	7292.84	5519.29	10020.1	7053.91	5325.22	7713.6	7714.04	7696.94	ko00360,ko01100
MEDN1485	Glycerophospho-N-Arachidonoyl Ethanolamine	C25H44NO7P	500.278	501.286	8.2483	GP	LPE	MS2-Search-Local	0.7748	rp	-	-	71684654	201738-25-2	-	407795	457341	344279	331553	267478	522101	421575	418963	411903	--
MW0002372	2,6-Dichlorobenzamide	C7H5Cl2NO	240.974	188.975	0.854	Benzene and substituted derivatives	Benzene and substituted derivatives	MS2-Insilico	0.5542	rp	C10934	-	16183	2008-58-4	-	12123.7	15491.6	25406.2	17525.4	29639.1	23123.7	22112.6	22111.7	22050.8	--
MW0120997	5,7-Dichloro-6-methyl-1,3-benzoxazole-2-thiol	C8H5Cl2NOS	486.875	232.947	4.3386	Benzene and substituted derivatives	Benzene and substituted derivatives	MS1	0.7432	rp	-	-	1511178	199293-12-4	-	40288.1	42132.3	43219.3	97629	85949.2	60422.9	48224.8	50341.1	50062	--
FDATN01220	Baloxavir marboxil	C27H23F2N3O7S	740.068	571.122	7.5713	Others	FDA	MS1	0.5336	rp	-	-	124081896	1985606-14-1	-	142.61	120.54	119.86	221.31	152.91	157.65	573.79	522.54	540.6	--
MW0006551	Chloroxuron	C15H15ClN2O2	289.077	290.082	5.6156	Benzene and substituted derivatives	Benzene and substituted derivatives	MS2-Search-DB	0.5876	rp	-	-	16115	1982-47-4	-	25816.4	26041.3	26530.2	23914.6	21890.4	22793.9	25022.2	24695.7	24600.7	--
MEDN1172	Sphinganine 1-phosphate	C18H40NO5P	380.256	381.264	7.7639	SL	SM	MS2-Search-Local	0.8325	rp	C06124	HMDB0000277	644260	19794-97-9	-	33354.1	31093.4	26259.8	40124.8	21650.7	22521.7	27644.2	27168.2	27131.9	ko00600,ko01100,ko04020,ko04071,ko04072,ko04080,ko04371,ko04666,ko05152
MW0014128	3-hydroxy-tetradecanoic acid	C14H28O3	243.196	244.204	7.3114	Organic acid And Its derivatives	Organic acid And Its derivatives	MS2-Search-DB	0.7952	rp	-	HMDB0061656	16064	1961-72-4	-	25193.2	17342.7	18868	14493.5	16153.6	20318.8	15161.4	13623.6	14289.5	--
MW0105439	Adouetine X	C28H44N4O4	499.331	500.336	8.5688	Amino acid and Its metabolomics	Amino acid derivatives	MS2-Insilico	0.5554	rp	C09993	HMDB0034216	5281577	19542-37-1	-	34404.8	33834	34925.6	44230.7	43174.7	30789.6	32107.1	34033.4	32513.3	--
MW0105037	3-Hydroxycapric acid	C10H20O3	187.133	188.141	6.3899	Organic acid And Its derivatives	Organic acid And Its derivatives	MS2-MetDNA	0.8894	rp	-	HMDB0002203	26612	19526-23-9	-	18024.5	12584.7	10656.6	8836.81	6609.09	9267.5	10478.9	10348.3	10162.9	--
MW0106373	Dehydroalanine	C3H5NO2	139.025	87.032	1.0731	Organic acid And Its derivatives	Organic acid And Its derivatives	MS2-MetDNA	0.7582	rp	C02218	HMDB0003609	123991	1948-56-7	-	6765.61	8664.2	14287.9	9406.92	15508.8	13207.4	10338.2	10233.3	10514	ko00270,ko01100
MW0116542	1,1'-Ethane-1,2-diyldipiperazine	C10H22N4	243.196	198.184	8.922	Heterocyclic compounds	Heterocyclic compounds	MS1	0.533	rp	-	-	88087	19479-83-5	-	4393.67	4428.32	3392.68	1192.13	1413.29	2971.66	3268.8	3224.31	3221.53	--
MW0012998	1-Stearoyl-2-hydroxy-sn-glycero-3-phosphocholine	C26H54NO7P	558.332	523.364	9.5307	GP	PC	MS2-Search-DB	0.8368	rp	-	HMDB0010384	497299	19420-57-6	-	21491.3	21661	21649.7	26524.6	19279.5	31651	25232.2	25311.4	24445.1	--
MEDL00392	1-Oleoyl-sn-glycero-3-phosphocholine	C26H52NO7P	588.327	521.348	8.9363	GP	LPC	MS1	0.6982	rp	-	HMDB0002815	16081932	19420-56-5	-	4982.21	4885.03	4054.35	4618.99	3363.33	4895.59	4912.39	4803.87	4920.21	--
MEDL02168	(±)8(9)-DiHET	C20H34O4	337.235	338.246	7.5698	FA	FFA	MS2-Search-Local	0.6332	rp	C14773	HMDB0002311	-	192461-96-4	-	3202.53	2587.8	2622.47	2646.91	1889.05	2216.3	6840.45	6886.09	6813.45	ko00590,ko01100,ko04726
MW0005220	4-Methylbenzamide oxime	C8H10N2O	149.076	150.079	2.2732	Benzene and substituted derivatives	Benzene and substituted derivatives	MS2-Search-DB	0.5747	rp	-	-	5493168	19227-13-5	-	13718	14017.9	14504.4	12131.5	13023.1	13649.9	14288.2	14253	14180.8	--
MW0143736	6,6'-Dibromoindigotin;6,6'-Dibromoindigo;Tyrian purple	C16H8Br2N2O2	416.892	419.893	1.1684	Heterocyclic compounds	Heterocyclic compounds	MS2-Insilico	0.5623	rp	C17084	-	177057	19201-53-7	-	13851.3	14677.8	14066.5	13457.3	9902.71	13334.4	14322.4	14421.3	14420.3	--
MW0118210	2-Amino-3H-phenoxazin-3-one	C12H8N2O2	228.085	212.059	6.6319	Aldehyde,Ketones,Esters	Ketones	MS2-MetDNA	0.6558	rp	C02161	HMDB0030483	72725	1916-59-2	-	6451.22	6980.58	6473.12	6100.22	8490.65	6493.32	7054.19	6995.8	7047.2	ko00380,ko01100
MW0125027	Methyl 1H-indol-3-ylacetate	C11H11NO2	226.026	189.079	6.6204	Heterocyclic compounds	Heterocyclic compounds	MS2-MetDNA	0.87	rp	C20635	HMDB0029738	74706	1912-33-0	-	697.39	1728.23	831.63	867.62	2134.57	1053.47	2802.6	2887.44	2892.02	--
MW0112907	3-O-Feruloylquinic acid	C17H20O9	367.104	368.111	0.7809	Organic acid And Its derivatives	Organic acid And Its derivatives	MS2-Search-DB	0.7289	rp	C02572	HMDB0030669	9799386	1899-29-2	-	35339.1	99867	109191	112809	33825	208159	104322	103777	104960	--
MW0148965	Epothilone D;Desoxyepothilone b	C27H41NO5S	536.262	491.271	8.2956	Aldehyde,Ketones,Esters	Ketones	MS1	0.6773	rp	C12039	-	447865	189453-10-9	-	4755.24	4678.49	4990.91	5946.02	7083.74	5237.28	5840.01	5970.11	5704.26	--
MW0105248	4-Hydroxyvalsartan	C24H29N5O4	467.238	451.222	10.8813	Amino acid and Its metabolomics	Amino acid derivatives	MS2-Search-DB	0.533	rp	-	HMDB0013848	9911647	188259-69-0	-	17923.1	23030.3	20643.6	17831.3	13485.4	7868.47	14446.5	14100	14001.5	--
MW0122903	Arachidonoyl Serotonin	C30H42N2O2	461.317	462.325	9.5743	Tryptamines,Cholines,Pigments	Tryptamines	MS2-Search-DB	0.6362	rp	-	-	10027372	187947-37-1	-	18095	18761.6	17177.5	13987	13492	16843.4	17319.5	16986.8	16856.5	--
MW0157018	Serpentine	C21H20N2O3	364.173	348.147	7.9568	Heterocyclic compounds	Heterocyclic compounds	MS2-MetDNA	0.7623	rp	C09241	-	73073	18786-24-8	-	5103.64	5475.67	4325.62	6755.39	4470.16	8534.09	5814.98	5829.78	5662.58	--
MW0105599	alpha-Ketoglutaramate	C5H7NO4	198.034	145.037	0.8688	Organic acid And Its derivatives	Organic acid And Its derivatives	MS2-MetDNA	0.8297	rp	C00940	HMDB0001552	48	18465-19-5	-	2259.92	2995.24	4253.85	2801.13	4932.83	4178.97	3305.48	3249.04	3255.08	ko00250,ko01100
MW0152590	Leucomycin A5	C39H65NO14	852.426	771.441	9.1144	Aldehyde,Ketones,Esters	Esters	MS1	0.8499	rp	C14058	-	5282324	18361-45-0	-	2084.6	3524.77	2909.19	2560.49	2185.1	2234.8	2280.26	2248.72	2307.35	--
MW0118034	2,6-Difluoro-5-methylpyrimidin-4-ylamine	C5H5F2N3	180.018	145.045	0.7424	Heterocyclic compounds	Heterocyclic compounds	MS1	0.6998	rp	-	-	1713158	18260-66-7	-	2830.31	2018.28	2044.65	1601.12	2415.27	2322.13	1790.16	1517.33	1881.27	--
MEDN0477	2-Oxovaleric Acid	C5H8O3	116.05	116.047	5.6089	Organic acid And Its derivatives	Organic acid And Its derivatives	MS2-Search-Local	0.6247	rp	C06255	HMDB0001865	74563	1821-02-9	-	8620.1	9348.9	8509.92	8239.53	7423.36	8094.39	8856.29	8803.02	8857.57	--
MEDL00401	Confertifoline	C15H22O2	233.154	234.162	8.922	Aldehyde,Ketones,Esters	Esters	MS2-Search-Local	0.87	rp	C09376	-	435751	1811-23-0	-	22322	22640.3	24993.7	20757.8	22127.8	20802.7	25752.5	25693.6	25751.6	--
MW0124044	Ethyl 7-bromo-4-oxo-1,4-dihydro-3-quinolinecarboxylate	C12H10BrNO3	624.934	294.984	4.4556	Aldehyde,Ketones,Esters	Esters	MS1	0.6202	rp	-	-	683685	179943-57-8	-	4342.48	2709.48	1612.61	1251.4	1228.68	1844.03	1411.67	1392.88	1293.06	--
MW0063582	Sn-glycerol-3-phosphate	C3H9O6P	152.995	172.014	1.0437	GP	GP	MS2-MetDNA	0.7912	rp	C00093	HMDB0000126	439162	17989-41-2	-	5495.45	5591.1	6339.82	6615.29	6058.96	6122.78	5403.85	5354.77	5270.75	ko00561,ko00564,ko01100,ko02010,ko05231
MW0153913	Mikanolide	C15H14O6	311.057	290.079	5.6235	Aldehyde,Ketones,Esters	Esters	MS1	0.6891	rp	C09511	-	5140086	17928-61-9	-	1457.76	2135.26	1768.1	492.55	1717.96	1366.28	1834.78	1869.82	1830.71	--
MW0015353	8-isoprostaglandin PGF2b	C20H34O5	353.23	354.241	8.4458	Hormones and hormone related compounds	Hormones and hormone related compounds	MS2-Search-DB	0.5866	rp	-	HMDB0002115	5283216	177020-26-7	-	15364.4	12952.2	13827.5	9760.09	11430.5	12076.6	14992.6	14662.5	15019.8	--
MW0133726	4-Methylumbelliferyl butyrate	C14H14O4	415.055	246.089	5.3662	Aldehyde,Ketones,Esters	Esters	MS1	0.6799	rp	-	-	87247	17695-46-4	-	5784.01	6349.7	6323.37	4323.96	7632.7	6514.91	4869.39	4884.91	4779.4	--
MEDP1547	Disodium-(+/-)-1-Glycerophosphate n-Hydrate	C3H8NaO6P	602.945	193.996	0.6091	Organic acid And Its derivatives	Phosphoric acids	MS1	0.7267	rp	-	-	-	17603-42-8	-	2780.37	3067.15	1908.08	3451.53	4241.13	3674.26	2335.45	2267.11	2476.59	--
MW0114953	N-Acetyl-D-glucosamine 6-phosphate	C8H16NO9P	300.04	301.056	0.8215	Organic acid And Its derivatives	Organic acid And Its derivatives	MS2-MetDNA	0.5117	rp	-	HMDB0001062	150941	1746-32-3	-	12056.4	12419.4	10091.4	15586	12595	13837.5	12205.7	12414.9	12217.9	--
MW0054524	Lysopc 16:0	C24H50NO7P	530.301	495.332	8.6462	GP	LPC	MS2-Search-DB	0.6612	rp	-	HMDB0010382	460602	17364-16-8	-	282536	267915	268382	251147	240091	265341	278906	276147	275942	--
MW0120138	4-[4-(2,3-Dihydro-1,4-benzodioxin-6-YL)-3-methyl-1H-pyrazol-5-YL]-6-ethylbenzene-1,3-diol	C20H20N2O4	351.132	352.142	1.8406	Benzene and substituted derivatives	Benzene and substituted derivatives	MS2-Search-DB	0.5603	rp	-	-	984170	171009-07-7	-	48347.7	50099.8	45935	43276	37700.3	33770.1	45037.9	44721.3	44933.3	--
MW0123397	Clopyralid	C6H3Cl2NO2	235.949	190.954	0.4201	Heterocyclic compounds	Heterocyclic compounds	MS1	0.5204	rp	C18779	-	15553	1702-17-6	-	3231.54	3378.9	3817.85	3574.7	3613.64	3356.09	4026.62	4028.92	3978.26	--
MW0006321	Benzyl violet 4B;Benzyl violet	C39H40N3NaO6S2	814.222	733.226	9.1699	Benzene and substituted derivatives	Benzene and substituted derivatives	MS1	0.6209	rp	C19198	HMDB0033385	5284479	1694-09-3	-	2936.66	4146.81	3677.34	3307.68	1110.46	1869.97	3787.83	3311.03	3600.87	--
MEDP1064	9-Fluorenol	C13H10O	153.071	182.073	4.2479	Alcohol and amines	Alcohols	MS1	0.7398	rp	-	HMDB0059803	74318	1689-64-1	-	1662.07	1684.31	1784.76	1359.4	1611.63	1624.01	1729.28	1695.45	1729.55	--
MW0111851	1-Pentanone, 1-(3,4-dimethoxyphenyl)-2-(ethylamino)-	C15H23NO3	264.158	265.168	5.6695	Aldehyde,Ketones,Esters	Ketones	MS1	0.6026	rp	-	-	102144588	1674389-55-9	-	5757.94	4501.81	2551.67	2959.02	2119.95	2794.67	5407.15	5281.05	5305.19	--
MW0120588	4-Methoxy-6-nitro-1,3-benzothiazol-2-amine	C8H7N3O3S	486.992	225.021	5.0401	Benzene and substituted derivatives	Benzene and substituted derivatives	MS1	0.7384	rp	-	-	815523	16586-52-0	-	192.04	493.37	1161.21	744.14	759.87	1426.21	1314.14	1327.24	1214.23	--
MW0061611	Phorbol 12-myristate 13-acetate	C36H56O8	637.352	616.398	8.682	Terpenoids	Ditepenoids	MS2-Search-DB	0.5885	rp	C05151	-	27924	16561-29-8	-	304040	165645	281821	185340	171079	240475	231085	225832	231960	ko04613
MEDN1335	N-Cinnamylglycine	C5H12O5	204.066	152.069	4.3154	Carbohydrates and Its metabolites	Sugar alcohols	MS2-Search-Local	0.7522	rp	-	HMDB000011621	709625	16534-24-0	-	9949.57	5569.83	8833.69	782.95	2780.67	3473.15	5020.26	4954.57	4977.09	--
MW0126847	trans-Zeatin	C10H13N5O	260.132	219.112	2.488	Heterocyclic compounds	Heterocyclic compounds	MS2-MetDNA	0.9047	rp	C00371	HMDB0012204	449093	1637-39-4	-	2504.52	2275.7	2483.41	1219.34	2149.03	1552.71	1889.21	1865.62	1864.46	ko01100
MEDN0060	N-Isovaleroylglycine	C7H13NO3	158.082	159.089	2.8003	Amino acid and Its metabolomics	Amino acid derivatives	MS2-MetDNA	0.8976	rp	-	HMDB0000678	546304	16284-60-9	-	3707.56	4193.64	4962.46	2510.12	3141.65	3378.91	3946.6	3947.9	3800.63	--
MW0144423	Aflatoxin-M1-8,9-epoxide	C17H12O8	343.048	344.053	5.6049	Heterocyclic compounds	Heterocyclic compounds	MS2-MetDNA	0.7836	rp	C19594	-	53297448	161596-64-1	-	3180.75	4942.83	3843.45	4671.64	6454.23	4048.38	5873.23	5994.84	5745.86	ko00980
MW0005137	4-Iodo-3-nitrobenzamide	C7H5IN2O3	326.909	291.935	1.8436	Benzene and substituted derivatives	Benzene and substituted derivatives	MS1	0.5011	rp	D09913	-	9796068	160003-66-7	-	2103.87	2627.84	1777.56	1941.98	1827.69	1385.09	2132.91	2125.38	2185.75	--
MW0104169	1,2,3,4,5-Benzenepentacarboxylic acid	C11H6O10	332.971	297.996	0.5469	Organic acid And Its derivatives	Organic acid And Its derivatives	MS1	0.6966	rp	-	-	15314	1585-40-6	-	1987.62	2411	3003.21	1841.29	2603.78	2069.3	2113.08	2112.03	2086.81	--
MW0140070	(-)-Vestitone;Vestitone	C16H14O5	302.097	286.084	5.6156	Aldehyde,Ketones,Esters	Ketones	MS2-MetDNA	0.5607	rp	C00786	-	439310	158112-50-6	-	5248.76	5835.13	6030.14	5111.12	4463.53	4941.1	5847.48	5809.1	5728.83	ko01100
MW0103312	1-Methyladenosine	C11H15N5O4	333.11	281.112	4.1864	Nucleotide And Its metabolomics	Nucleotide and Its metabolomics	MS2-Search-DB	0.5894	rp	C02494	HMDB0003331	27476	15763-06-1	-	1232.17	15654.9	21003	83.19	104.57	131.13	6456.27	6320.74	6308.71	--
MW0121753	6-(4-Nitro-1,3-dioxo-1,3-dihydro-2H-isoindol-2-yl)hexanoic acid	C14H14N2O6	633.15	306.085	5.0348	Organic acid And Its derivatives	Organic acid And Its derivatives	MS1	0.9885	rp	-	-	303582	15728-06-0	-	12743.3	13660.6	11842.7	9683.97	9057.71	9793.28	12640.8	12400.6	12152	--
MW0120992	5,7-Dibromo-8-hydroxyquinaldine	C10H7Br2NO	269.878	316.887	0.8836	Heterocyclic compounds	Heterocyclic compounds	MS1	0.6123	rp	-	-	65620	15599-52-7	-	4588.04	5311.75	4686.8	4227.25	3315.9	4397.76	4937.63	4914.37	4804.34	--
MW0141630	17-phenyl trinor PGF2 amide	C23H33NO4	422.214	387.241	6.8645	Hormones and hormone related compounds	Hormones and hormone related compounds	MS2-Search-DB	0.573	rp	-	-	5283106	155205-89-3	-	559.22	677.54	652.68	3739.92	1218.38	3584.16	1975.7	1924.25	1794.17	--
MW0106186	Creatine ethyl ester	C6H13N3O2	262.058	159.101	5.6089	Aldehyde,Ketones,Esters	Esters	MS1	0.6504	rp	-	-	25114309	15366-32-2	-	2594.56	2757.89	2451.13	1150.83	1242.22	1852.75	2754.72	2758.82	2633.59	--
MW0013494	2-Hydroxy Estrone	C26H43NO7S	512.267	513.276	5.8811	Hormones and hormone related compounds	Hormones and hormone related compounds	MS2-Insilico	0.6164	rp	C11301	HMDB0002639	72222	15324-64-8	-	6989.89	10079.2	2065.6	5788.56	1461.63	2812.88	4798.83	4830.41	4822.88	--
MW0159789	HSO3-	HSO3	79.957	80.9646	1.1351	Amino acid and Its metabolomics	polypeptide	MS2-Insilico	0.5934	rp	C11481	HMDB01033	-	15181-46-1	-	179039	193570	180497	177563	149262	161722	171088	169707	170794	ko00270
MW0103552	Edoxudine	C11H16N2O5	255.097	256.106	5.0357	Nucleotide And Its metabolomics	Nucleotide and Its metabolomics	MS2-Search-DB	0.5722	rp	D03956	-	66377	15176-29-1	-	5022.97	5174.61	3547.31	4209.3	4196.66	3872.15	4506.8	4492.15	4479.18	--
MW0006786	Dichloroprop-p	C9H8Cl2O3	232.974	233.985	0.4201	Benzene and substituted derivatives	Benzene and substituted derivatives	MS2-Search-DB	0.5648	rp	C20685	-	119435	15165-67-0	-	32207.6	29871.9	32136.4	28458.6	29519.4	29844.2	30436.8	30302.8	30117.1	--
MW0126995	Zaleplon	C17H15N5O	304.121	305.128	3.3448	Heterocyclic compounds	Heterocyclic compounds	MS1	0.6729	rp	C07484	HMDB0015097	5719	151319-34-5	-	2417.85	2709.01	2178.78	3175.54	3458.38	1940.18	2663.87	2612.12	2660.5	--
MW0107935	L-Phenylalanine	C9H11NO2	164.071	165.079	1.8436	Amino acid and Its metabolomics	Amino acids	MS2-Search-Local	0.9017	rp	-	HMDB0000159	277936	15099-85-1	-	483949	479523	470018	454124	426519	397406	456601	456048	459844	--
MEDN0417	(Rs)-Mevalonic Acid	C6H12O4	295.139	148.074	2.0993	Organic acid And Its derivatives	Organic acid And Its derivatives	MS2-Search-Local	0.5756	rp	C00418	HMDB0000227	-	150-97-0	-	1798.86	1863.99	1930.24	1446.19	721.87	1303.6	1544.08	1559.51	1543.45	ko00900,ko01100,ko04216
MW0007847	Monuron	C9H11ClN2O	197.049	198.056	4.253	Benzene and substituted derivatives	Benzene and substituted derivatives	MS1	0.6918	rp	C19087	-	8800	150-68-5	-	2344.74	1660.6	1480.26	1400.29	1923.09	2447.35	1577.75	1572.94	1565.33	--
MW0169427	L-phenylalanine	C9H11NO2	165.074	165.079	1.8436	Amino acid and Its metabolomics	Amino acids	MS2-MetDNA	0.9969	rp	C00079	-	6140	149597-92-2	-	47326.2	47536.6	46082.1	45118.8	42878.9	38460.5	45220.5	45064.9	45299.5	ko00360,ko00400,ko00970,ko01100,ko01210,ko01230,ko02010,ko04974,ko04978,ko05230
MW0000206	Cytochalasin B	C29H37NO5	498.261	479.267	7.7445	Benzene and substituted derivatives	Benzene and substituted derivatives	MS2-Search-DB	0.5348	rp	C19954	-	5311281	14930-96-2	-	11516.9	13796.7	9176.31	13925	8939.58	17188.2	12564.1	12499.1	12431	--
MEDN0031	5-Oxoproline	C5H7NO3	129.038	129.043	0.907	Amino acid and Its metabolomics	Amino acid derivatives	MS2-MetDNA	0.9931	rp	C02237	HMDB0000805	7405	149-87-1	-	2445.87	2769.62	2905.61	2751.14	2494.04	2641.25	2871.77	2861.65	2861.77	ko00471,ko01100
MW0114405	Erythritol	C4H10O4	121.044	122.058	1.2944	Alcohol and amines	Alcohols	MS2-Search-DB	0.5143	rp	C00503	HMDB0002994	222285	149-32-6	-	338209	333498	337234	332532	321803	329568	340100	338823	339161	ko02010
FDATN01452	Eptifibatide Acetate	C35H49N11O9S2	912.309	831.316	8.3777	Others	FDA	MS1	0.6832	rp	-	-	123610	148031-34-9	-	2701.51	2152.99	3334.91	3685.2	4060.56	2762.75	3817.38	3623.7	3845.25	--
MW0107944	L-Proline, N-[[(2S,3S)-3-[(propylamino)carbonyl]oxiranyl]carbonyl]-L-isoleucyl-, methyl ester	C19H31N3O6	396.217	397.221	5.8833	Aldehyde,Ketones,Esters	Esters	MS1	0.7324	rp	-	-	6610318	147859-80-1	-	1514.87	1155.06	2207.46	1363.77	1591.72	1743.41	1759.55	1729.27	1741.38	--
MW0114176	D-Arabinose	C5H10O5	166.077	150.053	1.8406	Carbohydrates and Its metabolites	Sugars	MS2-Search-Local	0.5717	rp	C11476	HMDB0029942	854	147-81-9	-	3596.59	3355.59	3620.11	3099.28	3411.56	2594.63	3337.54	3332.73	3318.64	--
MW0001668	1-Nitro-2-[(2-nitrophenyl)sulfonyl]benzene	C12H8N2O6S	263.028	308.01	3.1408	Benzene and substituted derivatives	Benzene and substituted derivatives	MS1	0.5651	rp	-	-	365388	14665-52-2	-	4447.39	2408.47	3828.83	1253.28	1554.34	2641.06	2589.69	2483.25	2604.79	--
MW0103589	Guanosine-5'-diphosphate	C10H15N5O11P2	478.002	443.024	1.689	Nucleotide And Its metabolomics	Nucleotide and Its metabolomics	MS2-MetDNA	0.7196	rp	C00035	HMDB0001201	135398619	146-91-8	-	154.47	813.88	3274.43	484.06	2102.55	1411.68	1507.08	1429.68	1582.43	ko00230,ko01100,ko03013,ko04014,ko04015,ko04140,ko04144
MW0170020	XANTHOSINE	C10H12N4O6	284.07	284.076	1.7017	CoEnzyme and vitamins	CoEnzyme and vitamins	MS2-MetDNA	0.9921	rp	C01762	-	64959	146-80-5	-	4822.04	12994.1	46945.1	9408.83	34488.4	20474.4	23144.1	23259.8	23218.2	ko00230,ko00232,ko01100,ko02010
MW0006470	Candesartan cilexetil	C33H34N6O6	609.255	610.254	8.204	Benzene and substituted derivatives	Benzene and substituted derivatives	MS2-Search-DB	0.5564	rp	C07709	-	2540	145040-37-5	-	64199.2	64837.1	55076.2	49663.3	49466.3	69159	63525.9	62563.1	62411.8	--
FDATN01062	Sodium Dehydrocholate	C24H33NaO5	459.188	424.223	9.1446	Others	FDA	MS1	0.8284	rp	-	-	23675007	145-41-5	-	7276.86	7579.06	6530.58	7054.35	6066.02	5681.78	7825.05	7772.72	7587.59	--
MW0109775	Succinic acid-2,2,3,3-d4	C4H2D4O4	77.0541	122.052	1.2944	Organic acid And Its derivatives	Organic acid And Its derivatives	MS1	0.7072	rp	-	-	12998487	14493-42-6	-	42650.2	42542.4	42379.7	41591	40510.9	40149.9	42176.8	42175.9	42093.8	--
MEDP0383	Β-Pseudouridine	C9H12N2O6	243.061	244.07	0.854	Nucleotide And Its metabolomics	Nucleotide and Its metabolomics	MS2-Search-Local	0.8758	rp	C02067	HMDB0000767	-	1445-07-4	-	32697	37958.9	33479.2	43224.5	31637.6	27903.7	36325.4	35579	35660.3	ko00240,ko01100
MW0156242	Pyridin-2-ylmethyl N-[(2S)-1-[[(2S,3S,5S)-3-hydroxy-1,6-diphenyl-5-(pyridin-3-ylmethoxycarbonylamino)hexan-2-yl]amino]-3-methyl-1-oxobutan-2-yl]carbamate	C37H43N5O6	688.284	653.321	8.204	Aldehyde,Ketones,Esters	Esters	MS1	0.8079	rp	C15661	-	461207	144141-97-9	-	16901.5	18388.6	15305.4	10573.1	9155.74	14512.5	15698.7	15182.1	15716.2	--
MW0124099	Febuxostat	C16H16N2O3S	351.059	316.088	0.8614	Others	Medicine	MS1	0.7003	rp	D01206	-	134018	144060-53-7	-	1697.05	2111.21	1852.82	1438.73	1072.15	1087.4	1558.08	1526.16	1577.58	--
MW0052469	Dodecanoic acid	C12H24O2	200.173	200.178	9.4461	FA	FFA	MS2-MetDNA	0.9583	rp	C02679	HMDB0000638	3893	143-07-7	-	3586.48	2825.04	3921.9	2597.9	2878.22	4737.14	4961.1	4880.65	4383.89	ko00061,ko01100
MW0055136	Mupirocin	C26H44O9	499.264	500.298	7.7432	FA	Others	MS2-Search-DB	0.5234	rp	C11758	HMDB0014554	446596	142825-10-3	-	3725.68	3607.84	2676.41	3225.14	2195.01	4863.21	3310.98	3254.45	3299.87	--
MW0114564	Glycolaldehyde	C2H4O2	59.0141	60.0211	0.4801	Aldehyde,Ketones,Esters	Aldehydes	MS2-Insilico	0.8136	rp	C00266	HMDB0003344	756	141-46-8	-	3.78706e+06	6.45687e+06	6.38558e+06	6.82422e+06	6.68082e+06	6.26882e+06	4.55865e+06	5.06796e+06	5.01447e+06	ko00040,ko00630,ko00750,ko00790,ko01100
MW0114357	D-Ribose 1-phosphate	C5H11O8P	210.999	230.019	4.2469	Organic acid And Its derivatives	Organic acid And Its derivatives	MS2-Search-DB	0.5539	rp	C00620	HMDB0001489	439236	14075-00-4	-	5323.47	5698.51	5182.87	5269.78	5533.66	6118.13	5482.56	5467.57	5409.2	ko00030,ko00230,ko01100
MW0102994	Tuberonic acid	C12H18O4	225.112	226.12	4.5423	FA	FFA	MS2-Search-DB	0.6569	rp	C21385	-	5497122	140631-27-2	-	2606.66	2447	3308.15	1744.06	1098.29	2014.52	4823.75	4748.67	4763.55	--
MW0006069	Antimycin A1	C28H40N2O9	583.244	548.273	7.5713	Benzene and substituted derivatives	Benzene and substituted derivatives	MS1	0.6095	rp	C11339	-	12550	1397-94-0	-	727.51	1351.38	855.18	1188.94	654.94	1242.63	2546.93	2570.79	2667.9	--
MW0144836	Alangimarckine	C29H37N3O3	510.247	475.284	3.551	Alkaloids	Alkaloids	MS1	0.5026	rp	C09328	-	442159	13849-53-1	-	1632.68	975.81	1958.35	1955.06	1783.29	2523.01	1950.74	2010.8	2034.23	--
MW0151925	Juvenile hormone I;Methyl(2E,6E,10R,11S)-10,11-epoxy-7-ethyl-3,11-dimethyl-2,6-tridecadienoate	C18H30O3	276.204	294.219	9.9332	Hormones and hormone related compounds	Hormones and hormone related compounds	MS2-MetDNA	0.9832	rp	C19613	-	11197171	13804-51-8	-	3549.8	3722.32	4201.17	2724.58	1306.61	2279.51	3417.07	3415.41	3354.46	--
MEDN1055	D-Calcium Pantothenate	C18H32CaN2O10	218.103	476.168	2.079	CoEnzyme and vitamins	CoEnzyme and vitamins	MS2-Search-Local	0.9121	rp	-	-	443753	137-08-6	-	27704.6	26026	22954.6	22112.5	15124	19957.3	21889.5	21891.8	21784.9	--
MW0141830	1-Phenyl-5-heptene-1,3-diyne;Benzene, 5-heptene-1,3-diynyl-	C13H10	353.132	166.078	4.2564	Benzene and substituted derivatives	Benzene and substituted derivatives	MS1	0.7053	rp	C08457	-	5281154	13678-98-3	-	886.33	1190.21	1161.77	996.43	1236.44	1044.95	1413.4	1385.7	1357.61	--
MW0012250	12-Oxoleukotriene B4	C20H30O4	333.206	334.214	7.7285	FA	Oxidized lipids	MS2-MetDNA	0.9499	rp	C05949	HMDB0004234	5280876	136696-10-1	-	2436.57	7560.2	9427.45	1716.41	5877.34	3545.48	5899.2	5878.35	5883.04	ko00590
MW0154207	N-Acetyldemethylphosphinothricin;N-Adpt	C6H12NO5P	261.042	209.045	6.6392	Tryptamines,Cholines,Pigments	Cholines	MS2-MetDNA	0.5531	rp	C17949	-	6337958	135093-66-2	-	4143.99	2802.57	4532.45	4675.74	4610.44	3600.39	5648.18	5640.93	5599.16	ko00440
MW0103647	Pseudouridine	C9H12N2O6	244.064	244.07	0.854	Nucleotide And Its metabolomics	Nucleotide and Its metabolomics	MS2-MetDNA	0.981	rp	C02067	HMDB0000767	15047	134907-84-9	-	3786.07	4533.66	3948.75	4051.96	3690.76	3613.88	3891.7	3897.08	3896.71	ko00240,ko01100
MEDN1429	Prostaglandin B2	C20H30O4	333.206	334.214	6.915	Hormones and hormone related compounds	Hormones and hormone related compounds	MS2-MetDNA	0.6195	rp	C05954	HMDB04236	5280881	13367-85-6	-	6080.14	6245.93	5615.82	21725.5	7489.34	15850.8	10725.6	10633.5	10774	ko00590,ko01100,ko04726
MW0143066	3'-N-Debenzoyltaxol;13-O-3-Phenylisoserinoyl baccatin III	C40H47NO13	918.257	749.305	8.0988	Benzene and substituted derivatives	Benzene and substituted derivatives	MS1	0.7414	rp	C16524	-	9810701	133524-70-6	-	3816.67	1593.57	1612.08	2287.3	3012.58	1737.33	2524.98	2509.21	2487.46	ko01100
MW0155037	PGDM	C16H24O7	327.152	328.152	5.6695	Hormones and hormone related compounds	Hormones and hormone related compounds	MS2-Search-DB	0.5046	rp	-	-	73717604	133161-96-3	-	7695.35	6130.66	3776.98	4245.57	4422.42	4023	7459.7	7586.71	7592.77	--
MW0133025	3-Formylrifamycin	C38H47NO13	724.301	725.305	8.7926	Heterocyclic compounds	Heterocyclic compounds	MS1	0.5141	rp	-	-	6438444	13292-22-3	-	14748.5	16153.8	15065.5	13637.5	15987.6	12232.2	15190.9	15262.6	14793.7	--
MEDP1585	Ala-Glu	C8H14N2O5	239.059	218.09	6.6167	Amino acid and Its metabolomics	Amino acid and Its metabolomics	MS2-MetDNA	0.6745	rp	C20958	-	128841	13187-90-1	-	39252.1	38683.3	39285.3	35081.4	50735.6	37867.2	87753.3	90316.4	90256.9	--
MW0124888	Methanone, [(3R)-2,3-dihydro-5-methyl-3-(4-morpholinylmethyl)pyrrolo[1,2,3-de]-1,4-benzoxazin-6-yl]-1-naphthalenyl-	C27H26N2O3	461.16	426.194	11.0199	Benzene and substituted derivatives	Benzene and substituted derivatives	MS1	0.6771	rp	-	-	5311501	131543-22-1	-	3068.21	2931.13	2925.57	1365.48	708.74	1060.58	3055.14	3014.39	2889.15	--
MEDN1562	Monobutyl phthalate	C12H14O4	221.079	222.089	4.6695	Aldehyde,Ketones,Esters	Esters	MS2-Search-DB	0.5602	rp	-	HMDB0013247	8575	131-70-4	-	3069.06	4658.96	2173.21	859.02	1789.68	565.17	1958.88	2126.02	2047.49	--
MW0124874	Methanone, (6-hydroxy-1-pentyl-1H-indol-3-yl)-1-naphthalenyl-	C24H23NO2	713.312	357.173	3.709	Aldehyde,Ketones,Esters	Ketones	MS2-Search-DB	0.506	rp	-	-	53394448	1307803-44-6	-	4423.15	1169.33	2811.57	3156.3	6130.88	2388.74	3024.66	2903.21	3032.1	--
MW0118791	2-Octyl-1H-benzimidazole	C15H22N2	265.147	230.178	0.3313	Benzene and substituted derivatives	Benzene and substituted derivatives	MS1	0.6251	rp	-	-	1713139	13060-24-7	-	6190.57	6093.83	7215.44	9872.86	6182.45	1412.72	1476.5	1302.88	526.56	--
MW0008953	N-Butyl-2,4-dinitroaniline	C10H13N3O4	306.076	239.091	0.854	Benzene and substituted derivatives	Benzene and substituted derivatives	MS1	0.67	rp	-	-	260939	13059-86-4	-	5482.63	5032.95	3628.14	5273.68	4998.28	1882.69	2285.93	2462.66	2335.08	--
MW0142645	3,3',5,5'-Tetrachloro-4,4'-biphenyldiol	C12H6Cl4O2	320.906	323.909	4.1191	Benzene and substituted derivatives	Benzene and substituted derivatives	MS2-Insilico	0.5924	rp	C14194	-	97032	13049-13-3	-	12757.4	11241.9	12814.6	12291.2	10999.9	11488.1	12625.6	12519.7	12503.4	--
MEDL01909	Acerogenin G	C19H22O3	297.152	298.157	0.3364	Phenolic acids	Phenolic acids	MS2-Search-DB	0.6162	rp	-	HMDB0138216	14608480	130233-83-9	-	7119.51	5437.83	7572.7	7399.62	5922.47	5439.99	4128.51	4052.32	4079.94	--
MW0013846	3,5,9-Trioxa-4-phosphatetracosan-1-aminium, 7-(acetyloxy)-24-carboxy-4-hydroxy-N,N,N-trimethyl-, inner salt, 4-oxide, (R)-	C26H52NO9P	552.33	553.338	7.9225	GP	PC	MS1	0.8823	rp	-	-	195638	129879-41-0	-	340836	284332	268723	242662	177771	334417	276457	276576	273434	--
MW0012098	11-Dehydrothromboxane B3	C20H30O6	401.18	366.204	5.2555	Hormones and hormone related compounds	Hormones and hormone related compounds	MS2-Search-DB	0.5088	rp	-	-	16061115	129228-55-3	-	3743.96	3523.13	3138.73	2275.95	1514.77	1887.19	2684.44	2643.19	2819.68	--
MW0004515	4-[(4-Oxo-2-sulfanyl-1,3-thiazol-5(4H)-ylidene)methyl]benzoic acid	C11H7NO3S2	263.986	264.987	1.2675	Benzene and substituted derivatives	Benzene and substituted derivatives	MS1	0.7337	rp	-	-	1201238	1287651-45-9	-	6662.37	6862.97	6748.47	5339.8	4436.99	6474.36	6408.09	6412.06	6324.34	--
MW0006079	Arvanil	C28H41NO3	438.296	439.309	8.875	Benzene and substituted derivatives	Phenolics	MS2-Search-DB	0.5761	rp	-	-	6449767	128007-31-8	-	8619.35	10200.8	8233.99	10470.6	6383.87	11974.3	9511.75	9428.46	9406.22	--
MW0126499	Saccharin	C7H5NO3S	235	182.999	4.4458	Heterocyclic compounds	Heterocyclic compounds	MS2-Search-DB	0.5369	rp	C12283	HMDB0029723	5143	128-44-9	-	353386	354935	337869	308221	299455	300305	330742	331023	323676	ko04742
MW0148595	Discodermolide	C33H55NO8	628.361	593.393	8.5232	Alcohol and amines	Amines	MS1	0.9143	rp	C16746	-	643668	127943-53-7	-	36670.8	46325.1	44087.4	48517.6	43957.8	54231.4	42845	43239.8	43581.7	--
MW0063335	Retinyl acetate	C22H32O2	677.455	328.24	10.7053	Aldehyde,Ketones,Esters	Esters	MS1	0.9858	rp	D01621	-	638034	127-47-9	-	67474.8	76626.1	64808.6	51420.8	41575	38070.5	64895	65154	62584.4	--
MW0017083	Cholesterol 3-sulfate	C27H46O4S	465.303	466.312	0.3414	Hormones and hormone related compounds	Hormones and hormone related compounds	MS2-Search-DB	0.6828	rp	C18043	HMDB0000653	65076	1256-86-6	-	3105.48	571.17	470.45	2222.76	1914.13	249.9	2098.79	1947.5	2073.29	ko00140
MW0141210	10-Acetyldocetaxel	C45H55NO15	848.356	849.357	8.144	Alcohol and amines	Alcohols	MS1	0.7492	rp	-	-	147895	125354-16-7	-	3848.55	3538.78	3059.97	3658.03	3213.24	2621.81	3673.41	3530.42	3550.66	--
MW0063478	Scillaren A	C36H52O13	727.319	692.341	6.8449	Others	Others	MS1	0.6763	rp	-	-	23786404	124-99-2	-	1944.91	2160.86	1573.56	4073.28	2660.1	3469.4	2968.79	3082.42	2902.92	--
MEDN1330	Caprylic Acid	C8H16O2	144.11	144.115	6.6356	Organic acid And Its derivatives	Organic acid And Its derivatives	MS2-MetDNA	0.9517	rp	-	HMDB0000482	379	124-07-2	-	5823.7	5662.45	6008.98	4954	6752.09	4631.35	5522.15	5518.6	5500.87	--
MW0119585	3-Furancarboxylic acid, tetrahydro-4-methylene-2-octyl-5-oxo-, (2R,3S)-	C14H22O4	253.142	254.152	8.2318	Organic acid And Its derivatives	Organic acid And Its derivatives	MS2-Search-DB	0.5764	rp	-	-	9881506	1234694-20-2	-	9820.55	6879.85	7467.04	7448.99	7775.56	6352.05	9556.23	8927.63	9668.77	--
MW0016023	Azelaic acid	C9H16O4	209.079	188.105	4.3998	FA	Others	MS2-MetDNA	0.9921	rp	C08261	HMDB0000784	2266	123-99-9	-	3277.27	3352.4	2798.13	1910.45	2755.22	2249.31	3255.43	3165.4	3205.08	--
MW0150743	Hemibrevetoxin B	C28H42O7	489.282	490.293	6.2408	Heterocyclic compounds	Heterocyclic compounds	MS2-Insilico	0.601	rp	C20016	-	6442821	122271-91-4	-	3988.98	2186.2	640.16	1383.94	2596.33	710	2801.73	2742.42	2494.93	--
MW0007335	Hyacinthin	C8H8O	119.052	120.058	3.7816	Benzene and substituted derivatives	Benzene and substituted derivatives	MS2-MetDNA	0.8497	rp	C00601	HMDB0006236	998	122-78-1	-	7545.81	8320.76	8427.75	6185.09	8465.65	6922.47	8137.95	7938.51	8214.15	ko00360,ko01100
MEDL01834	Capsianoside I	C32H52O14	697.282	660.336	8.8078	Terpenoids	Ditepenoids	MS1	0.6396	rp	-	HMDB0002318	14610541	121924-04-7	-	10066.1	9370.45	8282.8	8618.03	9948.85	5596.72	9433.39	9402.1	9250.46	--
MW0004191	3-tert-Butyl-4-hydroxyanisole	C11H16O2	179.107	180.115	5.3654	Benzene and substituted derivatives	Phenolics	MS2-Search-DB	0.5777	rp	-	HMDB0059925	8456	121-00-6	-	14102	20377.5	18923.2	23223	17341.9	21305.6	19883.9	19706.7	19658	--
MW0006787	Dichlorprop	C9H8Cl2O3	232.983	233.985	4.46	Benzene and substituted derivatives	Benzene and substituted derivatives	MS2-Search-DB	0.5904	rp	C11020	-	8427	120-36-5	-	23396	47995.6	17569.9	42214.7	41428.6	45118.7	38016.7	38823	38379.2	--
MW0003285	2-Naphthoxyacetic acid	C12H10O3	218.078	202.063	5.6089	Benzene and substituted derivatives	Benzene and substituted derivatives	MS2-Search-DB	0.5144	rp	C18750	HMDB0032706	8422	120-23-0	-	63510.4	63131.3	64225.9	61999.7	58838.4	63928.6	66056	65692.2	65953.6	--
MW0157429	Tetrachlorocatechol;Tetrachloro-1,2-benzenediol	C6H2Cl4O2	246.871	247.878	0.4714	Benzene and substituted derivatives	Phenolics	MS1	0.5524	rp	C18240	-	14537	1198-55-6	-	8897.9	5743.81	9732.07	10531.1	9200.36	8874.37	8297.29	8580.78	8142.82	--
MW0052451	Docosahexaenoic Acid-d5	C22H27D5O2	368.241	333.272	10.3649	FA	FFA	MS2-Search-DB	0.5782	rp	-	-	71434198	1197205-71-2	-	4.93728e+06	4.12845e+06	4.9543e+06	3981987	3.49661e+06	4.15836e+06	241127	240102	230329	--
MW0124498	Isoquinoline	C9H7N	293.091	129.058	2.2881	Heterocyclic compounds	Heterocyclic compounds	MS1	0.7407	rp	C06323	HMDB0034244	8405	119-65-3	-	1791.65	2576.24	2420.41	2381.98	2351.06	2641.86	2076.66	2252.64	2212.62	--
MW0062178	Pristanic acid	C19H38O2	297.279	298.287	0.341	Terpenoids	Ditepenoids	MS2-Search-DB	0.7618	rp	-	HMDB0000795	123929	1189-37-3	-	155.14	7290.3	7290.81	271.54	7458.91	8856.45	9759.85	10090.5	10096	--
MEDL00602	2-Methylheptanoic acid	C8H16O2	143.107	144.115	6.6319	Organic acid And Its derivatives	Organic acid And Its derivatives	MS2-Search-Local	0.7885	rp	-	-	14475	1188-02-9	-	76856.8	80493	75727	69034.5	89502.2	65978.9	74434.1	73709.6	73661.7	--
MW0125502	N,N-Diisopropyl 4-(4-Bromopyrazol-1-yl)benzenesulfonamide	C15H20BrN3O2S	386.032	387.044	1.1036	Alcohol and amines	Amines	MS1	0.6929	rp	-	-	46739715	1187386-27-1	-	10032.6	1637.93	5480.47	1864.1	10140.5	3735.34	3873.83	4152.55	4109.48	--
MW0000655	(3,4-Dihydroxybenzylidene)malononitrile	C10H6N2O2	371.079	186.043	5.6156	Benzene and substituted derivatives	Phenolics	MS2-Search-DB	0.5915	rp	-	-	2052	118409-57-7	-	6453.18	6322.08	7512.86	6315.67	5807.93	5819.26	7351.61	7369.26	7163.81	--
MW0115334	Syringin	C17H24O9	391.139	372.142	2.2809	Heterocyclic compounds	Heterocyclic compounds	MS2-MetDNA	0.6136	rp	C01533	-	5316860	118-34-3	-	2763.82	3696.87	3553.98	4797.59	2396.76	3102.83	3710.3	3627.56	3716.62	--
MW0148930	Enterostatin human	C21H36N8O6	495.272	496.276	8.6451	Amino acid and Its metabolomics	Amino acid derivatives	MS2-Search-DB	0.5554	rp	-	HMDB0006117	3082883	117830-79-2	-	16791.9	15192.7	14710.4	12357.9	11164.4	14401.2	14545.1	14222.4	14274.7	--
MW0003793	3-Amino-2-(4-chlorophenyl)-2-hydroxypropanesulfonic acid	C9H12ClNO4S	284.022	265.018	1.8436	Benzene and substituted derivatives	Benzene and substituted derivatives	MS2-Search-DB	0.5587	rp	-	-	1564	117354-64-0	-	16475.6	15882.2	13835.2	13991.2	12981	11461.9	13573.6	13151.7	13351.8	--
MW0008743	N-{[4-(Trifluoromethyl)phenyl]carbamothioyl}benzamide	C15H11F3N2OS	493.006	324.054	4.1337	Benzene and substituted derivatives	Benzene and substituted derivatives	MS1	0.7149	rp	-	-	702382	117174-71-7	-	1980.42	2645.21	2631.04	2607.5	2578.67	2932.45	2376.55	2607.17	2582.21	--
MW0007814	Mibefradil	C29H38FN3O3	494.294	495.29	8.3213	Benzene and substituted derivatives	Benzene and substituted derivatives	MS2-Search-DB	0.533	rp	C07222	-	60663	116644-53-2	-	37739.2	33718.6	26270.4	27735.7	27980.8	25078.6	30074.2	30105.8	29502.7	--
MW0008068	N-(2-Iodophenyl)methanesulfonamide	C7H8INO2S	295.93	296.932	3.7787	Benzene and substituted derivatives	Benzene and substituted derivatives	MS1	0.5192	rp	-	-	780001	116547-92-3	-	241.47	312.65	142.95	39.84	102.44	215.28	917.23	928.3	920.09	--
MW0137279	Aflatoxin B1; 4-(Methyloxy)-2,3,6a,9a-tetrahydrocyclopenta[c]furo[3',2':4,5]furo[2,3-h]chromene-1,11-dione	C17H12O6	347.035	312.063	4.1152	Aldehyde,Ketones,Esters	Ketones	MS2-MetDNA	0.5639	rp	C06800	HMDB0006552	14403	1162-65-8	-	5311.19	5586.2	5105.08	4971.06	3324.81	3934.41	5346.63	5296.82	5325.61	ko00980,ko01100,ko05204,ko05225
MW0122547	8,8'-Disulfanediyldiquinoline	C18H12N2S2	387.026	320.044	0.6713	Heterocyclic compounds	Heterocyclic compounds	MS1	0.9518	rp	-	-	70876	1160-28-7	-	3.45385e+06	3.35615e+06	3.37292e+06	3.39756e+06	3.29877e+06	3.34107e+06	3.41391e+06	3.41746e+06	3.40818e+06	--
MW0014431	4-Androstenediol	C19H30O2	325.197	290.225	8.6451	Alcohol and amines	Alcohols	MS1	0.5761	rp	C14210	HMDB0005849	136297	1156-92-9	-	7271.1	11439.9	9216.85	5591.29	8816	3925.06	7514.15	7284.59	7309.92	--
MW0111829	1-Methacryloyloxy-3-adamantanol	C14H20O3	220.115	236.141	4.4305	Alcohol and amines	Alcohols	MS1	0.5259	rp	-	-	11856523	115372-36-6	-	11897	12295.4	12041.3	10537.8	10605	10896.2	12351.5	12316.5	12182	--
MW0121259	5-Bromo-4-pyrimidinecarbonitrile	C5H2BrN3	59.971	182.943	1.2064	Heterocyclic compounds	Heterocyclic compounds	MS1	0.6799	rp	-	-	13860987	114969-66-3	-	3511.97	4166.02	7841.2	1685.31	3301.38	3686.28	4280.88	4300.23	4270.47	--
MW0121543	5-Hydroxy-L-Tryptophan	C11H12N2O3	219.077	220.085	2.2956	Amino acid and Its metabolomics	Amino acids	MS2-Search-Local	0.708	rp	C01017	HMDB0000472	144	114-03-4	-	28294.7	39543.7	37023.8	38758.9	29111.4	31410	34362.4	34115.1	34131.7	--
MW0148104	Cys-Leu	C9H18N2O3S	274.12	234.104	1.257	Amino acid and Its metabolomics	Small Peptide	MS2-Search-DB	0.5382	rp	-	HMDB0028779	-	113572-66-0	-	2654.95	3223.68	3148.85	3082.69	852.34	2116.59	2882.23	2906.36	2887.4	--
MW0006557	Chlorprothixene	C18H18ClNS	314.078	315.085	8.2651	Others	Medicine	MS1	0.6469	rp	C07953	HMDB0015369	667467	113-59-7	-	3557.03	3900.95	3374.01	3307.57	5446.54	4002.19	8017.49	8008.81	7892.59	--
MW0118460	2-Chloroimidazo[1,2-a]pyridine-3-sulfonamide	C7H6ClN3O2S	229.971	230.987	1.0887	Alcohol and amines	Amines	MS1	0.5561	rp	-	-	14422354	112566-17-3	-	3855.54	5763.31	5062.46	6530.76	2853.85	6064.13	5416.25	5465.96	5361.7	--
MW0052616	Erucic acid	C22H42O2	337.31	338.318	10.8732	FA	FFA	MS2-MetDNA	0.767	rp	C08316	HMDB0002068	5281116	112-86-7	-	73.37	5927	4147	13.46	4243.17	988.2	5608.83	5525	5888.74	ko01040
MEDP0904	FFA(18:1)	C18H34O2	281.239	282.256	11.0019	FA	FFA	MS2-Search-Local	0.6772	rp	C00712	HMDB0000207	-	112-80-1	-	31548.7	35524.8	33440.9	25024.1	21016.5	23632.3	31544.2	31622	30725.1	ko00061,ko01040,ko04212
MEDN1008	FFA(11:1)	C11H20O2	183.138	184.146	8.1629	FA	FFA	MS2-Search-Local	0.7052	rp	C13910	HMDB0033724	-	112-38-9	-	1836.16	2392.89	3893.14	1962.55	2125.53	2273.77	3638.49	3361.85	3647.16	--
MW0055349	Nonanoic acid	C9H18O2	158.126	158.131	7.5777	FA	FFA	MS2-MetDNA	0.9895	rp	C01601	HMDB0000847	8158	112-05-0	-	6145.4	6397.15	6060.69	5961.85	5212.46	6198.81	15416.3	15389.9	15163	--
MEDP0061	N,N-Dimethylglycine	C4H9NO2	140.009	103.063	1.0731	Amino acid and Its metabolomics	Amino acid derivatives	MS2-MetDNA	0.823	rp	C01026	HMDB0000092	673	1118-68-9	-	8512.27	10187.3	15929.5	11078.4	18707	15310.2	12427.1	12317.3	12423.5	ko00260,ko01100
MW0107688	L-Cysteinesulfinic acid	C3H7NO4S	189.956	153.01	0.4218	Amino acid and Its metabolomics	Amino acids	MS2-Search-DB	0.5751	rp	C00606	HMDB0000996	1549098	1115-65-7	-	50345.3	80769.8	82037.8	87800.4	25034.8	38411.7	70891.7	70323.2	73106	ko00270,ko00430,ko01100
MW0063484	Sebacic acid	C10H18O4	201.113	202.12	4.9473	FA	FFA	MS2-MetDNA	0.789	rp	C08277	HMDB0000792	5192	111-20-6	-	7957.97	10174.7	8640.17	8204.63	10487.1	6491.34	8813.32	8392.78	8476.82	--
MW0150718	Hedamycin	C41H50N2O11	827.331	746.341	8.3595	Benzene and substituted derivatives	Benzene and substituted derivatives	MS1	0.924	rp	C15759	-	98033	11048-97-8	-	17288.4	18386.3	13907.8	12054.4	10541.9	12020.2	15162.3	15225.3	15429	--
MW0143230	4-[(1-Oxo-7-phenylheptyl)amino]-(4R)-octanoic acid	C21H33NO3	428.204	347.246	9.0434	Organic acid And Its derivatives	Organic acid And Its derivatives	MS1	0.7349	rp	-	-	44563080	1101136-50-8	-	145700	169883	131025	186004	130585	211831	172839	173906	174575	--
MW0125431	N-(5-Amino-1,3,4-thiadiazol-2-yl)methanesulfonamide	C3H6N4O2S2	228.964	193.993	0.8917	Alcohol and amines	Amines	MS1	0.6794	rp	-	-	45791526	1100459-09-3	-	4842.82	7078.51	5180	6343.32	4887.01	5211.28	5145.73	5171.26	5276.14	--
MEDP0208	Succinic Acid	C4H6O4	117.019	118.027	1.2944	Organic acid And Its derivatives	Organic acid And Its derivatives	MS2-Search-Local	0.9015	rp	C00042	HMDB0000254	1110	110-15-6	-	84860.9	58260.9	54871.8	51456.5	47225.5	37353	51570.2	51949.8	53820	ko00020,ko00190,ko00250,ko00310,ko00350,ko00360,ko00620,ko00630,ko00640,ko00650,ko00760,ko00920,ko01100,ko01200,ko04024,ko04727,ko04922,ko05230
MW0126509	Sancuso	C18H24N4O	311.185	312.195	6.8777	Heterocyclic compounds	Heterocyclic compounds	MS2-Insilico	0.6034	rp	C07023	HMDB0015026	5284566	109889-09-0	-	4804.43	6098.08	7579.77	3984.1	1430.82	3839.4	4047.04	4109.15	4106.87	--
FDATN00921	Ruxolitinib Phosphate	C17H21N6O4P	403.132	404.136	7.5772	Others	FDA	MS1	0.9315	rp	-	-	25127112	1092939-17-7	-	8211.92	7862.84	12124.1	6548.24	5681.19	6525.13	17108.8	16741	17009.2	--
MW0012982	1-Pentadecanoyl-sn-glycero-3-phosphocholine	C23H48NO7P	462.297	481.317	9.1749	GP	PC	MS2-Search-DB	0.591	rp	-	HMDB0010381	24779458	108273-89-8	-	21048.5	23361.1	18507	24383.6	18156.1	23962.9	22492.3	22365.4	22073.9	--
MW0114511	Gelcohol	C16H26O4	281.173	282.183	9.4601	Alcohol and amines	Alcohols	MS2-Search-DB	0.5605	rp	-	-	222778	108102-51-8	-	26244.9	22949.8	21750.9	14689.5	14037.3	24340.6	25690.7	25789	24808.1	--
MW0016245	Bulleyaconitine A	C35H49NO9	626.329	627.341	9.5724	Benzene and substituted derivatives	Benzene and substituted derivatives	MS1	0.7216	rp	-	-	159311	107668-79-1	-	2528.82	2319.47	1718.67	886.84	1021.53	972.04	1652.17	1689.61	1659.07	--
MEDN1458	11β-13,14-dihydro-15-keto Prostaglandin F2α	C20H34O5	353.232	354.241	6.4346	Hormones and hormone related compounds	Hormones and hormone related compounds	MS2-Search-Local	0.7853	rp	-	-	-	107615-77-0	-	25516.2	47865.8	47447.7	38057.1	43346	43334.9	43407.4	42554	43187.4	--
MW0124421	Indole-4-carboxaldehyde	C9H7NO	144.045	145.053	4.048	Heterocyclic compounds	Indole and Its derivatives	MS2-Search-Local	0.6832	rp	-	-	333703	1074-86-8	-	10931.5	34818.1	32416.6	16867.3	16789.4	13126	10764.1	10823.1	10818	--
MW0119272	3,8-Dibromo-6-methylimidazo[1,2-a]pyridine	C8H6Br2N2	341.894	289.888	0.7817	Heterocyclic compounds	Heterocyclic compounds	MS1	0.7058	rp	-	-	46739122	1072944-58-1	-	11918.4	10044.2	18450.2	16389	14107	14357.9	15409.2	15048.1	15436.5	--
MEDN0352	O-Phosphorylethanolamine	C2H8NO4P	140.009	141.019	0.854	GP	PE	MS2-Search-Local	0.7608	rp	C00346	HMDB0000224	1015	1071-23-4	-	10444.7	13587.9	20496	17081.2	22562.5	19106.3	18234	18118.3	17996	ko00563,ko00564,ko00600,ko01100,ko04071
MW0109791	Taurine	C2H7NO3S	125.009	125.015	0.7802	Amino acid and Its metabolomics	Amino acids	MS2-MetDNA	0.9926	rp	C00245	HMDB0000251	1123	107-35-7	-	10268.9	10659.1	8933.98	10872.3	8497.45	8304.34	9761.47	9630.34	9755.49	ko00120,ko00430,ko00920,ko01100,ko02010,ko04080
MW0014821	5-Oxo-6E,8Z,11Z,14Z-eicosatetraenoic acid	C20H30O3	319.218	318.219	8.6151	FA	Oxidized lipids	MS2-MetDNA	0.9822	rp	C14732	HMDB0010217	5283159	106154-18-1	-	21297.7	7227.14	5485.97	7974.55	6107.46	6891.07	7042.27	7058.65	6865.34	ko00590
MW0116772	1-[1-(4-Fluorophenyl)-1H-pyrazol-4-yl]ethanamine	C11H12FN3	431.188	205.101	5.6067	Heterocyclic compounds	Heterocyclic compounds	MS1	0.6658	rp	-	-	16640665	1049988-73-9	-	1716.46	1835.68	1536.79	2020.31	1438.91	2024.41	1774.7	1701.9	1667.43	--
MW0017159	cis-5,8,11,14,17-Eicosapentaenoic acid	C20H30O2	302.22	302.225	9.1302	FA	FFA	MS2-MetDNA	0.977	rp	C06428	HMDB0001999	446284	10417-94-4	-	16930.5	17589.5	12995.5	17482.3	12914.1	17211.2	15940.9	15901.5	15874.4	ko01040
MW0108394	N-(2-Bromoethyl)-3-(2-chloroethyl)-1,3,2-oxazaphosphinan-2-amine 2-oxide	C7H15BrClN2O2P	342.93	305.972	0.7191	Alcohol and amines	Amines	MS1	0.6358	rp	-	-	128500	104149-14-6	-	17151.9	16401.7	18452.2	20881.6	7621.48	17810.5	18894.1	19539.6	18760.1	--
MW0010642	Phyllanthin	C24H34O6	417.225	418.236	6.6547	Lignans and Coumarins	Lignans	MS2-Insilico	0.5349	rp	C10746	-	358901	10351-88-9	-	10737.8	13027.9	9522.55	34872.6	10003.7	25627.8	20020.8	20017.6	19763.2	--
MW0115251	Salidroside	C14H20O7	337.069	300.121	5.0357	Alcohol and amines	Alcohols	MS2-Search-DB	0.5506	rp	C06046	-	159278	10338-51-9	-	11921	11217.5	11193.5	11165.3	9340.46	11355.8	10961.4	10957.9	11062.4	ko00350,ko01100
MW0144060	8-Hydroxy-2,3,4-trichlorodibenzofuran	C12H5Cl3O2	352.924	285.935	1.8611	Benzene and substituted derivatives	Benzene and substituted derivatives	MS1	0.6652	rp	C15236	-	190483	103124-63-6	-	2777.5	2286.43	2550.08	1695.75	2346.39	3299.66	2021.15	1848.73	2022.07	--
MW0123595	Dialifor	C14H17ClNO4PS2	391.993	393.002	5.5301	Heterocyclic compounds	Heterocyclic compounds	MS1	0.7205	rp	C19028	-	25146	10311-84-9	-	2895.53	1841.54	2268.12	1715.84	682.73	1294.55	2498.12	2420.52	2436.87	--
MEDN0336	N'-Formylkynurenine	C11H12N2O4	235.071	236.08	2.2956	Amino acid and Its metabolomics	Amino acid derivatives	MS2-Search-Local	0.8286	rp	C02406	HMDB0001200	439788	1022-31-7	-	6405.5	9484.47	9182.44	10277.7	7883.49	7905.28	8223.45	8065.4	8127.21	--
MW0141703	1-Chloro-2,2-bis(4'-chlorophenyl)ethylene;DDMU	C14H9Cl3	280.966	281.977	1.2499	Benzene and substituted derivatives	Benzene and substituted derivatives	MS1	0.6922	rp	C06637	-	98491	1022-22-6	-	1460.2	2484.34	2162.04	2465.15	549.67	1147.42	2290.86	2410.34	2396.16	--
MEDN1035	13(R)-HODE	C18H32O3	295.227	296.235	8.3714	FA	Oxidized lipids	MS2-Search-Local	0.9053	rp	-	-	13723970	10219-69-9	-	38968	20432.1	20582.9	18623.9	21079.2	20610.7	23724.7	23524.9	23718.3	--
MEDP1809	Triacetin	C9H14O6	239.059	218.079	10.567	Aldehyde,Ketones,Esters	Esters	MS2-Insilico	0.5089	rp	-	HMDB0029592	5541	102-76-1	-	17549.3	22141.4	19047.1	13228.5	15470.8	15653.1	21214.4	23023.8	24016.4	--
MW0146339	Aspecioside	C29H42O10	585.255	550.278	8.2406	Heterocyclic compounds	Heterocyclic compounds	MS1	0.9483	rp	C08850	-	441845	101915-75-7	-	41434.7	45314.1	37906.7	35165.1	30116.8	50136.1	43343.8	43052	42305.2	--
MW0104350	2-(4-Morpholinyl)-N-phenylpropanamide	C13H18N2O2	269.106	234.137	4.4494	Alcohol and amines	Amines	MS1	0.5599	rp	-	-	17422293	101264-96-4	-	1121.46	1118.41	1755.38	2746.49	1208.11	1931.1	1260.19	1324.46	1230.49	--
MW0114022	Buprenorphine glucuronide	C35H49NO10	642.34	643.336	6.8442	Heterocyclic compounds	Heterocyclic compounds	MS1	0.7823	rp	-	HMDB0060928	131769995	101224-22-0	-	30335.6	50076.9	31912.6	52394.8	40277.4	62139.9	50690.7	50589.8	50590.5	--
MW0007143	Fenuron	C9H12N2O	163.092	164.095	2.2661	Benzene and substituted derivatives	Benzene and substituted derivatives	MS2-Search-DB	0.6076	rp	C11224	-	7560	101-42-8	-	22674.6	23345.2	24589.6	19109.8	18115.4	22121.8	23040	22891.8	23044	--
MW0159608	Lead nitrate	Pb(NO3)2	464.94	331.952	1.1187	Others	Others	MS1	0.7062	rp	C15234	-	-	10099-74-8	-	1395.23	1828.73	1155.3	2817.62	499.06	1231	1812.32	2006.48	1877.31	--
MW0001792	2-(2-Imino-1,3-thiazolidin-3-yl)-1-phenylethanol	C11H14N2OS	59.0142	222.083	4.6759	Benzene and substituted derivatives	Benzene and substituted derivatives	MS1	0.7306	rp	-	-	86660	10060-88-5	-	2.95696e+06	6.07753e+06	4.37554e+06	4.07204e+06	1.47391e+07	4.37406e+06	4.39023e+06	4.20234e+06	4.26217e+06	--
MW0157209	Stemmadenine	C21H26N2O3	375.178	354.194	7.0657	Alkaloids	Alkaloids	MS2-MetDNA	0.6341	rp	C11691	-	443367	10012-73-4	-	26996.1	34600.4	21256.9	29645.2	20005.8	24846	61833	60745	60920.3	ko01100
MW0115247	Salicylaldehyde	C7H6O2	162.055	122.037	2.3964	Benzene and substituted derivatives	Phenolics	MS2-MetDNA	0.7109	rp	C06202	HMDB0034170	6998	100-83-4	-	2888.34	3549.76	3002.75	3006.01	3192.97	3004.5	3127.86	3096.18	3110.25	ko01100
MW0103256	β-Estradiol 3-sulfate	C18H24O5S	351.134	352.134	7.0657	Hormones and hormone related compounds	Hormones and hormone related compounds	MS2-MetDNA	0.8367	rp	-	-	54254881	-	-	2639.38	3204.33	1970.65	2856.3	2224.84	2388.76	6106.21	6040.16	6067.96	--
MW0159473	α-Bag Cell Peptide (1-7)	C44H67N13O9	988.476	921.519	4.1085	Amino acid and Its metabolomics	polypeptide	MS1	0.8334	rp	-	-	-	-	-	8150.9	2432.05	4252.38	6817.88	13780.8	4806.6	7117.28	7230.12	7231.27	--
MW0001006	{[1-(4-methoxyphenyl)-3-oxopentan-2-yl]oxy}sulfonic acid	C12H16O6S	287.059	288.067	1.3045	Benzene and substituted derivatives	Phenolics	MS1	0.7352	rp	-	HMDB0133006	131836985	-	-	4226.71	4301.72	4969.97	3895.34	3978.25	4123.51	4328.01	4403.03	4332.68	--
MW0129423	{8-[2-(acetyloxy)propan-2-yl]-2-oxo-2H,8H,9H-furo[2,3-h]chromen-9-yl}oxidanesulfonic acid	C16H16O9S	365.03	384.051	0.6277	Organic acid And Its derivatives	Organic acid And Its derivatives	MS2-Insilico	0.5422	rp	-	HMDB0129104	131835387	-	-	43552	38889.6	62899.2	39279.4	50297.4	50250.3	38343.4	38477	38380.2	--
MW0129307	{4-[3-(5-hydroxy-2,2-dimethyl-2H-chromen-6-yl)prop-2-enoyl]phenyl}oxidanesulfonic acid	C20H18O7S	401.077	402.077	5.6983	Others	Others	MS2-Insilico	0.5189	rp	-	HMDB0125870	131832336	-	-	7125.6	10171.4	8381.52	7099.69	9563.37	7533.35	7964.55	7876.29	7470.45	--
MW0139849	trans-3,3',4',5,5',7-Hexahydroxyflavanone	C15H12O8	336.072	320.053	3.4188	Aldehyde,Ketones,Esters	Ketones	MS2-MetDNA	0.7821	rp	-	HMDB0030835	5153580	-	-	2535.09	2564.59	2289.4	2026.18	1596.73	2009.07	2027.66	2001.62	2028.47	--
MW0160778	pyridine-2,3-dicarboxylate	C7H3NO4-2	531.961	165.006	0.7162	Aldehyde,Ketones,Esters	Esters	MS1	0.6799	rp	-	-	5460301	-	-	2451.23	3271.86	1010.2	4625.97	6910.6	607.42	3005.58	2998.7	2906.48	--
MW0139252	p-Coumaroylagmatine	C14H20N4O2	295.152	276.159	7.1734	Alcohol and amines	Amines	MS2-MetDNA	0.7136	rp	C04498	HMDB0033460	5280691	-	-	25037.2	16743	36635.1	12185.4	9328.19	10364.9	17874.6	17676.1	16502	ko00330,ko01100
MW0160694	methyl (3R,21S,22S)-16-ethenyl-11-ethyl-12,17,21,26-tetramethyl-4-oxo-22-[3-oxo-3-[(E,7R,11R)-3,7,11,15-tetramethylhexadec-2-enoxy]propyl]-7,23,24,25-tetrazahexacyclo[18.2.1.15,8.110,13.115,18.02,6]hexacosa-1(23),2(6),5(26),7,9,11,13,15,17,19-decaene-3-carboxylate	C55H74N4O5	911.582	870.566	9.19	Aldehyde,Ketones,Esters	Esters	MS2-MetDNA	0.7868	rp	-	-	5459387	-	-	3749.19	3949.83	4325.74	5592.87	3610.68	3891.34	4654.05	4584.76	4537.83	--
MW0052432	di-trans,poly-cis-Pentaprenyl diphosphate;ditrans,dicis-Pentaprenyl diphosphate;2-cis,6-cis,10-trans,14-trans-Pentaprenyl diphosphate;2-cis,6-cis,10-trans,14-trans-Geranylfarnesyl diphosphate	C25H44O7P2	534.28	518.256	8.5717	Organic acid And Its derivatives	Phosphoric acids	MS2-Insilico	0.522	rp	C17435	HMDB0060469	24892764	-	-	34287.8	34922.3	31348.2	31689.3	23990	33819	33463.2	33009.1	33448.2	--
MW0006734	desbutyl-lumefantrine	C26H24Cl3NO	472.091	473.09	1.8264	Benzene and substituted derivatives	Benzene and substituted derivatives	MS1	0.647	rp	-	HMDB0061083	9934522	-	-	1647.06	785.82	1241.22	1330.28	1024.28	893.14	1552.36	1554.1	1524.51	--
MW0017185	cis-Methylbixin	C26H32O4	379.2	408.23	9.3616	Aldehyde,Ketones,Esters	Esters	MS1	0.6442	rp	-	HMDB0032021	9953290	-	-	1000.03	1365.77	964.68	1697.32	459.9	2391.52	1236.47	1128.18	1250.39	--
MW0147511	cis-(Homo)2-aconitate	C8H10O6	224.028	202.048	6.6167	Organic acid And Its derivatives	Organic acid And Its derivatives	MS2-MetDNA	0.8682	rp	C20581	-	25244890	-	-	15902.4	14301	14859.9	13826.1	19397.2	13275.1	31452.4	31768.7	32308.7	ko01100,ko01210
MW0106030	beta-Casomorphin(1-6)	C38H50N6O10	831.362	750.359	9.5403	FA	Others	MS1	0.7224	rp	-	HMDB0060168	-	-	-	10658.6	10273	8133.7	10583.8	7435.25	9213.79	11721.3	11831.9	11073.8	--
MW0106028	beta-Alanyl-L-lysine	C9H19N3O3	269.137	217.143	6.3804	Amino acid and Its metabolomics	Amino acid derivatives	MS2-MetDNA	0.5844	rp	C05341	HMDB0060442	440638	-	-	11331.4	12992.3	8451.57	6935.52	4931.52	7124.42	8457.66	8351.25	8346.04	ko00410,ko01100
MW0146631	beta-Alanopine;N-(D-1-Carboxyethyl)-beta-alanine	C6H11NO4	177.091	161.069	6.7094	Amino acid and Its metabolomics	Amino acids	MS2-MetDNA	0.5548	rp	C02207	-	24906320	-	-	477.19	387.14	341.96	272.71	305.12	394.26	1235.66	1214.57	1213.07	--
MW0122793	alpha-dihydrotetrabenazine	C19H29NO3	354.189	319.215	7.8937	Benzene and substituted derivatives	Benzene and substituted derivatives	MS1	0.7342	rp	-	HMDB0061098	57378128	-	-	4272.41	2185.04	2383.13	2871.63	2014.79	2704.15	2960.52	2876.88	2972.1	--
MW0015739	alpha-Tocopherol succinate	C33H54O5	582.379	530.397	9.7682	Aldehyde,Ketones,Esters	Esters	MS1	0.7324	rp	-	HMDB0033685	425400	-	-	2.15778e+06	2.07479e+06	2.36983e+06	2.45597e+06	1.74211e+06	2.27199e+06	2.32616e+06	2.33126e+06	2.26786e+06	--
MW0122789	alpha-Carboxy-delta-nonalactone	C10H16O4	199.097	200.105	4.6736	Aldehyde,Ketones,Esters	Esters	MS1	0.6991	rp	-	HMDB0030990	131751116	-	-	6702.65	9056.91	7569.93	4447.99	4444.56	4463.45	8807.79	8715.44	8062.75	--
MW0164453	[oxido-[(2E)-2,3,7-trimethylocta-2,6-dienoxy]phosphoryl] phosphate	C11H19O7P2-3	362.022	325.061	7.9372	Organic acid And Its derivatives	Phosphoric acids	MS1	0.7257	rp	-	-	51351721	-	-	2366.22	1250.95	2264.35	1198.34	866.92	2185.13	1622.46	1583.7	1634.58	--
MW0163504	[[[(2R,3S,5R)-3-hydroxy-5-(5-methyl-2,4-dioxopyrimidin-1-yl)oxolan-2-yl]methoxy-oxidophosphoryl]oxy-oxidophosphoryl] hydrogen phosphate	C10H14N2O14P3-3	477.954	478.966	0.7949	Nucleotide And Its metabolomics	Nucleotide and Its metabolomics	MS1	0.5533	rp	-	-	42609788	-	-	3125.66	2909.3	2660.94	2456.07	1108.45	2693	2353.38	2377.7	2361.71	--
MW0161497	[[(2R,3S,4R,5R)-5-(6-amino-2-oxo-1H-purin-9-yl)-3,4-dihydroxyoxolan-2-yl]methoxy-hydroxyphosphoryl] phosphono hydrogen phosphate	C10H16N5O14P3	574.992	522.991	0.6402	Nucleotide And Its metabolomics	Nucleotide and Its metabolomics	MS1	0.5228	rp	-	-	12942934	-	-	3643.3	3159.23	2999.96	2289.17	1488.95	2606.98	2330.34	2300.81	2440.59	--
MW0165354	[[(2R,3S,4R,5R)-5-(4-amino-2-oxopyrimidin-1-yl)-3,4-dihydroxyoxolan-2-yl]methoxy-oxidophosphoryl] [(2R,3R,4R,5R)-2,3,4,5,6-pentahydroxyhexyl] phosphate	C15H25N3O16P2-2	632.049	565.071	0.6442	Nucleotide And Its metabolomics	Nucleotide and Its metabolomics	MS1	0.7079	rp	-	-	90657162	-	-	448.41	995.94	1456.63	869.12	403.8	1333.08	887.22	938.41	1069.47	--
MW0163098	[[(2E,6E,10E,14E,18E,22E)-3,7,11,15,19,23,27-heptamethyloctacosa-2,6,10,14,18,22,26-heptaenoxy]-oxidophosphoryl] phosphate	C35H57O7P2-3	650.364	651.358	9.1982	Organic acid And Its derivatives	Phosphoric acids	MS1	0.7312	rp	-	-	25245257	-	-	39823.8	31114.9	32336.7	27004.9	24706.2	24567.3	33156.4	32131.8	32613.3	--
MW0140925	[Met5, Lys6,7] α-Neo-Endorphin (1-7)	C39H59N9O9S	828.388	829.416	9.532	Others	Others	MS1	0.6947	rp	-	-	-	-	-	8561.33	6473.44	6546.22	6784.16	5681.4	6602.26	8852.99	8115.92	9039.86	--
MW0140916	[Lys6] Leu-Enkephalin	C34H49N7O8	682.345	683.364	8.3574	Others	Others	MS1	0.8162	rp	-	-	-	-	-	21593.7	31385	19663.5	23556.5	15665.5	15795	24350.8	24443.6	23342.2	--
MW0140768	[Ala5,β-Ala8] Neurokinin A (4-10)	C35H56N8O9S	763.364	764.389	3.2036	Others	Others	MS1	0.6531	rp	-	-	-	-	-	8767.41	6125.93	7482.12	10461.4	6791.91	20451.6	10162.1	10117.8	10215.1	--
MW0011760	[6]-Gingerdiol 3,5-diacetate	C21H32O6	415.196	380.22	5.4109	Aldehyde,Ketones,Esters	Esters	MS2-Search-DB	0.5046	rp	-	HMDB0040568	5317587	-	-	33056.8	24169.5	20999.4	6741.08	11039.4	11652.2	17149.2	17214.5	17027.9	--
MW0128771	[4-(7-hydroxy-8-methoxy-4-oxo-3,4-dihydro-2H-1-benzopyran-2-yl)phenyl]oxidanesulfonic acid	C16H14O8S	401.004	366.041	0.6277	Organic acid And Its derivatives	Organic acid And Its derivatives	MS1	0.5197	rp	-	HMDB0133292	131837226	-	-	5711.13	5102.28	5852.71	5892.81	6406.09	5660.08	5174.78	5354.94	5147.29	--
MW0128764	[4-(5,7-dihydroxy-6-methoxy-4-oxo-3,4-dihydro-2H-1-benzopyran-2-yl)phenyl]oxidanesulfonic acid	C16H14O9S	381.035	382.036	1.695	Organic acid And Its derivatives	Organic acid And Its derivatives	MS2-Insilico	0.5083	rp	-	HMDB0128600	131834910	-	-	3006.83	10447.3	35826.7	7201.49	26489	12910.1	16599.7	16635.3	16989.2	--
MW0161262	[(E)-[5-methylsulfanyl-1-[(2S,3R,4S,5S,6R)-3,4,5-trihydroxy-6-(hydroxymethyl)oxan-2-yl]sulfanylpentylidene]amino] sulfate	C12H22NO9S3-	279.019	420.046	1.8436	Others	Others	MS1	0.6599	rp	-	-	9548894	-	-	2796.54	3182.77	2739.2	2625.12	1891.7	2498.3	2615.95	2578.63	2580.49	--
MW0166901	[(E)-[2-(1-hydroxyindol-3-yl)-1-[(2S,3R,4S,5S,6R)-3,4,5-trihydroxy-6-(hydroxymethyl)oxan-2-yl]sulfanylethylidene]amino] sulfate	C16H19N2O10S2-	462.038	463.048	1.1754	Others	Others	MS1	0.6481	rp	-	-	123131529	-	-	2701.02	2583.68	3043.24	3416.56	291.54	1795.81	2996.93	3112.56	3042.17	--
MW0164181	[(6Z,10E,14E)-3,7,11,15,19-pentamethylicosa-6,10,14,18-tetraenyl] phosphate	C25H43O4P-2	473.281	438.29	11.4225	Organic acid And Its derivatives	Phosphoric acids	MS1	0.5711	rp	-	-	46906034	-	-	32227.5	19684.4	10043.1	62450.6	17713.7	29280.5	29948.2	28292.6	29893.2	--
ZINC95911567	[(2S,3R,4S,5S,6R)-2-[5,7-Dihydroxy-2-(4-hydroxyphenyl)-4-oxochromen-6-yl]-4,5-dihydroxy-6-(hydroxymethyl)oxan-3-yl] 3,4,5-trihydroxybenzoate	C28H24O14	555.112	584.117	0.6557	Benzene and substituted derivatives	Benzene and substituted derivatives	MS1	0.9073	rp	-	-	10929956	-	-	60247.7	60915.1	65294.1	75709	66417.4	59290.7	63227	63176.7	63118.8	--
ZINC95911568	[(2S,3R,4R,5R,6S)-3,4,5-Trihydroxy-6-methyloxan-2-yl] 3,4,5-trihydroxybenzoate	C13H16O9	315.075	316.079	8.2651	Benzene and substituted derivatives	Benzene and substituted derivatives	MS1	0.9657	rp	-	-	87857624	-	-	2711.56	2373.84	2557.44	2739.29	3500.57	2737.77	5108.19	4961.71	5088.4	--
MW0164180	[(2S)-2-hydroxy-3-[(2E,6E,10E)-3,7,11,15-tetramethylhexadeca-2,6,10,14-tetraenoxy]propyl] phosphate	C23H39O6P-2	441.236	442.248	7.5473	Organic acid And Its derivatives	Phosphoric acids	MS1	0.5207	rp	-	-	46906032	-	-	5138.86	4872.7	4352.09	7068	5580.05	2894.69	4890.04	5032.57	4868.34	--
MW0167669	[(2S)-2,3-bis[[(6Z,9Z,12Z)-octadeca-6,9,12-trienoyl]oxy]propyl] (9Z,12Z)-octadeca-9,12-dienoate	C57H94O6	955.672	874.705	8.2942	GL	TG	MS1	0.7241	rp	-	-	131763291	-	-	383130	379587	362563	353945	326731	372984	385381	380732	384616	--
MW0167820	[(2R,3S,4R,5R)-5-(6-aminopurin-9-yl)-3,4-dihydroxyoxolan-2-yl]methyl [(2S)-pyrrolidin-1-ium-2-carbonyl] phosphate	C15H21N6O8P	525.085	444.116	4.4446	Others	Others	MS1	0.7416	rp	-	-	131841467	-	-	2714.19	4018.7	3587.83	3631.38	4348.21	4097.48	4148.81	4195.87	4254.12	--
MW0163775	[(2R,3S,4R,5R)-2-[[[[(3R)-4-[[3-(2-acetylsulfanylethylamino)-3-oxopropyl]amino]-3-hydroxy-2,2-dimethyl-4-oxobutoxy]-oxidophosphoryl]oxy-oxidophosphoryl]oxymethyl]-5-(6-aminopurin-9-yl)-4-hydroxyoxolan-3-yl] phosphate	C23H34N7O17P3S-4	886.098	805.095	0.6402	CoEnzyme and vitamins	CoEnzyme and vitamins	MS1	0.7297	rp	-	-	45266541	-	-	7642.49	8517.45	9933.31	12376.6	10590.9	8962.34	8818.03	8931.23	9004.68	--
MW0163825	[(2R,3R,4R,5S,6R)-3-acetamido-4,5-dihydroxy-6-(hydroxymethyl)oxan-2-yl] [oxido-[(6Z,10E,14E)-3,7,11,15,19-pentamethylicosa-6,10,14,18-tetraenoxy]phosphoryl] phosphate	C33H57NO12P2-2	802.327	721.336	8.9405	Organic acid And Its derivatives	Phosphoric acids	MS1	0.7363	rp	-	-	45266642	-	-	4477.99	2734.2	4420.11	3449.1	3105.72	3273.31	3686.37	3385.61	3471.62	--
MW0166084	[(2R,3R,4R,5R,6R)-2-[(2S,3S,4S,5R)-3,4-dihydroxy-2,5-bis(hydroxymethyl)oxolan-2-yl]oxy-3-hydroxy-6-(hydroxymethyl)-5-(3-methylbutanoyloxy)oxan-4-yl] dodecanoate	C29H52O13	630.324	608.341	8.2636	Aldehyde,Ketones,Esters	Esters	MS2-MetDNA	0.8466	rp	-	-	91754224	-	-	94683.9	104307	98197.9	112334	116967	100376	107359	106639	105872	--
MW0165894	[(2R,3R,4R,5R)-2-[(1S,2S,3R,4S,6R)-4,6-bis(azaniumyl)-3-[(2S,3R,4R,5S,6R)-3-azaniumyl-4,5-dihydroxy-6-(hydroxymethyl)oxan-2-yl]oxy-2-hydroxycyclohexyl]oxy-3,5-dihydroxy-5-methyloxan-4-yl]-methylazanium	C19H42N4O10+4	457.255	486.29	9.1349	Heterocyclic compounds	Heterocyclic compounds	MS1	0.7055	rp	-	-	90658868	-	-	3450.61	4530.14	4083.35	4175.09	1912.73	3514.45	3584.77	3520.88	3524.91	--
MW0164010	[(2R)-2-hydroxy-3-[(Z)-octadec-9-enoyl]oxypropyl] phosphate	C21H39O7P-2	433.234	434.243	8.272	GL	DG	MS1	0.9808	rp	-	-	46173225	-	-	40662	47700.8	40612.6	40049.8	59220.8	45159.3	22759.8	23425.6	22589.7	--
ZINC85492263	[(1S,3R,5S,7S,8S,9R,13R,14R)-7,9,13,14-Tetraacetyloxy-8,12,15,15-tetramethyl-4-methylidene-10-oxo-5-tricyclo[9.3.1.03,8]pentadec-11-enyl] (3S)-3-(dimethylamino)-3-phenylpropanoate	C39H51NO11	708.349	709.346	8.2444	Others	Others	MS1	0.8325	rp	-	-	5316330	-	-	87370	84975.4	81731.2	88013.3	72779.9	56165.3	92930.9	88912.5	91446.1	--
ZINC49889189	[(1S,2R,3S,5S,6S,16E,18E,20R,21S)-11-Chloro-21-hydroxy-12,20-dimethoxy-2,5,9,16-tetramethyl-8,23-dioxo-4,24-dioxa-9,22-diazatetracyclo[19.3.1.110,14.03,5]hexacosa-10,12,14(26),16,18-pentaen-6-yl] (2S)-2-[methyl(2-methylpropanoyl)amino]propanoate	C36H50ClN3O10	718.307	719.318	8.0988	Aldehyde,Ketones,Esters	Esters	MS1	0.5688	rp	-	-	6325603	-	-	7336.61	7690.15	7189.82	8006.56	5845.11	7853.93	8274.2	7919.1	7995.71	--
ZINC34096729	[(1R,3R,4R,4As,8aS)-4-hydroxy-3,4a,8,8-tetramethyl-4-[2-(5-oxo-2H-furan-4-yl)ethyl]-2,3,5,6,7,8a-hexahydro-1H-naphthalen-1-yl] acetate	C22H34O5	377.23	378.241	8.3743	Aldehyde,Ketones,Esters	Esters	MS1	0.6581	rp	-	-	10022565	-	-	8692.7	4232.31	4800.56	3841.74	5711.99	5128.92	6087.33	6189.73	5861.27	--
MW0162365	[(1R,2S,3R,4R,5S)-5-azaniumyl-2-[(2S,3R,4S,5S,6R)-4-azaniumyl-3,5-dihydroxy-6-(hydroxymethyl)oxan-2-yl]oxy-3-hydroxy-4-[(2S,3R,4S,5S,6R)-3,4,5-trihydroxy-6-(hydroxymethyl)oxan-2-yl]oxycyclohexyl]azanium	C18H38N3O12+3	523.217	488.245	7.6231	Heterocyclic compounds	Heterocyclic compounds	MS1	0.7227	rp	-	-	25202221	-	-	5907.92	1663.15	3614.94	2247.06	3734.3	2941.06	3617.54	3625.21	3528.35	--
MW0163267	[(1R,2R,3S,4S,5R,6S)-2,3,4,5-tetrahydroxy-6-phosphonatooxycyclohexyl] phosphate	C6H10O12P2-4	334.964	335.965	3.1209	Organic acid And Its derivatives	Organic acid And Its derivatives	MS1	0.6081	rp	-	-	25245835	-	-	7012.12	5531.57	6691.99	8115.65	6593.43	7040.09	7260.1	7223.14	7241.75	--
MW0159266	Val-Gly-Val-Arg-Val-Arg	C29H56N12O7	719.404	684.439	9.121	Amino acid and Its metabolomics	Small Peptide	MS1	0.8112	rp	-	-	-	-	-	5519.16	6775.44	4295.48	6444.01	3894.26	5938.63	6595.29	6330.66	6626.9	--
MW0158949	Val-Asp-Tyr-Val-Leu	C29H45N5O9	592.292	607.322	8.4282	Amino acid and Its metabolomics	Small Peptide	MS1	0.9709	rp	-	-	-	-	-	17214.2	14728.8	16293.2	14230.8	11625.9	16120.9	15275.2	15485.2	15263.7	--
MW0169988	Uracil	C4H4N2O2	280.983	112.027	1.0887	Amino acid and Its metabolomics	polypeptide	MS1	0.7929	rp	C00106	-	-	-	-	10512.5	16581.4	23512.5	19396.6	12795.8	16696.3	19528.6	19891.4	20533.2	ko00240,ko00410,ko00770,ko01100
MW0158671	Tyr-Val-Lys-Lys	C26H44N6O6	535.326	536.332	5.5149	Amino acid and Its metabolomics	Small Peptide	MS2-Search-DB	0.5893	rp	-	-	-	-	-	2458.48	3758.4	2306.55	1644.25	1661.25	1923.75	2038.31	2059.25	2168.74	--
MW0158610	Tyr-Ser-Phe-Val-Phe	C35H43N5O8	660.294	661.311	3.2024	Amino acid and Its metabolomics	Small Peptide	MS2-Search-DB	0.511	rp	-	-	-	-	-	2867.51	2018.56	2224.01	3431.42	2108.26	3020.89	2451.2	2612.36	1927.9	--
MW0158510	Tyr-Ile-Val-Glu	C25H38N4O8	521.259	522.269	8.8991	Amino acid and Its metabolomics	Small Peptide	MS2-Search-DB	0.5946	rp	-	-	-	-	-	7534.93	10576.8	8780.84	12108.1	6830.61	12136.6	9772.38	9675.18	9671.44	--
MW0158372	Tyr-Arg-Gln-Arg	C26H43N11O7	620.323	621.335	9.7526	Amino acid and Its metabolomics	Small Peptide	MS1	0.7484	rp	-	-	-	-	-	7042.26	10007.7	9023.91	8823.29	6764.34	7741.71	9672.81	9972.46	9518.39	--
MW0158325	Tubulysin B	C42H63N5O10S	910.429	829.43	9.1346	Heterocyclic compounds	Heterocyclic compounds	MS1	0.7831	rp	C15703	-	12134545	-	-	5018.88	6566.68	4168.84	5249.07	3386.92	3762.23	6048.68	5671.32	5969.75	--
MW0158167	Trp-His-Thr-Ile-Ile	C33H48N8O7	749.359	668.365	9.5307	Amino acid and Its metabolomics	Small Peptide	MS1	0.8876	rp	-	-	-	-	-	13121.1	12809.7	10048.9	14319	10857.4	14946.5	15441.8	15164.9	14827.3	--
MW0158067	Trioxilin B3;(5Z,8Z,14Z)-(11R,12R)-10,11,12-Trihydroxyeicosa-5,8,14-trienoic acid;(5Z,8Z,14Z)-(11R,12R)-10,11,12-Trihydroxyicosa-5,8,14-trienoic acid	C20H34O5	336.225	354.241	6.6547	FA	FFA	MS2-MetDNA	0.9686	rp	C14811	HMDB0001965	121494004	-	-	12010.8	14403.2	10690.4	44217.2	14260.2	32444.5	23605.6	23458.4	23401.7	ko00590
MW0102970	Trioxilin A3	C20H34O5	353.232	354.241	9.121	FA	FFA	MS2-MetDNA	0.9201	rp	C14809	HMDB0001977	5283208	-	-	6954.86	6568.92	5102.38	6547.63	4793.47	8300	7238.29	7242.66	7193.37	ko00590
MW0102809	Tiamulin	C28H47NO4S	530.283	493.323	7.926	Terpenoids	Ditepenoids	MS1	0.635	rp	C12065	-	656958	-	-	5991.77	6517.46	5700.31	4900.9	2287.93	7119.23	4727.57	4774.03	4663.98	--
MW0157922	Thymopoietin II (32-34)	C16H31N7O6	416.226	417.234	6.883	Amino acid and Its metabolomics	Amino acid derivatives	MS1	0.7256	rp	-	-	3033953	-	-	924.18	1399.8	913.26	898.04	1192.28	1496.66	1314.7	1343.43	1399.71	--
MW0157921	Thymopentin	C30H49N9O9	660.339	679.365	7.8337	Amino acid and Its metabolomics	Small Peptide	MS2-Search-DB	0.5492	rp	D06117	-	451417	-	-	5235.06	3887.31	5232.21	3353.83	3697.09	4900.61	4530.08	4431.69	4416.52	--
MW0157815	Thr-Thr-Gly-Leu-Ile	C22H41N5O8	502.269	503.296	7.6002	Amino acid and Its metabolomics	Small Peptide	MS2-Search-DB	0.5631	rp	-	-	-	-	-	3040	2965.19	2309.82	2337.65	2290.42	3191.13	2549.91	2540.52	2561.87	--
MW0157766	Thr-Phe-Lys-Glu	C24H37N5O8	522.262	523.264	7.8438	Amino acid and Its metabolomics	Small Peptide	MS2-Search-DB	0.611	rp	-	-	-	-	-	2672.62	3023.81	3154.9	1105.42	1186.3	2983.8	2963.08	2864.93	2845.91	--
MW0157725	Thr-Lys-Gln-Lys	C21H41N7O7	555.304	503.307	8.2805	Amino acid and Its metabolomics	Small Peptide	MS2-Search-DB	0.583	rp	-	-	-	-	-	44957.1	48419.8	41768.7	48683	49748.8	51459.8	48012.2	47338.4	47624.8	--
MW0157635	Thr-Glu-Lys-Asp-Glu	C24H40N6O13	701.261	620.265	8.5553	Amino acid and Its metabolomics	Small Peptide	MS1	0.5667	rp	-	-	-	-	-	1951.71	2675	2304.95	2449.68	1077.03	2065.85	2212.02	2247.01	2245.35	--
MW0126798	Thioproperazine	C22H30N4O2S2	401.191	446.181	9.4464	Heterocyclic compounds	Heterocyclic compounds	MS1	0.5361	rp	D08585	HMDB0015559	9429	-	-	2676.86	2563.82	2300.66	562.27	1810.35	2385.36	2081.75	2106.63	1778.43	--
MW0139812	Thalsimine	C38H40N2O7	635.283	636.284	9.2518	Heterocyclic compounds	Heterocyclic compounds	MS2-Insilico	0.668	rp	C09661	-	362568	-	-	9354.38	22144.3	10064.4	27021.6	14147	16839	19230.8	18854.5	18881.1	--
MW0157430	Tetrachloro-cis,cis-muconate	C6H2Cl4O4	276.867	279.868	1.9953	Heterocyclic compounds	Heterocyclic compounds	MS2-Insilico	0.5149	rp	C18241	-	9543100	-	-	20650.5	70905.7	143730	137057	10795.2	22198.8	75688.8	98315.3	102677	--
MW0109812	Tetraacetylethylenediamine	C10H16N2O4	227.101	228.111	0.6557	Alcohol and amines	Amines	MS1	0.8433	rp	-	HMDB0040573	66347	-	-	31846.3	33083.6	35444.6	40606.5	35795.9	33018.8	33863.1	33814.3	33856.5	--
MW0126647	Terasil Red 3BL	C21H21N5O6	438.145	439.149	2.287	Benzene and substituted derivatives	Benzene and substituted derivatives	MS1	0.6566	rp	-	-	-	-	-	1656.51	1858.39	2619.92	2810.55	2466.28	519.25	1412.76	1403.7	1283.05	--
MW0126645	Tenoxicam	C13H11N3O4S2	371.986	337.019	5.5313	Heterocyclic compounds	Heterocyclic compounds	MS2-Search-DB	0.555	rp	D01767	HMDB0014612	54677971	-	-	3451.76	3156.81	4227.17	2799.59	3196.48	3547.63	3391	3365.19	3309.94	--
MW0109797	Telaprevir	C36H53N7O6	678.396	679.406	10.3658	Others	Medicine	MS1	0.8931	rp	D09012	HMDB0015616	3010818	-	-	36547.3	20118.5	32821.2	23723.7	21400.1	15773.6	30507.9	29460.9	29627.3	--
MW0115336	Talaromycin A	C12H22O4	497.268	230.152	5.901	Alcohol and amines	Alcohols	MS1	0.6809	rp	-	HMDB0030143	158564	-	-	3878.27	2357.67	2793.94	5533.34	4747.57	6242.01	4266.39	4103.66	4127.92	--
MW0009815	Sulfoxone	C14H16N2O6S3	456.02	404.017	1.7096	Benzene and substituted derivatives	Benzene and substituted derivatives	MS1	0.597	rp	-	HMDB0015276	5351	-	-	899.34	3695.63	12848	1360.48	7273.98	5048.03	5699.35	5429.42	5478.51	--
MW0157214	Steroid O-sulfate;Phenolic steroid O-sulfate	C18H24O4S	335.131	336.139	4.103	Others	Others	MS2-Insilico	0.587	rp	C02590	-	439761	-	-	35519.3	36087.1	36729.5	29061.5	27810.6	32674.4	34568.6	34117.7	34140.4	--
MW0109768	Starch acetate	C12H18O9	343.036	306.095	0.5623	Carbohydrates and Its metabolites	Sugar derivatives	MS2-Insilico	0.5045	rp	-	HMDB0029891	-	-	-	5759.08	5702.44	11742.6	3444.26	7903.93	6412.85	3863.8	3787.67	3873.48	--
MW0157178	Spiro[benzofuran-2(3H),1'-[2]cyclohexene]-7-chloro-4,6-dimethoxy-6'-methyl-2'-(methylthio)-3,4'-dione	C17H17ClO5S	501.032	368.048	1.8699	Benzene and substituted derivatives	Benzene and substituted derivatives	MS1	0.6148	rp	C15300	-	253250	-	-	1610.71	1476.87	779.3	2456.62	481.23	2856.91	865.82	768.48	827.54	--
MW0063620	Sphing-4-enine-1-phosphocholine	C23H50N2O5P	503.296	465.346	8.6151	GP	PC	MS2-MetDNA	0.972	rp	C03640	HMDB0006482	5280613	-	-	5828.46	6971.02	5483.75	2786.22	4501.54	6810.53	5979.72	5976.88	5905.6	ko00600
MW0139721	Sinapoyl malate; (2S)-2-[(E)-3-(4-Hydroxy-3,5-dimethoxyphenyl)prop-2-enoyl]oxybutanedioic acid	C15H16O9	321.062	340.079	6.6167	Organic acid And Its derivatives	Organic acid And Its derivatives	MS2-Search-DB	0.5082	rp	C02887	-	11953815	-	-	1830.3	2306.69	2020.76	1941.59	2108.82	1677.19	3663.69	3684.6	3733.31	--
MW0157021	Ser-Phe-Leu-Leu-Arg-Asn-NH2	C34H57N11O8	746.423	747.439	9.121	Amino acid and Its metabolomics	Small Peptide	MS1	0.7217	rp	-	-	-	-	-	52083.6	67112.1	50557.5	73462.8	50962.7	72331.5	67344.9	67358.7	66876.3	--
MW0156854	Ser-Lys-Val-Glu	C19H35N5O8	460.243	461.249	7.5412	Amino acid and Its metabolomics	Small Peptide	MS2-Search-DB	0.5972	rp	-	-	-	-	-	22341.2	21333.8	17542.3	18975.9	14389.8	14245.3	16863.8	16581.1	16598	--
MW0156736	Ser-Glu-Leu-Ser-Met	C22H39N5O10S	586.218	565.242	7.5723	Amino acid and Its metabolomics	Small Peptide	MS1	0.5781	rp	-	-	-	-	-	118.07	162.45	161.02	26.94	37.32	71.37	720.54	675.14	709.32	--
MW0156659	Ser-Asn-Gln-Asp	C16H26N6O10	461.161	462.171	5.6057	Amino acid and Its metabolomics	Small Peptide	MS2-Search-DB	0.5833	rp	-	-	-	-	-	4211.65	3108.27	4267.47	3505.35	3367.54	3306.68	4366.36	4307.3	4310.25	--
MW0156647	Ser-Arg-Lys-Glu-Ser	C23H43N9O10	640.285	605.313	8.2026	Amino acid and Its metabolomics	Small Peptide	MS1	0.6995	rp	-	-	-	-	-	11285.1	9701.17	8319.27	9171.98	12380.8	10795.1	14934.6	14725.5	13656.9	--
ZINC14693167	Scolopendrine	C18H17NO8S	406.052	407.067	5.0477	Heterocyclic compounds	Heterocyclic compounds	MS1	0.5048	rp	-	-	11047813	-	-	3799.57	2544.89	4091.65	4125.84	2882.35	3743.27	4100.12	4055.87	4054.01	--
MW0139656	Saprisartan	C25H22BrF3N4O4S	647.013	612.048	0.6309	Heterocyclic compounds	Heterocyclic compounds	MS1	0.9619	rp	-	HMDB0015437	60921	-	-	6867.19	7853.69	5134.51	7366.92	9545.36	7677.3	7028.92	6834.77	6772.54	--
MW0169820	Santonin	C15H18O3	298.126	246.126	7.1582	Aldehyde,Ketones,Esters	Esters	MS2-Search-DB	0.5011	rp	C02206	-	-	-	-	17888	11674	15173.9	6591.39	6555.35	6115.19	10993.2	10973.3	10618.6	--
MW0063428	Sanguisorbin E	C43H68O13	791.448	792.466	9.0384	Benzene and substituted derivatives	Benzene and substituted derivatives	MS1	0.8649	rp	-	HMDB0040523	71587115	-	-	3423.07	5873.82	2974.42	5566.3	3474.15	5738.28	4998.44	4888.02	4897.19	--
MW0156503	Salicin 6-phosphate;Salicin-6P	C13H19O10P	403.017	366.072	1.695	Organic acid And Its derivatives	Organic acid And Its derivatives	MS2-MetDNA	0.7111	rp	C06188	-	440938	-	-	2157.5	5165.25	16826.8	4245.32	13774.7	6124.46	7894.32	8109.32	7988.97	ko00010
MW0126480	Roxatidine acetate hydrochloride	C19H29ClN2O4	419.149	384.182	11.0062	Heterocyclic compounds	Heterocyclic compounds	MS1	0.7247	rp	D01467	-	56704	-	-	7827.51	7330.55	6574.08	4844.01	3200.82	3427.24	7447.63	6983.93	7352.19	--
MW0156404	Rigin	C18H32N8O6	589.236	456.245	9.0361	Amino acid and Its metabolomics	Amino acid derivatives	MS1	0.8794	rp	-	HMDB0005771	-	-	-	22147.6	23685.6	18043.2	20547.3	14304.4	22400.8	21999.9	21894.6	22023.7	--
MW0126453	Riesling acetal	C13H22O3	242.175	226.157	5.6695	Heterocyclic compounds	Heterocyclic compounds	MS2-Insilico	0.6165	rp	-	HMDB0037562	57473083	-	-	53241.2	42263.7	23831	30255.3	26025.3	29105.2	51435.9	51405.7	51047.2	--
MW0156351	Rengyol	C8H16O3	159.102	160.11	3.8873	Alcohol and amines	Alcohols	MS1	0.6943	rp	C17527	-	363707	-	-	3374.64	3604.86	3757.17	3319.88	3781.3	2550.2	6415.27	6277.54	6762.48	--
MW0156345	Red chlorophyll catabolite	C35H38N4O7	667.3	626.274	8.2615	Organic acid And Its derivatives	Organic acid And Its derivatives	MS2-MetDNA	0.7719	rp	C18022	-	135509759	-	-	3637.3	6393.36	3286.83	4473.6	7557.51	6431.76	4967.24	4995.75	5023.86	ko00860
MW0109511	Quinapril hydrochloride	C25H31ClN2O5	509.159	474.192	10.7195	Heterocyclic compounds	Heterocyclic compounds	MS1	0.7422	rp	C07340	-	54891	-	-	3061.64	3397.54	2676.09	1318.38	924.21	955.25	2731.88	2559.9	2766.58	--
MW0139515	"Quercetin 3-O-(6""-malonyl-glucoside) 7-O-glucoside"	C30H32O20	779.128	712.149	0.63	Flavonoids	Flavonoid	MS1	0.5945	rp	-	HMDB0029270	74978238	-	-	1679.14	747.92	1973.71	1689.54	1080.32	285.59	1008.84	837.7	1032.71	--
MW0109483	PyroGlu-Lys-Lys	C17H31N5O5	420.199	385.233	8.3986	Amino acid and Its metabolomics	Small Peptide	MS1	0.6655	rp	-	-	91746343	-	-	6614.42	7698.13	10860	8221.26	9892.64	7846.57	9195.78	8905.55	9198.17	--
MW0109472	PyroGlu-Gln-Arg	C16H27N7O6	448.172	413.202	8.2622	Amino acid and Its metabolomics	Small Peptide	MS1	0.5325	rp	-	-	91746350	-	-	3010	3445.05	3035.28	2642.01	3044.26	3857.05	2289.29	2370.7	2374.43	--
MW0126294	Pyrazine	C4H4N2	277.055	80.0374	0.7817	Heterocyclic compounds	Heterocyclic compounds	MS1	0.6091	rp	-	HMDB0034176	9261	-	-	8429.88	7543	5781.56	5793.4	4968.41	1607.28	3255.21	3421.5	3682.32	--
MW0109452	Pulcherosine	C27H29N3O9	538.192	539.19	1.8386	Amino acid and Its metabolomics	Amino acid derivatives	MS1	0.6702	rp	-	HMDB0040703	124402	-	-	4970.73	5623.39	4816.79	4324.8	4022.2	3385.83	4861.2	4973.99	4977.62	--
MW0156192	PtdIns-(1,2-dioctanoyl)(sodium salt)	C25H47O13P	638.276	586.275	8.9403	Organic acid And Its derivatives	Sulfonic acids	MS2-Search-DB	0.5183	rp	-	-	-	-	-	12182.5	12703.9	11715.1	11130.8	9413.17	13097.6	12772.9	12766.4	12917.1	--
MW0156186	Psychosine sulfate	C24H47NO10S	594.293	541.292	8.6451	SL	SL	MS2-MetDNA	0.9101	rp	C02744	HMDB0013046	5280538	-	-	3145.61	4393.82	3048.65	2648.48	2680.17	4513	4126.89	4127.75	3949.4	--
MW0169715	Prosulfocarb	C14H21NOS	236.107	251.134	4.4377	Aldehyde,Ketones,Esters	Esters	MS1	0.6705	rp	C18760	-	-	-	-	3795.5	3790.42	3639.7	3213.23	3193.1	3335.53	3419.27	3330.88	3412.14	--
MW0126257	Propylpyrazine	C7H10N2	121.081	122.084	4.2614	Heterocyclic compounds	Heterocyclic compounds	MS2-Insilico	0.7091	rp	-	HMDB0041571	87466	-	-	131767	134649	130623	124404	121135	129294	132364	131380	131925	--
MW0156033	Pro-Tyr-Met-Ile-Phe	C34H47N5O7S	668.313	669.32	8.9363	Amino acid and Its metabolomics	Small Peptide	MS1	0.9111	rp	-	-	-	-	-	7686.32	9996.59	9732.79	8802.8	9716.49	11468.6	10829.8	11002.5	10781.1	--
MW0156017	Pro-Trp-Met	C21H28N4O4S1	467.149	432.183	10.7166	Amino acid and Its metabolomics	Small Peptide	MS1	0.891	rp	-	-	-	-	-	6670.42	7012.71	6933.96	4746.16	4091.84	3712.1	6705.26	6534.89	6338.26	--
MW0155768	Pro-Ala-Leu-Phe-Leu	C29H45N5O6	640.335	559.337	9.5352	Amino acid and Its metabolomics	Small Peptide	MS1	0.5171	rp	-	-	-	-	-	4810.93	6477.65	5811.85	7114.57	5014.41	7706.87	7390.86	7423.6	7036.26	--
MW0155746	Primary fluorescent chlorophyll catabolite	C35H40N4O7	649.255	628.29	9.3631	Heterocyclic compounds	Heterocyclic compounds	MS2-MetDNA	0.6032	rp	C18098	-	23657843	-	-	1728.53	2618.39	1941.56	3760.44	1311.84	3474.61	3269.34	3053.93	3189.59	ko00860
MW0109285	Pivmecillinam	C21H33N3O5S	438.209	439.214	6.8986	Others	Medicine	MS2-Insilico	0.5213	rp	D02889	HMDB0015543	115163	-	-	4545.51	7152.34	4786.84	4390.88	3198.38	5039.57	5523.3	5580.74	5636.9	--
MW0009483	Piritramide	C27H34N4O	429.261	430.273	9.7534	Benzene and substituted derivatives	Benzene and substituted derivatives	MS2-Insilico	0.5336	rp	D07288	HMDB0041990	9331	-	-	11813.3	18419.8	14173.8	16563.8	12591.3	20780.4	14609.6	14321.2	14342.2	--
MW0115139	Phyllanthusol B	C35H49NO18	770.288	771.295	8.2021	Amino acid and Its metabolomics	polypeptide	MS1	0.8607	rp	-	HMDB0035904	-	-	-	14958.3	10302.2	9698.78	5648.94	6405.16	8773.89	8397.99	8238.83	8121.71	--
MW0155355	Phe-Thr-Lys-Lys	C25H42N6O6	521.314	522.317	8.3001	Amino acid and Its metabolomics	Small Peptide	MS2-Search-DB	0.7113	rp	-	-	-	-	-	519943	548398	481159	501800	516804	479980	536179	536414	530409	--
MW0155344	Phe-Thr-Arg-Lys	C25H42N8O6	535.294	550.323	8.308	Amino acid and Its metabolomics	Small Peptide	MS1	0.6956	rp	-	-	-	-	-	7193.99	981.72	5056.86	5387.32	8643.23	9206.04	5082.28	5204.67	4528.95	--
MW0155497	Phe-Phe4Cl-OH	C23H19ClN2O6	453.082	454.093	5.6176	Amino acid and Its metabolomics	Amino acid derivatives	MS1	0.5661	rp	-	-	-	-	-	3524.92	2675.55	3846.64	3252.23	2691.68	2247.45	2886.76	2882.49	2940.53	--
MW0155234	Phe-Ile-Phe-Met-Gly	C31H43N5O6S	450.243	613.293	10.3288	Amino acid and Its metabolomics	Small Peptide	MS1	0.911	rp	-	-	-	-	-	1.51825e+06	859229	1.37095e+06	1.18779e+06	893142	1.37617e+06	30856	33710.1	18646.1	--
MW0155441	Phe-Asp-OH	C13H16N2O5	387.083	280.106	5.0357	Amino acid and Its metabolomics	Small Peptide	MS2-Search-DB	0.5805	rp	-	-	6992643	-	-	52501.1	53805.7	50053.5	42982.2	40035.3	43288.6	50766.5	50010.8	50483.9	--
MW0061078	Persicachrome	C25H36O3	517.238	384.266	6.8999	Terpenoids	Ditepenoids	MS1	0.6183	rp	-	HMDB0036425	131751989	-	-	2605.77	2833.13	966.22	1296.27	720.63	762.22	1374.04	1321.99	1372.92	--
MW0139295	Peonidin 3-rhamnoside	C22H23O10	528.106	447.129	4.4355	Flavonoids	Anthocyanidins	MS1	0.6124	rp	-	HMDB0038091	131752296	-	-	5039.12	5540.61	5305.73	5737.32	5212.56	4832.04	6096.59	6089.92	5961.88	--
MW0109066	Pentasine	C30H49N6O10	637.307	653.351	8.3136	Organic acid And Its derivatives	Organic acid And Its derivatives	MS1	0.6177	rp	-	HMDB0029803	6443880	-	-	9731.03	9971.06	11187.4	13518.5	9023.84	9581.78	9826.93	10049.2	9747.23	--
MW0126041	Paraldehyde	C6H12O3	199.058	132.079	2.4305	Aldehyde,Ketones,Esters	Aldehydes	MS1	0.7113	rp	C07834	HMDB0032456	31264	-	-	4000.54	3038.78	4267.61	2543.26	4093.68	2355.86	2764.57	2668.01	2651.5	--
MW0169617	Paclitaxel	C47H51NO14	888.265	853.331	8.1105	Others	Medicine	MS2-Search-DB	0.5068	rp	C07394	-	-	-	-	3569.63	2297.9	4380.95	4115.9	3027.73	3116.68	3340.12	3231.64	3183.8	ko01100,ko04976
MW0062488	PS(18:1(11Z)/22:2(13Z,16Z))	C46H84NO10P	840.577	841.583	9.12	GP	PS	MS1	0.8561	rp	-	HMDB0112402	131819757	-	-	194158	195138	181366	143999	180155	186259	152468	151466	145314	--
MW0062436	PS(16:1(9Z)/24:1(15Z))	C46H86NO10P	864.577	843.599	9.6325	GP	PS	MS1	0.7481	rp	-	HMDB0112371	131819735	-	-	95789.6	150602	90341.8	77485.4	134845	72212.4	89422.6	77244.5	93633.5	--
MW0062320	PS(14:0/24:1(15Z))	C44H84NO10P	816.577	817.583	8.0218	GP	PS	MS1	0.8525	rp	-	HMDB0112307	131819709	-	-	258526	1.22439e+06	1.16527e+06	134626	461699	817441	2379.98	741743	655439	--
MW0062319	PS(14:0/24:0)	C44H86NO10P	864.577	819.599	8.1541	GP	PS	MS1	0.87	rp	-	HMDB0112306	131819708	-	-	14651.9	15262.3	9444.4	11328.5	33493.1	11920.1	67638.4	4354.67	15602.4	--
MW0060366	PE-NMe2(18:1(9Z)/18:1(9Z))	C43H82NO8P	791.563	771.578	8.7784	GP	PE	MS2-MetDNA	0.6199	rp	-	HMDB0010564	9547022	-	-	26787.4	19551.1	14188.7	18442.8	17228.7	22145.2	19769.5	19809.5	19304.1	--
MW0058981	PE(DiMe(11,3)/MonoMe(13,5))	C48H84NO10P	864.577	865.583	9.0279	GP	PE	MS1	0.8392	rp	-	HMDB0061478	131770150	-	-	137398	325881	140392	151109	143358	157171	136604	121669	135709	--
MW0058742	PE(22:1(13Z)/P-18:1(11Z))	C45H86NO7P	864.577	783.614	9.3804	GP	PE	MS1	0.9348	rp	-	HMDB0009545	53479883	-	-	198413	121758	83109.8	234333	140793	53502.5	111180	102197	112937	--
MW0058411	PE(18:4(6Z,9Z,12Z,15Z)/P-18:1(11Z))	C41H72NO7P	674.495	721.505	10.3649	GP	PE	MS1	0.6502	rp	-	HMDB0009215	53479707	-	-	17485.3	12670.3	14115.4	13008.6	14095.5	10567.8	13900.4	13835	13901.7	--
MEDP1221	PC(O-16:0/O-1:0)	C25H54NO6P	494.362	495.369	7.8355	GP	LPC	MS1	0.7763	rp	-	-	-	-	-	49802.3	48759.6	50077.2	45436.2	40430.8	45542.1	45518.6	45682	45408.2	--
MW0057570	PC(22:4(7Z,10Z,13Z,16Z)/24:1(15Z))	C54H98NO8P	874.687	919.703	8.2956	GP	PC	MS1	0.7335	rp	-	HMDB0008651	53479265	-	-	77840.2	77722.1	76775.8	71178.3	66504.4	69313.2	77534.5	77542.6	77150.9	--
MW0057370	PC(20:4(5Z,8Z,11Z,14Z)/22:6(4Z,7Z,10Z,13Z,16Z,19Z))	C50H80NO8P	920.55	853.562	0.6713	GP	PC	MS1	0.6907	rp	-	HMDB0008452	52923327	-	-	23488.7	20233.3	19444.7	18420.7	22623	22056.8	24030.5	24495	24339.9	--
MW0057033	PC(18:1(9Z)/22:0)	C48H94NO8P	896.669	843.672	8.307	GP	PC	MS2-MetDNA	0.948	rp	-	HMDB0008117	24778951	-	-	64764	69058.8	60194.1	52989.1	56453.6	50629.5	61169.9	60178	61174.8	--
MW0056575	PA(i-13:0/i-13:0)	C29H57O8P	585.352	564.379	9.5307	GP	PA	MS2-Insilico	0.5716	rp	-	HMDB0115800	131822456	-	-	146372	145520	162846	202019	151673	244556	184195	181711	181577	--
MW0056556	PA(i-12:0/i-12:0)	C27H53O8P	557.302	536.348	8.2674	GP	PA	MS2-Insilico	0.5708	rp	-	HMDB0115781	131822437	-	-	6064.56	5781.69	15245.3	22267	23708.5	21757.1	22519	22476.3	22268.3	--
MW0056551	PA(i-12:0/a-13:0)	C28H55O8P	585.327	550.364	8.4243	GP	PA	MS2-Insilico	0.5409	rp	-	HMDB0115776	131822432	-	-	20192.5	20357.7	19879.5	20494.7	16617.2	20639.1	18852.6	18423.5	18886.9	--
MW0056460	PA(8:0/i-12:0)	C23H45O8P	496.294	480.285	8.315	GP	PA	MS2-Insilico	0.5197	rp	-	HMDB0115685	131822341	-	-	15416.6	13919.8	14133.3	12744.9	12834.7	12403.8	15785.9	15458.7	16007.4	--
MW0056443	PA(8:0/12:0)	C23H45O8P	520.303	480.285	6.5106	GP	PA	MS2-Insilico	0.5683	rp	-	HMDB0115483	131822219	-	-	3301.33	4633.07	2014.95	4974.54	2751.39	5803.29	4580.88	4586.3	4561.23	--
MW0056190	PA(22:0/24:1(15Z))	C49H95O8P	879.639	842.677	0.7585	GP	PA	MS1	0.5512	rp	-	HMDB0115268	131822064	-	-	2420.49	2099.26	1474.69	1302.5	706.48	562.25	2159.16	2185.54	2258.91	--
MW0055713	PA(18:1(11Z)/24:1(15Z))	C45H85O8P	865.581	784.598	9.6253	GP	PA	MS1	0.5659	rp	-	HMDB0114920	131821928	-	-	63042.2	63765.2	58759.7	102360	63543.7	51659.9	58028.3	52086	57853.2	--
MW0055588	PA(15:0/18:2(9Z,12Z))	C36H67O8P	611.426	658.457	10.7616	GP	PA	MS1	0.8592	rp	-	HMDB0114815	52929505	-	-	12283.1	7933.25	6231.01	4788.88	3740.95	5150.81	7557.64	7618.43	7190.89	--
MW0055522	PA(10:0/13:0)	C26H51O8P	538.332	522.332	8.6379	GP	PA	MS2-Insilico	0.5578	rp	-	HMDB0114773	131821858	-	-	8062.45	5559.5	6609.22	3067.12	5171.57	6288.01	6439.35	6622.82	6412.59	--
MW0009297	Oxatomide	C27H30N4O	425.23	426.242	9.0294	Benzene and substituted derivatives	Benzene and substituted derivatives	MS2-Insilico	0.5264	rp	-	HMDB0240225	4615	-	-	154364	185423	142686	184429	126174	199169	185483	185502	186192	--
MW0055507	Oryzanol C	C41H60O4	615.458	616.449	10.532	Terpenoids	Sesquiterpenoids	MS1	0.6384	rp	-	HMDB0035121	12313783	-	-	528149	328629	435106	380877	276745	292574	8558.48	8942.33	9256.1	--
MW0010167	Ortophosphate	H3O4P	78.9585	97.9769	1.0591	Others	Metal, Non-metal and related compounds	MS2-Search-DB	0.6322	rp	C00009	-	-	-	-	226729	173693	137447	177200	124464	119776	145261	135929	141396	ko00190,ko02010,ko04928,ko04978,ko05012,ko05022
ZINC95913957	Obtusallene	C15H17Br2ClO2	422.915	423.926	1.0934	Heterocyclic compounds	Heterocyclic compounds	MS1	0.8022	rp	-	-	14804098	-	-	7414.28	8610.86	10922.1	9910.1	7776.47	9161.56	9512.14	9868.45	9697.7	--
MW0154740	O-Methylandrocymbine	C22H27NO5	437.178	385.189	5.4179	Alkaloids	Alkaloids	MS2-MetDNA	0.6311	rp	C16709	-	15286666	-	-	7771.1	6097.26	4872.38	995.34	2392.64	3071.96	4473.95	4375.52	4481.45	--
MW0154706	O-Demethylpuromycin	C21H27N7O5	473.217	457.207	7.6231	Nucleotide And Its metabolomics	Nucleotide and Its metabolomics	MS2-MetDNA	0.7324	rp	C02864	-	439831	-	-	355493	175353	234308	188439	229149	165694	223182	220695	223057	--
MW0169568	Norfloxacin	C16H18FN3O3	354.093	319.133	1.873	Benzene and substituted derivatives	Benzene and substituted derivatives	MS1	0.5104	rp	C06687	-	-	-	-	5159.59	5470.46	6172.97	5293.59	3588.1	3659.64	5158.36	5253.97	5252.49	ko02010
MW0154297	Nap-Tyr-OH	C27H22N2O7	485.134	486.143	7.5772	Amino acid and Its metabolomics	Small Peptide	MS2-Search-DB	0.5681	rp	-	-	-	-	-	5477.36	5709.98	5073.31	4046.06	3930.96	4544.8	11231.7	10878.5	11062.9	--
MW0154313	NBD-FTY720 phenoxy	C23H31N5O6	472.214	473.227	4.6917	Benzene and substituted derivatives	Benzene and substituted derivatives	MS2-Search-DB	0.5421	rp	-	-	-	-	-	2312.88	3653.76	2352.52	3271.1	1047.37	3905.29	3932.38	3880.24	3867.81	--
MW0108600	N6-Carbamimidoyl-N2-((4E,6E,12E,14E)-3-hydroxy-2-(hydroxymethyl)-8,10,16-trimethyloctadeca-4,6,12,14-tetraenoyl)lysine	C29H50N4O5	667.355	534.378	9.7682	Amino acid and Its metabolomics	Amino acid derivatives	MS1	0.8167	rp	-	-	9871810	-	-	72945.1	60703.7	68480.6	92680.7	48364.3	61377.2	77408.4	77332.7	78033.2	--
MW0154162	N4-Aminopropylspermidine	C10H26N4	239.165	202.216	7.8189	Heterocyclic compounds	Heterocyclic compounds	MS2-MetDNA	0.8781	rp	C21009	-	10420404	-	-	69179.7	48344.8	45236.7	31244.7	21177.2	25646.5	39647.7	39956.5	39638.6	--
MW0103620	N4-Acetylcytidine	C11H15N3O6	284.088	285.096	1.9463	Nucleotide And Its metabolomics	Nucleotide and Its metabolomics	MS2-MetDNA	0.7376	rp	-	HMDB0005923	107461	-	-	4297.53	5814.63	4934.58	5726.82	3927.2	3454.48	4685.54	4618.69	4688.47	--
MW0154139	N1,N8-Bis(sinapoyl)spermidine;N1,N10-Disinapoyl spermidine	C29H39N3O8	556.267	557.274	8.2178	Heterocyclic compounds	Heterocyclic compounds	MS2-MetDNA	0.8578	rp	C21170	-	90659865	-	-	802.94	4711.98	2541.73	1004.91	1381.97	2973.25	2145.49	2138.27	2174.69	--
MW0139090	N1,N5,N10-Tris-trans-p-coumaroylspermine	C37H44N4O6	639.323	640.326	8.704	Heterocyclic compounds	Heterocyclic compounds	MS2-Insilico	0.5139	rp	-	HMDB0039962	10908386	-	-	128767	138544	273872	183978	242919	245280	247360	238920	241066	--
MW0154129	N-[2-(4-Chloro-phenyl)-acetyl]-N'-(4,7-dimethyl-quinazolin-2-yl)-guanidine	C19H18ClN5O	366.107	367.12	0.7809	Benzene and substituted derivatives	Benzene and substituted derivatives	MS2-Insilico	0.5038	rp	C11562	-	135438606	-	-	8439.21	22657.7	25985.9	26642.8	8068.33	46131	25202.3	24976	24998	--
MW0160242	N-[2-(1H-indol-3-yl)ethylidene]hydroxylamine	C10H10N2O	209.049	174.079	4.265	Alcohol and amines	Amines	MS2-MetDNA	0.585	rp	-	-	439854	-	-	3110.33	3061.54	2858.56	3369.1	3811.94	2916.44	3282.29	3383.48	3293.11	--
MW0166467	N-[(2S,3S,4S,5S,6S)-5-acetamido-4,6-dihydroxy-2-methyloxan-3-yl]acetamide	C10H18N2O5	281.088	246.122	1.8531	Alcohol and amines	Amines	MS1	0.7239	rp	-	-	102514922	-	-	2028.38	1594.7	2604.96	2548.44	1290.46	1978.27	2054.41	2023.27	2013.61	--
MW0160863	N-[(2S,3R)-3-hydroxy-1-[(2R,5S,6R)-3,4,5-trihydroxy-6-(hydroxymethyl)oxan-2-yl]oxyoctadecan-2-yl]icosanamide	C44H87NO8	413.798	757.643	0.7614	SL	Cer	MS1	0.6383	rp	-	-	6321365	-	-	12030.1	15843.7	13861	10555.1	10289.6	10836.5	12562.9	12348.6	12481	--
MW0108744	N-Decanoylglycine	C12H23NO3	228.16	229.168	5.1652	Amino acid and Its metabolomics	Amino acid derivatives	MS1	0.7028	rp	-	HMDB0013267	1712391	-	-	1135.2	974.11	369.01	889.81	426.76	881.11	2000.64	2000.07	1994.7	--
MW0127539	N-Cyclohexyl-2-(phenylsulfanyl)acetamide	C14H19NOS	248.111	249.119	4.4316	Alcohol and amines	Amines	MS1	0.7061	rp	-	-	875390	-	-	2352.25	2003.54	1813.86	1626.87	1929.58	1867.51	2038.96	2005.61	2043.2	--
MW0008887	N-Benzyl(3-chlorophenyl)methanamine	C14H14ClN	202.027	231.082	0.5859	Benzene and substituted derivatives	Benzene and substituted derivatives	MS1	0.5737	rp	-	-	4722374	-	-	8369.79	6872.07	12228.8	7025.49	9862.24	7958.72	7220.73	7221.66	7263.91	--
MW0154243	N-Acetyl-N6,N6,O-tridemethylpuromycin-5'-phosphate	C21H26N7O9P	570.152	551.153	7.8238	Nucleotide And Its metabolomics	Nucleotide and Its metabolomics	MS2-MetDNA	0.9883	rp	C07028	-	46173765	-	-	1870.84	1174.43	1349.61	850.27	467.86	884.55	980.51	998.72	932.05	ko01100
MW0055207	N-(Dodecanoyl)sphing-4-enine-1-phosphate	C30H60NO6P	596.393	561.416	10.37	SL	SM	MS2-Search-DB	0.5087	rp	-	HMDB0010699	5283580	-	-	207869	209394	193152	244204	146610	156816	242286	243138	234453	--
MW0139075	N-(4-Methyl-2-oxochromen-7-yl)icosa-5,8,11,14-tetraenamide	C30H39NO3	460.282	461.293	8.508	Alcohol and amines	Amines	MS2-Search-DB	0.6939	rp	-	-	53394477	-	-	6005.71	6447.08	6677.27	6584.3	5081.34	7189.67	6727.55	6669.31	6725.84	--
MW0125376	N-(3-Phenylpropyl)pyridine-3-carboxamide	C15H16N2O	409.082	240.126	7.5635	Alcohol and amines	Amines	MS1	0.5266	rp	-	-	4648643	-	-	359.23	150.71	375.84	132.2	307.79	297.63	924.13	930.37	878.04	--
MW0125330	N-(2-Hydroxyethyl)-morpholine	C6H13NO2	130.087	131.095	1.2201	Alcohol and amines	Amines	MS1	0.9622	rp	-	HMDB0060650	61163	-	-	159921	191678	161112	185274	134874	124554	170772	172777	172327	--
MW0154074	N(6)-[(Indol-3-yl)acetyl]-L-lysine;N6-[(Indol-3-yl)acetyl]-L-lysine	C16H21N3O3	325.145	303.158	7.8149	Amino acid and Its metabolomics	Amino acid derivatives	MS2-MetDNA	0.5479	rp	C04211	-	161240	-	-	4354.3	2748.83	2563.22	2224.79	1303.82	1351.44	2664.62	2673.03	2581.94	--
MW0008727	N'-[4-[2-[(3-Chlorobenzyl)amino]ethyl]phenyl]thiophene-2-carboxamidine	C20H20ClN3S	538.076	369.107	4.4446	Benzene and substituted derivatives	Benzene and substituted derivatives	MS1	0.8726	rp	-	-	449021	-	-	3686.49	4011.11	3903.01	3844.84	3725.61	4421.07	4284.99	4294.35	4389.43	--
MW0125785	N'-Hydroxymethylnorcotinine	C10H12N2O2	173.072	192.09	2.2956	Heterocyclic compounds	Heterocyclic compounds	MS2-MetDNA	0.8739	rp	-	HMDB0001324	25201488	-	-	2786.96	3890.43	3305.9	3414.84	2846.08	2170.45	2567.05	2563.72	2581.71	--
MW0125410	N'-(4-Methoxybenzoyl)-2-{[4-methyl-5-(3-pyridinyl)-4H-1,2,4-triazol-3-yl]sulfanyl}acetohydrazide	C18H18N6O3S	379.082	398.116	0.7854	Alcohol and amines	Amines	MS1	0.8948	rp	-	HMDB0032389	1151711	-	-	17835.1	7165.21	10312.5	2414.74	2436.19	5256.38	7379.73	7182.14	7363.7	--
MW0125145	Methyl bisnorbiotinyl ketone	C9H14N2O2S	254.1	214.078	3.9283	Aldehyde,Ketones,Esters	Ketones	MS2-Insilico	0.5319	rp	-	HMDB0004822	21252323	-	-	12621.6	10554.5	9901.91	5022.72	5339.87	4456.09	8512.08	8485.77	8257.46	--
ZINC14827756	Methyl (1S,12R,19S,24S)-5,7-dioxa-2,15-diazaheptacyclo[17.2.2.112,15.01,12.03,11.04,8.019,24]tetracosa-3(11),4(8),9,17,20-pentaene-21-carboxylate	C22H22N2O4	377.155	378.158	7.115	Alkaloids	Alkaloids	MS1	0.6889	rp	-	-	21579238	-	-	3143.91	2186.94	1408.89	1162.31	956.14	769.77	1906.4	1777.42	1927.62	--
MW0153603	Met-Lys-Asn-His-Leu	C27H47N9O7S	640.333	641.332	9.7882	Amino acid and Its metabolomics	Small Peptide	MS1	0.6137	rp	-	-	-	-	-	14139.5	15290.8	10103	12973	11146.3	10294.7	14528	14622.9	13902.8	--
MW0153777	Met-His-OH	C16H18N4O6S	393.09	394.095	4.1152	Heterocyclic compounds	Heterocyclic compounds	MS1	0.7078	rp	-	-	-	-	-	2327.06	2025.36	2056.77	1792.65	2097.93	1614.93	1917.5	1856.89	1912.34	--
MW0114798	Man3 a	C34H58N2O26	909.334	910.328	8.0988	Alcohol and amines	Alcohols	MS1	0.674	rp	-	-	4582185	-	-	15357.1	14233	14636.9	13100.7	12199.8	12252.4	14182.6	13955	14173.5	--
MW0114797	Malyngamide K	C24H38ClNO3	458.226	423.254	6.915	Alcohol and amines	Amines	MS1	0.5609	rp	-	-	23425222	-	-	2040.26	2352.63	1639.64	3857.51	506.95	1445.04	2216.22	2185.59	2153.95	--
MW0153339	Malonylapiin;Apigenin 7-O-[beta-D-apiosyl-(1->2)-(6-malonyl-beta-D-glucoside)]	C29H30O17	649.141	650.148	7.575	Flavonoids	Flavonoid	MS2-MetDNA	0.5579	rp	C05622	-	5280803	-	-	2906.72	2371.07	2344.7	1293.17	1340.33	1746.9	4474.05	4288.77	4389.02	--
MW0114780	Maclurin 3-C-(2''-galloyl-6''-p-hydroxybenzoyl-glucoside)	C33H28O17	695.114	696.133	1.8406	Benzene and substituted derivatives	Benzene and substituted derivatives	MS1	0.5186	rp	-	HMDB0034067	131751521	-	-	2418.08	1782.79	2736.82	3081.36	1381.9	2380.17	2240.65	2278.77	2251.75	--
MW0125196	MK 571(sodium salt)	C26H27ClN2O3S2	485.088	514.115	4.4441	Benzene and substituted derivatives	Benzene and substituted derivatives	MS1	0.6921	rp	-	-	-	-	-	6802.32	7384.91	6789.07	6304	7839.33	7041.88	7106.24	7241.63	7115.03	--
MW0054587	LysoPE(0:0/22:0)	C27H56NO7P	522.355	537.379	10.37	GP	LPE	MS1	0.6873	rp	-	HMDB0011490	53480939	-	-	37974.4	34447.3	32236.3	26178.9	20181.8	23636.9	33858.9	33187.5	32801	--
MW0054548	LysoPC(22:1(13Z))	C30H60NO7P	746.384	577.411	9.7851	GP	LPC	MS1	0.7908	rp	-	HMDB0010399	53480471	-	-	56942.8	82971.5	79235.3	39808	31601.7	31104.1	62368.5	62585.9	59894.3	--
MW0054541	LysoPC(20:2(11Z,14Z))	C28H54NO7P	532.339	547.364	9.2233	GP	LPC	MS1	0.6977	rp	-	HMDB0010392	52924053	-	-	5902.08	4736.5	5146.77	4012.11	1699.59	4260.58	4347.06	4440.07	4332.96	--
MW0054527	LysoPC(0:0/16:0)	C24H50NO7P	494.324	495.332	9.1931	GP	LPC	MS2-Insilico	0.5611	rp	-	HMDB0240262	15061532	-	-	46646.9	33323.2	35275.4	29888.1	23381.1	29548.1	35512.4	35511.6	34707.9	--
MW0054517	LysoPA(i-20:0/0:0)	C23H47O7P	506.324	466.306	8.9358	GP	LPA	MS2-Insilico	0.5754	rp	-	HMDB0114767	17786813	-	-	187345	224984	195009	200756	156623	226177	206050	205706	204343	--
MW0054508	LysoPA(24:1(15Z)/0:0)	C27H53O7P	572.347	520.353	10.3658	GP	LPA	MS2-Insilico	0.5747	rp	-	HMDB0114757	87980423	-	-	17017.3	16070.3	15584.4	12661.4	10034.3	11642.2	13837.1	13815.6	13242.2	--
MW0054507	LysoPA(24:0/0:0)	C27H55O7P	543.34	522.369	8.9485	GP	LPA	MS2-Insilico	0.5729	rp	-	HMDB0114756	17786802	-	-	15493.3	14193.3	19111.4	27032.8	14696.6	21835.4	19930.4	19936.1	19995.9	--
MW0054485	LysoPA(16:0/0:0)	C19H39O7P	450.261	410.243	7.865	GP	LPA	MS2-Search-DB	0.5876	rp	C04036	HMDB0007853	89566	-	-	6126.65	7336.38	4112.56	4804.74	2769.45	8555.95	5593.37	5529.17	5563.17	--
MW0153146	Lys-Thr-Gln-Lys	C21H41N7O7	502.283	503.307	8.248	Amino acid and Its metabolomics	Small Peptide	MS2-Search-DB	0.5008	rp	-	-	-	-	-	24145.6	26051.9	20371.9	18761.6	12208.4	29024.5	24959.9	24434.2	24817.8	--
MW0153008	Lys-Ile-Gln-Asp-Lys	C27H50N8O9	665.339	630.37	8.9361	Amino acid and Its metabolomics	Small Peptide	MS1	0.9591	rp	-	-	-	-	-	57038.9	61186.2	58388.6	55498.3	56894.7	65831.9	66644.2	66299.7	66292.7	--
MW0152995	Lys-His-Phe-Arg	C27H42N10O5	541.327	586.334	8.4191	Amino acid and Its metabolomics	Small Peptide	MS1	0.6066	rp	-	-	-	-	-	12275.9	9875.03	9992.25	9291.76	6222	9323.62	10452.1	10346.6	10268.9	--
MW0152967	Lys-Glu-Thr-Glu	C20H35N5O10	504.233	505.238	9.7678	Amino acid and Its metabolomics	Small Peptide	MS2-Search-DB	0.6728	rp	-	-	-	-	-	5453.72	4851.33	5996.06	5311.49	4288.66	5882.49	5543.38	5185.07	5523.45	--
MW0152888	Lys-Asn-Leu-Tyr-Thr	C29H47N7O9	674.296	637.343	8.7436	Amino acid and Its metabolomics	Small Peptide	MS1	0.5282	rp	-	-	-	-	-	3747.06	2508.99	4849.55	2244.57	5049.18	2919.64	3749.29	3670.73	3600.78	--
MW0152870	Lys-Arg-Leu-Glu	C23H44N8O7	543.32	544.333	9.5743	Amino acid and Its metabolomics	Small Peptide	MS2-Search-DB	0.5321	rp	-	-	-	-	-	6927.1	6864.71	6515.11	5583.48	5223.83	7701.96	7043.95	6830.92	6717.96	--
MW0124726	Luotonin F	C18H11N3O2	404.036	301.085	5.0371	Heterocyclic compounds	Heterocyclic compounds	MS1	0.7421	rp	-	-	135457794	-	-	2979.6	2956.5	3030.77	3036.94	2635.16	1921.92	3072.96	3096.87	3143.38	--
MW0152751	Lolitriol	C37H49NO7	618.34	619.351	6.8529	Heterocyclic compounds	Heterocyclic compounds	MS2-Insilico	0.5494	rp	C20548	-	72734303	-	-	32937.8	47551.8	32410.8	58172.3	42322.2	74209	52317.6	52184.3	51941.7	--
MW0007500	Levosimendan	C14H12N6O	279.098	280.107	1.8734	Benzene and substituted derivatives	Benzene and substituted derivatives	MS1	0.7058	rp	D04720	HMDB0015058	3033825	-	-	1618.03	2425.09	2960.81	2525.94	793.52	1418.69	2418.09	2448.04	2513.6	--
MW0152547	Leu-Tyr-Phe-Lys	C30H43N5O6	621.314	569.321	6.8529	Amino acid and Its metabolomics	Small Peptide	MS2-Search-DB	0.5854	rp	-	-	-	-	-	11233.7	15554	13749.2	24005.8	17125.3	26656.2	17964.4	18219.7	17865.9	--
MW0152478	Leu-Ser-Ala-Leu-Glu	C23H41N5O9	530.275	531.29	10.3539	Amino acid and Its metabolomics	Small Peptide	MS1	0.6121	rp	-	-	-	-	-	1.70355e+06	1.16938e+06	1.51773e+06	1.02636e+06	1.20985e+06	769018	15877.1	15839	13642.5	--
MW0152623	Leu-Pro-Leu-Arg-Phe-NH2	C32H53N9O5	596.392	643.417	10.1235	Amino acid and Its metabolomics	Small Peptide	MS1	0.9269	rp	-	-	-	-	-	80152.9	77823.4	80779.4	62245.6	57070.5	59829.6	76819.4	76999.7	74822.5	--
MW0152453	Leu-Phe-Lys-Lys	C27H46N6O5	533.348	534.353	6.4466	Amino acid and Its metabolomics	Small Peptide	MS1	0.704	rp	-	-	-	-	-	537.31	1390.41	2648.83	740.5	25.16	502.74	773.64	716.35	786.87	--
MW0152410	Leu-Leu-Val-Val-Tyr	C31H51N5O7	604.361	605.379	8.6721	Amino acid and Its metabolomics	Small Peptide	MS1	0.6467	rp	-	-	-	-	-	84168.2	114099	102908	108806	211914	127905	166428	170999	157562	--
MW0152327	Leu-Glu-Pro-His-Ile	C28H45N7O8	606.323	607.333	8.3068	Amino acid and Its metabolomics	Small Peptide	MS1	0.6393	rp	-	-	-	-	-	70852	80533.8	76433.4	92056	99509.3	89176.2	86483.9	85853.9	85836.6	--
MW0152324	Leu-Glu-Lys-Glu	C22H39N5O9	516.271	517.275	6.8224	Amino acid and Its metabolomics	Small Peptide	MS2-Search-DB	0.6151	rp	-	-	-	-	-	28007.7	41846.5	22306.2	40952.5	21367	63399	38690.5	38701.3	38351.6	--
MW0152272	Leu-Asp-Val-Lys-His	C27H46N8O8	609.339	610.344	7.0565	Amino acid and Its metabolomics	Small Peptide	MS2-Search-DB	0.6741	rp	-	-	-	-	-	100.89	368.28	786.88	174.37	25.02	123.12	1498.44	1495.26	1520.25	--
MW0103608	Lamivudine-triphosphate	C8H14N3O12P3S	503.912	468.951	4.4399	Nucleotide And Its metabolomics	Nucleotide and Its metabolomics	MS1	0.7045	rp	-	HMDB0060640	75607486	-	-	1585.67	1984.86	1581.59	1101.97	1061.53	2006.89	1771.6	1889.13	1828.72	--
MW0010613	Labadoside	C38H42O16	835.246	754.247	9.0413	Lignans and Coumarins	Lignans	MS1	0.5306	rp	-	HMDB0036397	101093581	-	-	2101.94	1854.91	1113.75	1535.09	746.81	644.37	1697.83	1601.49	1691.48	--
MEDN1257	LPS(14:0/0:0)	C20H38NO9P	466.22	467.228	8.2704	GP	LPS	MS1	0.6796	rp	-	-	52926277	-	-	4527.61	4451.27	3800.13	3841.2	4908.82	4575.23	4651.3	4619.75	4715.95	--
MEDN0362	LPE(18:1/0:0)	C23H46NO7P	478.293	479.301	8.8711	GP	LPE	MS2-Search-Local	0.7694	rp	-	HMDB0011506	9547071	-	-	65235.3	74687.5	55571.5	40231.7	40796.2	62572.7	56406	56258.6	56059.3	--
MEDN0364	LPE(18:0/0:0)	C23H48NO7P	480.308	481.317	9.4433	GP	LPE	MS2-Search-Local	0.8773	rp	-	HMDB0011130	9547068	-	-	27018.2	26519.5	23450.3	21407.6	17262.9	33762.4	28891.4	28958.5	27931.8	--
MEDL00391	LPE(16:0/0:0)	C21H44NO7P	452.277	453.286	8.5844	GP	LPE	MS2-Search-Local	0.8928	rp	-	-	9547069	-	-	232853	253242	227628	233116	183325	265602	240423	237737	237849	--
MEDN1267	LPE(0:0/22:5)	C27H46NO7P	526.3	527.301	7.7893	GP	LPE	MS1	0.6972	rp	-	-	-	-	-	1337.19	5930.03	5349.89	4023.6	3160.52	10271.1	6093.82	5625.41	6166.22	--
MEDN1282	LPE(0:0/18:2)	C23H44NO7P	476.277	477.286	8.2193	GP	LPE	MS2-Search-Local	0.8391	rp	-	-	53480926	-	-	267883	256772	192585	182234	177236	315644	249329	249761	243978	--
MEDP1337	LPC(18:0/0:0)	C26H54NO7P	558.332	523.364	9.7608	GP	LPC	MS1	0.9636	rp	-	HMDB0010384	497299	-	-	84637.5	68341.8	81007	81538.5	62737.4	85695.1	81940.8	81129.2	79476.1	--
MEDP0494	LPC(15:0/0:0)	C23H48NO7P	480.308	481.317	9.683	GP	LPC	MS1	0.8024	rp	-	HMDB0010381	24779458	-	-	160388	143720	136983	158156	131866	169147	147815	143682	147564	--
MEDP1346	LPC(0:0/16:0)	C24H50NO7P	530.301	495.332	8.4321	GP	LPC	MS1	0.9302	rp	-	-	-	-	-	89534	75226.5	80615	80032.2	61672.1	81068.3	84886.3	83727.4	83979.4	--
MW0152667	LH-RH (4-10)	C33H53N11O9	828.388	747.403	9.7957	Heterocyclic compounds	Heterocyclic compounds	MS1	0.6654	rp	-	-	-	-	-	24543.8	34626.6	32867.3	12867.4	12925.7	14806.3	20070	21236.3	19258.9	--
MW0107915	L-N-(3-Carboxypropyl)glutamine	C9H16N2O5	401.066	232.106	1.8421	Alcohol and amines	Amines	MS1	0.6956	rp	-	HMDB0029393	355553	-	-	997.38	786.02	1367.19	1560.32	932.95	758.76	1461.06	1488.81	1413.07	--
MW0054401	L-Menthyl(R,S)-3-hydroxybutyrate	C14H26O3	241.18	242.188	8.4347	Aldehyde,Ketones,Esters	Esters	MS2-Insilico	0.517	rp	-	HMDB0032370	10220444	-	-	35689.1	38742.5	34273.7	26095.5	19632	22338.5	30403.1	30275	30155.6	--
MW0151927	Juvenile hormone II;Methyl(2E,6E)-(10R,11S)-10,11-epoxy-3,7,11-trimethyltrideca-2,6-dienoate	C17H28O3	280.199	280.204	7.9561	Hormones and hormone related compounds	Hormones and hormone related compounds	MS2-MetDNA	0.954	rp	C04867	-	5459796	-	-	6842.8	7427.93	6230	8658	5437.44	11066.8	7014.18	6923.62	6927.92	--
MW0151924	Juvenile hormone I acid;(2E,6E,10R,11S)-10,11-Epoxy-7-ethyl-3,11-dimethyl-2,6-tridecadienoate	C17H28O3	279.195	280.204	8.5689	Hormones and hormone related compounds	Hormones and hormone related compounds	MS2-MetDNA	0.8209	rp	C20992	-	87975091	-	-	1796.32	4216.12	2909.14	4766.73	4021.57	6656.26	4503.77	4512.32	4401.64	--
MW0124564	JWH 073 2'-naphthyl-N-(2-methylpropyl) isomer	C23H21NO	326.158	327.162	8.4328	Heterocyclic compounds	Heterocyclic compounds	MS2-Search-DB	0.5796	rp	-	-	91740939	-	-	26668	27882.2	25819	20213	12949	16713	23516.2	23449.9	23475.4	--
MW0124538	JWH 007-d9	C25H16D9NO	363.241	364.25	11.0478	Heterocyclic compounds	Heterocyclic compounds	MS2-Search-DB	0.5633	rp	-	-	53394092	-	-	4576.33	4532.39	4928.24	1941.66	891.2	3313.95	4186.99	4157.06	4237.44	--
MW0111068	Isothipendyl	C16H19N3S	284.124	285.13	0.8358	Heterocyclic compounds	Heterocyclic compounds	MS1	0.748	rp	D08091	HMDB0015692	3781	-	-	1904.38	1754.97	1845.39	1810.11	1216.05	1371.9	1792.03	1791.8	1782.13	--
MW0138474	Isoformononetin	C16H12O4	309.088	268.074	5.6061	Flavonoids	Isoflavones	MS2-MetDNA	0.6402	rp	C12125	HMDB0033994	3764	-	-	1205.51	1838.77	2169.59	749.92	817.77	1075.94	1360.05	1292.32	1366.34	--
MW0107530	Iminoaspartic acid	C4H5NO4	147.044	131.022	1.8436	Organic acid And Its derivatives	Organic acid And Its derivatives	MS2-MetDNA	0.8113	rp	C05840	HMDB0001131	796	-	-	63668.5	60946.3	61958.3	59183.9	53935.6	50839.1	59658.6	59646.8	60088.9	ko00760,ko01100,ko01240
MW0151553	Ile-Phe-Val-Lys	C26H43N5O5	504.308	505.326	8.0701	Amino acid and Its metabolomics	Small Peptide	MS2-Search-DB	0.5422	rp	-	-	-	-	-	143661	140620	147925	124021	134695	175188	143656	141810	141587	--
MW0151517	Ile-Lys-Thr	C16H32N4O5	395.212	360.237	5.8852	Amino acid and Its metabolomics	Small Peptide	MS1	0.7064	rp	-	-	-	-	-	5704.07	4194.62	5153.74	3867.45	4692.42	4116.7	5299.76	5246.31	5274.97	--
MW0151470	Ile-Ile-Glu-Glu-Val	C27H47N5O10	600.331	601.332	7.7893	Amino acid and Its metabolomics	Small Peptide	MS2-Search-DB	0.5219	rp	-	-	-	-	-	50616.6	67788.7	44053	56251.4	37843.9	65923.7	48209.5	48657.7	48377.9	--
MW0151465	Ile-Ile-Arg-Ser-Ser	C24H46N8O8	611.292	574.344	7.6041	Amino acid and Its metabolomics	Small Peptide	MS1	0.5696	rp	-	-	-	-	-	2767.13	3820.19	3061.86	2778.04	1957.99	3698.51	2836.19	2839.46	2862.91	--
MW0151417	Ile-Glu-His-Lys	C23H39N7O7	524.278	525.291	8.2193	Amino acid and Its metabolomics	Small Peptide	MS2-Search-DB	0.6425	rp	-	-	-	-	-	653257	631325	491813	456554	405104	666086	581860	569968	569764	--
MW0151379	Ile-Asp-Val-Glu	C20H34N4O9	429.224	474.233	8.6213	Amino acid and Its metabolomics	Small Peptide	MS1	0.6733	rp	-	-	-	-	-	1145.39	1928.64	1080.03	1914.45	778.73	2312.29	1574.24	1547.28	1511.12	--
MW0151370	Ile-Asp-Lys-Lys	C22H42N6O7	501.281	502.312	8.2483	Amino acid and Its metabolomics	Small Peptide	MS2-Search-DB	0.5911	rp	-	-	-	-	-	114144	131644	98246.5	93526.1	74137	142505	115377	115368	112773	--
MW0114607	Hydroxypropyl methylcellulose	C29H54O20	803.33	722.321	8.7926	Aldehyde,Ketones,Esters	Esters	MS1	0.6328	rp	-	HMDB0033369	134159056	-	-	31785.3	32292	29024.9	27656.8	45168.7	22280.6	42954.8	42751.6	40043.2	--
MW0107384	Hydroxybutyrylcarnitine	C25H47NO5	903.686	441.345	9.5599	Aldehyde,Ketones,Esters	Esters	MS1	0.5834	rp	-	HMDB0013127	53481617	-	-	2720.7	3029.7	3620.59	3310.07	2377.73	3370.68	3512.72	3518.21	3367.68	--
MW0053943	Homodolicholide	C29H48O6	491.336	492.345	6.9451	Heterocyclic compounds	Heterocyclic compounds	MS2-Insilico	0.6556	rp	-	HMDB0033907	13517130	-	-	4507.53	6867.13	4244.23	8430.33	5542.87	6568.24	5944.42	5827.25	5857.92	--
MW0151121	His-Tyr-Arg-Lys	C27H42N10O6	637.307	602.329	7.913	Amino acid and Its metabolomics	Small Peptide	MS1	0.6693	rp	-	-	-	-	-	16649.5	12663.2	13452.5	12772.5	8933.8	16102.5	13737.8	13726.7	13349.5	--
MW0151036	His-Phe-Arg-Asp	C25H35N9O7	572.263	573.266	8.2306	Amino acid and Its metabolomics	Small Peptide	MS1	0.7476	rp	-	-	-	-	-	1757.92	917.46	1187.15	1574.84	774.07	1311.94	1405.83	1197.24	1295.63	--
MW0150965	His-His-Val-Ala-Tyr	C29H39N9O7	538.294	625.297	8.3344	Amino acid and Its metabolomics	Small Peptide	MS1	0.7403	rp	-	-	-	-	-	5091	6010.42	3985.5	1750.83	3251.56	3803.92	3008.37	3016.89	2921.08	--
MW0150961	His-His-Ser-Lys-His	C27H40N12O7	643.309	644.314	9.7532	Amino acid and Its metabolomics	Small Peptide	MS1	0.7233	rp	-	-	-	-	-	4471.81	8909.29	6435.44	6118.18	6508.26	7265.68	7946.74	7889.93	7629.2	--
MW0150958	His-His-Ile	C18H27N7O4	831.401	405.212	9.1299	Amino acid and Its metabolomics	Small Peptide	MS1	0.8694	rp	-	-	-	-	-	3919.24	4910.9	4436.63	6790.5	4674.34	5372.55	6431.24	6340.61	6254.85	--
MW0150952	His-His-Ala-Ala-Tyr	C27H35N9O7	632.242	597.266	6.652	Amino acid and Its metabolomics	Small Peptide	MS1	0.6372	rp	-	-	-	-	-	899.86	3046.74	3429.69	116.96	1253.67	249.57	1243.37	1250.21	1192.46	--
MW0107249	His-Cys	C9H14N4O3S1	257.075	258.079	3.9283	Amino acid and Its metabolomics	Small Peptide	MS2-Search-DB	0.5742	rp	-	-	-	-	-	15074.4	13517.6	12799.2	6965.83	7022.9	6799.95	10809.2	10491.3	10829.6	--
MW0150836	His-Arg-Lys-Glu	C23H40N10O7	584.32	568.308	8.6302	Amino acid and Its metabolomics	Small Peptide	MS1	0.6747	rp	-	-	-	-	-	10821.7	12021.9	11122.6	10523	8838.46	14158.6	9144.2	9435.37	9090.76	--
MW0150820	His-Ala-Leu-Glu	C20H32N6O7	489.211	468.233	7.6232	Amino acid and Its metabolomics	Small Peptide	MS1	0.737	rp	-	-	-	-	-	5522.91	2611.65	3933.34	3656.2	4307.91	3680.74	3286.76	3419.72	3200.01	--
MW0150808	His-Ala-Arg-Glu	C20H33N9O7	510.235	511.25	8.5618	Amino acid and Its metabolomics	Small Peptide	MS1	0.5785	rp	-	-	-	-	-	2342.28	2308.54	2208.03	1957.11	1620.21	2610.4	2070.75	2024.21	2074.27	--
MW0124307	Hexanal octane-1,3-diol acetal	C14H28O2	199.169	228.209	0.1347	Alcohol and amines	Alcohols	MS1	0.6951	rp	-	HMDB0032318	526993	-	-	4657.07	5803.16	2814.34	2548.13	2809.72	7977.12	2659.06	2851.09	2552.5	--
MW0114591	Hexanal dihexyl acetal	C18H38O2	895.772	286.287	10.3505	Aldehyde,Ketones,Esters	Aldehydes	MS1	0.6236	rp	-	HMDB0032316	118530	-	-	6512.9	4962.2	5509.21	5699.01	5494.77	4094.43	5327.53	5318.04	5320.95	--
MW0124281	Halofuginone	C16H17BrClN3O3	414.01	415.012	1.7083	Aldehyde,Ketones,Esters	Ketones	MS1	0.5254	rp	-	HMDB0031784	62894	-	-	169.34	354.96	5109.37	534.7	2296.28	2482.26	2163.92	2095.5	2170.18	--
MW0169282	HYDROCORTISONE	C21H30O5	361.201	362.209	5.4102	Aldehyde,Ketones,Esters	Ketones	MS2-MetDNA	0.5642	rp	C00735	-	5754	-	-	1348.83	3420.22	2722.19	9358.39	7263.7	3346.73	4987.57	4877.52	4918.43	ko00140,ko01100,ko04080,ko04927,ko04934,ko04960,ko04976,ko05200,ko05215
MW0138325	Gossypetin 8-glucuronide 3-sulfate	C21H18O17S	676.976	574.027	0.6943	Flavonoids	Flavonoid	MS1	0.5346	rp	-	HMDB0037752	73829986	-	-	2730.78	3057.28	1435.9	511.97	2222.59	2489.69	2007.75	2233.65	2198.2	--
MW0124253	Glyceryl lactopalmitate	C20H16N6O2S	425.079	404.106	0.8287	Heterocyclic compounds	Heterocyclic compounds	MS1	0.9726	rp	-	HMDB0032299	665493	-	-	6984.29	7135.84	5024.01	9769.2	39050.6	8051.97	13607.7	13559.9	13677.1	--
MEDP1598	Glycerophosphocholine	C8H20NO6P	292.071	257.103	0.7949	Tryptamines,Cholines,Pigments	Cholines	MS2-Search-DB	0.7994	rp	-	HMDB0000086	439285	-	-	56330.6	58364.1	59701.6	72621.8	61544.2	71564.1	64576	64420.8	65019.1	--
MADP0594	Gly-Ala-Pro-Met-Phe-Val-NH2	C29H45N7O6S	618.308	619.315	8.9358	Amino acid and Its metabolomics	Small Peptide	MS2-Search-Local	0.5872	rp	-	-	-	-	-	9751.28	10837.8	9813.85	10277.5	11634.8	11164.1	10674.2	10636.8	10564.8	--
MEDL00433	Glutathione Reducedform	C10H17N3O6S	611.143	307.084	0.9524	Amino acid and Its metabolomics	Small Peptide	MS2-Search-Local	0.8173	rp	C00051	-	-	-	-	30470.5	16721.1	18864.7	4428.63	27866.7	11276.6	12125.6	11800.5	10976.1	ko00270,ko00480,ko01100,ko01240,ko02010,ko04216,ko04918,ko04976,ko05415
MW0106917	Glu-Phe	C14H18N2O5	293.113	294.122	2.7104	Amino acid and Its metabolomics	Small Peptide	MS2-Search-Local	0.8709	rp	-	-	-	-	-	23437.6	25947.5	24562.7	23770.4	19833.5	19999.1	22696.2	22678.4	22802.7	--
MW0150055	Glu-Leu-Ile-Leu-Ser	C26H47N5O9	526.314	573.337	7.5928	Amino acid and Its metabolomics	Small Peptide	MS1	0.8978	rp	-	-	-	-	-	59163.3	53897.3	54567.8	51845.2	41964.4	52766.5	54441.4	53428.5	53973.9	--
MW0150001	Glu-Glu-Thr-Val-Tyr	C28H41N5O12	638.264	639.275	8.3048	Amino acid and Its metabolomics	Small Peptide	MS1	0.7186	rp	-	-	-	-	-	2958.8	4068.58	4056.94	4161.08	3154.46	3245.94	3034.85	3033.61	2980.21	--
MW0149933	Glu-Asn-Lys-Asp	C19H32N6O10	503.209	504.218	1.4603	Amino acid and Its metabolomics	Small Peptide	MS2-Search-DB	0.6818	rp	-	-	-	-	-	14357.8	10054.7	16597.7	23565.8	16553.6	22086	19384.3	19686.7	19412.3	--
MW0149808	Gln-Ser-Tyr-Phe-Val	C31H42N6O9	811.252	642.301	8.9277	Amino acid and Its metabolomics	Small Peptide	MS1	0.7009	rp	-	-	-	-	-	1797.84	1358.36	1255.49	2106.16	1407.08	2037.6	2075.48	2098.41	2076.35	--
MW0149761	Gln-Lys-Phe-Arg	C26H43N9O6	576.33	577.334	7.8233	Amino acid and Its metabolomics	Small Peptide	MS2-Search-DB	0.5576	rp	-	-	-	-	-	96453.7	86480.7	82100.9	73140.6	69967.8	98290.6	87243.3	87209.9	86715.9	--
MW0149660	Gln-Cys-Tyr	C17H24N4O6S1	447.111	412.142	3.11	Amino acid and Its metabolomics	Small Peptide	MS1	0.6747	rp	-	-	-	-	-	2122.49	1894.39	1673.74	1572.68	1302.28	2036.29	1673.14	1634.02	1563.24	--
MW0053450	Ganoderiol F	C30H46O3	499.331	454.345	8.2956	Alcohol and amines	Alcohols	MS1	0.5829	rp	-	HMDB0038707	471008	-	-	235370	248236	245574	315665	370145	305150	303958	303311	295784	--
MW0149402	Galb1-3[Neu5Aca2,6]GalNAca-Thr	C32H53N3O22	830.305	831.312	8.365	Others	Others	MS2-Search-DB	0.5842	rp	-	-	-	-	-	8522.83	9307.13	6486.27	9120.72	9313.66	9434.78	8224.67	8298.67	8200.94	--
MW0149495	GDP-4-amino-4,6-dideoxy-alpha-D-mannose;GDP-alpha-D-perosamine	C16H26N6O14P2	569.061	588.098	4.1264	Nucleotide And Its metabolomics	Nucleotide and Its metabolomics	MS1	0.5992	rp	C20638	-	135566713	-	-	3484.32	3431.53	3029.16	2674.56	2134.14	2494.22	2507.83	2487.42	2409.26	ko00520,ko01100
MW0124154	Folpet	C9H4Cl3NO2S	295.893	296.9	1.1269	Heterocyclic compounds	Heterocyclic compounds	MS1	0.6965	rp	C18860	HMDB0031792	8607	-	-	3680.15	4006.98	3357.14	3618.79	1923.17	3309.04	3657.02	3704.2	3753.89	--
MW0149037	Ethyl 4-O-(4-carboxy-3-hydroxy-3-methylbutanoyl)-β-D-glucopyranoside	C14H24O10	521.089	352.137	7.0622	Aldehyde,Ketones,Esters	Esters	MS1	0.7467	rp	-	-	-	-	-	514.68	317.72	231.77	402.49	351.54	155.97	949.13	935.89	919.57	--
MW0052705	Ethyl 4-(acetylthio)butyrate	C8H14O3S	103.055	190.066	1.8436	Aldehyde,Ketones,Esters	Esters	MS1	0.6097	rp	-	HMDB0032259	54048924	-	-	2764.7	2767.26	2315.34	2484.73	2210.06	2054.58	2498.71	2497.85	2474.98	--
MW0052685	Ethyl 2-hydroxy-3-(3-indolyl)propanoate glucoside	C19H25NO8	394.147	395.158	7.0413	Aldehyde,Ketones,Esters	Esters	MS1	0.5526	rp	-	HMDB0034873	131751633	-	-	264.93	138.87	52.4	32.68	32.5	126.8	573.36	561.81	542.47	--
ZINC40847613	Ethyl 2-[(1S,2S,4aR,5R,8aS)-1,5-dihydroxy-4a-methyl-8-methylidene-1,2,3,4,5,6,7,8a-octahydronaphthalen-2-yl]prop-2-enoate	C17H26O4	609.321	294.183	7.6207	Aldehyde,Ketones,Esters	Esters	MS1	0.589	rp	-	-	10924365	-	-	3228.89	2312.2	2198.79	2025.77	1004.9	2801.24	1716.76	1725.84	1678.01	--
MW0106607	Erythro-5-phosphonooxy-L-lysine	C6H15N2O6P	294.068	242.067	0.7949	Amino acid and Its metabolomics	Amino acid derivatives	MS2-Insilico	0.5881	rp	C03366	HMDB0059600	25163995	-	-	18562.7	19369.1	19308.9	25706.6	21019	23689.9	21715.3	21700.3	21905.7	ko00310,ko01100
MW0052597	Eremopetasidione	C14H20O3	235.138	236.141	4.4305	Aldehyde,Ketones,Esters	Ketones	MS2-Insilico	0.5113	rp	-	HMDB0040778	10354107	-	-	164798	165443	165661	153491	138832	152587	162660	162544	160947	--
MW0148968	Epoxypheophorbide a	C35H36N4O6	590.239	608.264	9.0434	Heterocyclic compounds	Heterocyclic compounds	MS2-MetDNA	0.6336	rp	C21192	-	136854231	-	-	8870.78	8534.91	7070.3	6803.2	6430.94	7509.47	7806.93	7655.74	7729.75	--
MW0006983	Epitheaflagallin 3-O-gallate	C27H20O13	721.044	552.09	5.0371	Heterocyclic compounds	Heterocyclic compounds	MS1	0.6822	rp	-	HMDB0033288	467319	-	-	1639.65	2133.97	1738.81	992.1	1638.09	2141.73	1641.48	1664.47	1659.89	--
MW0148851	E3040 glucuronide	C22H25N3O7S	474.13	475.141	3.1104	Heterocyclic compounds	Heterocyclic compounds	MS1	0.7334	rp	C11595	-	443294	-	-	8841.34	7980.29	8104.76	7328.61	6502.94	6960.23	7690.34	7669.92	7590.76	--
Lmcn009539	E,E,Z-1,3,12-Nonadecatriene-5,14-diol	C19H34O2	329.248	294.256	11.0019	FA	FFA	MS1	0.5519	rp	-	-	5364768	-	-	22091.4	32135.4	27231.1	25105.3	20045.8	29443.7	32149.9	31605.7	31342.5	--
MW0148843	Dynorphin A (3-8), porcine	C35H60N12O7	759.458	760.471	10.7015	Amino acid and Its metabolomics	polypeptide	MS1	0.9049	rp	-	-	-	-	-	8597.64	11759.8	9595.47	8737.93	5663.54	6007.94	10245.7	10247.3	9858.12	--
MW0123778	Dulciol C	C28H34O7	481.239	482.231	8.2613	Heterocyclic compounds	Heterocyclic compounds	MS2-Insilico	0.5266	rp	-	HMDB0029991	10719597	-	-	14461.7	12529.8	13306.5	8011.41	13033.4	13900.4	9279.57	8763.47	9248.16	--
MW0123776	Dulciol A	C28H32O6	463.217	464.22	7.5465	Heterocyclic compounds	Heterocyclic compounds	MS2-Insilico	0.5888	rp	-	HMDB0029990	5324368	-	-	16469.4	16450.8	15224.1	20470.6	13880.8	11859.2	14124.5	14237.6	13953.4	--
MW0123749	Dodecahydro-8''-hydroxy-1'',2'(5'h)-furan-5',5''-[5h-1,4a](methanoxymethano)naphthalen]-2,9''-dione	C20H28O6	363.175	364.189	9.4578	Aldehyde,Ketones,Esters	Ketones	MS2-Search-DB	0.5174	rp	-	-	317610	-	-	6149.02	6318.46	5507.25	3543.73	4030.67	4982.77	6391.05	6421.11	6139.92	--
MW0052379	Dihydrophaseic acid	C15H22O5	322.163	282.147	9.4442	Organic acid And Its derivatives	Organic acid And Its derivatives	MS2-Search-DB	0.5147	rp	C15971	HMDB0038660	11988272	-	-	3983.61	4090.68	4119.77	1302.82	2827.27	6248.23	3911.53	3957.85	3900.68	--
MW0052373	Dihydrojasmonic acid	C12H20O3	233.123	212.141	4.4355	Organic acid And Its derivatives	Organic acid And Its derivatives	MS2-Search-DB	0.5545	rp	-	HMDB0033601	107126	-	-	8537.58	8766.64	8092.57	7944.22	7670.59	8069.81	8265.87	8212.8	8265.34	--
MW0006839	Dihydroferuloylglycine	C12H15NO5	274.069	253.095	3.4934	Heterocyclic compounds	Heterocyclic compounds	MS2-Insilico	0.6313	rp	-	HMDB0041725	-	-	-	5220.61	4448.61	5942.24	4344.16	4802.59	5306.28	5343.28	5041.32	5102.67	--
MW0148443	Dichloroarcyriaflavin A;Rebeccamycin aglycon	C20H9Cl2N3O2	373.987	393.007	5.5416	Heterocyclic compounds	Heterocyclic compounds	MS2-MetDNA	0.8105	rp	C19699	-	5480817	-	-	2457.63	2503.14	2445.6	80.64	1999.25	3439.32	3262.93	3106.39	3140.81	ko01100
MW0106382	Desferricrocin	C28H47N9O13	716.336	717.329	7.9222	Amino acid and Its metabolomics	Small Peptide	MS1	0.7377	rp	-	-	6323311	-	-	18146.4	15142.1	13032.9	12146.9	8342.65	14094.9	14119.3	13733.1	14057.4	--
MW0148314	Desacetoxyvindoline;16-Methoxy-2,3-dihydro-3-hydroxy-N-methyltabersonine;Deacetoxyvindoline	C23H30N2O4	418.227	398.221	9.1334	Alkaloids	Alkaloids	MS2-MetDNA	0.7481	rp	C02673	-	439783	-	-	4252.57	5326.75	4638.19	3742.1	3151.24	3967.83	5016.95	4913.28	4981.84	--
MW0006719	Dehydrochorismic acid	C10H8O6	223.021	224.032	6.8417	Benzene and substituted derivatives	Benzene and substituted derivatives	MS2-Insilico	0.511	rp	-	HMDB0036314	9920917	-	-	19558.3	21937.3	25902.5	20143.6	18061.6	17347	41489.3	41504.6	39965	--
MW0123506	Decoyinine	C11H13N5O4	417.642	279.097	0.9561	Heterocyclic compounds	Heterocyclic compounds	MS1	0.6516	rp	-	-	121578	-	-	1824.23	1510.06	2134.13	1482.38	795.17	1934.76	2090.73	2009.36	2082.14	--
MW0114185	De-O-methylsimmondsin	C15H23NO9	377.156	361.137	2.2809	Carbohydrates and Its metabolites	Carboxylic acids and derivatives	MS1	0.707	rp	-	HMDB0041208	5375609	-	-	2603.71	3779.38	3249.54	3252.37	2216.76	2552.87	3014.27	2984.37	2981.07	--
MW0148486	DIHYDRO- -TUBAIC ACID	C13H16O4	235.102	236.105	4.4305	Organic acid And Its derivatives	Organic acid And Its derivatives	MS2-Search-DB	0.5483	rp	-	-	-	-	-	11483.9	11282.5	10417.2	10967.6	10700.7	11299.2	11991.8	11826.1	11985.8	--
MW0050647	DG(20:4(5Z,8Z,11Z,14Z)/16:0/0:0)	C39H68O5	653.454	616.507	10.8338	GL	DG	MS2-Insilico	0.5542	rp	-	HMDB0007504	53478290	-	-	3874.49	3429.2	4191.77	3185.31	2219.62	1714.88	3285	3293.69	3149.81	--
MW0050546	DG(20:2(11Z,14Z)/24:1(15Z)/0:0)	C47H86O5	714.607	730.648	1.138	GL	DG	MS1	0.5487	rp	-	HMDB0007442	53478237	-	-	2345.05	2873.03	1751.23	589.68	463.89	1555.26	1528.65	1501.75	1609.58	--
MW0050175	DG(18:2(9Z,12Z)/18:4(6Z,9Z,12Z,15Z)/0:0)	C39H64O5	631.47	612.475	11.0063	GL	DG	MS2-Insilico	0.5283	rp	-	HMDB0007251	53478106	-	-	3149.89	3350.19	2686.38	1519.86	1569.42	2326.49	2958.71	2948.73	2856.21	--
MW0050165	DG(18:2(9Z,12Z)/14:1(9Z)/0:0)	C35H62O5	581.454	562.46	11.0162	GL	DG	MS2-Insilico	0.5439	rp	-	HMDB0007241	53478099	-	-	103946	101708	95075.2	64423.8	54364.9	72036.7	89690.9	89713.4	88994.3	--
MW0148148	DAN-1 EE	C20H20N2O2	319.152	320.152	8.719	Aldehyde,Ketones,Esters	Esters	MS2-Search-DB	0.5654	rp	-	-	-	-	-	7058.81	9095.12	8831.04	11276.2	7794.91	6787.39	8694.83	8705	8541.98	--
MW0148806	D-Xylono-1,4-lactone	C5H8O5	183.082	148.037	3.1104	Aldehyde,Ketones,Esters	Esters	MS2-Search-Local	0.559	rp	C02753	-	439799	-	-	527418	518574	495002	485312	470770	492432	513394	509340	513505	ko00040,ko01100
MW0148126	D-4'-Phosphopantothenate;(R)-4'-Phosphopantothenate	C9H18NO8P	315.095	299.077	2.7091	Organic acid And Its derivatives	Organic acid And Its derivatives	MS2-MetDNA	0.6783	rp	C03492	HMDB0001016	41635	-	-	3862.22	3591.53	4180.7	3716.62	3110.91	3060.99	3299.02	3291.64	3374.07	ko00410,ko00770,ko01100,ko01240
MW0106268	Cys-Tyr	C12H16N2O4S1	283.082	284.083	3.5247	Amino acid and Its metabolomics	Small Peptide	MS2-Search-DB	0.5209	rp	-	-	-	-	-	35179.2	758.53	377.68	8175.28	29626.5	7853.08	14834.6	14598.8	14849.1	--
MW0106303	Cys-Pro	C8H14N2O3S	255.233	218.072	0.3329	Amino acid and Its metabolomics	Small Peptide	MS2-Search-Local	0.5441	rp	-	-	3037777	-	-	2.03528e+06	1.9626e+06	1.94527e+06	1.92668e+06	1.84275e+06	1.48605e+06	316525	293047	306079	--
MW0106251	Cys-Gln	C8H15N3O4S1	248.067	249.078	2.3048	Amino acid and Its metabolomics	Small Peptide	MS2-Search-DB	0.549	rp	-	-	-	-	-	5805.53	7533.11	6501.59	7328.3	5975.21	6042.89	6996.17	6905.37	6905.59	--
MW0147976	Cys-Ala-Pro-Pro-Thr	C20H33N5O7S	486.207	487.21	9.1364	Amino acid and Its metabolomics	Small Peptide	MS1	0.9545	rp	-	-	-	-	-	61626.8	60566.1	55577.4	69183.6	51769.7	57196.1	64144	64251	62285.6	--
MW0049126	Cyclotricuspidogenin C	C31H52O7	573.314	536.371	6.1988	Aldehyde,Ketones,Esters	Ketones	MS1	0.7186	rp	-	HMDB0033635	73801615	-	-	2247.17	2689.43	2510.51	1963.67	1418.34	2304.52	2402.22	2480.7	2475.68	--
MW0049090	Cycloartanyl ferulate	C40H60O4	603.439	604.449	10.7467	Aldehyde,Ketones,Esters	Esters	MS2-Insilico	0.5726	rp	-	HMDB0036295	59271038	-	-	57948.6	48182.4	40433	31383.6	26080.5	27967.7	43939.7	44074.4	42571.6	--
MW0049071	Cucurbitacin I 2-glucoside	C36H52O12	657.321	676.346	3.2192	Steroids	Steroid	MS1	0.9274	rp	-	HMDB0035701	14287249	-	-	74589.3	32530.2	40726.8	56652.1	107290	50446.8	59902.1	59657.6	59511.6	--
MW0123360	Citalopram propionic acid	C18H14FNO3	310.091	311.096	4.5356	Organic acid And Its derivatives	Organic acid And Its derivatives	MS2-MetDNA	0.5429	rp	C16610	HMDB0060463	10403174	-	-	102.97	153.03	269.31	103.08	55.91	96.89	463.6	508.03	414.39	ko00982
MW0123359	Citalopram aldehyde	C18H14FNO2	332.051	295.101	4.2657	Heterocyclic compounds	Heterocyclic compounds	MS2-MetDNA	0.774	rp	C16612	HMDB0060462	9944000	-	-	2725.77	2168.36	2128.3	2915.82	2645.12	1789.33	2179.41	2099.74	2131.43	ko00982
MW0123299	Cheritamine	C40H68N2O	627.499	592.533	8.5265	Heterocyclic compounds	Heterocyclic compounds	MS1	0.7431	rp	-	HMDB0034872	101428698	-	-	11234	13002.9	14061.7	11845.4	9429.1	4720.86	12920.1	12853.2	12602.5	--
MW0000175	Cepharadione B	C19H15NO4	320.091	321.1	4.7615	Alkaloids	Alkaloids	MS2-Insilico	0.7141	rp	-	HMDB0030391	189151	-	-	4497.92	4504.74	5314.19	4829.35	3710.81	5740.37	4774.56	4606.28	4742.12	--
MW0114052	Celecoxib glucuronide	C22H20F3N3O9S	558.087	559.087	0.6245	Others	Medicine	MS1	0.523	rp	-	HMDB0061132	131770042	-	-	5786.71	5242.26	6613.33	6891.01	7249.98	6801.13	6193.09	6180.09	6035.68	--
MW0106127	Ceanothine D	C27H40N4O4	500.334	484.305	8.2956	Amino acid and Its metabolomics	Small Peptide	MS1	0.7679	rp	-	HMDB0029341	131750854	-	-	113050	124854	124522	174758	203151	147453	154194	153964	149810	--
MW0016398	Card-20(22)-enolide, 3-[(6-deoxy-4-O-β-D-glucopyranosyl-α-L-mannopyranosyl)oxy]-14,16-dihydroxy-19-oxo-, (3β,5β,16β)-	C35H52O15	711.324	712.331	8.2394	Aldehyde,Ketones,Esters	Esters	MS1	0.8428	rp	-	-	75411969	-	-	24195.5	36520.4	21087.8	36482.3	27379.1	20852.6	30643.3	30753.9	28886.1	--
MW0123218	Carbamic acid, [3',6'-bis(acetyloxy)-3-oxospiro[isobenzofuran-1(3H),9'-[9H]xanthen]-5-yl]-, 2-[[(5Z,8Z,11Z,14Z)-1-oxo-5,8,11,14-eicosatetraenyl]amino]ethyl ester	C47H52N2O10	885.334	804.362	8.4867	Organic acid And Its derivatives	Organic acid And Its derivatives	MS1	0.6516	rp	-	-	101044770	-	-	17112.6	16143.6	15046.9	13447	11554.8	12481.8	14615.9	13797.4	14266.7	--
MW0103503	CMP-N-glycoloyl-beta-neuraminate(2-)	C20H31N4O17P	667.091	630.142	1.8323	Amino acid and Its metabolomics	Amino acids	MS1	0.5651	rp	-	HMDB0062569	49852311	-	-	1546.88	1206.85	1294.12	504.79	248.01	875.67	974.29	995.85	883.64	--
MW0016684	CDP-DG(i-13:0/a-13:0)	C38H69N3O15P2	906.36	869.42	8.0988	GL	DG	MS2-MetDNA	0.8538	rp	-	HMDB0116170	131822826	-	-	10258.9	11228.3	9968.89	8563.99	6953.33	7682.89	9613.48	9275.9	9573.32	--
MW0016576	CDP-DG(a-13:0/a-13:0)	C38H69N3O15P2	907.362	869.42	8.0949	GL	DG	MS2-MetDNA	0.7783	rp	-	HMDB0116044	131822700	-	-	4049.36	4852.32	4304.33	3673.29	2507.7	2659.93	3671.22	3636.05	3308.46	--
MW0006462	C.I. Direct Red 45	C24H17N3O7S3	554.006	555.023	0.6402	Heterocyclic compounds	Heterocyclic compounds	MS1	0.6569	rp	-	HMDB0033384	135421837	-	-	197055	182609	195708	233756	235381	225760	210866	213318	211019	--
MW0016259	Butyl dodecanoate	C16H32O2	533.454	256.24	0.3334	Aldehyde,Ketones,Esters	Esters	MS1	0.9858	rp	-	HMDB0032065	61015	-	-	33883.8	18969	21565.7	26295	23461.1	17212	12706.9	2781.52	11888.2	--
MW0123154	Brassitin	C11H12N2OS	236.089	220.067	5.6089	Heterocyclic compounds	Heterocyclic compounds	MS2-Insilico	0.5239	rp	-	HMDB0040977	10036413	-	-	7972.48	8043.37	7988.9	8688.61	7367.73	9712.13	8416.66	8405.41	8418.62	--
MW0146847	Bradykinin (1-6)	C30H45N9O8	740.336	659.339	7.8289	Amino acid and Its metabolomics	Amino acid derivatives	MS1	0.5465	rp	-	-	-	-	-	6631.96	5222.79	5930.9	4638.19	3978.51	4776.85	4510.02	4366.04	4521.07	--
MW0006112	Azorhodine 2G	C18H15N3O8S2	287.995	465.03	1.1823	Heterocyclic compounds	Heterocyclic compounds	MS1	0.747	rp	-	HMDB0036794	19523	-	-	6211.43	7464.74	6698.2	7265.74	5100.59	6630.21	7112.49	7076.8	7042.42	--
ZINC38695628	Azorellanol	C22H36O3	557.361	348.266	9.7445	Alcohol and amines	Alcohols	MS1	0.6183	rp	-	-	10383143	-	-	1167.71	847.56	2778.57	1735.83	659.56	2494.17	1200.66	1198.78	1102.55	--
ZINC5640039	Asperphenamate	C32H30N2O4	541.192	506.221	9.1466	Aldehyde,Ketones,Esters	Esters	MS1	0.6836	rp	-	-	173952	-	-	4648.57	5385.14	4767.55	2639.39	3787.26	2415.47	4749.33	4591.09	4662.39	--
MW0146256	Asp-Ser-Glu-Asp	C16H24N4O12	463.13	464.139	7.0657	Amino acid and Its metabolomics	Small Peptide	MS2-Search-DB	0.5647	rp	-	-	-	-	-	2203.79	3091.88	2076.41	3380.73	2139.61	2477.07	5678.77	5617.07	5596.31	--
MW0146244	Asp-Pro-Ser	C12H19N3O7	316.115	317.122	0.7428	Amino acid and Its metabolomics	Small Peptide	MS1	0.7316	rp	-	-	-	-	-	2343.08	2151.91	2405.77	2900.8	3391.07	3716.65	2711.11	2725.77	2716.98	--
MW0146054	Asp-Asp-His	C14H19N5O8	420.082	385.123	3.1104	Amino acid and Its metabolomics	Small Peptide	MS1	0.6717	rp	-	-	-	-	-	2719.35	2707.08	2808.82	3136.22	1976.51	3002.21	2738.38	2721.07	2600.6	--
MW0145939	Asn-Tyr-Tyr	C22H26N4O7	627.136	458.18	7.0583	Amino acid and Its metabolomics	Small Peptide	MS1	0.5785	rp	-	-	-	-	-	788.49	958.47	839.4	1205.94	602.12	613.53	2210.84	2194.14	2196.09	--
MW0145924	Asn-Tyr-Arg-Asp	C23H34N8O9	565.236	566.245	9.1364	Amino acid and Its metabolomics	Small Peptide	MS2-Search-DB	0.571	rp	-	-	-	-	-	102161	103909	86429.6	83786.3	66192.1	81693.4	89091.7	86569.1	86826.4	--
MW0145889	Asn-Ser-Lys-Ile-Val	C24H45N7O8	544.303	559.333	6.8594	Amino acid and Its metabolomics	Small Peptide	MS1	0.7683	rp	-	-	-	-	-	3624.04	6732.32	3779.41	8557.29	4894.27	10651.4	7554.42	7383.8	7557.34	--
MW0145839	Asn-Lys-Val-Lys	C21H41N7O6	522.282	487.312	8.6618	Amino acid and Its metabolomics	Small Peptide	MS1	0.5442	rp	-	-	-	-	-	3819.14	3035.47	2386.64	1592.86	1598.79	2665.34	2445.17	2445.48	2402.09	--
MW0145815	Asn-Leu-Pro-Ile-Asn	C25H43N7O8	568.303	569.317	6.8594	Amino acid and Its metabolomics	Small Peptide	MS2-Search-DB	0.6371	rp	-	-	-	-	-	3319.45	9927.83	4845.43	10272.4	5055.79	10739.8	7674.22	7910.78	7884.21	--
MW0145800	Asn-Ile-Tyr	C19H28N4O6	429.172	408.201	5.6075	Amino acid and Its metabolomics	Small Peptide	MS1	0.6012	rp	-	-	-	-	-	2859.64	2757.51	2948.91	1129.57	1090.91	2827.16	1817.12	2109.49	1994.62	--
MW0105781	Asn-Ile-Lys	C16H31N5O5	408.202	373.233	5.901	Amino acid and Its metabolomics	Small Peptide	MS1	0.6635	rp	-	-	-	-	-	5549.38	3042.73	4881.32	6218.21	1453.88	4827.73	4782.95	4708.52	4712.85	--
MW0145690	Asn-Asn-Leu-Asn-Val	C23H40N8O9	588.33	572.292	8.2917	Amino acid and Its metabolomics	Small Peptide	MS2-Search-DB	0.5062	rp	-	-	-	-	-	7038.52	7847.25	6962.62	6809.44	8125.14	7482.69	7097.46	6838.31	7059.62	--
MW0145679	Asn-Arg-Phe-Lys	C25H41N9O6	562.312	563.318	9.6619	Amino acid and Its metabolomics	Small Peptide	MS2-Search-DB	0.5872	rp	-	-	-	-	-	27925.4	24679.1	22986	24023.2	19594.6	24897.4	23648	22785.9	23752	--
MW0145670	Asn-Arg-Gln-Lys	C21H40N10O7	543.304	544.308	8.0988	Amino acid and Its metabolomics	Small Peptide	MS2-Search-DB	0.5725	rp	-	-	-	-	-	18662.7	12614.8	21281.2	13317	15803.6	16947.1	16460.8	16492.2	16586.7	--
MW0122935	Ascorbic acid-2-sulfate	C6H8O9S	92.9271	255.989	1.0155	Organic acid And Its derivatives	Organic acid And Its derivatives	MS1	0.6859	rp	-	HMDB0060649	98048983	-	-	12887.4	13144.9	9867.84	15640.5	15391.5	13543.7	12749.4	12721.5	13031.8	--
MW0015905	Armillarilin	C24H30O7	429.193	430.199	10.9973	Benzene and substituted derivatives	Benzene and substituted derivatives	MS2-Insilico	0.5115	rp	-	HMDB0031673	21126389	-	-	7145.28	8699.79	6148.74	5150.52	3214.24	1126.11	6226.41	6252.05	6015.37	--
MW0145571	Arg-Val-Phe-Asp-Lys	C30H49N9O8	832.321	663.37	8.9473	Amino acid and Its metabolomics	Small Peptide	MS1	0.9496	rp	-	-	-	-	-	11894.1	11712.9	11727.9	10841.6	12118.6	11219.2	12892.4	12881.4	12679.5	--
MW0145553	Arg-Tyr-Val	C20H32N6O5	435.235	436.243	6.4377	Amino acid and Its metabolomics	Small Peptide	MS1	0.5513	rp	-	-	-	-	-	2928.02	8803.02	8246.46	6522.26	6491.88	7716.28	7750.34	7571.39	7738.49	--
MW0145484	Arg-Pro-Phe	C20H30N6O4	417.224	418.233	8.4042	Amino acid and Its metabolomics	Small Peptide	MS1	0.5654	rp	-	-	-	-	-	8455.4	9832.43	12095.5	10007	9791.16	9837.85	10393.5	10329.3	10343.1	--
MW0105747	Arg-Pro-Lys	C17H33N7O4	797.495	399.259	10.6893	Amino acid and Its metabolomics	Small Peptide	MS1	0.6203	rp	-	-	14389238	-	-	1671.58	1702.65	1138.1	362.47	1032.97	907.45	1099.16	1099.88	1085.01	--
MW0145380	Arg-His-Val	C17H30N8O4	650.329	410.239	8.4391	Amino acid and Its metabolomics	Small Peptide	MS1	0.6419	rp	-	-	-	-	-	2296.25	1677.51	1750.35	2861	2006.87	2027.1	2587.63	2642.96	2371.99	--
MW0145593	Arg-Gly-Tyr-Ala-Leu-Gly	C28H45N9O8	634.333	635.339	7.9225	Amino acid and Its metabolomics	Small Peptide	MS1	0.9235	rp	-	-	15020119	-	-	49609.5	42549.6	37070.2	33510.4	24892.1	45869.2	41441.3	40546.6	41508.1	--
MW0145360	Arg-Gly-Glu-Val-Leu	C24H44N8O8	571.327	572.328	7.608	Amino acid and Its metabolomics	Small Peptide	MS2-Search-DB	0.549	rp	-	-	-	-	-	4008.16	1933.72	2409.94	1760.16	2119.39	1781.54	5517.58	5470.62	5511.79	--
MW0145339	Arg-Glu-Ala-Phe-Arg	C29H47N11O8	758.346	677.361	6.523	Amino acid and Its metabolomics	Small Peptide	MS1	0.598	rp	-	-	-	-	-	403	979.07	27.12	948.2	329.9	1453.97	559.51	494.47	546.33	--
MW0145183	Antillatoxin B(red color)	C33H47N3O5	582.338	565.352	8.643	Others	Others	MS1	0.6851	rp	-	-	-	-	-	9090.13	8781.27	6627.96	6657.44	5798.13	8125.7	6377.96	6312.17	6407.31	--
MW0015798	Annocherin A	C24H38O5	427.235	406.272	9.045	Aldehyde,Ketones,Esters	Esters	MS2-Insilico	0.5131	rp	-	HMDB0033399	131751415	-	-	8646.1	10640.7	5876.13	10094	4604.32	9280.82	9256.57	9110.44	9099.66	--
MW0145120	Anhalonine;O-Methylanhalonidine	C13H19NO3	272.111	237.137	6.3802	Heterocyclic compounds	Heterocyclic compounds	MS2-MetDNA	0.6584	rp	C16705	-	613648	-	-	9029.07	6593.54	5274.64	4775.25	3557.83	5095.99	5404.62	5362.37	5403.53	--
MW0145086	Androsterone Enanthate	C26H42O3	401.3	402.313	6.4572	Hormones and hormone related compounds	Hormones and hormone related compounds	MS2-Search-DB	0.5061	rp	-	-	-	-	-	1839.5	2381.01	788.96	176.17	641.76	461.39	992.23	943.31	1003.43	--
MW0145070	Anatalline	C15H17N3	279.157	239.142	8.9906	Alkaloids	Alkaloids	MS2-MetDNA	0.5251	rp	C12454	-	443848	-	-	8386.33	12071.5	12787.9	6099.97	4395.72	4849.8	6577.78	6580.01	6549.2	--
MW0122772	Allixin	C12H18O4	225.11	226.12	6.6319	Heterocyclic compounds	Heterocyclic compounds	MS2-Insilico	0.5594	rp	-	HMDB0040705	86374	-	-	28583.2	29696.7	28615.8	22951	29582.7	23912.2	26298.7	26278.9	26124.4	--
MW0015655	All-trans-hexaprenyl diphosphate	C30H52O7P2	605.32	586.319	8.3001	Organic acid And Its derivatives	Phosphoric acids	MS2-Insilico	0.5384	rp	C01230	HMDB0012188	5280413	-	-	221480	254061	240369	295114	307839	361563	275618	277222	275145	ko00900
MW0015657	All-trans-Pentaprenyl diphosphate	C25H44O7P2	558.28	518.256	8.2052	Organic acid And Its derivatives	Phosphoric acids	MS2-Insilico	0.5165	rp	C04217	HMDB0012231	5280659	-	-	35043	37437.4	28516.4	25060.4	20839	37416.9	34312.1	34319.9	33572	--
MW0137308	Albafuran B	C24H26O4	377.184	378.183	7.0547	Heterocyclic compounds	Heterocyclic compounds	MS2-Insilico	0.5033	rp	-	HMDB0030072	14237687	-	-	947.51	1180.57	584.58	737.82	605.9	674.06	2041.22	1998.16	2003.75	--
MW0144650	Ala-Leu-Val-Arg	C20H39N7O5	492.271	457.301	8.2215	Amino acid and Its metabolomics	Small Peptide	MS1	0.7356	rp	-	-	-	-	-	3223.32	3711.91	869	1662.99	829.3	1713.66	2662.15	2604.85	2665.94	--
MW0144638	Ala-Leu-Leu-Ala-Ser	C21H39N5O7	606.281	473.285	8.204	Amino acid and Its metabolomics	Small Peptide	MS1	0.6729	rp	-	-	-	-	-	70101.1	66194.8	54902.4	46928.2	37752.4	61267.6	62141.8	61984.4	60449.2	--
MW0144506	Ala-Asn-Val-Asp	C16H27N5O8	416.177	417.186	1.4014	Amino acid and Its metabolomics	Small Peptide	MS2-Search-DB	0.6267	rp	-	-	-	-	-	31033.2	23509.4	34618.3	40937.1	20785.7	45087.3	35252	35383.1	35941.4	--
MW0144480	Ala-Arg-Pro-Lys-Leu	C26H49N9O6	582.378	583.381	9.5307	Amino acid and Its metabolomics	Small Peptide	MS1	0.9823	rp	-	-	-	-	-	541084	530140	536387	631662	446285	737185	616439	606048	603923	--
MW0144816	Ala-Ala-Ala-Tyr-Gly-Gly-Phe-Met	C36H50N8O10S	867.324	786.337	6.8729	Amino acid and Its metabolomics	polypeptide	MS1	0.6616	rp	-	-	-	-	-	302.1	991.24	575.13	1840.89	985.25	1749.45	872.98	826.41	941.45	--
MW0005963	Acidissiminol epoxide	C25H31NO4	444.198	409.225	9.0398	Benzene and substituted derivatives	Benzene and substituted derivatives	MS1	0.6271	rp	-	HMDB0040793	5363185	-	-	2203.77	2919.64	1921.66	4159.61	2483.72	4186.7	3101.45	3072.81	3053.54	--
ZINC44306560	9Z-Octadecadien-4R-olide	C18H32O2	347.219	280.24	11.0328	Aldehyde,Ketones,Esters	Esters	MS1	0.7358	rp	-	-	11323473	-	-	3191.02	3757.77	4494.06	2415.67	1784.82	3071.4	3749.93	3704.32	3537.22	--
MW0159913	9-[(2R,3R,4S,5R)-3,4-dihydroxy-5-(hydroxymethyl)oxolan-2-yl]-3H-purin-6-one	C10H12N4O5	267.072	268.081	1.8436	Nucleotide And Its metabolomics	Nucleotide and Its metabolomics	MS2-MetDNA	0.9564	rp	-	-	6021	-	-	351.92	1363.39	1499.54	523.36	679.79	665.94	942.31	925.28	849.8	--
MW0144138	9-Chloro-11beta,17,21-trihydroxypregn-4-ene-3,20-dione 21-acetate;9-Chloro-17-hydroxycorticosterone 21-acetate;9alpha-Chlorocortisol acetate	C23H31ClO6	454.204	438.181	5.5351	Aldehyde,Ketones,Esters	Esters	MS2-Insilico	0.5197	rp	C15305	-	228787	-	-	4581.58	5883.19	5594.52	7695.89	5272.69	7883.88	6359.07	6257.5	6316.65	--
MW0015377	9(10)-EpOME	C18H32O3	296.231	296.235	8.3724	FA	Oxidized lipids	MS2-MetDNA	0.976	rp	C14825	HMDB0004701	5316080	-	-	6088.78	2751.97	3024.8	2649.16	2585.77	2208.11	3802.14	3811.49	3783.92	ko00591,ko01100
MW0137175	8-[6-[2,4-Dihydroxy-5-(3-methylbut-2-enyl)benzoyl]-5-(2,4-dihydroxyphenyl)-3-methylcyclohex-2-en-1-yl]-2-(2,4-dihydroxyphenyl)-3-[(2E)-3,7-dimethylocta-2,6-dienyl]-5,7-dihydroxychromen-4-one	C50H52O11	827.331	828.351	8.0988	Benzene and substituted derivatives	Benzene and substituted derivatives	MS1	0.6796	rp	-	-	75528861	-	-	24772.9	26208.2	27126.9	24771.4	24303.6	24027.3	25233.8	25018.7	24450.9	--
MW0144065	8-Hydroxy-3-chlorodibenzofuran;7-Chloro-2-dibenzofuranol	C12H7ClO2	217.002	218.013	0.3865	Benzene and substituted derivatives	Benzene and substituted derivatives	MS2-Insilico	0.5388	rp	C15241	-	11954128	-	-	24234.3	18309.2	18683	20740.8	18627.3	17407.5	20482.5	20559.5	20736.4	--
MW0144057	8-Ethyl-12-methylbacteriochlorophyllide d	C33H34MgN4O4	573.241	574.243	10.7015	Heterocyclic compounds	Heterocyclic compounds	MS2-Insilico	0.5535	rp	C21431	-	124201679	-	-	14741.5	15059.7	13553.8	10929.3	11065.3	10108.1	14180.8	14155.1	13735.3	ko00860
MW0143929	7-[2-TRIFLUOROMETHYL-4-(2-HYDROXYPHENYL)-1,3-DIOXAN-cis-5-YL]-HEPT-5Z-ENOIC ACID	C18H21F3O5	373.129	374.134	2.2871	Others	Others	MS2-Search-DB	0.5901	rp	-	-	-	-	-	5253.18	8028.4	7533.49	7849.79	5654.68	5539.43	7199.9	7177.13	7196.56	--
ZINC70455209	7-[(2S,3R,4S,5S,6R)-4,5-Dihydroxy-6-(hydroxymethyl)-3-[(2S,3R,4R,5R,6S)-3,4,5-trihydroxy-6-methyloxan-2-yl]oxyoxan-2-yl]oxy-5-hydroxychromen-4-one	C21H26O13	655.09	486.137	7.5703	Aldehyde,Ketones,Esters	Ketones	MS1	0.7172	rp	-	-	101450424	-	-	1049.89	509.73	520.38	735.2	665.74	524.31	1869.49	1840.97	1825.34	--
MW0015224	7-O-Acetylaustroinulin	C22H36O4	383.254	364.261	5.3119	Aldehyde,Ketones,Esters	Esters	MS2-Insilico	0.5545	rp	-	HMDB0036804	131752055	-	-	412.28	156.43	122.14	649.11	168.06	21.78	1921.32	1900.71	1916.1	--
MW0137088	7-Methoxy-2-methylisoflavone	C17H14O3	265.085	266.094	3.1104	Flavonoids	Flavonoid	MS2-Insilico	0.5822	rp	-	HMDB0033980	354368	-	-	61772.1	61871.2	56373.3	50756.9	50294.3	54471.9	57761.9	56782.1	57818.7	--
ZINC32296643	7-Megastigmene-3,5,6,9-tetraol	C13H24O4	265.142	244.167	6.5895	Alcohol and amines	Alcohols	MS1	0.7221	rp	-	-	637237	-	-	5830.64	6589.93	5840.12	5277.85	4914.13	5179.49	5537.17	5528.31	5533.7	--
MW0143921	7,8-Dihydroneopterin 2',3'-cyclic phosphate	C9H12N5O6P	316.047	317.053	3.6876	Heterocyclic compounds	Pteridines and derivatives	MS2-Insilico	0.5553	rp	C20567	-	135911932	-	-	2897.35	3609.28	2726.62	3181.86	2339.37	2451.76	2859.38	2874.03	2835.86	ko00790,ko01100
MW0143909	7,2'-Dihydroxy-4'-methoxy-isoflavanol;DMI;(3R,4R)-4'-Methoxyisoflavan-2',4,7-triol	C16H16O5	328.122	288.1	5.7754	Alcohol and amines	Alcohols	MS2-MetDNA	0.5186	rp	C16187	-	25202196	-	-	8054.96	5235.91	6240.77	5605.8	4441.04	3159.26	5704.35	5680.45	5501.68	ko01100
MW0113592	6-{[(16R)-5,11-dihydroxy-8,8,10,16-tetramethyl-3-[1-(2-methyl-1,3-thiazol-4-yl)prop-1-en-2-yl]-12-methylidene-9-oxo-17-oxa-4-azabicyclo[14.1.0]heptadec-4-en-7-yl]oxy}-3,4,5-trihydroxyoxane-2-carboxylic acid	C33H48N2O11S	679.303	680.298	3.2192	Benzene and substituted derivatives	Benzene and substituted derivatives	MS1	0.6646	rp	-	HMDB0127604	131833942	-	-	17276.9	6504.57	9127.45	10910	22028.5	10849.5	13071.5	13071.5	13054.9	--
MW0143870	6-O-((2E)-2-Methylbut-2-enoyl)-β-D-glucopyranosyl-(1->2)-6-O-((2E)-2-methylbut-2-enoyl)-α-D-glucopyranosyl β-D-glucopyranosyl-(1->2)-6-O-((2E)-2-methylbut-2-enoyl)-α-D-glucopyranoside	C39H60O24	911.349	912.347	8.9485	Others	Others	MS1	0.7253	rp	-	-	75411994	-	-	12364	12143.1	10354.4	8850.54	8489.64	9161.48	11919.6	11939.3	11651.5	--
MW0143845	6-Hydroxyindolelactate	C11H11NO4	220.061	221.069	4.0708	Heterocyclic compounds	Indole and Its derivatives	MS2-Insilico	0.5227	rp	C05657	-	440750	-	-	2805.16	2440.61	1500.31	4819.41	2967.42	2329.58	2889.17	2875.83	2889.43	--
MW0105346	6-Benzyl-3-butan-2-yl-9-(7-hydroxy-6-oxooctyl)-1,4,7,10-tetrazabicyclo[10.4.0]hexadecane-2,5,8,11-tetrone	C31H46N4O6	622.333	570.342	8.1094	Benzene and substituted derivatives	Benzene and substituted derivatives	MS1	0.594	rp	-	-	45359470	-	-	10714.6	6811.83	8792.92	5159.31	5151.64	6478.91	7776.43	7635.19	7712.84	--
MW0113305	6-({6-[6-(2,4-dihydroxyphenyl)-2-(2,6-dihydroxyphenyl)-4-methylcyclohex-3-ene-1-carbonyl]-2,2-dimethyl-2H-chromen-5-yl}oxy)-3,4,5-trihydroxyoxane-2-carboxylic acid	C37H38O13	689.225	690.231	0.846	Organic acid And Its derivatives	Organic acid And Its derivatives	MS1	0.6751	rp	-	HMDB0126404	131832823	-	-	4394.15	4082.05	3241.59	4098.29	1971.98	3660.67	2486.73	2281.36	2706.08	--
MW0113351	6-(4-{5,7-dihydroxy-3-[(3,4,5-trihydroxyoxan-2-yl)oxy]-5H-chromen-2-yl}-2-hydroxyphenoxy)-3,4,5-trihydroxyoxane-2-carboxylic acid	C26H27O16	630.11	595.13	7.0473	Organic acid And Its derivatives	Organic acid And Its derivatives	MS1	0.6046	rp	-	HMDB0127912	131834300	-	-	294.02	415.36	334.92	399.58	204.59	204.04	1024.25	994.98	1026.98	--
MW0143699	5S,8R-DiHODE;(5S,8R)-DiHODE;(5S,8R,9Z,12Z)-5,8-Dihydroxyoctadeca-9,12-dienoate	C18H32O4	311.222	312.23	8.5843	FA	Oxidized lipids	MS2-MetDNA	0.9126	rp	C20186	-	25755602	-	-	8809.1	11853.5	9693.2	7497	9518	8434.44	9585.03	9419.07	9563.97	ko00591
Lmbn004685	5S,8R-DiHODE; (5S,8R,9Z,12Z)-5,8-Dihydroxyoctadeca-9,12-dienoate	C18H32O4	467.316	312.23	8.5633	FA	FFA	MS1	0.551	rp	C20186	-	-	-	-	2948.82	4113.6	4246.74	3355.64	2450.06	2450.28	4050.26	4215.56	4119.66	ko00591
MW0143662	5-Methylthio-D-ribose;S-Methyl-5-thio-D-ribose	C6H12O4S	220.064	180.046	2.7822	Organic acid And Its derivatives	Phosphoric acids	MS2-MetDNA	0.8779	rp	C03089	HMDB0001087	10313378	-	-	1998.13	2142.73	1364.27	1676.17	837.98	1283.28	1351.32	1313.83	1348.13	ko00270,ko01100
MW0121539	5-Hydroxyisourate	C5H4N4O4	183.016	184.023	1.0731	Heterocyclic compounds	Heterocyclic compounds	MS2-MetDNA	0.9921	rp	C11821	HMDB0030097	250388	-	-	137643	175207	293104	186980	344417	270617	225090	222420	222885	ko00230,ko01100
MW0014595	5-(Acetyloxy)-8-(furan-3-yl)-1,1,5a,7a,10b-pentamethyl-7-((2-methylpropanoyl)oxy)-3-oxohexadecahydrooxireno[1',5']cyclopenta[1',2'	C37H50O10	653.339	654.34	9.195	Others	Others	MS1	0.7224	rp	-	-	45359826	-	-	13084.6	9239.25	11861.8	10610.6	9406.1	11002.2	11872.4	11921.5	11471	--
MW0120812	5-(3E-Pentenyl)tetrahydro-2-oxo-3-furancarboxylic acid	C10H14O4	197.081	198.089	4.1402	Organic acid And Its derivatives	Organic acid And Its derivatives	MS2-Insilico	0.5475	rp	-	HMDB0030991	131751117	-	-	4163.86	7864.53	6575.74	6461.67	5919.2	4313.31	6209.82	6210.95	6253.75	--
MW0143477	5-(3,4-Diacetoxybut-1-ynyl)-2,2'-bithiophene	C16H14O4S2	353.037	334.033	3.1137	Heterocyclic compounds	Heterocyclic compounds	MS2-Insilico	0.5157	rp	C04606	-	440404	-	-	5048.08	4279.11	4904.28	5189.22	5598.04	4671.42	4829.56	4834.4	4908.36	--
MW0133857	5,13,14-trihydroxy-8,17-dioxatetracyclo[8.7.0.0(2),.0(1)(1),(1)]heptadeca-1(10),2(7),3,5,11(16),12,14-heptaen-9-one	C15H8O6	605.004	284.032	0.6241	Aldehyde,Ketones,Esters	Ketones	MS1	0.6961	rp	-	HMDB0128435	14523216	-	-	775.06	543.92	924.91	240.84	852.46	1326.59	773.97	858.42	273.77	--
MW0005047	4-hydroxy-3-(3-methylbut-2-en-1-yl)benzoic acid	C12H14O3	241.056	206.094	6.6167	Benzene and substituted derivatives	Benzene and substituted derivatives	MS2-MetDNA	0.6511	rp	C12458	HMDB0040592	443852	-	-	5732.67	5646.24	5295.72	5426.55	8139.16	5200.36	12549.9	12418.4	12647.1	--
MW0120156	4-[N-(p-Coumaroyl)serotonin-4''-yl]-N-feruloylserotonin	C39H36N4O7	671.239	672.258	9.0294	Tryptamines,Cholines,Pigments	Tryptamines	MS1	0.8106	rp	-	HMDB0041432	10484617	-	-	9408.11	10762	7121.47	8667.12	6271.89	9074.76	9430.16	9292.56	9334.25	--
MW0143463	4-Sulfolactone;4-Carboxymethyl-4-sulfobut-2-en-4-olide;4-Sulfomuconolactone	C6H6O7S	258.93	221.983	0.7201	Aldehyde,Ketones,Esters	Esters	MS2-Insilico	0.5049	rp	C06676	-	9543220	-	-	70286.3	70616.8	86515.7	86450	83791.1	71051.1	72135.6	72173.5	71010.3	--
MW0143407	4-Methylthiobutanaldoxime	C5H11NOS	436.127	133.056	2.284	Alcohol and amines	Alcohols	MS1	0.6839	rp	C17241	-	25010747	-	-	1122.43	2330.03	2233.15	3348.46	1904.2	2172.26	2214.17	2206.85	2258.79	ko01210
MW0143391	4-Methyl-5-(2-phosphooxyethyl)thiazole;4-Methyl-5-(2-phosphonooxyethyl)thiazole;5-(2-Hydroxyethyl)-4-methylthiazole phosphate	C6H10NO4PS	259.959	223.007	1.0738	Organic acid And Its derivatives	Organic acid And Its derivatives	MS2-Insilico	0.5283	rp	C04327	-	1137	-	-	18343.3	24704.2	32241.3	27576.9	33952.5	29442.5	29309.2	29883.3	29369.7	ko00730,ko01100,ko01240
MW0005108	4-Hydroxymandelonitrile	C8H7NO2	165.071	149.048	4.2614	Benzene and substituted derivatives	Phenolics	MS2-Search-DB	0.5439	rp	C00650	-	166768	-	-	200242	193855	189003	179594	176792	187927	194089	192144	192833	--
MW0014463	4-Hydroxy-1,4a-dimethyl-7-(propan-2-yl)-1,2,3,4,4a,5,8,8a-octahydronaphthalen-1-yl 6-deoxy-2-O-((2Z)-2-methylbut-2-enoyl)hexopyranoside	C26H42O7	501.258	466.293	9.7451	Benzene and substituted derivatives	Benzene and substituted derivatives	MS1	0.7018	rp	-	-	45783104	-	-	1840.85	4182.11	3965.42	3032.24	1618.53	3013.84	2239.8	2147.01	2161.44	--
MW0143290	4-Coumaroylshikimate;trans-5-O-(4-Coumaroyl)shikimate	C16H16O7	336.103	320.09	3.9283	Aldehyde,Ketones,Esters	Esters	MS2-MetDNA	0.6173	rp	C02947	-	5280555	-	-	1805.96	1546.32	1213.82	277.44	641.05	851.41	1270.89	1314.56	1241.39	ko01100
MW0004893	4-Chloro-N-[trans-4-[4-[(dimethylamino)methyl]phenyl]cyclohexyl]-N-methylbenzamide	C23H29ClN2O	383.188	384.197	10.3804	Benzene and substituted derivatives	Benzene and substituted derivatives	MS1	0.7402	rp	-	-	-	-	-	1.42171e+06	772585	1.24953e+06	611552	800717	463274	5443.84	4655.2	5436.16	--
MW0120164	4-Acetoxy-2-hexyltetrahydrofuran	C12H22O3	213.149	214.157	7.1669	Heterocyclic compounds	Heterocyclic compounds	MS2-Insilico	0.6501	rp	-	HMDB0037398	61457	-	-	51320.2	42230.7	49103.8	23466.8	21226.3	25675.1	40027.7	41516.7	40235.9	--
MW0143159	4-(beta-D-Ribofuranosyl)phenol 5'-phosphate	C11H15O8P	341.026	306.05	1.7017	Organic acid And Its derivatives	Organic acid And Its derivatives	MS2-Insilico	0.5214	rp	C21107	-	54213352	-	-	80.23	960.14	5419.61	625.24	3902.89	1948.02	2430.48	2442.1	2431.19	ko00790
MW0143149	4-(3-Methylbut-2-enyl)-L-tryptophan;4-Dimethylallyl-L-tryptophan	C16H20N2O2	313.181	272.152	10.5452	Heterocyclic compounds	Heterocyclic compounds	MS2-MetDNA	0.6765	rp	C04290	-	440286	-	-	5973.4	4665.15	4673.7	3595.48	3959.12	3016.86	5076.92	5153.34	4925.47	--
MW0142824	3beta,21-Dihydroxy-pregna-5,7,9(11)-trien-20-one diacetate	C25H32O5	449.172	412.225	7.6231	Aldehyde,Ketones,Esters	Esters	MS2-Insilico	0.5204	rp	C14924	-	243749	-	-	13113.5	6765.24	10789.1	6451.59	7456.85	6326.31	8516.06	8428.72	8519.57	--
MW0142783	3alpha,12alpha-Dihydroxy-5beta-pregnan-20-one diacetate	C25H38O5	453.237	418.272	4.4152	Aldehyde,Ketones,Esters	Esters	MS1	0.7455	rp	C15272	-	11954142	-	-	7197.05	7758.8	6416.15	6778.2	6245.3	6527.95	7629.08	7499.58	7519.27	--
MW0143129	3-tert-Butyl-5-methylcatechol	C11H16O2	179.107	180.115	9.1295	Benzene and substituted derivatives	Benzene and substituted derivatives	MS2-Insilico	0.5888	rp	C03929	-	66095	-	-	23327.4	22631.3	17845.2	21114.6	17722.9	22229	21097.3	21218.7	21145.4	--
MW0165829	3-oxo-3-[[(2R,3S,4S,5R,6S)-3,4,5-trihydroxy-6-[[(1R,12R)-5,7,11,19-tetraoxapentacyclo[10.8.0.02,10.04,8.013,18]icosa-2,4(8),9,13(18),14,16-hexaen-16-yl]oxy]oxan-2-yl]methoxy]propanoate	C25H23O13-	566.085	531.114	4.1298	Aldehyde,Ketones,Esters	Esters	MS1	0.6994	rp	-	-	90658672	-	-	2670.59	3250.04	2594.89	979.69	1331.11	2216.06	2796.45	2787.68	2850	--
MW0014037	3-hexanoyl-NBD Cholesterol	C39H58N4O5	661.445	662.441	9.121	Hormones and hormone related compounds	Hormones and hormone related compounds	MS2-Search-DB	0.5846	rp	-	-	57370056	-	-	459401	619583	444876	628250	423379	645443	556892	559458	559409	--
MW0160669	3-[18-(2-carboxyethyl)-7-ethenyl-17-formyl-12-[(4E,8E)-1-hydroxy-5,9,13-trimethyltetradeca-4,8,12-trienyl]-3,8,13-trimethylporphyrin-21,23-diid-2-yl]propanoic acid;iron(2+)	C49H56FeN4O6	933.334	852.355	8.144	Organic acid And Its derivatives	Organic acid And Its derivatives	MS1	0.5116	rp	-	-	5353659	-	-	2402.13	1737.95	2018.98	2163.99	1695.01	2284.29	2289.75	2339.98	2159.46	--
MW0163861	3-[(21S,22S)-16-ethenyl-11-ethyl-12,17,21,26-tetramethyl-4-oxo-7,23,24,25-tetrazahexacyclo[18.2.1.15,8.110,13.115,18.02,6]hexacosa-1(23),2(6),5(26),7,9,11,13,15,17,19-decaen-22-yl]propanoate	C33H33N4O3-	386.193	533.255	10.3224	Others	Others	MS1	0.9877	rp	-	-	45266751	-	-	11474.6	12342.8	9509.97	12639.9	8150.19	5135.46	11009.2	10912.7	10867	--
ZINC85648319	3-[(1S,4R,7S,10S,13S,16S)-24-Methoxy-10-[(4-methoxyphenyl)methyl]-4,9,13,15,29-pentamethyl-2,5,8,11,14,30-hexaoxo-22-oxa-3,6,9,12,15,29-hexazatetracyclo[14.12.2.218,21.123,27]tritriaconta-18,20,23,25,27(31),32-hexaen-7-yl]propanamide	C43H53N7O10	826.372	827.385	8.9405	Alcohol and amines	Amines	MS1	0.7835	rp	-	-	24857930	-	-	21146.5	20465.5	18579.7	15314.9	13860.4	15403.8	20706.4	19952.7	20803.2	--
MW0162667	3-[(1R,2S,3S,4Z,7S,17R,18R,19R)-8,13,17-tris(2-carboxylatoethyl)-2,7,12,18-tetrakis(carboxylatomethyl)-1,2,7,11,17-pentamethyl-3,10,15,18,19,21-hexahydrocorrin-21-ium-3-yl]propanoate	C44H49N4O16-7	888.309	889.314	8.4817	Others	Others	MS1	0.5942	rp	-	-	25243924	-	-	9497.25	10693.7	9829.77	9504.32	9158.55	7548.53	9756.69	9507.41	9396.06	--
MW0163164	3-[(1R,2S,3S,4Z,7S,14Z,17R)-8,13,17-tris(2-carboxylatoethyl)-2,7,12,18-tetrakis(carboxylatomethyl)-1,2,7,11,17-pentamethyl-3,10,21,23-tetrahydrocorrin-23-ium-3-yl]propanoate	C44H47N4O16-7	886.293	887.299	8.1847	Others	Others	MS1	0.6557	rp	-	-	25245479	-	-	3806.04	3014.63	4640.31	1331.76	577.88	1140.59	1637.51	1061.8	1471.99	--
MW0143132	3-Vinylbacteriochlorophyllide a;3-Deacetyl-3-vinylbacteriochlorophyllide a	C35H36MgN4O5	651.217	616.254	9.1447	Heterocyclic compounds	Heterocyclic compounds	MS2-MetDNA	0.7351	rp	C18152	-	46174055	-	-	8146.9	6888.74	6179.91	5593.44	4263.35	4003.25	4705.88	4886.62	4670.28	ko00860
MW0143125	3-Sulfinopropanoyl-CoA	C24H40N7O19P3S2	968.102	887.103	0.6402	CoEnzyme and vitamins	CoEnzyme and vitamins	MS1	0.8432	rp	C20987	-	86289537	-	-	6376.99	6409.52	4338.57	9052.43	7762.99	7569.69	7917.24	7667.32	7908.17	--
MW0143044	3-Methyl-19-nor-17alpha-pregna-1,3,5(10)-trien-17-ol	C21H30O	931.671	298.23	8.6013	Alcohol and amines	Alcohols	MS1	0.6999	rp	C15117	-	253758	-	-	28073.9	24132.5	26508	24067.3	21746.2	24743.6	27364	26809.5	27403.2	--
ZINC14635252	3-Methoxy-2-(3-methoxyphenyl)furo[2,3-h]chromen-4-one	C19H14O5	389.054	322.084	5.0357	Aldehyde,Ketones,Esters	Ketones	MS1	0.5135	rp	-	-	5320358	-	-	9205.31	8774.98	7643.5	8680.23	6910.22	7348.16	8688.99	8518.31	8688.47	--
MW0014075	3-Hydroxy-6,8-dimethoxy-7(11)-eremophilen-12,8-olide	C17H26O5	309.17	310.178	7.2749	Heterocyclic compounds	Heterocyclic compounds	MS2-Insilico	0.5323	rp	-	HMDB0040756	85094081	-	-	3841.28	11757.8	3620.56	1648.69	1916.28	2322.38	10386.9	9904.54	7972.3	--
MW0142942	3-Hydroxy-2-methyl-1H-quinolin-4-one	C10H9NO2	215.082	175.063	7.5853	Alcohol and amines	Alcohols	MS2-MetDNA	0.7576	rp	C06331	-	440982	-	-	890.14	1026.76	534.48	766.19	465.01	880.25	2390.21	2327.48	2386.29	--
MW0142810	3-Amino-4,7-dihydroxycoumarin	C9H7NO4	192.03	193.037	2.9741	Heterocyclic compounds	Heterocyclic compounds	MS1	0.7202	rp	C12468	-	54691343	-	-	2241.02	1617.53	2076.12	4466.13	1913.82	3132.53	2598.49	2510.53	2573.41	ko01100
MW0142808	3-Amino-4,7-dihydroxy-8-chlorocoumarin	C9H6ClNO4	225.994	226.999	8.5235	Heterocyclic compounds	Heterocyclic compounds	MS2-MetDNA	0.899	rp	C12469	-	54691344	-	-	9538.5	8052.89	12207.7	6419.42	7393.23	7336.07	10487.8	10264.8	10379.5	--
MW0142636	3-(O-Geranylgeranyl)-sn-glycerol 1-phosphate	C23H41O6P	481.217	444.264	8.5994	Organic acid And Its derivatives	Phosphoric acids	MS2-Insilico	0.5653	rp	C04590	-	11705814	-	-	11544.5	11921.1	10467.9	11952.4	7464.87	12097.7	10397.3	10199.8	10213.8	ko00564
MW0160336	3-(4-hydroxy-3-methoxyphenyl)propanal	C10H12O3	221.097	180.079	5.6157	Benzene and substituted derivatives	Phenolics	MS2-MetDNA	0.761	rp	-	-	529899	-	-	1789.76	1794.17	1898.78	1826.97	1804.12	1540.46	2077.81	2123.48	2109.62	--
ZINC13376926	3-(4-Hydroxyphenyl)-8,8-dimethylpyrano[2,3-f]chromen-4-one	C20H16O4	304.076	320.105	5.0357	Aldehyde,Ketones,Esters	Ketones	MS1	0.6326	rp	-	-	9996115	-	-	51711.8	52223.4	51905.4	46924.2	42239.7	47314.6	50755.5	50777.6	50205.9	--
MW0131269	3-(3-hydroxyphenyl)-2-phenyl-4-[(E)-2-phenylethenyl]-2,3-dihydro-1-benzofuran-6-ol	C28H22O3	405.155	406.157	2.2871	Benzene and substituted derivatives	Benzene and substituted derivatives	MS2-Insilico	0.5151	rp	-	HMDB0129161	131835443	-	-	7911.2	13353.6	13204.6	13803.7	8070.97	8364.86	10299.9	10159	10098.4	--
MW0131213	3-(3,7-dimethylocta-2,6-dien-1-yl)-5,7-dihydroxy-6-(3-methylbut-2-en-1-yl)-2-(2,4,5-trihydroxyphenyl)-3,4-dihydro-2H-1-benzopyran-4-one	C30H36O7	507.233	508.246	9.0361	Others	Others	MS2-Insilico	0.5364	rp	-	HMDB0129731	131835963	-	-	43825	55180.4	40068.8	48713	34162.2	52897.6	50741	50192.7	50213.6	--
MW0131128	3-(3,4-dimethoxyphenyl)-1-(2,3,4,6-tetrahydroxyphenyl)propane-1,2-dione	C17H16O8	191.019	348.084	0.8492	Aldehyde,Ketones,Esters	Ketones	MS1	0.5343	rp	-	HMDB0129293	131835561	-	-	10522.2	9667.99	10334	8936.85	8278.63	8375.4	8584.68	8489.12	8588.88	--
MW0013856	3,7,8,15-Scirpenetetrol	C15H22O6	297.134	298.142	4.1924	Alcohol and amines	Alcohols	MS1	0.9616	rp	-	HMDB0037560	14587765	-	-	33198.8	273003	364958	371.33	1009.92	516.44	112090	111219	111786	--
MW0119250	3,6-Diamino-9-(2-carboxyphenyl)xanthylium cation	C20H15N2O3	366.079	331.108	2.17	Others	Others	MS1	0.7336	rp	-	-	-	-	-	4451.09	2381.73	2709.39	131.2	1165.28	2311.61	2234.47	2287.36	2283.68	--
MW0142701	3,5-Dibromo-4-hydroxyphenylpyruvate	C9H6Br2O4	712.677	337.861	1.131	Benzene and substituted derivatives	Benzene and substituted derivatives	MS1	0.5641	rp	C04285	-	440283	-	-	1503	1670.05	940.12	1594.5	2512.84	1880.88	1549.01	1479.7	1559.77	--
MW0166951	3,4-bis(7-chloro-1H-indol-3-yl)-2,5-diiminohexanedioate	C22H14Cl2N4O4-2	453.022	468.039	1.6984	Heterocyclic compounds	Heterocyclic compounds	MS1	0.5194	rp	-	-	126961023	-	-	43.21	1122.44	5089.6	1176.62	5864.05	2906.65	2900.38	2990.13	2978.66	--
MW0131715	3,4,5-trihydroxy-6-[(3,4,5-trihydroxy-6-{[2-(2-hydroxypropan-2-yl)-7-oxo-2H,3H,7H-furo[3,2-g]chromen-9-yl]oxy}oxan-2-yl)methoxy]oxane-2-carboxylic acid	C26H32O16	581.14	600.169	4.1152	Organic acid And Its derivatives	Organic acid And Its derivatives	MS1	0.6094	rp	-	HMDB0132930	131836933	-	-	2438.43	2408.04	2742.05	1581.83	397.47	1671.89	2093.61	2034.11	2201.62	--
ZINC14644673	3'-O-Methyltricetin	C16H12O7	336.06	316.058	5.0348	Flavonoids	Flavonoid	MS2-MetDNA	0.9732	rp	C19739	-	11267045	-	-	2406.99	3480.45	2885.83	3682.78	1449.6	2262.95	2887.68	2922.96	2857.57	--
MW0013368	28-Homobrassinolide	C29H50O6	493.357	494.361	7.8355	Aldehyde,Ketones,Esters	Esters	MS2-Insilico	0.672	rp	-	HMDB0030423	11038340	-	-	77658	76420.9	78496.1	73819.8	65130.2	73599.1	75863.9	76162.5	75555.8	--
MW0013290	23-trans-p-Coumaroyloxytormentic acid	C39H54O8	685.351	650.382	8.3066	Organic acid And Its derivatives	Organic acid And Its derivatives	MS1	0.5939	rp	-	HMDB0040682	131752904	-	-	21225	26471.4	36277.8	24934.4	18985	31174.5	29976.6	28476.3	28431.5	--
MW0142156	20-Oxo-5-O-beta-mycaminosyltylactone;23-Deoxy-5-O-beta-mycaminosyltylonolide	C31H51NO9	750.317	581.356	8.9403	Aldehyde,Ketones,Esters	Ketones	MS1	0.7186	rp	C20760	-	13042283	-	-	6735.1	8164.35	7826.46	7921.84	7173.41	7585.34	8624.45	8551.36	8548.06	ko01100
MW0142153	20-Hydroxy-3-oxopregn-4-en-21-al	C21H30O3	659.427	330.219	10.681	Aldehyde,Ketones,Esters	Ketones	MS2-MetDNA	0.6632	rp	C04108	-	440224	-	-	269.8	165.87	89.28	121.95	81.33	124.35	551.01	513.67	559.3	--
MW0002579	2-{[(3,5-dimethoxyphenyl)(hydroxy)methylidene]amino}acetic acid	C11H13NO5	238.074	239.079	4.1191	Benzene and substituted derivatives	Benzene and substituted derivatives	MS2-Insilico	0.5395	rp	-	HMDB0131468	2384281	-	-	75133.1	75044.9	65063.4	64190.2	54872.2	68252.3	70136.6	69091.6	70118.8	--
MW0160058	2-hydroxypropanoate	C3H5O3-	71.0133	89.0239	1.1027	Aldehyde,Ketones,Esters	Esters	MS2-MetDNA	0.9155	rp	-	-	91435	-	-	5591.58	7712.31	4932.69	5350.55	6886.24	5000.53	6640.92	6368.67	6356.47	--
MW0161415	2-hydroxy-4-[3-[hydroxy-[(E)-oct-2-enoyl]amino]propylamino]-2-[2-[3-[hydroxy-[(E)-oct-2-enoyl]amino]propylamino]-2-oxoethyl]-4-oxobutanoic acid	C28H48N4O9	583.335	584.342	8.7187	Organic acid And Its derivatives	Organic acid And Its derivatives	MS1	0.8911	rp	-	-	11813928	-	-	61577.1	67121.4	64913.8	68774.9	72772.8	75695.3	72525.6	72784.6	71564.6	--
MW0104757	2-hydroxy-3-(sulfooxy)benzoic acid	C7H6O7S	232.975	233.983	1.6686	Organic acid And Its derivatives	Organic acid And Its derivatives	MS2-Insilico	0.5876	rp	-	HMDB0134105	131837851	-	-	13435.7	8371.36	12637.2	11783.1	8425.2	19884.2	17051.9	16134.4	16254.6	--
MW0003087	2-hydroxy-2-[4-hydroxy-3-(3-methylbut-2-en-1-yl)phenyl]acetic acid	C13H16O4	235.095	236.105	6.4346	Benzene and substituted derivatives	Phenolics	MS2-MetDNA	0.5639	rp	C12457	HMDB0135908	443851	-	-	4572.83	5538.73	4717.26	3393.3	3951.08	5106.42	5106.99	5050.58	5101.75	--
MW0165053	2-aminoethyl [(E,2S,3R)-2-formamido-3-hydroxyoctadec-4-enyl] hydrogen phosphate	C21H43N2O6P	485.248	450.286	9.3753	Heterocyclic compounds	Heterocyclic compounds	MS1	0.6561	rp	-	-	71306320	-	-	6665.5	10202.5	7904.23	13181.5	3485.75	14838	10812.6	10860.5	10166.3	--
MW0104598	2-amino-4-({1-[(carboxymethyl)-C-hydroxycarbonimidoyl]-2-{[1-hydroxy-1-(4-hydroxy-3-methoxyphenyl)-3-oxobutan-2-yl]sulfanyl}ethyl}-C-hydroxycarbonimidoyl)butanoic acid	C21H29N3O10S	514.144	515.157	1.3605	Organic acid And Its derivatives	Organic acid And Its derivatives	MS1	0.547	rp	-	HMDB0135691	131839197	-	-	15040.6	10400.4	13494.2	11754.9	11258.7	23172.8	12445.7	12566.4	12597.9	--
MW0163226	2-amino-3-oxo-4-phosphonatooxybutanoate	C4H5NO7P-3	208.971	209.98	0.544	Aldehyde,Ketones,Esters	Esters	MS1	0.6575	rp	-	-	25245693	-	-	1635.52	2206.12	2879.96	1852.66	2823.43	2516.52	1328.89	1333.27	1359.21	--
MW0159958	2-[[[(2R,3S,4R,5R)-5-(4-amino-2-oxopyrimidin-1-yl)-3,4-dihydroxyoxolan-2-yl]methoxy-hydroxyphosphoryl]oxy-hydroxyphosphoryl]oxyethyl-trimethylazanium	C14H27N4O11P2+	658.066	489.115	7.5713	Nucleotide And Its metabolomics	Nucleotide and Its metabolomics	MS1	0.6511	rp	-	-	13805	-	-	789.8	216.95	333.35	425.37	202.13	441.48	1120.74	1120.28	1082.67	--
MW0164424	2-[4-(4-hydroxy-3,5-diiodophenoxy)-3-iodophenyl]ethylazanium	C14H13I3NO2+	564.788	607.808	0.7728	Others	Others	MS1	0.5099	rp	-	-	50986205	-	-	5558.25	6012.18	4734.95	5552.72	5860.76	4618.12	5020.95	5289.27	5300.9	--
MW0166235	2-[2-[3-[acetyl(hydroxy)amino]propylamino]-2-oxoethyl]-4-[3-[[(E)-dec-2-enoyl]-hydroxyamino]propylamino]-2-hydroxy-4-oxobutanoate	C24H41N4O9-	528.277	529.287	3.0638	FA	Others	MS1	0.9003	rp	-	-	91820159	-	-	60028.8	32688.3	40272.4	31628.4	48497.3	28820.5	40516.1	40590.7	40636.1	--
MW0160535	2-[2-(3,4-dihydroxyphenyl)-5,7-dihydroxychromenylium-3-yl]oxy-6-(hydroxymethyl)oxane-3,4,5-triol	C21H21O11+	420.108	449.108	4.1086	Alcohol and amines	Alcohols	MS1	0.8344	rp	-	-	4481259	-	-	7897.27	8256.08	7888.74	5976.21	6376.5	6770.27	7309.73	7240.45	7349.67	--
MW0166186	2-[(E,7R,11R)-3,7,11,15-tetramethylhexadec-2-enyl]naphthalene-1,4-diol	C30H46O2	437.342	438.35	8.2956	Alcohol and amines	Alcohols	MS1	0.8641	rp	-	-	91820032	-	-	1.89622e+06	2.04657e+06	1.73859e+06	1.76051e+06	1.86743e+06	1.69141e+06	1.90013e+06	1.90019e+06	1.87862e+06	--
MW0160306	2-[(2E,6E,10E,14E,18E,22E)-3,7,11,15,19,23,27-heptamethyloctacosa-2,6,10,14,18,22,26-heptaenyl]-5,6-dimethoxy-3-methylbenzene-1,4-diol	C44H68O4	659.501	660.512	10.6976	Benzene and substituted derivatives	Benzene and substituted derivatives	MS1	0.7997	rp	-	-	448338	-	-	5928.4	5629.9	4784.92	4918.96	3170.22	4088.26	4792.25	4767.98	4777.56	--
MW0013661	2-Stearoylglycerophosphoglycerol	C24H49O9P	552.309	512.311	8.2555	GP	PG	MS2-Insilico	0.5246	rp	-	HMDB0061703	45479454	-	-	137025	167888	145516	153000	189017	128984	165520	170336	164872	--
MEDN1229	2-Oxo-2,3-dihydrofuran-5-acetate	C6H6O4	141.016	142.027	1.7577	Aldehyde,Ketones,Esters	Esters	MS2-Search-Local	0.835	rp	C03586	-	104	-	-	38905.1	33055.3	38103.4	97156.1	37213.9	27430.6	29754.8	28400.1	27978.2	ko01100
MW0112215	2-Methyl-3-oxopropanoic acid	C4H6O3	271.003	102.032	0.7809	Aldehyde,Ketones,Esters	Esters	MS1	0.9247	rp	C00349	HMDB0001172	296	-	-	58950.4	61196	49071.2	61674.8	41540.9	41586.9	51982.2	51873.3	51943.7	ko00280
ZINC85627225	2-Keto palmitic acid	C16H30O3	847.582	270.219	0.3335	FA	FFA	MS1	0.616	rp	-	-	5282996	-	-	3242.16	2748.92	2787.02	448.95	2694.34	3541.84	3424.47	3222.94	3403.83	--
MW0118479	2-Chloroticlopidine	C14H13Cl2NS	331.983	297.015	1.3036	Heterocyclic compounds	Heterocyclic compounds	MS1	0.6685	rp	-	HMDB0013922	12570090	-	-	3100.16	3483.81	4308.57	2691.2	1294.61	3772.32	3522.32	3717.03	3613.74	--
ZINC59586716	2-Chloro-5-(5-prop-1-ynylthiophen-2-yl)thiophene	C11H7ClS2	272.927	237.968	1.2944	Heterocyclic compounds	Heterocyclic compounds	MS1	0.9858	rp	-	-	101839161	-	-	11760	12507.1	14036.8	16050	8577.75	13519.4	14215.4	14407.9	14296.4	--
MW0104660	2-Amino-5-[2-[[(3S)-2,3-dihydroxy-2-[(1S)-1-hydroxyethyl]butanoyl]oxymethyl]anilino]-5-oxopentanoic acid	C18H26N2O8	433.134	398.169	1.8436	Organic acid And Its derivatives	Organic acid And Its derivatives	MS1	0.7448	rp	-	-	51136454	-	-	3198.38	3263.78	2781.82	2484.97	3200.59	2210.1	2998.08	2975.1	3031.46	--
MW0118244	2-Amino-5,6-dichloro-3,4,-dihydroquinazoline	C8H7Cl2N3	249.977	215.002	1.6835	Heterocyclic compounds	Heterocyclic compounds	MS2-Insilico	0.5141	rp	-	HMDB0060712	9904281	-	-	125920	108737	100234	79537	135366	119618	113633	110208	118369	--
ZINC31623577	2-Amino-4,7-dioxo-1,4,7,8-tetrahydropteridine-6-carboxylic acid	C7H5N5O4	222.025	223.034	3.172	Heterocyclic compounds	Pteridines and derivatives	MS1	0.647	rp	-	-	135408140	-	-	7699.31	4179.83	5456.94	1005.51	3232.23	4343.51	3893.25	3780.12	3764.94	--
MW0166629	2-(4-hydroxyphenyl)-7-oxo-3-[(2S,3R,4S,5S,6R)-3,4,5-trihydroxy-6-[[(E)-3-(4-hydroxyphenyl)prop-2-enoyl]oxymethyl]oxan-2-yl]oxychromen-5-olate	C30H25O12-	560.084	577.135	4.4441	Aldehyde,Ketones,Esters	Esters	MS1	0.683	rp	-	-	102515504	-	-	6473.91	4863.9	6566.59	6710.02	7403.78	6531.38	6155.09	6273.95	6195.49	--
MW0130188	2-(3,4-dihydroxyphenyl)-8-[3,4,5-trihydroxy-6-(hydroxymethyl)oxan-2-yl]-3,4-dihydro-2H-1-benzopyran-3,5,6,7-tetrol	C21H24O12	467.114	468.127	4.4449	Benzene and substituted derivatives	Benzene and substituted derivatives	MS2-Insilico	0.5392	rp	-	HMDB0126703	131833085	-	-	12895.5	12272.6	12577.8	12167.4	10427.3	11539.5	12697.1	12697	12720.3	--
ZINC95914692	2-(3,4-Dihydroxyphenyl)-5-hydroxy-3,7-bis[[(2R,3R,4R,5R,6S)-3,4,5-trihydroxy-6-methyloxan-2-yl]oxy]chromen-4-one	C27H30O15	547.14	594.159	1.8386	Aldehyde,Ketones,Esters	Ketones	MS1	0.5386	rp	-	-	145865142	-	-	4143.37	4529.82	4128.61	4532.72	2075.16	2545.73	4420.47	4417.87	4473.95	--
ZINC85489828	2-(3,4-Dihydroxyphenyl)-5,7-dihydroxy-6-[(2S,3R,4R,5S,6R)-3,4,5-trihydroxy-6-(hydroxymethyl)oxan-2-yl]-8-[(2R,3S,4R,5S)-3,4,5-trihydroxyoxan-2-yl]chromen-4-one	C26H28O15	533.117	580.143	0.6245	Aldehyde,Ketones,Esters	Ketones	MS1	0.9517	rp	-	-	5315700	-	-	3083.75	4187.99	6129.32	3603.96	5186.15	4327.02	3993.76	4057.72	3999.27	--
MW0117474	2-(2-Methylbut-3-en-2-yl)-6,8-bis(3-methylbut-2-enyl)-1H-quinolin-4-one	C24H31NO	365.266	349.241	10.3649	Aldehyde,Ketones,Esters	Ketones	MS1	0.6357	rp	-	-	100625364	-	-	9.4999e+06	6.19504e+06	7.67313e+06	5.58353e+06	5.28088e+06	6.89421e+06	426703	445629	421966	--
MW0001776	2-(2-Carboxyacetamido)benzoic acid	C10H9NO5	239.065	223.048	8.7772	Benzene and substituted derivatives	Benzene and substituted derivatives	MS2-MetDNA	0.6785	rp	C03147	HMDB0039495	439922	-	-	4789	11191.5	8885.52	11035.9	8095.9	7282.13	10958	10754.1	10738.4	--
MW0142126	2,7-Naphthalenedisulfonic acid, 5-(acetylamino)-3-[2-[4-[[[3-(ethenylsulfonyl)phenyl]amino]carbonyl]phenyl]diazenyl]-4-hydroxy-	C27H22N4O11S3	709.018	674.045	0.6402	Others	Others	MS1	0.8037	rp	-	-	-	-	-	8157.68	19308	11774.6	6804.63	9380.03	7424.26	7590.13	7546.57	7761.37	--
MW0142124	2,7-Dihydroxy-4'-methoxyisoflavanone	C16H14O5	306.082	286.084	5.0357	Aldehyde,Ketones,Esters	Ketones	MS2-MetDNA	0.8381	rp	C16190	-	9860663	-	-	102672	102020	102155	91337.9	84949.6	90594.6	100915	100799	99633.8	--
MW0130479	2,6-dimethoxy-4-[7-methoxy-3-methyl-5-(prop-1-en-1-yl)-2,3-dihydro-1-benzofuran-2-yl]phenol	C21H24O5	355.156	356.162	11.482	Others	Others	MS2-Insilico	0.6126	rp	-	HMDB0130876	5319424	-	-	1016.82	3189.26	2153.94	1594.61	1416.08	1667.63	1726.71	1599.97	1212.53	--
MW0002412	2,6-Di-tert-butyl-1,4-benzenediol	C14H22O2	221.154	222.162	7.0657	Benzene and substituted derivatives	Benzene and substituted derivatives	MS2-Insilico	0.7535	rp	-	HMDB0040178	75550	-	-	6653.58	8800.08	5537.5	7991.84	5289.57	6249.51	17405.7	17380.8	17401.4	--
MW0117975	2,5-Dihydro-2,4,5-trimethyloxazole	C6H11NO	112.081	113.084	4.1191	Heterocyclic compounds	Heterocyclic compounds	MS2-Insilico	0.7341	rp	-	HMDB0031199	31492	-	-	43998.8	45577.3	45065.8	43641.5	37695.3	45105.3	44728	44432.3	44300.3	--
MW0117860	2,3-Diphenylpyrazine	C16H12N2	269.055	232.1	1.3764	Heterocyclic compounds	Heterocyclic compounds	MS1	0.6939	rp	-	HMDB0032981	243907	-	-	948.53	1798.83	1735.39	982.66	570.07	958.52	1532.05	1448.95	1465.19	--
MW0013108	2,3-Dimethoxy-5-methyl-6-(3-methylbut-2-enyl)benzene-1,4-diol	C14H20O4	251.133	252.136	4.4305	Benzene and substituted derivatives	Benzene and substituted derivatives	MS2-Insilico	0.5483	rp	-	HMDB0059661	447920	-	-	22900.4	21287.5	22480.3	21188.7	19913.6	19850.9	22113.7	22040.7	21737.3	--
MW0002105	2,3,4,6-tetrahydroxybenzoic acid	C7H6O6	222.951	186.016	0.4068	Benzene and substituted derivatives	Benzene and substituted derivatives	MS2-Insilico	0.5511	rp	-	HMDB0130404	15025077	-	-	5721.5	4212.24	6601.36	5979.97	6460.71	5774.54	5548.93	5810.35	5648.32	--
MW0159982	2,2-dichloroacetate	C2HCl2O2-	125.928	126.935	10.9773	Organic acid And Its derivatives	Organic acid And Its derivatives	MS1	0.6094	rp	-	-	25975	-	-	13832.4	20172.9	33329.9	15565.5	12467.3	16037.1	16703.8	17289.8	16347.5	--
MW0141952	2,2'-Disulfonyl azobenzene	C12H10N2O6S2	378.933	341.998	1.2052	Benzene and substituted derivatives	Benzene and substituted derivatives	MS1	0.7077	rp	C20938	-	19980657	-	-	32980.6	34738.3	29349.7	31783.5	20946.5	24090.5	30589.2	30224.9	30207.7	--
MW0141964	2',3,4,4',6'-Peptahydroxychalcone 4'-O-glucoside;PHC 4'-O-glucoside;2',3,4,4',6'-Pentahydroxychalcone 4'-O-beta-D-glucoside	C21H22O11	502.111	450.116	4.1091	Aldehyde,Ketones,Esters	Ketones	MS2-MetDNA	0.8997	rp	C16408	-	23724745	-	-	2704.89	3326.08	3370.59	2567.45	1816.24	2855.16	3027.42	3127.48	3137.89	--
MW0142492	2'''-N-Acetyl-6'''-deamino-6'''-hydroxyneomycin C	C25H47N5O15	610.288	657.307	7.9198	Others	Medicine	MS1	0.5193	rp	C17587	-	46173950	-	-	6713.41	4619.21	5103.69	4392.76	2700.65	5605.64	4553.7	4407.16	4370.7	ko00524
MW0141671	19-Chloro-3beta-hydroxyandrost-5-en-17-one acetate	C21H29ClO3	319.188	364.18	9.4432	Aldehyde,Ketones,Esters	Esters	MS1	0.6168	rp	C15023	-	252377	-	-	9153.09	8234.99	7585.76	2980.11	5119.72	10309.6	7732.39	7761.04	7477.73	--
MW0012723	19,20-DiHDPA	C22H34O4	361.235	362.246	11.0174	FA	Oxidized lipids	MS2-Search-DB	0.5941	rp	-	HMDB0010214	16061148	-	-	154397	159254	160324	125178	88706.4	118052	153946	152370	148934	--
MW0141561	17beta-Hydroxy-4,17-dimethyl-4-azaandrost-5-en-3-one	C20H31NO2	316.225	317.236	10.7689	Aldehyde,Ketones,Esters	Ketones	MS1	0.6656	rp	C15175	-	235498	-	-	2935.7	2391.16	1512.28	971.01	961.39	520.56	1648.41	1556.04	1665	--
MW0141608	17-keto-7(Z),10(Z),13(Z),15(E),19(Z)-Docosapentaenoic Acid	C22H32O3	343.219	344.235	10.3539	FA	Others	MS2-Search-DB	0.5968	rp	-	-	-	-	-	197693	118105	169928	104247	87858.2	84931.6	3088.08	1869.5	2986.03	--
MW0012619	17-beta-Estradiol-3-glucuronide	C24H32O8	223.096	448.21	5.3654	Organic acid And Its derivatives	Organic acid And Its derivatives	MS2-MetDNA	0.9521	rp	-	HMDB0006224	13783824	-	-	2266.75	3242.15	2391.12	4181.02	3823.68	3062.45	3003.36	2895.84	2782.23	--
MW0141517	17-[[3-(1-Pyrrolidinyl)propyl]imino]androst-5-en-3beta-ol acetate	C28H44N2O2	439.335	440.34	9.5702	Alcohol and amines	Alcohols	MS1	0.6612	rp	C14928	-	252290	-	-	10654.5	12298.4	12168.2	8331.74	9455.45	10913.1	12063.5	11909.2	11856.5	--
MW0141621	17-O-Acetylajmaline	C22H28N2O3	403.17	368.21	7.8137	Alkaloids	Alkaloids	MS2-MetDNA	0.538	rp	C15985	-	15942893	-	-	7611.6	4669.11	5224.44	2562.03	2054	2953.46	4044.68	3952.54	4024.35	--
MW0141506	17-(4-Hydroxyphenyl)heptadecanoyl adenylate	C33H50N5O9P	726.318	691.335	9.6624	Nucleotide And Its metabolomics	Nucleotide and Its metabolomics	MS1	0.5431	rp	C21445	-	102515502	-	-	2946.99	3476.53	2717.89	2129.03	2060.76	1974.51	2769.3	2741.97	2498.86	--
MW0141503	16-Propyl-3-methoxy-estra-1,3,5(10)-triene-16beta,17beta-diol	C22H32O3	325.216	344.235	9.0434	Alcohol and amines	Alcohols	MS1	0.991	rp	C14934	-	242864	-	-	21820.2	25539.5	18669.3	24847.6	19032	29574.2	24802.2	24782.2	24892.1	--
MW0141493	16-Oxo-palmitate	C16H30O3	270.215	270.219	7.8929	FA	Oxidized lipids	MS2-MetDNA	0.9013	rp	C19614	-	15931626	-	-	6232.04	4314.71	4442.13	3571.01	3069.72	4597.08	4853.6	4768.27	4846.42	ko01100
MW0141492	16-Methoxytabersonine	C22H26N2O3	382.22	366.194	8.9416	Alkaloids	Alkaloids	MS2-MetDNA	0.6847	rp	C11675	-	443356	-	-	9698.1	4511.12	4434.1	5743.53	5456.93	6558.05	5864.9	5786.45	5782.23	--
MW0012427	15beta-Hydroxydesogestrel	C22H30O2	361.191	326.225	10.8664	Alcohol and amines	Alcohols	MS1	0.5696	rp	-	HMDB0060707	46781784	-	-	4154.13	5607.67	4537.7	4014.46	2336.3	1370.16	2467.54	2377.93	2088.64	--
MW0012503	15S-Hydroxy-8Z,11Z,13E-eicosatrienoic acid	C20H34O3	362.266	322.251	10.9867	FA	Oxidized lipids	MS2-Search-DB	0.5056	rp	-	HMDB0005045	44322431	-	-	27642.2	35982.6	22958	28505.1	19849.3	8012.24	23799.9	23878.5	23671.1	--
MW0104223	15H-11,12-EETA	C20H32O4	336.225	336.23	9.1216	Organic acid And Its derivatives	Organic acid And Its derivatives	MS2-MetDNA	0.9772	rp	C14781	HMDB0005050	11954042	-	-	11612.9	11768.2	9988.6	11860.9	8468.92	11873.5	11507.8	11614.9	11492.4	ko00590,ko01100
MW0129887	15-Hexadecanolide	C16H30O2	529.423	254.225	10.7616	Alcohol and amines	Alcohols	MS1	0.965	rp	-	HMDB0031711	543385	-	-	34397.5	22716.6	16298.3	11297	11952.7	13111.8	19617.8	18984.9	19682.1	--
MW0162719	13-[(2R,3R,4S,5S,6R)-6-(acetyloxymethyl)-3-[(2S,3R,4S,5S,6R)-6-(acetyloxymethyl)-3,4,5-trihydroxyoxan-2-yl]oxy-4,5-dihydroxyoxan-2-yl]oxydocosanoate	C38H67O15-	762.433	763.448	10.7053	FA	Others	MS1	0.9109	rp	-	-	25244073	-	-	4742.73	5683.1	4571.03	4110.18	2848.1	2185.89	5038.17	5033.17	4797.58	--
MW0116833	13(S)-HODE-biotin	C28H48N4O4S	571.299	536.34	8.6307	Heterocyclic compounds	Heterocyclic compounds	MS1	0.6414	rp	-	-	35025246	-	-	8240.59	6567.09	8151.11	12722	7760.89	9242.67	9359.65	9076.91	9460.03	--
MW0141334	12-Ethyl-8-isobutylbacteriochlorophyllide d	C36H40MgN4O4	615.28	616.29	8.4486	Tryptamines,Cholines,Pigments	Pigments	MS1	0.6419	rp	C21434	-	124201684	-	-	11410.7	7064.14	6709.55	8263.43	5479.52	6884.21	7426.26	7403.86	7190.22	ko00860
MW0141333	12-Ethyl-8-isobutyl-3-vinylbacteriochlorophyllide d	C36H38MgN4O3	619.258	598.279	8.557	Tryptamines,Cholines,Pigments	Pigments	MS2-MetDNA	0.7532	rp	C21429	-	124201677	-	-	3877.62	3953	2866.48	3889.72	3081.7	3336.15	3643.71	3616.38	3643.16	ko00860
MW0141312	12(13)-EpOME;(12R,13S)-(9Z)-12,13-Epoxyoctadecenoic acid	C18H32O3	295.227	296.235	8.7784	FA	Oxidized lipids	MS2-MetDNA	0.9314	rp	C14826	HMDB0004702	5281128	-	-	208831	223764	122692	168269	150440	199638	188324	185375	185188	ko00591,ko01100
MW0141313	12(13)-EpOME-d	C18H28D4O3	299.258	300.26	10.3412	FA	Others	MS1	0.6519	rp	-	-	-	-	-	24188.5	17015.4	17317.2	10597.1	12591.9	11101	3822.37	3932.89	3711.62	--
MW0012083	11b-Hydroxyprogesterone	C20H28O4	369.154	332.199	6.2021	Aldehyde,Ketones,Esters	Ketones	MS2-MetDNA	0.6004	rp	-	HMDB0004031	44263342	-	-	3261.3	1735.8	1891.24	2583.88	2452.97	2862.35	2387.78	2317.67	2385.85	--
MW0012152	11S,15S-dihydroxy-14R-(S-glutathionyl)-5Z,8Z,12E-eicosatrienoic acid	C30H49N3O10S	614.303	643.314	8.4344	FA	FFA	MS1	0.5432	rp	-	HMDB0062478	52921902	-	-	11208.9	6334.91	9822.46	9715.78	4977.08	7807.71	9673.7	9595.86	9429.47	--
MW0012060	11,14,15-THETA	C20H34O5	336.225	354.241	8.4042	FA	Oxidized lipids	MS2-MetDNA	0.9134	rp	C14814	HMDB0004694	11954059	-	-	4583.77	5706.35	7793.91	7140.5	9794.24	6223.38	6561.29	6605.24	6535.27	ko00590,ko01100
MW0012046	11,12,15-THETA	C20H34O5	354.236	354.241	6.909	FA	Oxidized lipids	MS2-MetDNA	0.9698	rp	C14782	HMDB0004684	11954043	-	-	8977.35	13904.2	8891.91	9009.62	6954.27	10167.8	9171.22	9172.23	9222.95	ko00590,ko01100
MW0116808	10H-Phenothiazin-10-yl(piperidin-1-yl)methanone	C18H18N2OS	309.103	310.114	0.6557	Aldehyde,Ketones,Esters	Ketones	MS1	0.5539	rp	-	-	705775	-	-	10695.7	11931.1	12255.4	15781.5	14134.8	11234.9	12869.7	13031.5	12969.2	--
MW0129793	10-Oxo-11-octadecen-13-olide	C18H30O3	293.211	294.219	8.3706	Aldehyde,Ketones,Esters	Esters	MS1	0.97	rp	-	HMDB0029786	9882599	-	-	21811.4	20559.1	17261.8	24895.3	12199	19591.9	17620.1	17544.3	17542.8	--
MW0141738	1-heptadecanoyl-sn-glycerol 3-phosphate	C20H41O7P	464.277	424.259	8.6432	GP	PA	MS2-Search-DB	0.626	rp	-	-	-	-	-	7910.81	6598.28	7010.58	5635.63	5186.78	6908.7	7069.99	6984.08	6824.22	--
MW0129755	1-[3-(3-{2,4-dihydroxy-3-[(1E)-3-methylbut-1-en-1-yl]benzoyl}-4-(2,4-dihydroxyphenyl)-6-methyl-7-oxabicyclo[4.1.0]heptan-2-yl)-2,4-dihydroxyphenyl]-3-(2,4-dihydroxyphenyl)propan-1-one	C40H40O11	695.236	696.257	8.1955	Benzene and substituted derivatives	Benzene and substituted derivatives	MS1	0.5735	rp	-	HMDB0126456	131832874	-	-	2477.06	2134.79	1580.43	1960.58	1353.28	2223.89	1986.19	1981.56	1945.95	--
MW0012991	1-Stearoyl-2-arachidonoyl-sn-glycero-3-phospho-(1'-sn-glycerol)	C44H79O10P	797.543	798.541	0.6679	GP	PG	MS1	0.6965	rp	-	HMDB0010610	46891851	-	-	2794.25	2639.6	2742.88	1825.04	1671.93	2912.97	2193.17	2412.32	2370.99	--
MW0111868	1-Phospho-alpha-D-galacturonic acid	C6H11O10P	273.007	274.009	3.5215	Organic acid And Its derivatives	Organic acid And Its derivatives	MS1	0.6903	rp	C04037	-	440203	-	-	3818.59	1555.96	3551.54	562.53	1049.94	2225.11	2361.32	2357.75	2405.53	ko00053,ko00520,ko01100,ko01240
MW0141824	1-Palmitoyl-2-(5-hydroxy-8-oxo-6-octenoyl)-sn-glycero-3-phosphatidylcholine	C32H60NO10P	606.377	649.395	9.2293	GP	PC	MS1	0.6629	rp	C13901	-	5282305	-	-	39665.2	36829.3	38002	32004.7	27414.5	39538.2	37353.2	36499.2	37073	--
MW0141823	1-Palmitoyl-2-(5-hydroxy-8-oxo-6-octenedioyl)-sn-glycero-3-phosphatidylcholine	C32H60NO11P	664.38	665.39	9.5282	GP	PC	MS1	0.9112	rp	C13898	-	5282301	-	-	79801.9	72503	81336.1	88351.9	61620.6	93857.8	89185.2	86065.3	87916.2	--
MW0012944	1-Oleoylglycerophosphoinositol	C27H51O12P	598.336	598.312	8.6299	GP	PI	MS2-Insilico	0.5174	rp	-	HMDB0061693	86289645	-	-	4060.36	2731.77	4341.21	4496.08	3639.66	3368.6	2857.45	2759.18	2922.24	--
MW0103313	1-Methylguanosine	C11H15N5O5	296.099	297.107	1.8161	Nucleotide And Its metabolomics	Nucleotide and Its metabolomics	MS2-MetDNA	0.7632	rp	-	HMDB0001563	96373	-	-	2555.28	2379.13	2942.49	2592.39	2507.3	2759.1	3089.33	3016.57	3111.19	--
MW0012846	1-Linoleoyl-sn-glycero-3-phosphorylcholine	C26H50NO7P	554.302	519.332	8.2651	GP	PC	MS2-Search-DB	0.7798	rp	-	HMDB0010386	11988421	-	-	175108	182095	169076	178296	178823	202610	192285	188247	190795	--
MW0115604	1-Hydroxy-1-oxo-1.lambda.5-benzo[d][1,2]iodaoxol-3(1H)-one	C7H5IO4	174.93	279.923	0.7354	Benzene and substituted derivatives	Benzene and substituted derivatives	MS1	0.6773	rp	-	-	339496	-	-	17912.1	18021.2	16889.2	16954.3	19858.8	17925.6	19154	19799.6	19527.5	--
MW0011815	1-(7Z,10Z,13Z,16Z-docosatetraenoyl)-glycero-3-phosphate	C25H43O7P	526.283	486.275	8.2193	GP	PA	MS2-Insilico	0.5733	rp	-	HMDB0062310	52929754	-	-	38745.3	38569.6	30404.7	26219.9	28172.5	41869.9	36072	36121.1	35209	--
MW0141017	1-(3,4-Dihydroxyphenyl)-5-hydroxy-3-decanone	C16H24O4	279.157	280.168	8.7647	Alcohol and amines	Alcohols	MS1	0.6177	rp	C17748	-	14477879	-	-	9345.45	3576.52	3651.55	3340.16	2493.03	2182.63	4587.99	4475.31	4571.96	--
MW0011791	1-(1Z-Octadecenyl)-2-(5Z,8Z,11Z,14Z-eicosatetraenoyl)-sn-glycero-3-phosphocholine	C46H84NO7P	828.577	793.598	9.1784	GP	PC	MS2-Search-DB	0.5353	rp	-	HMDB0011253	24779390	-	-	62236.5	61004.7	54397.4	60906.3	47015.4	60804	65010.8	64664	63857.5	--
MW0162477	1-(1H-indol-3-yl)ethane-1,2-diol	C10H11NO2	159.064	177.079	2.3102	Alcohol and amines	Alcohols	MS2-MetDNA	0.996	rp	-	-	25202910	-	-	7519.34	10260.1	9594.71	9747.34	8346.75	8523.94	9200.53	9203.72	9274.82	--
MW0011784	1-(11Z-docosenoyl)-glycero-3-phosphate	C25H49O7P	544.342	492.322	8.9505	GP	PA	MS2-Insilico	0.5767	rp	-	HMDB0062304	52929762	-	-	4791.34	4509.23	4643.02	8106.4	4014.47	6594.07	4118.82	4696.83	4484.61	--
ZINC95914535	1,5-Dihydroxy-3-methoxy-8-[(2S,3R,4S,5S,6R)-3,4,5-trihydroxy-6-[[(2S,3R,4S,5R)-3,4,5-trihydroxyoxan-2-yl]oxymethyl]oxan-2-yl]oxyxanthen-9-one	C25H28O15	737.093	568.143	7.5698	Aldehyde,Ketones,Esters	Ketones	MS1	0.676	rp	-	-	14524491	-	-	107.38	65.02	75.12	113.49	51.33	7.68	601.76	581.81	604.12	--
MW0141092	1,2-Di-(9Z,12Z,15Z-octadecatrienoyl)-3-(8-(2E,4Z-decadienoyloxy)-5,6-octadienoyl)-sn-glycerol	C57H88O8	935.605	900.648	8.278	GL	TG	MS1	0.7066	rp	C13867	-	11954016	-	-	2452.1	1442.88	1196.5	980.47	595.56	1729.51	1715.37	1635.44	1612.75	--
MW0111671	1,1-Dibromo-3-iodo-2-propanone	C3H3Br2IO	378.723	341.757	0.9524	Aldehyde,Ketones,Esters	Ketones	MS1	0.5013	rp	-	HMDB0040189	23426733	-	-	4381.25	4383.48	4232.53	3187.63	2091.1	4277.86	4166.55	4011.31	4078	--
MW0116535	1,1'-Bis(2-hydroxy-3-methylcarbazole)	C26H20N2O2	374.128	392.152	2.2918	Heterocyclic compounds	Indole and Its derivatives	MS1	0.7184	rp	-	HMDB0040776	10408200	-	-	2305.35	6406.75	6685.37	1107.9	3305.02	3779.73	1211.6	1756.63	1865.13	--
MW0160419	(Z)-ethene-1,2-diol	C2H4O2	59.0142	60.0211	7.8381	Alcohol and amines	Alcohols	MS1	0.7395	rp	-	-	3036388	-	-	3.59543e+06	4.31697e+06	4.45947e+06	3.57439e+06	4.37743e+06	1.27879e+07	2.69455e+06	2.83096e+06	2.71848e+06	--
MW0128412	(Z)-Resveratrol 3-(2''-sulfoglucoside)	C20H22O11S	639.041	470.088	5.0505	Alcohol and amines	Alcohols	MS1	0.7133	rp	-	HMDB0037075	131752140	-	-	2946.81	3711.99	3685.35	3704.5	2806.05	3071.88	3319.6	3217.07	3200.9	--
MW0140727	(Z)-3-[4-Acetyloxy-5-(4,10-dihydroxy-7,9-dimethoxy-3-methyl-3,4-dihydro-1H-benzo[g]isochromen-5-yl)-8-hydroxy-7-methoxycarbonyl-3-methyl-3,4-dihydro-1H-isochromen-6-yl]-2-methoxyprop-2-enoic acid	C34H36O14	621.187	668.211	7.0672	Others	Others	MS1	0.885	rp	-	-	129008840	-	-	2500.47	2807.83	1726.18	2054.46	1142.17	1839.07	4570.84	4520.6	4555.89	--
MW0140582	(R)-2-Methylpyrrolidine	C5H11N	166.071	85.0891	4.2614	Heterocyclic compounds	Heterocyclic compounds	MS1	0.5966	rp	C20809	-	641544	-	-	33211.3	32489.8	31496.3	30674.7	31746	30374.2	32549	32755.5	33007.6	--
MW0140527	(E)-2-Methylgeranyl diphosphate	C11H22O7P2	327.082	328.084	5.3652	Organic acid And Its derivatives	Phosphoric acids	MS1	0.6955	rp	C20235	-	51351720	-	-	4362.21	5479.35	4317.45	4804.42	3366.08	4473.48	4838.04	4818.59	4847.79	--
MW0140489	(9R,10E,12Z,15Z)-9-Hydroperoxyoctadeca-10,12,15-trienoate	C18H30O4	311.213	310.214	10.5503	FA	Oxidized lipids	MS2-MetDNA	0.9303	rp	C19936	-	23724710	-	-	1584.44	1589.48	388.83	208.3	355.21	319.3	1560.48	1532.67	1491.61	--
MW0167876	(8E,10Z,13Z,16Z,19Z)-7-oxodocosa-8,10,13,16,19-pentaenoic acid	C22H32O3	343.226	344.235	10.7074	Others	Others	MS2-MetDNA	0.7619	rp	-	-	132472312	-	-	4428.11	6106.99	5896.85	4479.08	4288.45	3962.2	5472.75	5450.78	5481.86	--
MW0166634	(7Z,10Z,13R,14E,16Z,19Z)-13-hydroxydocosa-7,10,14,16,19-pentaenoic acid	C22H34O3	328.236	346.251	10.7053	FA	Oxidized lipids	MS2-MetDNA	0.9937	rp	-	-	102571773	-	-	221654	230868	207336	178513	179953	148138	212827	208787	213102	--
MW0161518	(5Z,8Z,10E,14Z)-12-hydroxyicosa-5,8,10,14-tetraenoic acid	C20H32O3	321.233	320.235	9.1295	FA	Oxidized lipids	MS2-MetDNA	0.9857	rp	-	-	13786989	-	-	165516	165852	127039	158230	93084	170088	91439.9	107218	107002	--
MW0103943	(5-ethenyl-2-hydroxyphenyl)oxidanesulfonic acid	C8H8O5S	250.98	216.009	0.4452	Organic acid And Its derivatives	Organic acid And Its derivatives	MS1	0.678	rp	-	HMDB0124978	131831536	-	-	4880.33	5013.25	3998.75	4843.58	5047.65	3445.9	4917.27	5177.64	5218.02	--
MW0164300	(4S)-5-chloro-4-hydroxy-2-oxopentanoate	C5H6ClO4-	333.956	164.995	4.4449	Organic acid And Its derivatives	Organic acid And Its derivatives	MS1	0.7229	rp	-	-	49859580	-	-	23353.5	23716.4	23470	23591.6	22820.6	23248.1	24028.2	24328.8	24277.7	--
ZINC14813402	(4S)-4-Hydroxy-4-[(E,3R)-3-hydroxybut-1-enyl]-3-(hydroxymethyl)-5,5-dimethylcyclohex-2-en-1-one	C13H20O4	239.127	240.136	7.0317	Aldehyde,Ketones,Esters	Ketones	MS1	0.6317	rp	-	-	10977562	-	-	17555.5	13830	18921.3	15482.6	13420.1	9883.38	18071.2	17986.3	18072.7	--
MW0166856	(4S)-3-[2-[3-[[(2R)-4-[[[(2R,3S,4R,5R)-5-(6-aminopurin-9-yl)-4-hydroxy-3-phosphonatooxyoxolan-2-yl]methoxy-oxidophosphoryl]oxy-oxidophosphoryl]oxy-2-hydroxy-3,3-dimethylbutanoyl]amino]propanoylamino]ethylsulfanylcarbonyl]-4-hydroxy-4-phenylbutanoate	C32H41N7O20P3S-5	967.133	968.134	0.6495	Others	Others	MS1	0.5807	rp	-	-	122706521	-	-	3814.93	2818.17	3219.93	4959.36	4768.99	4356.07	3408.77	3414.65	3485.08	--
MW0164044	(4R)-4-[[(2S)-2-[[(2R)-2-[(2R,3S,4R,5S)-5-acetamido-3-hydroxy-2-(hydroxymethyl)oxan-4-yl]oxypropanoyl]amino]propanoyl]amino]-5-[[(2S)-6-azaniumyl-6-carboxy-1-(1-carboxyethylamino)-1-oxohexan-2-yl]amino]-5-oxopentanoate	C29H48N6O15	801.315	720.318	7.9253	Others	Others	MS1	0.5744	rp	-	-	46173341	-	-	10259.5	7831.55	7364.78	6385.1	4263.02	8594.46	7929.46	7767.75	7779.28	--
ZINC13302655	(4Bs,8aS,10S)-3,10-dimethoxy-4b,8,8-trimethyl-2-propan-2-yl-5,6,7,8a,9,10-hexahydrophenanthren-4-ol	C22H34O3	345.242	346.251	9.2665	Alcohol and amines	Alcohols	MS1	0.9527	rp	-	-	21159045	-	-	47861.8	66045.4	44387.6	83460.4	56393.5	98384.4	74279	73391.3	73347.7	--
MW0011302	(3β,5.Xi.,8α,9β,10α,16β)-16-Hydroxykauran-3-yl β-D-glucopyranoside	C26H44O7	467.3	468.309	6.2335	Terpenoids	Terpene	MS1	0.6668	rp	-	-	23786450	-	-	5687.22	4011.65	652.77	2463.94	6525.33	726.27	3351.85	3356.09	3247.41	--
MW0011173	(3beta,17alpha,23S)-17,23-Epoxy-3,28,29-trihydroxy-27-norlanost-8-en-24-one	C29H46O5	473.326	474.334	6.7532	Aldehyde,Ketones,Esters	Ketones	MS2-Insilico	0.6455	rp	-	HMDB0035221	73816066	-	-	4825.6	3660.78	4006.74	3647.18	3065.97	4118.36	4023.06	4065.87	4032.48	--
MW0011147	(3b,16a,21b,22a)-12-Oleanene-3,16,21,23,28-pentol-22-angeloyloxy-23-al	C35H54O7	621.359	586.387	7.0589	Aldehyde,Ketones,Esters	Esters	MS1	0.7481	rp	-	HMDB0032832	131751326	-	-	3266.55	6874.21	3190.97	6472.73	4334.18	9205.57	5256.09	5278.52	5226.36	--
MW0168178	(3aS,4S,7aS)-4-[2-(5-hydroxy-2-methylphenyl)ethyl]-7a-methyl-2,3,3a,4,6,7-hexahydroindene-1,5-dione	C19H24O3	321.146	300.173	7.352	Benzene and substituted derivatives	Phenolics	MS2-MetDNA	0.5734	rp	-	-	14372344	-	-	11120	6986.1	9134.93	7736.43	3315.69	5025.75	6275.29	6053.07	5269.22	--
MW0011126	(3a,5b,7a,12a)-24-[(carboxymethyl)amino]-1,12-dihydroxy-24-oxocholan-3-yl-b-D-Glucopyranosiduronic acid	C32H51NO12	554.347	641.341	8.419	Organic acid And Its derivatives	Organic acid And Its derivatives	MS1	0.9671	rp	-	HMDB0002472	53477752	-	-	2.32111e+06	2.03478e+06	2.1531e+06	2.03743e+06	1.52855e+06	2.12158e+06	2.18165e+06	2.18019e+06	2.15891e+06	--
MW0165405	(3S,4S,5R,6R)-6-(hydroxymethyl)piperidin-1-ium-2,3,4,5-tetrol	C6H14NO5+	215.053	180.087	1.4014	Heterocyclic compounds	Heterocyclic compounds	MS1	0.7378	rp	-	-	90657318	-	-	3528.48	3828.25	4025.07	3871.11	4127.73	3126.96	3560.49	3580.48	3610.17	--
MW0140389	(3S,2'S)-4-Ketomyxol 2'-alpha-L-fucoside	C46H64O8	743.448	744.46	9.1302	Terpenoids	Terpene	MS1	0.81	rp	C15942	-	23724613	-	-	70881.5	88332.9	67328.5	80639.4	57140.5	79088.6	79019.7	77849.8	78596.7	--
MW0166788	(3R,4S,9R,11R)-27-(4-hydroxyphenyl)-4-methylheptacosane-3,9,11-triol	C34H62O4	533.454	534.465	10.5243	FA	Others	MS1	0.8501	rp	-	-	122706298	-	-	805113	618806	649008	528322	487291	436900	22950.8	23009	23563.8	--
MW0166738	(3R,4R,8S,9S,11S,12S)-6-carbamoyl-8-(dimethylazaniumyl)-3,4,12,15-tetrahydroxy-1-methyl-7,13-dioxo-2-oxapentacyclo[9.8.0.03,12.04,9.014,19]nonadeca-5,14(19),15,17-tetraen-5-olate	C22H24N2O9	495.118	460.148	3.4343	Others	Others	MS2-MetDNA	0.6183	rp	-	-	122706118	-	-	7321.16	4501.54	6275.07	3333.36	4550.81	4904.83	4839.28	4813.33	4795.8	--
MW0168068	(3R,4R,5S,6R)-6-(hydroxymethyl)oxane-2,3,4,5-tetrol	C6H12O6	217.029	180.063	0.7802	Alcohol and amines	Alcohols	MS2-MetDNA	0.9802	rp	-	-	439507	-	-	127139	99993.8	140450	142269	160018	159198	138321	138276	139084	--
MW0167079	(3R)-3-(6-hydroxy-1,3-benzodioxol-5-yl)-2,4-dihydrochromene-3,7-diol	C16H14O6	322.077	302.079	5.0364	Benzene and substituted derivatives	Benzene and substituted derivatives	MS2-MetDNA	0.7995	rp	-	-	129320482	-	-	2748.04	2854.07	2117.35	3126.59	2567.14	2703.22	2797.11	2835.52	2795.04	--
MW0011289	(3'-sulfo)Galβ-Cer(d18	C46H89NO11S	844.607	863.616	9.3407	Others	Others	MS1	0.7395	rp	-	HMDB0012316	24779582	-	-	250.17	146.59	75671.4	20834.5	176782	223147	3377.48	1671.75	65263.4	--
MW0165750	(2S,4aS,6aS,6bR,10S,12aS,14bR)-10-hydroxy-2,4a,6a,6b,9,9,12a-heptamethyl-13-oxo-3,4,5,6,6a,7,8,8a,10,11,12,14b-dodecahydro-1H-picene-2-carboxylate	C30H45O4-	468.322	469.332	8.2979	Organic acid And Its derivatives	Organic acid And Its derivatives	MS1	0.8191	rp	-	-	90658411	-	-	18577.1	22160.4	19348.9	18148.8	20441.2	18609.9	18752.9	18578.2	18389.2	--
ZINC38321656	(2S,3R,4S,5S,6R)-2-[[(2R,3S)-2-(3,4-Dihydroxyphenyl)-3,7-dihydroxy-3,4-dihydro-2H-chromen-5-yl]oxy]-6-(hydroxymethyl)oxane-3,4,5-triol	C21H24O11	468.149	452.132	2.284	Alcohol and amines	Alcohols	MS1	0.6909	rp	-	-	6324898	-	-	713.27	2022.63	2014.51	2459.45	1259.11	851.49	1758.79	1615.81	1790.39	--
MW0160841	(2S,3R,4S,5S,6R)-2-[7-hydroxy-2-(4-hydroxy-3-methoxyphenyl)-3-[(2S,3R,4S,5S,6R)-3,4,5-trihydroxy-6-(hydroxymethyl)oxan-2-yl]oxychromenylium-5-yl]oxy-6-(hydroxymethyl)oxane-3,4,5-triol	C28H33O16+	624.162	625.177	7.0657	Alcohol and amines	Alcohols	MS1	0.8978	rp	-	-	5488811	-	-	2043.47	2360.93	1656.26	2108.82	1220.21	1586.93	4092.53	4009.79	4088.46	--
MW0161828	(2S,3R,4S)-3,4-dihydroxy-2-[(2R,3R,4R,5R,6S)-2,4,5-trihydroxy-6-methyloxan-3-yl]oxy-3,4-dihydro-2H-pyran-6-carboxylate	C12H17O10-	490.031	321.082	4.1217	Organic acid And Its derivatives	Organic acid And Its derivatives	MS1	0.6311	rp	-	-	21589104	-	-	3278.06	2621.33	3766.81	2817.68	2750.67	3734.1	2861.89	2681.02	2841.75	--
MW0164281	(2S)-2-azaniumyl-5-[[(2R)-1-[[2-[4-[3-[[2-[[(2R)-2-[[(4S)-4-azaniumyl-4-carboxylatobutanoyl]amino]-3-sulfanylpropanoyl]amino]acetyl]amino]propylazaniumyl]butylamino]-2-oxoethyl]amino]-1-oxo-3-sulfanylpropan-2-yl]amino]-5-oxopentanoate	C27H50N9O10S2+	723.298	724.312	8.9383	Aldehyde,Ketones,Esters	Esters	MS1	0.7101	rp	-	-	49852324	-	-	5422.97	4025.2	4791.93	4648.8	4989.29	5378.51	5320.76	5119.89	5303.54	--
MW0166212	(2S)-2-azaniumyl-5-[[(1R)-1-carboxylato-2-[(E)-prop-1-enyl]sulfanylethyl]amino]-5-oxopentanoate	C11H17N2O5S-	324.048	289.086	5.6232	Aldehyde,Ketones,Esters	Esters	MS1	0.7387	rp	-	-	91820095	-	-	2007.08	1018.63	1685.98	1124.54	756.23	1559.94	1733.3	1676.54	1664.9	--
MW0163852	(2S)-2-azaniumyl-3-(7-chloro-1H-indol-3-yl)propanoate	C11H11ClN2O2	278.07	238.051	2.7672	Others	Others	MS2-MetDNA	0.5153	rp	-	-	45266734	-	-	4143.63	4626.88	3231.17	3800.95	5063.38	3607.66	4211.6	4128.35	4134.53	--
MW0163499	(2S)-2-azaniumyl-2-(4-hydroxyphenyl)acetate	C8H9NO3	152.035	167.058	0.1115	Aldehyde,Ketones,Esters	Esters	MS1	0.735	rp	-	-	40634452	-	-	21957.8	16399.8	7180.04	15596	19257.4	22380.2	17515	15948.3	16442.2	--
MW0164211	(2R,3S,5S,10R,13S)-2,3-dihydroxy-10,13-dimethyl-17-[(2S,3R,4R,5S)-3,4,7-trihydroxy-5,6-dimethylheptan-2-yl]-1,2,3,4,5,7,8,9,11,12,14,15,16,17-tetradecahydrocyclopenta[a]phenanthren-6-one	C28H48O6	515.309	480.345	7.8657	Aldehyde,Ketones,Esters	Ketones	MS1	0.5767	rp	-	-	46926212	-	-	2300.37	2163.42	1644.15	2075.61	1130.93	2387.56	1684.24	1657.06	1658.73	--
ZINC85491830	(2R,3R,4S,5S,6R)-2-[[(2R,3S,4S,5R,6S)-6-[2-(3,4-Dihydroxyphenyl)-5,7-dihydroxychromenylium-3-yl]oxy-3,4,5-trihydroxyoxan-2-yl]methoxy]-6-(hydroxymethyl)oxane-3,4,5-triol	C27H31O16+	592.135	611.161	0.8462	Alcohol and amines	Alcohols	MS1	0.5508	rp	-	-	11968393	-	-	1120.39	2023.21	5710.9	2474.98	7057.89	4590.31	3706.97	3689.62	3756.73	--
ZINC42966396	(2R,3R,4S,5S,6R)-2-[(3R,5R)-5-Hydroxy-1-(4-hydroxy-3-methoxyphenyl)-7-(4-hydroxyphenyl)heptan-3-yl]oxy-6-(hydroxymethyl)oxane-3,4,5-triol	C26H36O10	529.214	508.231	9.0398	Alcohol and amines	Alcohols	MS1	0.523	rp	-	-	10973237	-	-	3691.05	2274.68	2254.45	2832.52	2088.64	2357.63	2738.03	2694.13	2702.52	--
MW0140291	(2R,3R)-3-Methylornithinyl-N6-lysine	C12H26N4O3	309.17	274.2	7.036	Organic acid And Its derivatives	Organic acid And Its derivatives	MS2-MetDNA	0.8608	rp	C20278	-	57339222	-	-	3626.7	2869.25	3915.06	3231.49	2977.76	3289.36	7909.34	7760.97	7905.58	ko00300,ko01100
MW0140289	(2R,3R)-3-Methylglutamyl-5-semialdehyde-N6-lysine	C12H23N3O4	308.147	273.169	9.2447	Organic acid And Its derivatives	Organic acid And Its derivatives	MS2-MetDNA	0.6285	rp	C20279	-	71448982	-	-	11989.5	6720.2	7534.16	7417.02	5665.36	4917.36	7156.17	6986.19	7001.6	ko00300,ko01100
ZINC70454924	(2R)-3-(3,4-Dihydroxyphenyl)-2-[(E)-3-[3-[(Z)-1-(3,4-dihydroxyphenyl)-3-methoxy-3-oxoprop-1-en-2-yl]oxy-4-hydroxyphenyl]prop-2-enoyl]oxypropanoic acid	C28H24O12	405.054	552.127	4.1289	Benzene and substituted derivatives	Benzene and substituted derivatives	MS1	0.5207	rp	-	-	45258781	-	-	4225.23	4085.14	5198.17	4437.01	3781.42	3996.86	4058.45	4061.94	4073.12	--
MW0163181	(2R)-2-hydroxy-3-phosphonatooxypropanoate	C3H4O7P-3	181.965	182.97	0.766	Aldehyde,Ketones,Esters	Esters	MS1	0.7176	rp	-	-	25245548	-	-	79075.9	79239.3	71335.2	80853.7	68509.7	65403.4	73889.8	73610.2	73826.4	--
MW0160227	(2R)-2-amino-3-hydrosulfonylpropanoic acid	C3H7NO4S	187.977	153.01	1.0891	Others	Others	MS2-MetDNA	0.6157	rp	-	-	439270	-	-	7321.61	6838.88	6686.37	11228.1	4512.47	9483.3	9828.96	10132.2	10064	--
ZINC13385782	(2R)-2-Hydroxy-2-(4-chlorobenzyl)-2,3-dihydrobenzofuran-3-one	C15H11ClO3	310.99	274.04	1.2186	Benzene and substituted derivatives	Benzene and substituted derivatives	MS1	0.7097	rp	-	-	101077896	-	-	366.42	1175.49	352.04	832.58	823.74	932.3	1107.04	1007.65	1097.63	--
MW0127826	(2,6-dihydroxy-3-{5-hydroxy-8,8-dimethyl-4-oxo-4H,8H-pyrano[3,2-g]chromen-2-yl}phenyl)oxidanesulfonic acid	C20H16O10S	447.033	448.046	0.6245	Organic acid And Its derivatives	Organic acid And Its derivatives	MS2-Insilico	0.5239	rp	-	HMDB0127446	131833801	-	-	94353.6	84336.4	136640	83133.1	109302	104214	84789.3	84798.6	85217.6	--
ZINC85489089	(1S,5R,8R,9R,10S,11R,13R,14S,15R,16R)-7-Ethyl-5-methyl-12-methylidene-7-azahexacyclo[7.6.2.210,13.01,8.05,16.010,15]nonadecane-11,14-diol	C22H33NO2	342.24	343.251	11.0211	Alcohol and amines	Alcohols	MS1	0.6842	rp	-	-	124511065	-	-	2449.98	2256.77	2322.95	1003.27	930.07	1357.79	2117.06	2016.39	2118.33	--
ZINC95544873	(1S,4R,7S,10S,13S,16S)-24-Hydroxy-7-(hydroxymethyl)-10-[(4-methoxyphenyl)methyl]-4,9,13,15,29-pentamethyl-22-oxa-3,6,9,12,15,29-hexazatetracyclo[14.12.2.218,21.123,27]tritriaconta-18,20,23,25,27(31),32-hexaene-2,5,8,11,14,30-hexone	C40H48N6O10	807.307	772.343	8.8125	Lignans and Coumarins	Lignans	MS1	0.5639	rp	-	-	14390137	-	-	5734.78	7698.26	6961.89	5536.69	6495.14	3075.62	8611.8	8436.1	7478.82	--
ZINC13334196	(1S,3R)-6-Methoxy-3,7-dimethyl-3,4-dihydro-1H-isochromene-1,8-diol	C12H16O4	245.079	224.105	5.3654	Alcohol and amines	Alcohols	MS1	0.6991	rp	-	-	21576173	-	-	10986	15527.6	13130.5	15525.7	12089.5	16335.9	14984.5	14866.7	14814.3	--
ZINC95911768	(1S,2R,3S)-2-(3,5-Dihydroxyphenyl)-1-[(R)-hydroxy-(4-hydroxy-3-methoxyphenyl)methyl]-3-(4-hydroxy-3-methoxyphenyl)-2,3-dihydro-1H-indene-4,6-diol	C30H28O9	567.138	532.173	7.5777	Alcohol and amines	Alcohols	MS1	0.9016	rp	-	-	5317787	-	-	2982.42	2596.79	2661	2061.59	1938.93	2343.17	5852.87	5682.86	5863.56	--
ZINC15206162	(1R,2R)-2-(2-Hydroxyethyl)-3-(hydroxymethyl)-4-methylcyclopent-3-en-1-ol	C9H16O3	171.102	172.11	0.2813	Alcohol and amines	Alcohols	MS1	0.6882	rp	-	-	10975947	-	-	12715.8	8138.09	3895.01	2819.32	4153.62	2811.13	2971.21	2979.42	2888.89	--
MW0165910	(1R,2E,7S,8R)-4-(hydroxymethyl)-1,8-dimethyl-12-propan-2-yltricyclo[9.3.0.03,7]tetradeca-2,11-diene-4,9-diol	C20H32O3	677.438	320.235	9.121	Alcohol and amines	Alcohols	MS1	0.9493	rp	-	-	90658912	-	-	12036.9	15419.5	12919.1	17766.2	10197.8	16653.2	15595.8	15646.8	15694.1	--
MW0164261	(1E,3E)-6-hydroxy-5,6-dioxohexa-1,3-dien-1-olate	C6H5O4-	96.0195	141.019	1.0725	Aldehyde,Ketones,Esters	Esters	MS1	0.6501	rp	-	-	49791980	-	-	1673.57	2368.37	4436.24	2310.16	4716.83	3721.83	3177.7	3142.39	3178.61	--
ZINC14856008	(1Ar,3S,5R,7R,7aR,7bS)-1,1,7,7a-tetramethyl-2,3,5,6,7,7b-hexahydro-1aH-cyclopropa[a]naphthalene-3,5-diol	C15H24O2	235.169	236.178	7.8633	Alcohol and amines	Alcohols	MS1	0.6218	rp	-	-	102463571	-	-	2018.51	2766.01	1668.13	1601.03	3747.71	2954.04	3028.2	3035.7	2949.75	--
MW0010828	(13R,14R)-7-Labdene-13,14,15-triol	C20H36O3	359.221	324.266	9.0434	Alcohol and amines	Alcohols	MS1	0.564	rp	-	HMDB0034958	340130	-	-	10982.1	10916.2	8846.79	12539.5	8354.32	13816.3	11759.2	11731	11759.5	--
MW0140188	(10S)-Juvenile hormone III diol	C16H28O4	305.173	284.199	9.2447	Hormones and hormone related compounds	Hormones and hormone related compounds	MS2-MetDNA	0.9464	rp	C16505	-	10859043	-	-	22048	13301.8	14263.2	12445.6	9520.85	9707.23	14422	14177.5	14403.7	ko00981
MW0140062	(-)-Sophorol	C16H12O6	323.042	300.063	5.6486	Heterocyclic compounds	Heterocyclic compounds	MS2-MetDNA	0.8872	rp	C16228	-	23724668	-	-	6979.73	2454.04	9389.86	1443.97	1917.72	5135.31	5170.01	5078.23	5109.08	--
MW0140050	(-)-Medicocarpin;Medicarpin 3-O-glucoside	C22H24O9	469.085	432.142	5.0357	Flavonoids	Flavonoid	MS2-MetDNA	0.7221	rp	C16223	HMDB0033855	23724664	-	-	11795.1	13370.9	11196	7990.67	8455.87	9929.41	11486.2	11487.6	11255.1	--
ZINC85639210	(+)-Phytocassane C	C20H30O3	657.413	318.219	8.6122	Alcohol and amines	Alcohols	MS1	0.9694	rp	-	-	10041597	-	-	2051.59	3975.36	947.12	4955.54	2243.48	5139.71	3081.7	3001.72	3075.31	--
MW0140080	(+)-6a-Hydroxymaackiain	C16H12O6	320.068	300.063	5.0357	Flavonoids	Flavonoid	MS2-MetDNA	0.8228	rp	C16230	-	9543463	-	-	5165.2	5663.54	6285.98	5421.47	4529.03	5552.92	5727.49	5836.52	5897.63	--
