# Supplementary material for: Chronic stress–induced ANPEP drives liver cancer progression by increasing glutathione synthesis and inhibiting ferroptosis
Source: J Clin Invest. 2025 Dec 2;136(4):e195685. doi: 10.1172/JCI195685 (PMC12904706; doi:10.1172/JCI195685)
Supplement: Supplemental table 10 [file jci-136-195685-s309.xlsx]

## Sheet: Sheet1
Gene name	Ensembl ID
MMP12	ENSG00000262406.3
PDGFA	ENSG00000197461.13
FOS	ENSG00000170345.10
ANPEP	ENSG00000166825.15
RGS1	ENSG00000090104.12
CYBB	ENSG00000165168.8
CD274	ENSG00000120217.14
GRK4	ENSG00000125388.20
HK3	ENSG00000160883.11
TNFRSF14	ENSG00000157873.17
ITGAX	ENSG00000140678.17
IL11	ENSG00000095752.7
TAP2	ENSG00000204267.16
RSC1A1	ENSG00000215695.1
ANXA8	ENSG00000265190.7
OAS3	ENSG00000111331.13
SLC7A2	ENSG00000003989.18
KCNIP4	ENSG00000185774.16
PTGS1	ENSG00000095303.17
FCRL5	ENSG00000143297.19
SYT11	ENSG00000132718.9
PENK	ENSG00000181195.11
RAPGEF4	ENSG00000091428.18
CDKL1	ENSG00000100490.9
CTLA4	ENSG00000163599.17
PLA2G2D	ENSG00000117215.15
SMCO1	ENSG00000214097.5
OASL2P	ENSG00000283542.1
CCDC78	ENSG00000162004.18
ADAL	ENSG00000168803.16
