# Supplementary material for: Chronic stress–induced ANPEP drives liver cancer progression by increasing glutathione synthesis and inhibiting ferroptosis
Source: J Clin Invest. 2025 Dec 2;136(4):e195685. doi: 10.1172/JCI195685 (PMC12904706; doi:10.1172/JCI195685)
Supplement: Supplemental table 2 [file jci-136-195685-s310.xlsx]

## Sheet: Sheet1
Index	Compounds	Formula	Precursor(g/mol)	Mass(g/mol)	RT(min)	Class I	Class II	MS_level	score	source	cpd_ID	HMDB	Pubchem CID	CAS	Metlin	control-2-FBS	control-4-FBS	control-5-FBS	Stress-2-FBS	Stress-3-FBS	Stress-4-FBS	mix01	mix02	mix03	kegg_map
MW0011883	1,2-Dilinoleoyl-sn-glycero-3-phosphocholine	C44H80NO8P	782.566	781.562	9.3298	GP	PC	MS1	0.6586	rp	-	HMDB0008138	5288075	998-06-1	-	5.15264e+06	1.72456e+06	1.55564e+06	5.79476e+06	1.06849e+07	7.82864e+06	3.67856e+06	3.68549e+06	3.41152e+06	--
MEDP0058	L-Saccharopine	C11H20N2O6	259.128	276.132	5.0258	Amino acid and Its metabolomics	Amino acids	MS2-Search-DB	0.7646	rp	C00449	HMDB0000279	160556	997-68-2	-	7519.19	8474.87	8457.45	8063.25	9046.24	8303.55	8662.57	8647.45	8625.87	ko00300,ko00310,ko01100,ko01230
MW0126295	Pyrazine-2-carboxylic acid	C5H4N2O2	125.039	124.027	1.1466	Organic acid And Its derivatives	Organic acid And Its derivatives	MS2-Search-DB	0.6101	rp	C19915	HMDB0059734	1047	98-97-5	-	149463	150731	152371	150570	155320	158608	157094	157473	157759	--
MEDP1031	1-Phenylethanol	C8H10O	105.069	122.073	12.0907	Benzene and substituted derivatives	Benzene and substituted derivatives	MS2-Search-DB	0.6084	rp	C05853	HMDB0033944	7409	98-85-1	-	1285.23	1403.65	1602.59	1571.72	1653.81	2371.96	978.48	1532.83	1710.33	ko00360
MEDN0017	D-Pyroglutamic acid	C5H7NO3	130.049	129.043	0.785	Amino acid and Its metabolomics	Amino acid derivatives	MS2-Search-Local	0.7941	rp	C01879	HMDB0000267	439685	98-79-3	-	57801.1	51861.5	62817.2	65322.1	62482.1	61784.7	65583.9	66275.8	66808.8	ko00480,ko01100
MEDP1242	4-tert-butylbenzoic acid	C11H14O2	161.095	178.099	7.0424	Benzene and substituted derivatives	Phenolic acids	MS2-Search-Local	0.7228	rp	C14535	-	7403	98-73-7	-	8532.78	8696.89	7830.54	9140.49	7067.19	9633.55	13996.1	14234.5	14031.6	--
MW0063766	Terpineol	C10H18O	137.132	154.136	12.223	Terpenoids	Terpene	MS2-Search-DB	0.8932	rp	C16772	-	17100	98-55-5	-	1695.22	3456.8	1814.55	2791.97	2411.69	5201.69	2518.75	2687.55	2662.62	--
MW0011795	1-(1Z-Octadecenyl)-sn-glycero-3-phosphocholine	C26H54NO6P	508.374	507.369	9.2245	GP	PC	MS2-Search-DB	0.8104	rp	-	HMDB0013122	24779527	97802-55-6	-	301239	293335	293975	421216	268637	330712	328785	328787	328042	--
MW0011789	1-(1Z-Hexadecenyl)-sn-glycero-3-phosphocholine	C24H50NO6P	502.325	479.338	8.9668	GP	PC	MS2-Search-DB	0.7161	rp	-	HMDB0010407	10917802	97802-53-4	-	35000.4	27158.1	25859.4	39988.5	23116.7	28962.8	32627.3	32779.7	32776.5	--
MW0126826	Topiramate	C12H21NO8S	362.093	339.099	0.7236	Heterocyclic compounds	Heterocyclic compounds	MS2-Search-DB	0.5241	rp	-	HMDB0005034	44309678	97240-79-4	-	37508.3	34869.5	37290.8	43426	42305.6	51408.9	45195.6	44986.8	44842.2	--
MEDP0525	N-Acetyl-L-alanine	C5H9NO3	154.041	131.058	2.1904	Amino acid and Its metabolomics	Amino acid derivatives	MS2-Search-DB	0.5171	rp	-	HMDB0000766	88064	97-69-8	-	98793.8	106508	105310	107874	107233	106910	109196	109469	109002	--
MW0011907	1,2-Dioleoyl-sn-glycero-3-phosphoethanolamine-N-methyl	C42H80NO8P	780.549	757.562	0.3248	GP	PE	MS2-Search-DB	0.7367	rp	-	HMDB0010565	9547032	96687-23-9	-	55541.4	185096	135766	92968.2	53218.4	94191.8	29912.1	66178.7	61153.2	--
MW0124206	gamma-Butyrolactone	C4H6O2	190.107	86.0368	2.5138	Aldehyde,Ketones,Esters	Ketones	MS2-Search-DB	0.7627	rp	C01770	HMDB0000549	7302	96-48-0	-	132611	8207.18	142447	196008	99407.2	8943.96	104603	109333	58671.8	--
MW0118640	2-Imidazolidinethione	C3H6N2S	166.041	102.025	0.7544	Aldehyde,Ketones,Esters	Ketones	MS2-Search-DB	0.5883	rp	C14398	-	2723650	96-45-7	-	22631.3	24032	23112.3	22644.8	24014	23388.6	22262.6	22418.8	22341.6	--
MW0103332	2'-Deoxyadenosine	C10H13N5O3	274.091	251.102	1.7573	Nucleotide And Its metabolomics	Nucleotide and Its metabolomics	MS2-Search-Local	0.7309	rp	C00559	HMDB0000101	13730	958-09-8	-	6645.28	7955.11	7808.88	7416.93	8914.71	6873.44	5899.52	6138.75	6331.47	ko00230,ko01100,ko02010
MW0157377	Teleocidin B-1;(4S,7S,10S,13R)-13-Ethenyl-1,3,4,5,7,8,10,11,12,13-decahydro-4-(hydroxymethyl)-8,10,13-trimethyl-7,10-diisopropyl-6H-benzo[g][1,4]diazonino[7,6,5-cd]indol-6-one	C28H41N3O2	452.312	451.32	7.8799	Benzene and substituted derivatives	Benzene and substituted derivatives	MS2-Insilico	0.5693	rp	C05150	-	185384	95044-71-6	-	3504.69	3938	3464.04	4419.99	2156.22	1661.79	3375.46	3178.7	3409.67	--
MW0141081	1,2,4,5-Tetramethylbenzene;Durene	C10H14	119.085	134.11	11.7044	Benzene and substituted derivatives	Benzene and substituted derivatives	MS1	0.7168	rp	C14534	-	7269	95-93-2	-	3252.99	5441.11	3172.16	10257.4	2899.09	5828.27	5879.57	7039.89	6779.85	--
MW0002223	2,4-Diaminotoluene	C7H10N2	123.096	122.084	4.2375	Benzene and substituted derivatives	Benzene and substituted derivatives	MS2-Search-DB	0.6159	rp	C14401	HMDB0041799	7261	95-80-7	-	32095.9	31729.3	32350.6	31965.8	33085.2	34257	34337.7	34338.8	34441.3	--
MW0145223	Arachidonoyl Ethanolamide-d4	C22H33D4NO2	352.317	351.308	7.1469	Alcohol and amines	Amines	MS2-Search-DB	0.6797	rp	-	-	24762159	946524-40-9	-	38393.2	31682.9	25330.3	32499.1	25893.7	8165.39	26359.3	26507.6	26158.7	--
MEDP1857	Eicosanoyl-EA	C22H45NO2	356.351	355.345	7.471	Organic acid And Its derivatives	Organic acid And Its derivatives	MS2-Search-DB	0.7767	rp	-	-	3787294	94421-69-9	-	352419	423725	332635	300542	226846	119608	257789	258699	257777	--
MEDP1163	Palmitoyl-EA	C18H35NO2	300.289	297.267	10.2614	Alcohol and amines	Amines	MS2-MetDNA	0.7502	rp	-	-	4671	94421-67-7	-	4965.32	5363.12	5315.04	4812.12	5492.13	4183.83	4723.43	4863.58	4703.56	--
MW0111019	Docosanoyl ethanolamide	C24H49NO2	468.343	383.376	10.0524	Alcohol and amines	Amines	MS2-Search-DB	0.5685	rp	-	-	3023585	94109-05-4	-	26205.4	23050	23806.5	36291.7	23077.9	33162	29832.4	29838.8	29619	--
MW0110571	1-(3,5-Dimethyl-1H-pyrazol-4-yl)ethanamine	C7H13N3	123.096	139.111	2.2837	Alcohol and amines	Amines	MS1	0.5914	rp	-	-	3136377	936939-96-7	-	35.16	818.65	42.71	5.87	750.76	862.13	170.71	274.14	481.5	--
MW0125814	Nintedanib	C31H33N5O4	540.268	539.253	6.7971	Heterocyclic compounds	Heterocyclic compounds	MS2-Search-DB	0.5415	rp	D10481	-	135423438	928326-83-4	-	9844.16	12822.7	6955.22	17718.6	11160	24382.2	12746.6	12656.5	12507	--
MW0014042	3-Hexen-1-ol, (Z)-	C6H12O	218.211	100.089	3.8551	Organic acid And Its derivatives	Organic acid And Its derivatives	MS2-Search-DB	0.5847	rp	C08492	HMDB0030003	5281167	928-96-1	-	69616.5	58118.1	96396.9	51703.8	41310.4	21189.9	63305.2	63245.9	63249.4	ko00592
MW0014460	4-Hexen-1-ol, (E)-	C6H12O	142.122	100.089	3.4705	Organic acid And Its derivatives	Organic acid And Its derivatives	MS2-MetDNA	0.7047	rp	-	-	641248	928-92-7	-	653.58	693.86	656.56	815.62	924.88	563.31	1477.22	1541.18	1636.73	--
MW0058117	PE(16:0/16:0)	C37H74NO8P	737.479	691.515	9.2396	GP	PE	MS2-MetDNA	0.6005	rp	-	HMDB0008923	445468	923-61-5	-	5267.73	5195.67	3951.78	5074.11	5579.24	7201.73	4774.19	4921.12	5097.63	--
MW0108411	N-(2'-Oxobi(cyclohex)yl)acetamide	C14H23NO2	298.126	237.173	7.0528	Alcohol and amines	Amines	MS1	0.6812	rp	-	-	351111	91875-73-9	-	2.14398e+06	2.10629e+06	7141832	2.176e+06	3.15584e+06	3.39535e+06	2.36135e+06	2.41141e+06	2.35054e+06	--
MW0106594	Enniatin B	C33H57N3O9	724.371	639.409	10.4016	Heterocyclic compounds	Heterocyclic compounds	MS2-Search-DB	0.5148	rp	C15740	-	164754	917-13-5	-	798.9	438.18	986.63	554.85	752.26	676.01	1884.03	1885.46	1765.78	--
MW0141917	2,2',3-Trihydroxybiphenyl	C12H10O3	221.097	202.063	5.602	Benzene and substituted derivatives	Benzene and substituted derivatives	MS2-MetDNA	0.803	rp	C03569	-	569	91368-55-7	-	20506.6	19551.9	20631	20313.9	20586.5	20168.9	20455.2	20479.3	20455.1	ko01100
MW0116980	1H-Benzimidazole-7-carboxamide, 2-[(2R)-2-methyl-2-pyrrolidinyl]-	C13H16N4O	262.164	244.132	1.2794	Alcohol and amines	Amines	MS2-Search-DB	0.5741	rp	D09692	-	11960529	912444-00-9	-	13915.3	14187.9	11588.3	21707.1	22138.2	16350	17329.5	17588.3	17577.7	--
MW0104199	1-[(4-Bromophenyl)sulfonyl]-L-proline	C11H12BrNO4S	425.94	334.965	1.0819	Organic acid And Its derivatives	Organic acid And Its derivatives	MS1	0.9422	rp	-	-	770856	911818-41-2	-	4722.2	8340.53	10576.3	7567.15	6583.72	7527.85	8951.45	9002.28	9300.06	--
MW0063246	Pyrrolidinium, 1-[(7R)-7-(acetyloxy)-4-hydroxy-4-oxido-3,5,9-trioxa-4-phosphapentacos-1-yl]-1-methyl-, inner salt	C28H56NO7P	572.364	549.379	9.7515	Others	Others	MS2-Search-DB	0.643	rp	-	-	57545133	91021-63-5	-	8612.12	6141.21	9858.52	2541.36	3467.4	5166.03	8250.89	8586.69	8142.97	--
MW0003563	3,3'-Dichlorobenzidine	C12H10Cl2N2	253.016	252.022	5.5248	Benzene and substituted derivatives	Benzene and substituted derivatives	MS2-Search-DB	0.6436	rp	C19225	-	7070	91-94-1	-	53468.7	50593.1	51151.7	55655.1	60595.8	47365.8	46376.9	47331.5	49625.4	--
MW0126386	Quinoline	C9H7N	176.07	129.058	2.106	Heterocyclic compounds	Heterocyclic compounds	MS2-Search-Local	0.7074	rp	C06413	HMDB0033731	7047	91-22-5	-	2168.58	3057.92	2705.03	3298.34	669.45	243	1819.54	1833.28	1461.65	--
ZINC967522	Naftalen	C10H8	423.164	128.063	9.1302	Benzene and substituted derivatives	Benzene and substituted derivatives	MS1	0.5769	rp	C00829	HMDB0029751	931	91-20-3	-	3414.81	3926.8	2886.02	3078.46	1510.82	3175.29	3315.2	3150.94	3312.49	ko00980,ko01100
MW0006231	Benzhydrol	C13H12O	207.078	184.089	3.1579	Benzene and substituted derivatives	Benzene and substituted derivatives	MS1	0.8985	rp	-	-	7037	91-01-0	-	616.14	22459.1	648.48	287.15	17559.2	16096.6	11313.6	2525.6	9323.62	--
MW0063341	Rhizoxin	C35H47NO9	626.338	625.325	8.9311	Heterocyclic compounds	Heterocyclic compounds	MS2-Search-DB	0.5412	rp	-	-	6437358	90996-54-6	-	63718.8	11094.3	62925.1	66357	65914.2	78801.8	70849.2	70856.1	70518.1	--
MW0015192	7-HDoHE	C22H32O3	347.25	344.235	9.3672	FA	Oxidized lipids	MS2-MetDNA	0.9192	rp	-	HMDB0060050	16061142	90780-55-5	-	2126.68	3179.2	1681.21	3747.14	975.41	4533.55	2891.72	3056.28	2832.23	--
MW0140152	(+/-)-13-hydroxy-4Z,7Z,10Z,14E,16Z,19Z-docosahexaenoic acid	C22H32O3	330.241	344.235	9.0427	FA	FFA	MS2-MetDNA	0.932	rp	-	-	57369911	90780-53-3	-	2989.51	4965.22	3221.87	2076.29	3379.79	4045.19	3311.89	3343.94	3316.42	--
MW0140179	(±)17-HDHA [(±)17-hydroxy-4Z,7Z,10Z,13Z,15E,19Z-docosahexaenoic acid]	C22H32O3	384.207	344.235	9.4786	FA	Oxidized lipids	MS2-MetDNA	0.6792	rp	-	HMDB0010213	6439179	90780-52-2	-	3127.8	3674.21	5331.68	4402.36	6301.39	3651.52	3198.12	3385.42	3362.06	--
MW0168227	Styrene-butadiene copolymer	C12H14	265.066	158.11	1.2273	Benzene and substituted derivatives	Benzene and substituted derivatives	MS1	0.6619	rp	C19575	HMDB32178	62697	9003-55-8	-	1077.97	2071.36	1644.42	1751.47	492.57	819.75	1521.67	1637.64	1397.23	--
MW0006375	Bis(4-chlorophenyl)methanol	C13H10Cl2O	505.012	252.011	5.5246	Benzene and substituted derivatives	Benzene and substituted derivatives	MS1	0.5993	rp	-	-	7033	90-97-1	-	1366.61	1105.09	1911.94	1362.54	1661.06	396.69	1354.81	1252.75	1328.66	--
MW0132537	3,4,5-Trimethoxycinnamic acid	C12H14O5	239.088	238.084	8.517	Organic acid And Its derivatives	Organic acid And Its derivatives	MS2-Search-DB	0.6163	rp	-	HMDB0124869	735755	90-50-6	-	62733.1	63135	33121.8	55862.9	57352.9	61721.6	50071.4	46956.7	48278.2	--
MW0002750	2-Biphenylol	C12H10O	171.086	170.073	0.5693	Benzene and substituted derivatives	Benzene and substituted derivatives	MS2-Search-DB	0.5312	rp	C02499	HMDB0032582	7017	90-43-7	-	20424.1	20485.2	34545.5	21347.1	27307.7	23988.2	22531.1	22377.3	22526.8	--
MW0015395	9(S)-HOTrE	C18H30O3	277.215	294.219	8.3638	FA	Oxidized lipids	MS2-Search-Local	0.6641	rp	C16326	-	6439873	89886-42-0	-	25040.4	21668.6	5731.05	15769.8	12569.6	18122.6	21573	20242.5	21846.8	ko00592
MW0005923	Aceclofenac	C16H13Cl2NO4	376.015	353.022	5.5217	Benzene and substituted derivatives	Benzene and substituted derivatives	MS2-Search-DB	0.5243	rp	D01545	-	71771	89796-99-6	-	53400.7	53274.7	54552.7	55755	57594.9	58497.1	55280.6	55311.1	55971.3	--
MW0015775	Androsta-1,4-diene-3,17-dione	C19H24O2	302.214	284.178	5.8741	Aldehyde,Ketones,Esters	Ketones	MS2-MetDNA	0.849	rp	C20144	HMDB0003422	13472	897-06-3	-	17250.9	20144.6	24193.4	17393.7	15389.9	25247.1	20623.9	20621.6	20739.8	ko01100
MW0054565	Lysope 18:1	C23H46NO7P	546.255	479.301	8.1987	GP	LPE	MS2-MetDNA	0.9809	rp	-	HMDB0011506	58177709	89576-29-4	-	29418.3	28672.3	18191.8	26355.3	13016.5	38641.8	20160	20146.4	19771.6	--
MW0007144	Ferimzone	C15H18N4	237.153	254.153	4.4186	Benzene and substituted derivatives	Benzene and substituted derivatives	MS2-Search-DB	0.5369	rp	C18579	-	9013425	89269-64-7	-	522600	517814	524073	520072	506344	525768	531572	530695	527461	--
MW0118491	2-Cyclopentyl-4-(5-phenyl-1H-pyrrolo[2,3-b]pyridin-3-yl)benzoic acid	C25H22N2O2	438.146	382.168	2.0927	Organic acid And Its derivatives	Organic acid And Its derivatives	MS1	0.6842	rp	-	-	25022668	890842-28-1	-	2925.21	2381.3	4317.13	4427.67	45.4	37.45	2320.26	2392.22	414.84	--
MW0110690	2-[(2-Furylmethyl)amino]-2-methyl-1-propanol	C9H15NO2	124.111	169.11	4.965	Alcohol and amines	Alcohols	MS1	0.7069	rp	-	-	4722611	889949-94-4	-	1249.63	1383.6	1483.79	1160.54	1249.6	988.95	3250.11	3248.52	3250.07	--
MW0000558	(2,3-Dichloro-6-fluorophenyl)acetic acid	C8H5Cl2FO2	688.881	221.965	0.7086	Benzene and substituted derivatives	Benzene and substituted derivatives	MS1	0.9378	rp	-	-	3511391	886497-57-0	-	87086.4	128919	90188	86381.8	183855	168853	76549.9	74479.5	67657.7	--
MW0118338	2-Bromo-N-(2-thienylmethyl)acetamide	C7H8BrNOS	257.94	234.949	0.9543	Alcohol and amines	Amines	MS1	0.9355	rp	-	-	16641278	883526-96-3	-	48043.5	51819.9	53952.8	60473.9	37600.6	56460.6	53801.3	53828.2	54441.1	--
MW0122783	Aloxistatin	C17H30N2O5	365.205	342.216	9.3298	Heterocyclic compounds	Heterocyclic compounds	MS1	0.9681	rp	-	-	65663	88321-09-9	-	103341	159936	130819	185113	146711	186326	172327	171490	169128	--
MW0125523	N-[(2S)-2-[[(1Z)-1-Methyl-3-oxo-3-[4-(trifluoromethyl)phenyl]-1-propen-1-yl]amino]-3-[4-[2-(5-methyl-2-phenyl-4-oxazolyl)ethoxy]phenyl]propyl]propanamide	C35H36F3N3O4	658.237	619.266	8.8044	Alcohol and amines	Amines	MS1	0.6721	rp	-	-	446738	880635-03-0	-	32259.4	30900	27802.2	29493.6	25574.7	19578.8	31723.9	30592.7	28691.9	--
MW0002415	2,6-Di-tert-butyl-4-hydroxymethylphenol	C15H24O2	219.173	236.178	7.8422	Benzene and substituted derivatives	Benzene and substituted derivatives	MS2-Search-DB	0.8086	rp	-	HMDB0032048	6929	88-26-6	-	34591.9	12216.8	14698	14908.5	19088.2	14558	15279.4	15187.6	15160.1	--
MW0104961	3-Amino-2,3-dihydrobenzoic acid	C7H9NO2	181.1	139.063	2.0745	Benzene and substituted derivatives	Benzene and substituted derivatives	MS2-Search-DB	0.5465	rp	C12110	-	3445	87980-11-8	-	4500.23	44.63	5076.43	4566.23	34.57	6.95	4200.2	4217.21	3909.14	--
MW0124409	Indole-3-acetamide	C10H10N2O	175.085	174.079	2.0932	Alcohol and amines	Amines	MS2-Search-Local	0.6976	rp	C02693	HMDB0029739	397	879-37-8	-	28799.6	43.71	22965.1	25436.7	255.01	13379.5	19445.8	18987.6	2161.09	ko00380,ko01100
MW0106072	Butanoic acid, 4-((1,2-dioxohexadecyl)amino)-, ethyl ester	C22H41NO4	384.294	383.304	5.2789	Organic acid And Its derivatives	Organic acid And Its derivatives	MS2-Search-DB	0.6789	rp	-	-	15950454	873079-69-7	-	1195.29	641.04	1198.5	715.06	834.42	808	2792.19	2864.62	2870.29	--
MW0108798	N-Hexadecanoyl-L-homoserine lactone	C20H37NO3	386.289	339.277	5.8728	Aldehyde,Ketones,Esters	Esters	MS2-Search-DB	0.6132	rp	-	-	11609787	87206-01-7	-	15143.1	17193.9	14795.1	14240.9	11338.6	11550	14241.1	14353.5	14090.5	--
MW0112904	3-O-Coumaroylquinic acid	C16H18O8	385.116	338.1	2.0359	Organic acid And Its derivatives	Organic acid And Its derivatives	MS2-Search-DB	0.5642	rp	-	HMDB0029681	9945785	87099-71-6	-	6596.6	11399	8868.53	2717.53	5371.86	2380.95	6760.53	6814	6824.59	--
MW0124410	Indole-3-acetic acid	C10H9NO2	158.059	175.063	2.0932	Organic acid And Its derivatives	Organic acid And Its derivatives	MS2-Search-DB	0.8098	rp	C00954	HMDB0000197	802	87-51-4	-	10761.8	9.17	13318	14635.2	9718.79	9460.3	11913	11647.6	11621.1	ko00380,ko01100
MW0125973	Olodaterol	C21H26N2O5	205.085	386.184	7.4788	Heterocyclic compounds	Heterocyclic compounds	MS1	0.6819	rp	-	-	11504295	868049-49-4	-	262653	259205	295294	328704	270080	585869	222889	225756	215778	--
MW0012936	1-Oleoyl-2-acetyl-sn-glycerol	C23H42O5	399.307	398.303	10.7171	GL	DG	MS2-Search-DB	0.7126	rp	-	-	6437055	86390-77-4	-	92818.5	84851.2	81536.5	98484.6	83562.4	85556.9	85554.9	85406.8	83266.4	--
MW0115873	(2Z)-(2-Amino-1,3-thiazol-4-yl)[(2-tert-butoxy-1,1-dimethyl-2-oxoethoxy)imino]ethanoic acid	C13H19N3O5S	330.111	329.104	0.468	Organic acid And Its derivatives	Organic acid And Its derivatives	MS1	0.6667	rp	-	-	6242497	86299-47-0	-	7123.44	4046.99	7135.88	5475.63	7763.48	4925.48	5782.75	6270.41	6085.56	--
MW0002483	2-[(4-Bromobenzyl)oxy]benzoic acid	C14H11BrO3	263.008	305.989	0.7697	Benzene and substituted derivatives	Benzene and substituted derivatives	MS1	0.6828	rp	-	-	8706931	860597-33-7	-	3261.37	2832.54	4313.46	4728.54	6230.41	5441.64	4852.37	4903.12	4908.88	--
MW0126392	Quinoline-2,4-diol	C9H7NO2	162.054	161.048	2.3161	Alcohol and amines	Alcohols	MS2-MetDNA	0.8978	rp	C16716	-	54680871	86-95-3	-	333.69	2623.35	200.78	802.85	2268.92	2512.26	866.51	703.1	1392.1	--
MW0142509	2-N-Undecyltetrahydrothiophene;UTHT	C15H30S	289.213	242.207	6.7059	Heterocyclic compounds	Heterocyclic compounds	MS1	0.6014	rp	C11082	-	134998	85438-98-8	-	12566.3	12160.1	12787.6	24004.3	13920.9	11960.2	15586.9	15787.8	15784.4	--
MW0126335	Pyridoxamine	C8H12N2O2	169.1	168.09	2.0729	Heterocyclic compounds	Heterocyclic compounds	MS2-Search-DB	0.5934	rp	C00534	HMDB0001431	1052	85-87-0	-	2161.78	16.47	2483.53	2223.06	2291.9	2367.02	2308.19	2291.01	2306.79	ko00750,ko01100,ko04977
MW0013025	2-(14,15-Epoxyeicosatrienoyl)glycerol	C23H38O5	377.265	394.272	10.486	GL	MG	MS2-Search-DB	0.7014	rp	-	HMDB0013651	53481916	848667-56-1	-	13924	20775.6	11939.2	8756.72	5756.91	9887.19	12036.4	11902	11612.6	--
MW0052784	Eurycomanone	C20H24O9	391.139	408.142	2.0927	Aldehyde,Ketones,Esters	Ketones	MS2-Search-DB	0.5905	rp	-	-	127054564	84633-29-4	-	5671.12	5145.79	7867.14	10097.3	21.92	82.02	6415.22	6104.24	5990.73	--
MW0126661	tert-Butyl (2R)-2-(hydroxymethyl)-1-pyrrolidinecarboxylate	C10H19NO3	248.148	201.137	2.3558	Aldehyde,Ketones,Esters	Esters	MS1	0.7193	rp	-	-	688279	83435-58-9	-	4069.56	2761.99	2266.85	3283.58	1230.96	2223.91	2692.54	2831	2611.9	--
MEDP0250	Riboflavin	C17H20N4O6	377.144	376.138	2.9732	CoEnzyme and vitamins	CoEnzyme and vitamins	MS2-Search-Local	0.8626	rp	C00255	HMDB0000244	493570	83-88-5	-	21074.7	18197.8	21412.9	24843.9	21292.3	25164.1	15712.6	14890.7	1815.94	ko00740,ko01100,ko01240,ko02010,ko04977
MW0000300	Ibogaine	C20H26N2O	328.231	310.204	3.3443	Alkaloids	Alkaloids	MS2-Insilico	0.5669	rp	-	-	197060	83-74-9	-	1366.71	894.68	1333.2	194.05	691.54	170.98	2765.94	2771.63	2782.62	--
MW0152044	Kolanone	C33H42O4	525.295	502.308	7.971	Aldehyde,Ketones,Esters	Ketones	MS1	0.6473	rp	C09948	-	101844743	81827-55-6	-	9314.57	9424.36	11676.5	6566.27	4886.05	11267.1	7743.97	7555.66	7534.29	--
MW0124616	Kahweol palmitate	C36H56O4	575.41	552.418	10.6245	Heterocyclic compounds	Heterocyclic compounds	MS1	0.6263	rp	-	-	101046637	81760-45-4	-	89856.3	98283	86436.8	54779.5	83793.7	46587.1	62433.2	66343.2	67086.9	--
MW0105257	4-Methyl-2-oxovaleric acid	C6H10O3	172.096	130.063	3.8436	Organic acid And Its derivatives	Organic acid And Its derivatives	MS2-Search-DB	0.6653	rp	C00233	HMDB0000695	70	816-66-0	-	12192.7	14306.8	18573.9	12655.9	18409.4	11411.7	11179.6	11870.6	11476.7	ko00280,ko00290,ko01100,ko01210,ko01230
MW0012490	15-Oxo-5Z,8Z,11Z,13E-eicosatetraenoic acid	C20H30O3	301.215	318.219	8.8005	FA	Oxidized lipids	MS2-MetDNA	0.8326	rp	C04577	HMDB0010210	5280701	81416-72-0	-	61180.3	62491	50128.3	75495.1	65892.1	79169.2	65996.1	65988.4	65655.6	ko00590
MW0004484	4-[(2,2-Diphenylacetyl)oxy]-1,1-dimethylpiperidinium cation	C21H26NO2	347.181	324.196	6.5386	Benzene and substituted derivatives	Benzene and substituted derivatives	MS1	0.7283	rp	-	-	1734	81405-11-0	-	31846.8	32599.5	35515.6	33319.8	35609.2	30418.6	32042.3	32208.6	32045.2	--
MW0017091	Cholic acid	C24H40O5	373.273	408.288	5.9231	Bile acids	Bile acids	MS2-MetDNA	0.6657	rp	C00695	HMDB0000619	221493	81254	-	6123.88	3445.93	2384.06	5652.01	8194.91	1375.68	4715.73	4636.07	4711.53	ko00120,ko01100,ko04976
MW0104474	2-Acetamidooctanoic acid	C10H19NO3	202.143	201.137	5.189	Organic acid And Its derivatives	Organic acid And Its derivatives	MS2-Search-DB	0.8163	rp	-	HMDB0059745	95555	80782-69-0	-	4933.4	3453.32	4560.49	4209.67	5828.01	4485.47	4827.93	4823.69	4750.01	--
MW0009659	Remoxipride	C16H23BrN2O3	371.101	370.089	11.4295	Benzene and substituted derivatives	Benzene and substituted derivatives	MS2-Search-DB	0.523	rp	-	HMDB0014553	54940	80125-14-0	-	40060.6	195174	38643.1	41281.5	192486	8829.11	304890	302446	297038	--
MW0111134	N-(5-Benzyl-1,3-thiazol-2-yl)-2-[(4,6-dimethylpyrimidin-2-yl)sulfanyl]acetamide	C18H18N4OS2	578.125	370.092	11.6431	Alcohol and amines	Amines	MS1	0.7026	rp	-	-	1096276	801227-82-7	-	2121.42	1603.99	1843.06	2505.11	2227.66	3133.03	2486.79	2686.5	2669.08	--
MW0007139	Fenson	C12H9ClO3S	269.004	267.996	5.5365	Benzene and substituted derivatives	Benzene and substituted derivatives	MS2-Search-DB	0.62	rp	C19030	-	6636	80-38-6	-	6496.74	8984.93	8149.19	8230.34	8157.07	8592.38	8658.67	8798.36	8868.43	--
MW0013224	20-HETE	C20H32O3	345.23	320.235	9.1281	FA	Oxidized lipids	MS2-MetDNA	0.9419	rp	C14748	HMDB0005998	5283157	79551-86-3	-	51725.3	59205.3	50647.4	67816.6	53838.6	58785.1	61454.1	61118.8	60712.6	ko00590,ko01100,ko04270
MW0007090	Etobenzanid	C16H15Cl2NO3	378.013	339.043	5.5217	Benzene and substituted derivatives	Benzene and substituted derivatives	MS2-Search-DB	0.5041	rp	C18500	-	12771065	79540-50-4	-	54683.2	53530.5	55804	58974.2	59057	57496.5	56702.2	57051.9	57471.1	--
MW0115630	3,3-Difluorocyclobutan-1-amine	C4H7F2N	90.0543	107.055	0.785	Alcohol and amines	Amines	MS1	0.5405	rp	-	-	22500951	791061-00-2	-	3276.53	3490.41	3491.47	4725.76	3413.23	3381.35	3629.68	3708.11	3647.82	--
MW0103120	Vitamin K	C31H46O2	468.387	450.35	10.0979	CoEnzyme and vitamins	CoEnzyme and vitamins	MS2-Search-DB	0.5799	rp	C02059	HMDB0003555	5280483	79083-00-4	-	60759.7	92109.8	60831.6	61191.1	64933.7	61406.9	59732.8	60047.4	59722.5	ko00130,ko01100,ko01240,ko04977
MW0109041	Pantothenic acid	C9H17NO5	221.12	219.111	1.9335	Organic acid And Its derivatives	Organic acid And Its derivatives	MS2-MetDNA	0.9145	rp	-	HMDB0000210	988	79-83-4	-	5584.24	4600.16	4278.82	4737.11	3889.06	4480.68	4694.38	4683.41	4605.44	--
MEDN0325	L-Lactic Acid	C3H6O3	137.045	90.0317	1.7273	Organic acid And Its derivatives	Organic acid And Its derivatives	MS2-MetDNA	0.9887	rp	C00186	HMDB0000190	107689	79-33-4	-	1693.95	1468.82	1886.86	2250.08	669.13	1844.34	1973.64	1967.84	1965.46	ko00010,ko00051,ko00620,ko00640,ko01100,ko04024,ko04066,ko04922,ko05230
MW0105433	Acrylamide	C3H5NO	72.0805	71.0371	0.8461	Alcohol and amines	Amines	MS2-Search-Local	0.694	rp	C01659	HMDB0004296	6579	79-06-1	-	28699.8	34707.1	29360.6	35715.5	32351	25524.8	32212	32163.5	32144.3	--
MW0142932	3-Hydroxy-16-imino-17-azaandrostan-11-one	C18H28N2O2	327.202	304.215	11.2143	Others	Others	MS1	0.7451	rp	C13797	-	119544	78774-26-2	-	10113.9	10074.5	9719.19	6582.71	8872.7	8009.82	4716.42	5198.33	4952.35	--
MW0106120	Carisoprodol	C12H24N2O4	538.386	260.174	10.4033	Aldehyde,Ketones,Esters	Esters	MS2-Search-DB	0.5453	rp	C07927	HMDB0014539	2576	78-44-4	-	5.07235e+06	5.12122e+06	5.26502e+06	5.19094e+06	5.03154e+06	5.06199e+06	5.1297e+06	5.12908e+06	5.10164e+06	--
MEDP1152	4-Vinylguaiacol	C9H10O2	318.168	150.068	2.4044	Benzene and substituted derivatives	Benzene and substituted derivatives	MS2-Search-Local	0.5991	rp	C17883	HMDB0013744	332	7786-61-0	-	12227.8	136.65	15853.2	12940.3	9019.15	144.33	11018.6	11401.6	10759.6	--
MEDP1869	His-Leu	C12H20N4O3	291.141	268.154	2.0001	Amino acid and Its metabolomics	Small Peptide	MS1	0.6624	rp	C05010	HMDB0028889	189008	7763-65-7	-	5.23	8.55	16.59	98.56	6.55	5.51	250.29	247.37	249.94	--
MW0149241	Fluoroglycofen	C16H9ClF3NO7	441.995	419.002	0.778	Benzene and substituted derivatives	Benzene and substituted derivatives	MS1	0.5589	rp	C18732	-	92395	77501-60-1	-	2231.25	3097.67	1597.83	3033.67	1995.83	1431.27	1636.73	1605.2	1599.5	--
MW0125433	N-(5-Chloropyridin-2-yl)-5-propylthiophene-3-carboxamide	C13H13ClN2OS	53.0132	280.044	0.2216	Alcohol and amines	Amines	MS1	0.7323	rp	-	-	1246828	774589-93-4	-	5215.93	6879.72	6810.98	7729.2	943.48	2566.23	5143.52	4713.72	3455.67	--
MW0104452	2-{[4-(Benzyloxy)benzyl]amino}acetamide	C16H18N2O2	136.075	270.137	1.8159	Alcohol and amines	Amines	MS1	0.5468	rp	-	-	10588118	774506-05-7	-	3469.58	5709.99	5992.28	5357.48	5942.7	5032.26	5810.49	5725.48	5798.78	--
MW0168571	3-Indoleacetonitrile	C10H8N2	335.125	156.069	2.3099	Benzene and substituted derivatives	Benzene and substituted derivatives	MS2-MetDNA	0.8242	rp	C02938	-	-	771-51-7	-	43.45	1038.87	99.58	31.74	1305.24	999.86	131.73	323.2	295.14	ko00380,ko01100
MEDL01000	p-Hydroxyphenylethanolamine	C8H11NO2	136.075	153.079	1.1018	Alcohol and amines	Polyamines	MS2-Search-Local	0.8208	rp	-	-	4581	770-05-8	-	87269.4	118879	98856.7	139468	72335.8	75701.6	100718	100933	102445	--
MW0123316	Chlorthalidone	C14H11ClN2O4S	339.019	338.013	0.7697	Aldehyde,Ketones,Esters	Ketones	MS1	0.7021	rp	D00272	HMDB0014455	2732	77-36-1	-	4128.62	4407.27	4090.7	5487.98	3778.33	4676.81	3507.77	3403.76	3154.07	--
MW0111251	Phencyclidine	C17H25N	525.363	243.199	8.9308	Others	Others	MS2-Search-DB	0.5468	rp	C07575	-	6468	77-10-7	-	108331	125793	109648	122618	118898	138650	110222	109738	109730	--
MW0146553	Beiwutine	C33H45NO12	716.306	647.294	9.8662	Benzene and substituted derivatives	Benzene and substituted derivatives	MS1	0.6857	rp	C08663	-	21627927	76918-93-9	-	57749.8	49880.7	102744	34726.2	45654.3	50160.5	117418	118317	111728	--
MEDL02165	1,4-Dihydro-1-Methyl-4-Oxo-3-Pyridinecarboxamide	C7H8N2O2	153.065	152.059	1.4755	Alkaloids	Alkaloids	MS2-Search-Local	0.772	rp	C05843	HMDB0004194	440810	769-49-3	-	33502.7	49778.4	48612.6	37613.6	36070.4	43678.8	42205.7	41503	41713.3	ko00760,ko01100
MW0000166	Camptothecin	C20H16N2O4	371.1	348.111	9.4934	Alkaloids	Alkaloids	MS2-Search-DB	0.5603	rp	C01897	-	24360	7689-03-4	-	3340.11	4873.25	2799.49	2664.55	2762.58	933.78	22139.8	22134.2	21955.6	--
MW0146824	Bombykol	C16H30O	261.22	238.23	10.463	Alcohol and amines	Alcohols	MS1	0.7101	rp	C16873	-	445128	765-17-3	-	5454.6	5281.19	4539.1	4174.33	3382.08	3165.64	4347.86	4336.33	4258.64	--
MW0110980	D-erythro-Sphinganine	C18H39NO2	302.305	301.298	6.3653	SL	SPH	MS2-Search-DB	0.7897	rp	C00836	HMDB0000269	91486	764-22-7	-	1.1333e+06	980471	786146	1.0328e+06	722758	289694	824513	833266	824947	ko00600,ko01100,ko04071
ZINC12358879	Farnesylacetol	C18H30O	263.236	262.23	10.486	Alcohol and amines	Alcohols	MS1	0.7295	rp	-	-	1711945	762-29-8	-	17284.4	17813.1	14437.2	15400	12797.7	11801.9	11604.4	11577.7	11876.4	--
MW0110706	2-Amino-1-phenylethanol	C8H11NO	120.081	137.084	1.7175	Alcohol and amines	Alcohols	MS2-Search-Local	0.9063	rp	C02735	HMDB0001065	1000	7568-93-6	-	1.05617e+06	1.13208e+06	1.13356e+06	1.05498e+06	1.07483e+06	900302	1.14238e+06	1.13594e+06	1.14254e+06	--
MW0157243	Strobamine;Cyclohepta(6)pyran-5,8-imin-4(5H)-one, 2,3,6,7,8,9-hexahydro-10-methyl-2-phenyl-,(2alpha,5beta,8beta)-(+)-	C17H19NO2	252.139	269.142	4.4294	Aldehyde,Ketones,Esters	Ketones	MS1	0.6604	rp	C10867	-	443010	75656-91-6	-	16722.9	17062.4	17745.3	17960.3	18175.3	17773.7	17994.5	17897.9	17993.2	--
MW0159781	Dibasic sodium phosphate	Na2HPO4	142.953	141.941	1.2835	Heterocyclic compounds	Heterocyclic compounds	MS2-Insilico	0.5387	rp	C13558	-	-	7558-79-4	-	59634.2	65094.4	78764	71497.2	26553	75788.7	46721.9	47926.9	41784.4	--
MW0121819	6,7-Dichloro-3-hydroxy-2-quinoxalinecarboxylic acid	C9H4Cl2N2O3	275.992	257.96	1.3179	Organic acid And Its derivatives	Organic acid And Its derivatives	MS2-Search-DB	0.534	rp	-	-	3018579	75294-00-7	-	11827.9	9023.78	8058.63	8302.43	6196.49	7805.08	9057.83	9186.53	9102.9	--
MW0154673	Obacunone	C26H30O7	437.203	454.199	8.6367	Terpenoids	Triterpene	MS2-Search-DB	0.5984	rp	C08775	HMDB0035858	119041	751-03-1	-	21845.8	33316.3	45779.8	29744.3	36036.1	26101.4	21975.7	19710.5	21715.3	--
MW0112102	2-Chloro-1-(2-hydroxy-3,4-dimethoxyphenyl)ethanone	C10H11ClO4	104.991	230.035	8.8467	Aldehyde,Ketones,Esters	Ketones	MS1	0.7146	rp	-	-	344485	7507-92-8	-	78033.7	37323.7	31342.8	29655.2	36657.8	26512.8	30018.4	31224.1	29151.7	--
MEDL02765	2 ', 6'-Dihydroxy-4'-methoxyacetophenone	C9H10O4	183.064	182.058	7.0271	Phenolic acids	Phenolic acids	MS2-Search-Local	0.8616	rp	C10680	HMDB0029646	-	7507-89-3	-	557.47	947.9	386.71	356.64	382.16	479.24	1794.35	1750.43	1792.93	--
MW0132598	3',4'-Dimethoxy-2'-hydroxychalcone	C17H16O4	331.117	284.105	5.602	Aldehyde,Ketones,Esters	Ketones	MS2-Search-DB	0.5857	rp	-	HMDB0133973	5385206	7478-65-1	-	10972.5	10854.7	10888.6	11694.5	11638.8	11960.4	10848.6	11039	11101.8	--
MW0158693	Tyrindoxyl sulfate	C9H8BrNO4S2	378.924	338.906	0.7561	Others	Others	MS1	0.6739	rp	C17086	-	156509	74626-31-6	-	4603.95	3282.99	6017.37	4911.59	6982.27	7821.28	4244.59	4456.5	4181.18	--
MW0054561	LysoPC(O-18:0)	C26H56NO6P	577.344	509.385	10.4031	GP	LPC-O	MS2-MetDNA	0.9147	rp	-	HMDB0011149	3985	74430-89-0	-	12585.2	14452.1	15592.3	14036.3	12038.6	12219.1	13776.5	13795	13515	--
MW0012921	1-Octadecyl-2-acetyl-sn-glycero-3-phosphocholine	C28H58NO7P	618.349	551.395	8.9338	GP	PC	MS2-MetDNA	0.9853	rp	-	-	2733535	74389-69-8	-	1421.24	3759.51	3175.37	2726.01	3340.1	5698.57	4187.26	4088.09	3497.14	--
MEDP0537	LPC(O-16:0/2:0)	C26H54NO7P	524.371	523.364	9.7665	GP	LPC	MS2-Search-Local	0.8316	rp	-	HMDB0062195	-	74389-68-7	-	2.94228e+07	2.38246e+07	2.79799e+07	3.41964e+07	2.82999e+07	3.22701e+07	3.10665e+07	3.11102e+07	3.09409e+07	--
MW0011917	1,2-Dipalmitoyl-sn-glycero-3-phospho-(1'-rac-glycerol)	C38H75O10P	761.467	722.51	9.2367	GP	PG	MS1	0.5626	rp	-	-	11846227	74313-95-4	-	4469.71	3098.05	2441.14	3791.85	2164.41	1468.79	3149.16	2924.16	2986.05	--
MW0109045	P-chlorophenylalanine	C9H10ClNO2	200.047	199.04	2.1904	Amino acid and Its metabolomics	Amino acids	MS2-Search-DB	0.812	rp	D04143	-	4652	7424-00-2	-	174744	148449	183941	184499	12.55	137717	176378	175008	173050	--
MEDN0024	3-Chloro-L-Tyrosine	C9H10ClNO3	216.044	215.035	5.5238	Amino acid and Its metabolomics	Amino acid derivatives	MS2-Search-DB	0.5669	rp	-	HMDB0001885	110992	7423-93-0	-	6533.9	6959.01	6582.19	7376.39	6918.85	7133.12	7135.36	7198.43	7249.18	--
MW0123817	Enofloxacin	C15H17FN4O3	367.141	320.128	9.2046	Heterocyclic compounds	Heterocyclic compounds	MS2-Search-DB	0.5717	rp	C06979	HMDB0014610	3229	74011-58-8	-	15771.2	15301.2	12015.2	14431.3	20492.7	6909.72	15477.4	15498.1	15148.3	--
MW0010395	Ethylene	C2H4	57.0698	28.0313	0.8003	Others	Hydrocarbon derivatives	MS2-Insilico	0.592	rp	C06547	HMDB0029594	6325	74-85-1	-	62564.9	66191.8	71984.9	71873.4	68630	72624.3	61588.4	59313.8	58267.3	ko00270,ko01100,ko05204
MW0107823	Leukotriene C4 methyl ester	C31H49N3O9S	662.306	639.319	3.0203	Aldehyde,Ketones,Esters	Esters	MS2-Search-DB	0.5537	rp	-	-	101070933	73958-10-8	-	13948.7	12273.7	10561.8	13084	12008.1	11949.3	12533.2	11750.3	12465.5	--
MW0141024	1-(4-Hydroxy-3-methoxyphenyl)-2-(2-methoxyphenoxy)propane-1,3-diol	C17H20O6	285.105	320.126	7.5462	Lignans and Coumarins	Lignans	MS2-MetDNA	0.7253	rp	C21422	-	6424189	7382-59-4	-	2210.07	2345.52	2132.47	3102.04	2073.07	845.65	6396.74	6399.01	6459.63	--
MW0012153	11S-Hydroxy-5Z,8Z,12E,14Z-eicosatetraenoic acid	C20H32O3	338.268	320.235	11.0082	FA	Oxidized lipids	MS2-MetDNA	0.8024	rp	-	-	14123410	73804-65-6	-	8398.38	8597.72	5851.34	4819.22	5940.34	4387.48	8176.98	8319.77	7524.63	--
MW0125296	N-(1H-Indazol-5-yl)-2-(6-methyl-2-pyridinyl)-4-quinazolinamine	C21H16N6	375.136	352.144	4.4179	Alcohol and amines	Amines	MS1	0.7113	rp	-	-	9998128	733807-13-1	-	3543.06	2248.75	2737.79	2142.75	2495.95	2804.14	1726.75	2013.78	2069.17	--
MW0107896	L-Isoleucine β-naphthylamide	C16H20N2O	257.161	256.158	3.0972	Alcohol and amines	Amines	MS1	0.8203	rp	-	-	688499	732-84-3	-	892.26	8318.82	1070.87	4648.99	10009.3	9896.58	3902.9	4068.48	5325.39	--
MEDP0025	L-Tryptophan	C11H12N2O2	205.09	204.09	2.3391	Amino acid and Its metabolomics	Amino acids	MS2-Search-Local	0.8066	rp	C00078	HMDB0000929	6305	73-22-3	-	247969	150268	171197	163335	111949	147553	148268	145534	145324	ko00260,ko00380,ko00400,ko00970,ko01100,ko01210,ko01230,ko01240,ko04361,ko04726,ko04974,ko04978,ko05143,ko05230
MW0123240	Carvedilol	C24H26N2O4	389.185	406.189	10.7221	Others	Medicine	MS2-Search-DB	0.5782	rp	C06875	HMDB0015267	2585	72956-09-3	-	5556.13	6514.04	5383.94	6334.71	3601.29	4499.64	5970.31	5861.49	5773.09	--
MEDP2274	BW-245C	C19H32N2O5	391.22	368.231	9.5513	Benzene and substituted derivatives	Benzene and substituted derivatives	MS1	0.7424	rp	-	-	119304	72814-32-5	-	8058.96	15818.9	11271.5	13230.8	12436.7	14688.6	11054	10757.6	10787	--
MW0004763	4-Bromo-N-(4,5-dihydro-1,3-thiazol-2-yl)benzamide	C10H9BrN2OS	376.931	285.96	0.7621	Benzene and substituted derivatives	Benzene and substituted derivatives	MS1	0.7011	rp	-	-	924606	72225-20-8	-	7713.15	12462.5	7749.97	71.07	12725.4	14263.4	4438	7408.68	7966.5	--
MW0012815	1-Hexadecanoyl-2-sn-glycero-3-phosphate	C19H39O7P	433.229	410.243	11.2636	GP	PA	MS2-MetDNA	0.5227	rp	-	-	6419701	7220-34-0	-	3441.99	3862.57	4070.92	3402.34	2726.62	3139.68	4468.87	4524.8	4461.18	--
MW0011500	(cis+trans)-Nerodilol	C15H26O	205.194	222.198	11.7302	Alcohol and amines	Alcohols	MS2-Search-DB	0.7849	rp	C09704	HMDB0035662	5284507	7212-44-4	-	121643	151774	21407.9	109315	63942	119759	44099	61799.6	59035.5	ko01100
MW0054315	Leukotriene A4	C20H30O3	302.219	318.219	8.5772	FA	Oxidized lipids	MS2-MetDNA	0.9468	rp	C00909	HMDB0001337	5280383	72059-45-1	-	24703.7	33603.3	27086.6	50451.3	31841.8	38374.8	34465	33977.2	34172.1	ko00590,ko01100,ko04726
MW0168240	Trypan Blue	C34H24N6O14S4Na4	982.979	959.982	0.6928	Benzene and substituted derivatives	Benzene and substituted derivatives	MS1	0.8546	rp	C19307	-	6296	72-57-1	-	118268	116014	125482	20350.5	110546	123029	117228	118965	118891	--
MEDP1637	11-Dehydrocorticosterone	C21H28O4	429.173	344.199	5.8332	Hormones and hormone related compounds	Hormones and hormone related compounds	MS2-MetDNA	0.6161	rp	C05490	HMDB0004029	6290	72-23-1	-	2031.64	4822.72	2870.78	2600.48	2081.34	2206.9	2878.43	2836.87	2947.17	ko00140
MW0005629	5-Chloro-2-hydroxy-3-nitrobenzoic acid	C7H4ClNO5	510.862	216.978	1.349	Benzene and substituted derivatives	Benzene and substituted derivatives	MS1	0.6493	rp	-	-	412078	7195-78-0	-	1603.16	960.3	1402.89	2636.63	1464.08	928.25	2214	2315.58	2328.94	--
MW0063771	Terretonin	C26H32O9	489.216	488.205	11.0575	Alcohol and amines	Alcohols	MS2-Search-DB	0.613	rp	-	HMDB0035860	109374149	71911-90-5	-	11629.8	12778.6	13041.9	12892.5	12856.9	12773.2	11996.2	12112.2	11953.3	--
MW0014839	5S-HpETE	C20H32O4	361.226	336.23	6.6284	FA	Oxidized lipids	MS2-MetDNA	0.978	rp	C05356	HMDB0001193	5280778	71774-08-8	-	1067.67	540.22	1742.13	5116.22	1418.26	2266.38	1483.29	1428.76	1518.44	ko00590,ko01100,ko04726,ko04913
MW0121794	6-(Trifluoromethyl)-2H-1,4-benzothiazin-3(4H)-one	C9H6F3NOS	234.016	233.012	0.5226	Benzene and substituted derivatives	Benzene and substituted derivatives	MS1	0.6793	rp	-	-	2737092	716-82-5	-	9415.27	14022.7	8678.8	8446.23	11961.4	7983.2	11327.1	12095.2	11953.8	--
MW0152801	Lucidine B;Serratanine	C30H49N3O	468.399	467.388	7.9926	Heterocyclic compounds	Heterocyclic compounds	MS2-Insilico	0.6208	rp	C09869	-	156059	71384-23-1	-	15055.4	13813.8	11066.9	13263.5	12141.7	3913.36	12394.8	12955.5	13004.6	--
MEDP1505	5-Methoxytryptophan	C11H13NO2	238.104	191.095	5.602	Amino acid and Its metabolomics	Amino acid derivatives	MS2-Search-Local	0.6122	rp	-	HMDB0001896	151018	712-09-4	-	8010.3	8366.82	8841.01	7969.31	7624.18	8529.47	8826.57	8781.58	8862.96	--
MW0127058	δ-Undecalactone	C11H20O2	369.296	184.146	11.249	Aldehyde,Ketones,Esters	Ketones	MS2-Search-DB	0.5217	rp	-	HMDB0036784	61204	710-04-3	-	42692.8	44579.2	41208.8	32476.8	36539.2	39016.9	40914.3	40947.2	40261.9	--
MW0110628	1-Pentanol	C5H12O	199.168	88.0888	0.5225	Alcohol and amines	Alcohols	MS2-Search-DB	0.6016	rp	C16834	HMDB0013036	6276	71-41-0	-	31537.6	33146.7	27936.1	24244.1	36303.5	18407	16664	17362.2	16409.2	--
MEDL02163	15-Hydroperoxyicosatetraenoic acid	C20H32O4	319.226	336.23	6.6293	FA	FFA	MS2-Search-Local	0.7133	rp	C05966	HMDB0004244	5280893	70981-96-3	-	44967.7	55632.3	45879	171644	62389.5	129485	88034.8	88176.9	88480	ko00590,ko01100,ko04726,ko04750,ko04913
MW0105195	4-Amino-5-fluoropentanoic acid	C5H10FNO2	91.0534	135.07	1.1021	Organic acid And Its derivatives	Organic acid And Its derivatives	MS1	0.7231	rp	-	-	130363	70960-97-3	-	6067.75	5963.29	7045.37	7964.82	3438.89	2774.09	4900	5095.75	5071.93	--
MW0107655	L-Arginine	C6H14N4O2	175.118	174.112	0.7544	Amino acid and Its metabolomics	Amino acids	MS2-Search-Local	0.8826	rp	C02385	HMDB0000517	232	7004-12-8	-	3457.17	6263.12	16809.4	18246.8	39004.9	18631.2	18011	17577.8	17669.8	--
MEDL02023	L-Asparagine Anhydrous	C4H8N2O3	97.044	132.054	1.1466	Amino acid and Its metabolomics	Amino acid and Its metabolomics	MS2-Search-Local	0.6498	rp	C00152	HMDB0000168	6267	70-47-3	-	23967.6	23995.4	23844.2	23643.6	24396.2	24613.8	24890.8	24839.5	24891.9	ko00250,ko00970,ko01100,ko01230,ko04974,ko04978,ko05230
MW0139586	Rifamycin	C37H47NO12	736.274	697.31	8.1288	Heterocyclic compounds	Heterocyclic compounds	MS1	0.9938	rp	C12044	-	6324616	6998-60-3	-	8702.3	9452.25	9418.34	10485.3	9567.25	8959.4	9897.19	9654.66	9475.05	--
MW0007293	Haloxyfop	C15H11ClF3NO4	362.039	361.033	7.9254	Benzene and substituted derivatives	Benzene and substituted derivatives	MS2-Search-DB	0.7476	rp	C04871	-	50895	69806-34-4	-	9610.88	8534.33	9001.17	6240.65	6765.6	6873.92	7795.02	7782.48	7816.64	--
MW0110677	2,2-Bis[hydroxymethyl]-2,2',2''-nitrilotriethanol	C8H19NO5	248.094	209.126	1.8111	Alcohol and amines	Alcohols	MS1	0.7302	rp	-	-	81462	6976-37-0	-	2743.1	2455.87	1786.67	3174.1	2654.44	2654.92	2229.86	2306.84	2116.47	--
MW0012999	1-Stearoyl-2-hydroxy-sn-glycero-3-phosphoethanolamine	C23H48NO7P	464.312	481.317	9.1774	GP	PC	MS2-Search-DB	0.6297	rp	C21484	HMDB0011130	9547068	69747-55-3	-	77579.8	93022.7	76408.1	108202	81596.5	101107	93474.5	93473.4	93351.7	ko04216
MW0103535	Didanosine	C10H12N4O3	283.103	236.091	1.7175	Nucleotide And Its metabolomics	Nucleotide and Its metabolomics	MS2-Search-DB	0.6379	rp	C06953	HMDB0015037	135398739	69655-05-6	-	2519.5	2554.27	3007.8	3229.73	3366.29	3079.28	3233.22	3199.74	3198.45	--
ZINC1845807	Bicyclo[4.2.0]octa-1,3,5-triene	C8H8	231.133	104.063	1.7541	Benzene and substituted derivatives	Benzene and substituted derivatives	MS1	0.7256	rp	-	-	69667	694-87-1	-	3360.95	3563.07	3220.03	2369.27	2019	153.19	1559.41	1600.21	1368.8	--
MW0110934	Buformin	C6H15N5	180.117	157.133	2.2837	Alcohol and amines	Polyamines	MS1	0.6048	rp	C07674	-	2468	692-13-7	-	2425.43	4384.05	7.05	15	3721.89	4179.88	2931.73	3018.42	3115.6	--
MW0127563	S-Isopropylisothiourea	C4H10N2S	237.117	118.056	4.4884	Others	Others	MS2-Search-DB	0.573	rp	-	-	445319	6913-17-3	-	10157.1	10895.5	7415.12	10542	12668.5	7324.12	8527.06	8815.54	9158.74	--
MW0126735	Tetrahydro-L-biopterin	C9H15N5O3	483.247	241.118	8.2591	Heterocyclic compounds	Heterocyclic compounds	MS2-Search-DB	0.5896	rp	C00272	HMDB0000027	135398654	69056-38-8	-	35146.3	34165.6	36480.8	38496.3	33235.3	43331	36344.3	36358.4	35921.3	ko00790,ko01100,ko01240,ko05418
MEDN1006	Uric acid	C5H4N4O3	170.038	168.028	1.068	Organic acid And Its derivatives	Organic acid And Its derivatives	MS2-MetDNA	0.9835	rp	C00366	HMDB0000289	1175	69-93-2	-	803.85	1872.93	2970.66	1332.83	2372.2	2229.13	2310.51	2242.87	2250.12	ko00230,ko01100,ko04976
MW0009970	Tribenzylamine N-oxide	C21H21NO	304.174	303.162	1.9929	Benzene and substituted derivatives	Benzene and substituted derivatives	MS2-Search-DB	0.5239	rp	-	-	3624962	6852-46-6	-	5504.66	7448.03	6242.1	12972.2	7853.06	8077.74	8146.45	8258.18	8194.95	--
MW0120533	4-Hydroxy-6-methyl-2-oxo-1,2-dihydropyridine-3-carboxamide	C7H8N2O3	381.079	168.054	0.7461	Alcohol and amines	Amines	MS1	0.6162	rp	-	-	54697104	68373-65-9	-	7761.05	1318.4	2842.64	55.17	842.55	316.16	657.41	618.92	600.41	--
MW0111078	Linoleoyl ethanolamide	C20H37NO2	324.286	323.282	6.3714	Alcohol and amines	Amines	MS2-Search-DB	0.6455	rp	-	HMDB0012252	5283446	68171-52-8	-	19597.6	16658.5	13743	16984.4	12574	5486.53	14066.5	13918.3	13770.7	--
MW0012678	17α-Hydroxyprogesterone	C21H30O3	295.211	330.219	4.1741	Aldehyde,Ketones,Esters	Ketones	MS2-Search-DB	0.5241	rp	C01176	-	6238	68-96-2	-	12051.4	10124.9	11733.1	10488.4	11494.8	11251.8	27659.1	27740.9	27758.2	ko00140,ko01100,ko04913,ko04927,ko04934
MW0144180	9S,15S-Dihydroxy-11-Oxo-Thromboxa-5Z,13E-Dien-1-Oic Acid	C20H32O6	433.24	368.22	7.6055	FA	Oxidized lipids	MS2-MetDNA	0.9864	rp	-	-	5280891	67910-12-7	-	87106	48002.3	55607.2	50568.1	72261.4	49789.8	63941.1	63545.7	62667.7	--
MW0127578	Trimethylsulfonium	C3H9S	77.038	77.0425	13.5099	Others	Others	MS2-Insilico	0.5676	rp	C01008	HMDB0012295	1147	676-84-6	-	965.09	697.43	729.04	658.18	887.59	905.27	1135.44	1214.2	1240.04	--
MW0144262	Acetyl-11-keto-B-Boswellic Acid, 3-	C32H48O5	513.338	512.35	8.8835	Organic acid And Its derivatives	Organic acid And Its derivatives	MS2-Search-DB	0.628	rp	-	-	11168203	67416-61-9	-	11082	10326.4	7364.02	6994.13	12282.5	14305.8	14954.7	15406.5	15366.3	--
MW0108628	N-Acetylhistamine	C7H11N3O	324.216	153.09	9.4959	Alcohol and amines	Amines	MS2-Search-DB	0.524	rp	C05135	HMDB0013253	69602	673-49-4	-	7749.31	7019.18	9216	7792.55	13011.9	7668.78	9431.6	9328.22	9323.58	ko00340
MW0001453	1-[2-(Trifluoromethyl)phenyl]propan-2-amine	C10H12F3N	186.088	203.092	5.5983	Benzene and substituted derivatives	Benzene and substituted derivatives	MS1	0.7386	rp	-	-	120763	670-04-2	-	5320.06	5473.29	6212.62	6506.26	5675.95	5760.49	6026.91	6049.11	6113.46	--
MW0127456	Dimethyl sulfoxide	C2H6OS	157.034	78.0139	0.8643	Others	Others	MS2-Search-DB	0.7601	rp	C11143	HMDB0002151	679	67-68-5	-	42823.8	52342.9	67319.4	47184.4	50747.5	53919	45076.9	44915.5	44811.4	ko00920,ko01100
MW0126843	trans-Epoxysuccinyl-L-leucylamido(4-guanidino)butane	C15H27N5O5	358.205	357.201	2.7692	Heterocyclic compounds	Heterocyclic compounds	MS2-Search-DB	0.5918	rp	C01341	-	123985	66701-25-5	-	266.93	3273.22	298.61	57.1	3065.68	2932.54	5015.75	4819.24	4695.65	--
MW0154775	Oscillatoxin A	C31H46O10	617.277	578.309	8.8347	Heterocyclic compounds	Heterocyclic compounds	MS1	0.7458	rp	C16771	-	181837	66671-95-2	-	5643.47	10181.4	6165.28	7422.37	4399.91	7909.69	4497.21	3822.65	4214.62	--
MW0052939	Forskolin	C22H34O7	411.234	410.231	4.678	Heterocyclic compounds	Heterocyclic compounds	MS2-Search-DB	0.7065	rp	C09076	-	47936	66575-29-9	-	5047.86	7105.44	4369.51	6395.22	3629.43	7294.53	6545.77	6545.5	6526.05	--
MW0005444	5-(9-Anthrylmethylene)-2,4,6(1H,3H,5H)-pyrimidinetrione	C19H12N2O3	355.046	316.085	0.7235	Benzene and substituted derivatives	Benzene and substituted derivatives	MS1	0.7372	rp	-	-	360573	66108-42-7	-	10204	11259.6	11004.6	10953.4	10443.1	8098.43	10518.9	10528	10489.3	--
FDATP01228	Nintedanib Ethanesulfonate Salt	C33H39N5O7S	672.253	649.257	9.1928	Others	FDA	MS1	0.5204	rp	-	-	135476717	656247-18-6	-	6402.94	5124.4	5433.39	2364.16	5286.96	3735.17	5861.35	5778.67	5509.56	--
MW0105101	3-Methylhexahydropyrrolo[1,2-a]pyrazine-1,4-dione	C8H12N2O2	113.034	168.09	1.3659	Aldehyde,Ketones,Esters	Ketones	MS1	0.7424	rp	-	-	6428987	65556-33-4	-	2955.18	4046.55	3429.76	3702.41	2077.03	2649.82	3748.3	3705.77	3856.17	--
MEDP1904	LPE(18:2/0:0)	C23H44NO7P	478.291	477.286	8.1968	GP	LPE	MS2-Search-Local	0.8481	rp	-	HMDB0011517	52925130	652149-09-2	-	700542	634515	516907	454775	410730	744822	588968	588990	590855	--
MW0137459	Avermectin	C48H72O14	928.498	872.492	0.632	Heterocyclic compounds	Heterocyclic compounds	MS1	0.5888	rp	C11983	-	6858006	65195-55-3	-	4806.09	2233.66	2742	4009.99	3553.13	1692.92	2338.4	2288.1	2342.05	ko01100
MW0006800	Dicyclohexylphenylphosphine	C18H27P	297.179	274.185	10.1392	Benzene and substituted derivatives	Benzene and substituted derivatives	MS1	0.6933	rp	-	-	80970	6476-37-5	-	7415.99	5360.1	3974.39	4658.62	3247.79	2053.83	4756.69	4756.46	4676.96	--
MEDP1600	4-Propylphenol	C9H12O	119.085	136.089	7.6055	Benzene and substituted derivatives	Benzene and substituted derivatives	MS2-Search-Local	0.5957	rp	C14311	HMDB0032625	12580	645-56-7	-	107853	56737.3	74826.5	67351	86164.4	64016.4	80161.3	80491.9	80492.9	--
MEDN0308	Dl-2-Aminooctanoic Acid	C8H17NO2	160.132	159.126	2.7981	Organic acid And Its derivatives	Organic acid And Its derivatives	MS2-Search-Local	0.813	rp	-	HMDB0000991	69522	644-90-6	-	3954.56	4491.74	4780.84	4150.29	4489.73	4450.73	4737.87	4715.43	4688.28	--
MW0009014	N-Cyclopropyl-N'-(3,4-dichlorophenyl)urea	C10H10Cl2N2O	379.018	244.017	5.5238	Benzene and substituted derivatives	Benzene and substituted derivatives	MS1	0.7488	rp	-	-	319234	64393-09-5	-	20549	19851.7	20360.9	20924.8	20566.8	21635.7	20592.8	20759.5	20611.4	--
MW0138315	Gonyautoxin 5;Gonyautoxin V;GTX5;Toxin B1	C10H17N7O7S	418.055	379.091	5.3395	Heterocyclic compounds	Heterocyclic compounds	MS1	0.6402	rp	C20018	HMDB0033513	49789073	64296-25-9	-	6141.58	6264.5	7136.95	4623.03	8454.14	4820.6	5713.87	5680.82	5673.27	--
MW0013259	21-Deoxycortisol	C21H30O4	347.221	346.214	5.8872	Alcohol and amines	Alcohols	MS2-Search-Local	0.8636	rp	C05497	HMDB0004030	92827	641-77-0	-	171154	120698	177828	242703	55700.4	214789	169160	167914	168632	ko00140
MW0008983	N-Cyclohexyl-N'-(2-ethoxyphenyl)thiourea	C15H22N2OS	301.14	278.145	2.3567	Benzene and substituted derivatives	Benzene and substituted derivatives	MS1	0.6535	rp	-	-	797148	64020-23-1	-	52868.7	49610.8	131201	94458.5	48659.7	8116.07	41558.1	40418.3	30282	--
MW0169756	REBAUDIOSIDE C	C44H70O22	951.438	950.436	3.2546	Flavonoids	Flavones	MS1	0.8869	rp	-	HMDB0034947	3085268	63550-99-2	-	5000.61	3060.83	3632.33	5285.13	4690.54	1060.74	5985.03	5862.97	5900.47	--
MW0008439	N-(4-Methylphenyl)-1-naphthalenamine	C17H15N	256.115	233.12	11.0906	Benzene and substituted derivatives	Benzene and substituted derivatives	MS1	0.9668	rp	-	-	235835	634-43-5	-	175358	70910.7	179184	173619	168074	149204	191197	186785	179504	--
MW0148485	Dihydro Isorescinnamine	C35H44N2O9	637.303	636.305	10.965	Alkaloids	Alkaloids	MS2-Search-DB	0.6647	rp	-	-	232430	6335-49-5	-	52798.4	54005.4	22531.5	36762.4	37420.5	10553.1	34531.7	34349.1	33969.3	--
MW0123626	Diethyl 1,4-dihydro-2,4,6-trimethyl-3,5-pyridinedicarboxylate	C14H21NO4	268.154	267.147	6.3714	Aldehyde,Ketones,Esters	Esters	MS2-Search-DB	0.6005	rp	-	-	12446	632-93-9	-	5653.52	5349.17	5421.25	3051.9	3479.2	3132.69	4170.03	4016.69	4212.21	--
MW0148791	D-Threonine;D-2-Amino-3-hydroxybutyric acid	C4H9NO3	239.127	119.058	7.0384	Organic acid And Its derivatives	Organic acid And Its derivatives	MS2-MetDNA	0.801	rp	C00820	-	69435	632-20-2	-	1024.14	1504.4	956.42	1476.68	851.19	1011.07	3219.87	3169.87	3207.79	--
MW0056883	PC(16:0/16:0)	C40H75NO9	756.551	713.544	8.5222	GP	PC	MS2-Search-DB	0.6794	rp	D03585	HMDB0000564	452110	63-89-8	-	64427.9	34266.3	18205.6	29852.4	44464.9	27714.4	32967	33345.4	30170	--
MEDP0020	L-Methionine	C5H11NO2S	150.057	149.051	1.036	Amino acid and Its metabolomics	Amino acids	MS2-Search-Local	0.9226	rp	C00073	HMDB0000696	6137	63-68-3	-	48206.7	54613.3	49218.8	59695.3	41673.2	43052.9	51051.7	52161.1	51396.4	ko00270,ko00970,ko01100,ko01210,ko01230,ko01240,ko01523,ko04974,ko04978,ko05230
MEDL00815	Cytidine-5'-diphosphate	C9H15N3O11P2	426.006	403.018	0.8107	Nucleotide And Its metabolomics	Nucleotide and Its metabolomics	MS1	0.5869	rp	-	-	6132	63-38-7	-	2097.43	977.93	1037.38	1746.59	921.54	2353.21	1142.04	1113.41	1211.08	--
MW0053898	Hexadecanal	C16H32O	283.282	240.245	10.9228	Aldehyde,Ketones,Esters	Aldehydes	MS2-MetDNA	0.9404	rp	C00517	HMDB0001551	984	629-80-1	-	43920.5	40728.4	46481.2	30665.1	38875.7	29903.2	101814	101575	99531.7	ko00071
MEDP0513	Hexadecanamide	C16H33NO	256.263	255.256	10.6949	Alcohol and amines	Amines	MS2-Search-Local	0.837	rp	-	HMDB0012273	69421	629-54-9	-	22302.5	21613.1	21826.4	13012	23694.2	12064.6	44687.4	44576.1	43684.2	--
MW0011966	1,8-Octanediol	C8H18O2	185.096	146.131	2.9155	Alcohol and amines	Alcohols	MS2-Search-DB	0.563	rp	C14218	-	69420	629-41-4	-	180502	177445	170022	177643	177270	177201	180569	181007	180475	--
MW0117394	2-(1-Naphthyl)-4-quinolinecarboxylic acid	C20H13NO2	322.082	299.095	5.0325	Organic acid And Its derivatives	Organic acid And Its derivatives	MS1	0.6712	rp	-	-	230606	6265-23-2	-	1775.11	2708.77	1762.69	1805.97	2994.31	2397.56	2587.38	2587.1	2561.73	--
MW0056748	Palmitoyl sphingomyelin	C39H79N2O6P	725.554	702.568	9.0714	SL	SM	MS2-Search-DB	0.7003	rp	-	HMDB0061712	9939941	6254-89-3	-	779884	274023	137095	268872	195454	57072.7	132177	145276	115895	--
MW0103982	(R)-3-Hydroxybutyric acid	C4H8O3	87.0433	104.047	1.3306	Organic acid And Its derivatives	Organic acid And Its derivatives	MS2-Search-DB	0.8799	rp	C01089	HMDB0000357	92135	625-72-9	-	32335.3	38184.1	34345.7	39266.4	31438	13445.9	13626.5	14713.7	12657.2	ko00072,ko00650,ko01100,ko04024
MEDP0815	N-Ethylacetamide	C4H9NO	151.09	87.0684	2.0662	Alcohol and amines	Amines	MS2-Search-Local	0.5391	rp	-	HMDB0031215	12253	625-50-3	-	26466.9	18449	26277.5	24301.1	20371.2	19406.2	15436.4	14666.2	8622.38	--
MW0011624	(S)-2-Hydroxy-2-methylsuccinic acid	C5H8O5	149.043	148.037	4.3108	Organic acid And Its derivatives	Organic acid And Its derivatives	MS2-Search-DB	0.5904	rp	C02614	-	441696	6236/9/5	-	4385.43	4289.75	4737.02	4013.35	3284.65	3805.15	16032.2	15916.2	16049.9	ko00660,ko01100
MW0106032	beta-Cyano-L-alanine	C4H6N2O2	133.079	114.043	0.7849	Amino acid and Its metabolomics	Amino acid derivatives	MS2-MetDNA	0.9557	rp	C02512	HMDB0060245	439742	6232-19-5	-	6578.31	5239.28	5668.16	6984.45	5337.61	5098.35	6042.65	6020.99	6023.33	ko01100
MEDL02095	Cis-4,7,10,13,16,19-Docosahexaenoic Acid	C22H32O2	312.24	328.24	9.265	FA	FFA	MS2-MetDNA	0.9352	rp	C06429	HMDB0002183	445580	6217-54-5	-	636.7	663.68	371.52	1304.59	1338.15	572.05	1512.6	1519.13	1397.34	ko01040
MW0133346	4-(Dimethylamino)cinnamaldehyde	C11H13NO	158.093	175.1	5.6071	Aldehyde,Ketones,Esters	Aldehydes	MS2-Search-DB	0.591	rp	-	-	5284506	6203-18-5	-	9006.64	7909.83	7260.1	9144.86	9260.37	7251.1	8525.32	8710.35	8546.47	--
MW0114294	Dirithromycin	C42H78N2O14	890.557	834.545	9.0714	Aldehyde,Ketones,Esters	Esters	MS1	0.5135	rp	D03865	HMDB0015089	6473883	62013-04-1	-	4383.48	34241.1	8386.38	39140.8	50813.1	33536	18867.3	20218.4	14763.1	--
MW0002843	2-Chloro-1,3-benzenediol	C6H5ClO2	145.007	143.998	0.4145	Benzene and substituted derivatives	Phenolics	MS1	0.6489	rp	-	-	80331	6201-65-6	-	12807.9	12540.1	12671.6	13749.4	10799.2	12813	13902.7	14013.5	13908.6	--
MW0110955	Choline	C5H14NO	104.107	104.108	0.7404	Alcohol and amines	Alcohols	MS2-Search-Local	0.8806	rp	C00114	HMDB0000097	305	62-49-7	-	592093	632853	587542	691796	547790	673303	638879	641221	642080	ko00260,ko00564,ko01100,ko02010,ko04725,ko04976,ko05231
FDATN01158	Vorapaxar	C29H33FN2O4	493.247	492.242	10.3579	Others	FDA	MS1	0.9321	rp	-	-	10077130	618385-01-6	-	918852	680048	760522	931240	738050	707165	36507.6	27312.2	31332.8	--
MW0006166	Benzamidine	C7H8N2	167.085	120.069	4.2375	Benzene and substituted derivatives	Benzene and substituted derivatives	MS2-Search-DB	0.5664	rp	C01784	-	2332	618-39-3	-	102765	98084.5	99493.1	99386.2	102043	106155	103745	103526	103818	--
MEDP1131	Arachidyl glycine	C22H43NO3	392.313	369.324	9.1315	Alcohol and amines	Amines	MS1	0.6065	rp	-	-	71433203	617703-96-5	-	5059.6	3201.28	1579.03	1786.86	4275.72	3217.47	6959.36	6986.53	6686.03	--
MW0133731	4-Methylumbelliferyl β-D-glucuronide	C16H16O9	353.08	352.079	5.669	Heterocyclic compounds	Heterocyclic compounds	MS2-Search-DB	0.5025	rp	C11584	-	91553	6160-80-1	-	4599.16	3693.06	4085.2	4207.88	4853.24	4443.44	4569.94	4517.52	4566.97	--
MW0107590	Isopropyl dodecylfluorophosphonate	C15H32FO2P	589.427	294.212	11.1748	Aldehyde,Ketones,Esters	Esters	MS2-Search-DB	0.6951	rp	-	-	24762154	615250-02-7	-	30485.8	27531.8	23187.5	29119.2	29754.3	23134.9	25226.2	26085.7	25425.6	--
MW0154573	Nocardicin D	C23H23N3O9	620.137	485.143	9.1442	Amino acid and Its metabolomics	Amino acid derivatives	MS1	0.7214	rp	C17353	-	3045997	61425-17-0	-	7982.31	8413.85	7535.48	8469.7	6566.43	4630.12	8978.11	8637.56	8687.79	--
MEDP0507	2-Hydroxycinnamic acid	C9H8O3	165.054	164.047	1.1018	Benzene and substituted derivatives	Phenolic acids	MS2-Search-Local	0.8888	rp	C01772	HMDB0002641	637540	614-60-8	-	114229	151217	128217	179119	92274.2	95846	128107	129370	129781	ko00360,ko01100
MW0110660	2-(Dipentylamino)-2-(hydroxymethyl)-1,3-propanediol	C14H31NO3	262.237	261.23	3.9843	Alcohol and amines	Alcohols	MS1	0.9635	rp	-	-	17386510	61206-64-2	-	31096.8	23901.6	34019.6	21206	15453.2	8357.63	27039.3	26848.1	26854	--
MW0120561	4-Hydroxyquinoline	C9H7NO	192.065	145.053	1.7245	Heterocyclic compounds	Heterocyclic compounds	MS2-Search-DB	0.5924	rp	C06343	-	69141	611-36-9	-	3939.22	5375.9	4902.28	4062.05	3234.81	3339	4300.88	4332.15	4300.01	--
MW0003999	3-Formyl-2-hydroxybenzoic acid	C8H6O4	151.028	166.027	9.4962	Benzene and substituted derivatives	Benzene and substituted derivatives	MS2-MetDNA	0.9404	rp	C14096	-	69117	610-04-8	-	5005.2	4754.61	5062.93	3642.78	6096.63	4383.82	5007.73	4927	5012.26	--
MW0007573	Mefenamic acid	C15H15NO2	288.118	241.11	5.0324	Benzene and substituted derivatives	Benzene and substituted derivatives	MS2-Search-DB	0.6861	rp	C02168	HMDB0014922	4044	61-68-7	-	13864.5	12104.8	13572.1	14731.3	12946.7	13522.6	13827.4	14043.3	14044.3	--
MW0122717	Acepromazine	C19H22N2OS	283.166	326.145	9.446	Heterocyclic compounds	Heterocyclic compounds	MS1	0.7326	rp	D07065	HMDB0015552	6077	61-00-7	-	10250.3	6834.15	8600.39	2484.68	7640.58	5358.68	7288.25	6858.54	6677.11	--
MW0117549	2-(4,4-Difluoropiperidin-1-yl)ethanamine	C7H14F2N2	203.075	164.113	0.5693	Alcohol and amines	Amines	MS1	0.6648	rp	-	-	2758354	605659-03-8	-	3078.6	3312.76	5162.06	3045.46	4089.32	3945.8	3572.41	3565.15	3545.1	--
MW0000982	[Benzyl(phosphonomethyl)amino]methylphosphonic acid	C9H15NO6P2	279.01	295.038	1.3068	Benzene and substituted derivatives	Benzene and substituted derivatives	MS1	0.722	rp	-	-	80162	6056-53-7	-	831.37	612.5	514.99	1089.58	386.85	581.24	1164.45	1072.22	980.21	--
MW0120219	4-Amino-6,7-dimethoxy-2-(1-piperazinyl)quinazoline	C14H19N5O2	290.16	289.154	9.0248	Heterocyclic compounds	Heterocyclic compounds	MS2-Search-DB	0.59	rp	-	-	616267	60547-97-9	-	50932.4	41532.1	43799.4	39752.8	55551.2	56749.3	74193.9	66012.4	69470.2	--
MW0108217	Methionyl-Arginine	C11H23N5O3S	306.154	305.152	1.9929	Amino acid and Its metabolomics	Amino acids	MS2-Search-DB	0.5598	rp	-	HMDB0028967	25216498	60461-10-1	-	10279.2	8326.34	17508.4	10147.9	4813.44	15019.7	11150	12069.9	12049.9	--
MW0109774	Suberylglycine	C10H17NO5	254.099	231.111	3.441	Amino acid and Its metabolomics	Amino acid derivatives	MS2-Search-DB	0.5589	rp	-	HMDB0000953	6453952	60317-54-6	-	5416.48	4901.86	4752.91	3015.9	7890.38	3312.2	3713.43	3418.27	3661.25	--
MW0126270	Proxyphylline	C10H14N4O3	277.07	238.107	0.3997	Heterocyclic compounds	Heterocyclic compounds	MS1	0.725	rp	D01771	-	4977	603-00-9	-	7853.4	8933.28	8481.08	7113.83	6373.44	7028.05	9486.99	9189.89	9460.89	--
MEDP1617	L-(+)-Gulose	C6H12O6	383.115	180.063	0.7561	Carbohydrates and Its metabolites	Sugars	MS2-Search-Local	0.824	rp	C15923	-	10130220	6027-89-0	-	131110	2088.73	139226	152688	216592	181105	115206	118992	122069	ko00053
MW0125547	N-[2-(2-Fluorophenyl)-1,3-benzoxazol-5-yl]-2,3-dihydro-1,4-benzodioxine-6-carboxamide	C22H15FN2O4	373.098	390.102	9.4911	Alcohol and amines	Amines	MS1	0.919	rp	-	-	3237758	6021-39-2	-	77.92	444.3	299.39	186.6	172.05	103.57	3170.01	3189.73	3169.57	--
MW0054374	Linoleic acid	C18H32O2	326.214	280.24	11.0105	FA	FFA	MS2-MetDNA	0.924	rp	C01595	HMDB0000673	5280450	60-33-3	-	86554.8	87986	84286.2	71995.6	66268.9	71024.7	78359.9	79379.8	78205.4	ko00591,ko01040,ko01100
MEDP0298	6-Aminocaproic Acid	C6H13NO2	132.101	131.095	1.1788	Amino acid and Its metabolomics	Amino acid derivatives	MS2-Search-Local	0.8442	rp	C02378	HMDB0001901	564	60-32-2	-	394557	463390	377852	434965	399993	322523	423522	424564	427116	ko01100
MEDP1002	Acetylcholine	C7H15NO2	222.029	145.11	2.1904	Alcohol and amines	Polyamines	MS2-Search-Local	0.6117	rp	C01996	HMDB0000895	187	60-31-1	-	2597.67	34.32	2592.98	2743.56	2100.88	2078.95	2410.79	2468.55	2405.01	ko00564,ko04024,ko04080,ko04721,ko04725,ko04742,ko04810,ko04911,ko04970,ko04971,ko04972,ko04976,ko05022,ko05033
MW0127405	beta-Mercaptoethanol	C2H6OS	61.0106	78.0139	0.8763	Others	Others	MS2-Insilico	0.544	rp	C00928	-	1567	60-24-2	-	146171	159106	117713	108415	139761	110710	130594	131980	126649	--
MEDN0006	L-Tyrosine	C9H11NO3	182.081	181.074	1.0958	Amino acid and Its metabolomics	Amino acids	MS2-Search-Local	0.8837	rp	C00082	HMDB0000158	6057	60-18-4	-	194103	266251	261903	318272	163825	163753	221364	221557	225067	ko00130,ko00261,ko00350,ko00360,ko00400,ko00730,ko00970,ko01100,ko01210,ko01230,ko01240,ko04728,ko04916,ko04917,ko04974,ko05012,ko05030,ko05031,ko05034,ko05230
MW0112264	2-Phenylethanol	C8H10O	105.069	122.073	1.7546	Benzene and substituted derivatives	Benzene and substituted derivatives	MS2-Search-Local	0.7911	rp	C05853	HMDB0033944	6054	60-12-8	-	3989.86	2653.43	3188.28	3923.47	2657.65	2425.61	4325.89	4228.27	4311.23	ko00360
MW0106427	Diethyl hydrogen phosphate	C4H11O4P	331.074	154.04	5.0324	Aldehyde,Ketones,Esters	Esters	MS2-Search-DB	0.7234	rp	C06608	HMDB0012209	654	598-02-7	-	7896.48	8407.51	7764.84	8515.98	8257.11	8629.68	8505.42	8562.98	8533.68	--
MW0006597	Citalopram	C20H21FN2O	347.146	324.164	2.2688	Benzene and substituted derivatives	Benzene and substituted derivatives	MS1	0.6027	rp	C07572	HMDB0005038	2771	59729-33-8	-	269.16	4447.96	5323.31	5279.49	3998	3620.66	3145.48	2380.68	3278.42	ko00982
MW0137580	Camostat	C20H22N4O5	421.148	398.159	2.0927	Heterocyclic compounds	Heterocyclic compounds	MS2-Search-DB	0.6328	rp	D07606	-	2536	59721-28-7	-	9539.7	10375.1	13054.1	16870.5	10289.7	15009.1	7639.16	7314.52	153.24	--
MW0003833	3-Aminonaphthalene-2-carboxylic acid	C11H9NO2	188.073	187.063	3.1532	Benzene and substituted derivatives	Benzene and substituted derivatives	MS2-Search-DB	0.5927	rp	-	-	22244	5959-52-4	-	20954.8	20205.5	27387	11171.3	311.97	345.93	17687.9	17838	17899.9	--
MW0054719	Megestrol acetate	C24H32O4	407.213	384.23	11.0233	Hormones and hormone related compounds	Hormones and hormone related compounds	MS2-Search-DB	0.6727	rp	C08151	-	11683	595-33-5	-	65774.9	70940.1	68222.8	61967.2	58713.4	60443.1	65430.6	66267	65270.8	--
MW0012942	1-Oleoyl-2-palmitoyl-sn-glycero-3-phosphocholine	C42H82NO8P	804.548	759.578	8.3638	GP	PC	MS2-Search-DB	0.5982	rp	-	HMDB0008100	24778933	59491-62-2	-	192092	193559	196616	102729	342971	186066	82779.9	91315.8	68958.6	--
MW0012960	1-Palmitoyl-2-docosahexaenoyl-sn-glycero-3-phosphocholine	C46H80NO8P	806.566	805.562	0.3379	GP	PC	MS2-Search-DB	0.7951	rp	-	HMDB0007991	6441886	59403-54-2	-	245859	198259	253684	195773	230785	128847	111725	93038.4	99077.3	--
MW0012975	1-Palmitoyl-2-stearoyl-sn-glycero-3-phosphocholine	C42H84NO8P	784.581	761.593	0.3229	GP	PC	MS2-Search-DB	0.7047	rp	-	HMDB0007970	24778686	59403-51-9	-	801.18	38554.3	92132.9	70278.2	57029.6	42017.5	17250.5	31146.8	35984	--
MEDL01839	8-Methyl-6-nonenoic acid	C10H18O2	193.122	170.131	9.1177	FA	FFA	MS2-MetDNA	0.8985	rp	C18202	HMDB0012183	5365959	59320-77-3	-	16594.8	20385.6	16287.6	20371.9	19524.4	19872.6	18348.7	18289.4	18135.2	ko01100
MW0011688	(Z)-6-Octadecenoic acid	C18H34O2	247.241	282.256	10.9254	FA	FFA	MS2-Search-DB	0.5849	rp	C08363	HMDB0002080	5281125	593-39-5	-	2081.42	1931.69	1997.61	1227.72	1748.75	461.21	4646.69	4644.96	4546.19	--
MW0137880	Decursin	C19H20O5	329.138	328.131	2.0927	Heterocyclic compounds	Heterocyclic compounds	MS2-Search-DB	0.5815	rp	C09258	-	442126	5928-25-6	-	2916.17	18.1	4835	5387.21	30.38	85.08	2371.17	2537.8	289.29	--
MW0048992	Conessine	C24H40N2	420.34	356.319	8.5611	Aldehyde,Ketones,Esters	Ketones	MS2-Search-DB	0.527	rp	C06545	-	441082	5913-82-6	-	980409	1.02156e+06	898242	939392	935472	903015	983213	974871	982881	--
MW0052477	Dodecyl glucoside	C18H36O6	371.239	348.251	6.9377	FA	Others	MS2-Search-DB	0.605	rp	-	-	93321	59122-55-3	-	296.57	530.15	612.73	271.15	432.72	419.77	1703.6	1774.79	1784.21	--
MW0009403	Phenoxybenzamine	C18H22ClNO	304.147	303.139	2.137	Benzene and substituted derivatives	Benzene and substituted derivatives	MS2-Search-DB	0.5711	rp	C07435	HMDB0015061	4768	59-96-1	-	4779.11	1358.32	4216.1	3199.79	3216.58	4015.61	3932.93	3757.23	3794.91	--
MW0121662	5-Nitro-2-furaldehyde semicarbazone	C6H6N4O4	199.045	198.039	0.8486	Aldehyde,Ketones,Esters	Ketones	MS1	0.6965	rp	C08042	HMDB0014480	5447130	59-87-0	-	3930.19	5982.88	11169.6	7565.77	12409.3	9561.08	7804.86	7719.56	7699.47	--
MEDP0426	Xanthurenic Acid	C10H7NO4	206.044	205.037	2.7881	Amino acid and Its metabolomics	Amino acid derivatives	MS2-Search-Local	0.785	rp	C02470	HMDB0000881	5699	59-00-7	-	4844.54	5293.16	4297.79	6901.36	5492.12	5495.74	5352.66	5331.27	5346.02	ko00380
MW0014906	6 keto-PGF1α [6-oxo-9α,11α,15S-trihydroxy-prost-13E-en-1-oic acid]	C20H34O6	393.224	370.236	5.5229	Hormones and hormone related compounds	Hormones and hormone related compounds	MS2-MetDNA	0.8599	rp	C05961	HMDB0002886	5280888	58962-34-8	-	8589.49	10260.3	9559.78	12544.6	9961.47	13660.8	13925	14464.1	14964	ko00590,ko01100
MW0014213	3-Octanol	C8H18O	172.169	130.136	6.9813	Organic acid And Its derivatives	Organic acid And Its derivatives	MS2-Search-DB	0.6374	rp	C17144	HMDB0030070	11527	589-98-0	-	1097.95	1305.92	1228.45	1225.46	1328.63	1122.18	4085.23	4053	4035.79	--
MW0112815	3-Heptanol	C7H16O	161.095	116.12	5.3548	Alcohol and amines	Alcohols	MS2-Search-DB	0.6647	rp	-	HMDB0031481	11520	589-82-2	-	10984.4	9931.66	40470.1	6894.04	11203.6	12906.8	11073.1	10988.7	11004.9	--
MW0053713	Glycerol 1-myristate	C17H34O4	345.282	302.246	6.1619	GL	TG	MS2-MetDNA	0.9319	rp	-	-	79050	589-68-4	-	5058.95	5575.23	5356.31	6452.25	4793.51	6253.53	6177.89	6230.77	6393.5	--
MW0014136	3-Hydroxyvalproic acid	C8H16O3	205.085	160.11	12.0359	Organic acid And Its derivatives	Organic acid And Its derivatives	MS2-Search-DB	0.5119	rp	C16651	HMDB0013899	134459	58888-84-9	-	24170.7	13020.1	23454.3	18118	19135	36040.4	12083.8	12435	13216	ko00982
MEDL00352	Glu-Val	C10H18N2O5	247.128	246.122	1.6168	Amino acid and Its metabolomics	Small Peptide	MS2-MetDNA	0.8018	rp	-	HMDB0028832	6992567	5879-06-1	-	20353.3	15174.6	18493.2	12538.6	11665.3	11267	16532	16453.8	16813.6	--
MW0168253	5,6-dehydro Arachidonic Acid	C20H30O2	627.431	302.225	11.0144	Organic acid And Its derivatives	Organic acid And Its derivatives	MS2-Search-DB	0.6297	rp	-	-	1777	58688-54-3	-	36349.3	38892	36314.5	30301.6	27618.8	30915	31383.7	31968.3	31338.3	--
MW0129697	1,6-Dioxacyclohexadecane-7,16-dione	C14H24O4	279.157	256.168	10.8835	Aldehyde,Ketones,Esters	Ketones	MS1	0.5363	rp	-	-	94013	58296-43-8	-	94345.7	72868.8	55285.1	46791.1	32790.4	11300.9	43974.5	46190.5	42827.1	--
MW0111098	Miltefosine	C21H46NO4P	454.327	407.316	7.8307	Organic acid And Its derivatives	Phosphoric acids	MS2-Search-DB	0.5412	rp	D02494	-	3599	58066-85-6	-	35874.9	34020.5	34790.9	38419.3	28949.5	35224.7	35080.2	35117.2	35218.6	--
MW0103700	Uridine 5'-diphosphate	C9H14N2O12P2	448.977	404.002	0.676	Organic acid And Its derivatives	Sulfonic acids	MS2-Search-DB	0.5203	rp	C00015	HMDB0000295	6031	58-98-0	-	719294	798824	798104	821338	766746	735047	764913	763290	764897	ko00240,ko01100,ko01240,ko04080
MW0103445	Adenosine	C10H13N5O4	268.103	267.097	1.8823	Nucleotide And Its metabolomics	Nucleotide and Its metabolomics	MS2-MetDNA	0.7878	rp	C00212	HMDB0000050	60961	58-61-7	-	4082.65	4943.44	5631.48	3403.11	4995.35	3056.71	4236.64	4248.67	4262.41	ko00230,ko01100,ko02010,ko04022,ko04024,ko04071,ko04080,ko04270,ko04923,ko04924,ko05012,ko05032,ko05034
MW0126713	Tetrabenazine	C19H27NO3	300.198	317.199	5.5217	Benzene and substituted derivatives	Benzene and substituted derivatives	MS2-Search-DB	0.5526	rp	C11168	HMDB0015592	6018	58-46-8	-	30057.8	22530.2	32719.9	27996.4	24579.4	33014.6	28922.5	29106.5	28902.6	--
MW0123194	Caffeine	C8H10N4O2	212.112	194.08	0.5693	Aldehyde,Ketones,Esters	Ketones	MS2-Search-DB	0.573	rp	C07481	HMDB0001847	2519	58-08-2	-	4651.2	4580.84	7427.08	4767.66	6601.24	5417.5	4978.36	4977.18	5018.06	ko00232,ko01100
MEDN1012	7-Methylguanine	C6H7N5O	166.071	165.065	1.2536	Nucleotide And Its metabolomics	Nucleotide and Its metabolomics	MS2-Search-Local	0.8258	rp	C02242	HMDB0000897	135398679	578-76-7	-	5202.12	5675.77	5194.6	6129.33	5164.33	5067.74	5896.81	5871.24	5863.92	--
MW0062243	Prostaglandin E2 p-benzamidophenyl ester	C33H41NO6	530.291	547.293	2.8531	Hormones and hormone related compounds	Hormones and hormone related compounds	MS2-Search-DB	0.6289	rp	-	-	90473691	57790-53-1	-	89482.8	63061.1	61637	48303.7	65645.9	62381.2	61963.2	61967.8	62243.2	--
MW0122688	9-Bromo-6H-indolo[2,3-b]quinoxaline	C14H8BrN3	335.954	296.99	0.9506	Heterocyclic compounds	Heterocyclic compounds	MS1	0.773	rp	-	-	5357491	57743-36-9	-	22859.6	22769.1	24261.5	30278.9	18391.4	23459.8	24722.5	25261.2	25090	--
MEDP1127	1-acetylindole	C10H9NO	160.075	159.068	2.106	Heterocyclic compounds	Indole and Its derivatives	MS2-Search-Local	0.7594	rp	-	-	68470	576-15-8	-	36706	75.69	46603.9	40352.6	163.31	138.87	32905.1	32374.1	29224.8	--
MW0061670	Phytonadiol	C31H48O2	453.366	452.365	7.088	Terpenoids	Ditepenoids	MS2-Insilico	0.5748	rp	C03313	HMDB0060502	5280585	572-96-3	-	6751.69	8349.45	829.85	1151.84	718.59	636.65	4980.13	5060.28	4984.94	ko00130,ko01100,ko01240
MEDL01878	Methyl dioxindole-3-acetate	C11H11NO4	222.076	221.069	4.0026	Heterocyclic compounds	Indole and Its derivatives	MS2-Search-Local	0.6127	rp	-	HMDB0038991	14033762	57061-18-4	-	2925.77	2949.96	2720.44	4827.79	3751.12	2396.96	3030.81	2972.92	3027.53	--
MW0127498	Isomethiozin	C12H20N4OS	269.148	268.136	9.25	Others	Others	MS2-Search-DB	0.5437	rp	C19107	-	9576097	57052-04-7	-	10554.2	8737.86	7863.3	7520.29	6200.52	2992.6	8233.87	8305.53	8194.75	--
MW0003838	3-Aminosalicylic acid	C7H7NO3	154.043	153.043	1.6042	Benzene and substituted derivatives	Benzene and substituted derivatives	MS2-MetDNA	0.8582	rp	-	HMDB0001972	68443	570-23-0	-	393.25	2926.75	8206.62	2108.46	7828.42	491.47	5084.45	5097.7	5223.65	--
MW0012608	17a-Estradiol	C18H24O2	347.229	272.178	5.3073	Alcohol and amines	Alcohols	MS2-Search-Local	0.5943	rp	C02537	HMDB0000429	68570	57-91-0	-	1563.03	1312.64	1562.53	521.24	1210.73	1186.54	6723.69	6720.06	6626.89	ko00140
MW0110322	Urea	CH4N2O	143.054	60.0324	0.5693	Alcohol and amines	Amines	MS2-Search-DB	0.5294	rp	C00086	HMDB0000294	1176	57-13-6	-	3568.74	3314.91	5417.15	3506.67	4732.44	4505.61	3739.85	3782.03	3780.33	ko00220,ko00230,ko00240,ko00330,ko00780,ko01100,ko02010,ko05120
MEDN0305	Creatine	C4H9N3O2	132.076	131.07	0.785	Nucleotide And Its metabolomics	Nucleotide and Its metabolomics	MS2-Search-Local	0.7983	rp	C00300	HMDB0000064	586	57-00-1	-	111860	107065	109734	133873	105055	93287.2	111884	111404	112531	ko00260,ko00330,ko01100
MW0103531	Diadenosine hexaphosphate	C20H30N10O25P6	911.003	995.981	0.6618	Nucleotide And Its metabolomics	Nucleotide and Its metabolomics	MS1	0.9076	rp	C20190	HMDB0001282	123694	56983-23-4	-	22624.1	22195	25899.7	24594.2	26260.4	23265.1	25707.1	25544	25821.1	--
MW0129705	1,7-Bis(4-hydroxyphenyl)-4-hepten-3-one	C19H20O3	365.136	296.141	9.1945	Aldehyde,Ketones,Esters	Ketones	MS2-Search-DB	0.5434	rp	-	HMDB0138206	23786382	56973-65-0	-	391780	369747	371500	365628	498115	351746	416133	411335	409904	--
MW0121183	5-Bromo-2,3-dihydrothiophene 1,1-dioxide	C4H5BrO2S	236.882	197.917	0.7225	Heterocyclic compounds	Heterocyclic compounds	MS1	0.652	rp	-	-	14471584	56879-03-9	-	7481.86	14984.7	15044.9	14077.5	3234.44	8797.37	8662.99	9608.36	9254.15	--
MW0121894	6-Amino-1-butyl-5-cyclopentylamino-1H-pyrimidine-2,4-dione	C13H22N4O2	267.18	266.174	3.3374	Aldehyde,Ketones,Esters	Ketones	MS1	0.9263	rp	-	-	2363705	568555-61-3	-	189.74	5299.8	275.41	231.87	5337.19	5347.81	3209.99	6557.71	6894.49	--
MW0010104	α-Hydroxymetoprolol	C15H25NO4	266.172	283.178	11.4481	Benzene and substituted derivatives	Phenolics	MS2-Search-DB	0.5518	rp	-	HMDB0060994	114962	56392-16-6	-	4066.76	2716.2	2770.41	2779	1340.44	2489.54	2660.04	2554.85	2600.34	--
MW0116826	11-nor-9-carboxy-Delta(9)-tetrahydrocannabinol	C21H28O4	345.205	344.199	5.674	Heterocyclic compounds	Heterocyclic compounds	MS2-Search-DB	0.7054	rp	-	HMDB0062770	108207	56354-06-4	-	7547.1	8010.47	8465.7	6760.23	12903.5	7111.61	7199.17	7066.23	7039.24	--
MEDP0550	18-Hydroxycorticosterone	C21H30O5	432.217	362.209	10.874	Hormones and hormone related compounds	Hormones and hormone related compounds	MS2-MetDNA	0.5715	rp	C01124	HMDB0000319	11222	561-65-9	-	4069.04	4074.92	4705.42	3674.46	3227.15	2542.24	3769.34	3755.14	3692.5	ko00140,ko01100,ko04925
MW0006410	Brodifacoum	C31H23BrO3	525.085	524.082	4.4083	Benzene and substituted derivatives	Benzene and substituted derivatives	MS1	0.574	rp	C18694	-	54680676	56073-10-0	-	4120.79	3150.1	3396.18	3936.89	4038.34	3410.95	4073.71	4149.19	4067.97	--
MEDP0011	L-Lysine	C6H14N2O2	147.112	146.106	0.6165	Amino acid and Its metabolomics	Amino acids	MS2-Search-Local	0.9396	rp	C00047	HMDB0000182	5962	56-87-1	-	26809.1	26991.7	30523.2	26962.2	29198.2	27124.1	26468.4	26466.4	26340.7	ko00300,ko00310,ko00780,ko00970,ko01100,ko01210,ko01230,ko02010,ko04974
MEDN0011	L-Glutamic Acid	C5H9NO4	148.059	147.053	0.8003	Amino acid and Its metabolomics	Amino acids	MS2-Search-Local	0.911	rp	C00025	HMDB0000148	33032	56-86-0	-	16300.4	19423.7	22146.5	26277.6	20028.1	26995.9	22670.3	22674.7	22839.6	ko00220,ko00250,ko00330,ko00340,ko00430,ko00471,ko00480,ko00524,ko00630,ko00650,ko00660,ko00860,ko00910,ko00970,ko01100,ko01200,ko01210,ko01230,ko01240,ko02010,ko04068,ko04072,ko04080,ko04216,ko04540,ko04713,ko04720,ko04721,ko04723,ko04724,ko04727,ko04730,ko04742,ko04964,ko04974,ko05014,ko05016,ko05017,ko05022,ko05030,ko05031,ko05033,ko05034,ko05230
MEDP0054	L-Glutamine	C5H10N2O3	147.076	146.069	0.785	Amino acid and Its metabolomics	Amino acids	MS2-Search-Local	0.8819	rp	C00064	HMDB0000641	5961	56-85-9	-	22729.6	23188.3	22851.5	27748.9	23310.6	19977.1	22483.2	22536.3	22800.9	ko00220,ko00230,ko00240,ko00250,ko00471,ko00630,ko00750,ko00910,ko00970,ko01100,ko01230,ko01240,ko02010,ko04724,ko04727,ko04964,ko04974,ko04978,ko05230
MW0107663	L-Aspartic acid	C4H7NO4	133.031	133.037	1.0282	Organic acid And Its derivatives	Organic acid And Its derivatives	MS2-Search-DB	0.5067	rp	-	HMDB0000191	44367445	56-84-8	-	43169.6	34698.8	31989.9	51211.2	36641.7	28511.1	32697.6	32859.3	33402.1	--
MW0121542	5-Hydroxy-L-tryptophan	C11H12N2O3	243.074	220.085	2.3222	Amino acid and Its metabolomics	Amino acid derivatives	MS2-MetDNA	0.947	rp	-	HMDB0000472	25243949	56-69-9	-	64.71	457.94	78.06	208.4	296.76	599.44	251.66	98.38	361.51	--
MEDN0018	L-Serine	C3H7NO3	150.013	105.043	0.739	Amino acid and Its metabolomics	Amino acids	MS2-MetDNA	0.8033	rp	C00065	HMDB0000187	5951	56-45-1	-	5723.84	7329.93	7167.85	7415.74	6164.14	6304.24	6265.32	6337.29	6236.85	ko00260,ko00261,ko00270,ko00564,ko00600,ko00630,ko00920,ko00970,ko01100,ko01200,ko01230,ko01240,ko02010,ko04071,ko04974,ko04978,ko05230
MW0124254	Glycidol	C3H6O2	150.95	74.0368	0.9604	Heterocyclic compounds	Heterocyclic compounds	MS2-Search-DB	0.5115	rp	C10920	-	11164	556-52-5	-	5264.19	6968.13	6452.12	8392.45	2298.18	5197.69	5555.27	5655.74	5846.83	--
MW0150586	Glyodin;Glyodin acetate	C22H44N2O2	369.35	368.34	0.338	Amino acid and Its metabolomics	Small Peptide	MS1	0.9261	rp	C18940	-	11159	556-22-9	-	34308.2	31149.8	36580.9	32994.1	28028.2	36707.3	16827.9	13358.4	15470.8	--
MEDL02329	4-Hydroxysphinganine	C18H39NO3	340.281	317.293	5.674	SL	SM	MS1	0.9416	rp	C12144	HMDB0004610	71357922	554-62-1	-	23895.2	20889.3	39768.3	14270.1	21094	27387.9	27726.1	27717	27971.7	ko00600,ko01100
MW0049039	Costunolide	C15H20O2	301.14	232.146	8.5154	Heterocyclic compounds	Heterocyclic compounds	MS2-Search-DB	0.6477	rp	C09382	HMDB0036688	5281437	553-21-9	-	253169	264554	191298	261803	261767	246943	185149	200935	193215	--
MW0010775	(+)-Dihydrocervone	C10H16O	153.126	152.12	11.5591	Aldehyde,Ketones,Esters	Ketones	MS2-Search-DB	0.7629	rp	C11398	-	22227	5524-05-0	-	11983.9	17810.6	13206.2	19363.1	13526.3	11089.8	12999.2	13657.5	13720.5	--
MEDL01977	Pseudopelletierine	C9H15NO	200.127	153.115	4.1736	Alkaloids	Alkaloids	MS2-Search-DB	0.591	rp	C10865	HMDB0034580	11096	552-70-5	-	2191.74	2514.68	2483.86	716.09	804.85	1284.17	1801.11	1822.34	1777.93	--
MW0103807	(+)-6-Aminopenicillanic acid	C8H12N2O3S	255.024	216.057	5.528	Amino acid and Its metabolomics	polypeptide	MS2-Search-DB	0.55	rp	C02954	HMDB0060618	11082	551-16-6	-	19161.2	19806.7	19244.8	22264.8	19974.3	22173.5	21140.8	21162.5	21169.9	ko00311
MW0061349	PGF2α [9α,11α,15S-trihydroxy-prosta-5Z,13E-dien-1-oic acid]	C20H34O5	372.274	354.241	6.4143	Hormones and hormone related compounds	Hormones and hormone related compounds	MS2-MetDNA	0.8812	rp	C00639	HMDB0001139	5280363	551-11-1	-	4124.84	7083.3	8629.53	6419.49	8956.02	6007.96	6019.41	6075.79	6042.35	ko00590,ko01100,ko04072,ko04080,ko04726,ko04913,ko04921,ko04976
MW0001062	1-(2,5-Dimethoxyphenyl)-2-(isopropylamino)-1-propanol	C14H23NO3	292.126	253.168	4.4173	Benzene and substituted derivatives	Benzene and substituted derivatives	MS1	0.6496	rp	-	-	6080	550-53-8	-	7351.9	5253.54	7066.79	4796.19	7704.32	7589.88	5717.38	6072.35	5804.74	--
MW0125855	N-Methylphthalimide	C9H7NO2	225.06	161.048	6.5983	Alcohol and amines	Amines	MS2-Search-DB	0.5629	rp	-	HMDB0004284	11074	550-44-7	-	6216.21	6355.27	6517.05	6459.47	7209.25	6186.59	21222.7	21356.7	21225.8	--
MW0155547	Phytolaccinic acid	C31H48O6	539.335	516.345	7.819	Terpenoids	Triterpene	MS2-Search-DB	0.7348	rp	-	HMDB0034640	13878342	54928-05-1	-	8243.72	7663.45	6095	6570.05	3891.68	8633.1	8121.19	8367.89	8079.4	--
MW0126521	Sclerotiorin	C21H23ClO5	446.119	390.123	10.5801	Heterocyclic compounds	Heterocyclic compounds	MS1	0.714	rp	-	-	6436015	549-23-5	-	52984.2	13943.5	15768.4	37733.7	3535.02	3265.64	59502.5	62441.8	60000.6	--
MEDP1124	15-HETE	C20H32O3	303.232	320.235	9.1286	FA	Oxidized lipids	MS2-Search-Local	0.8242	rp	C04742	HMDB0003876	1436	54845-95-3	-	5.41348e+06	6.52043e+06	5.49102e+06	7.45727e+06	5.85179e+06	7.01605e+06	6.68866e+06	6.67966e+06	6.63646e+06	ko00590,ko04750
MW0013502	2-Hydroxy-3-isopropyl-6-methylbenzoic acid	C11H14O3	241.11	194.094	2.0613	Benzene and substituted derivatives	Benzene and substituted derivatives	MS2-Search-DB	0.5616	rp	-	-	11052	548-51-6	-	6813.36	156.41	5741.28	4293.24	513.89	368.56	3739.08	3549.42	2808.07	--
MW0000458	Tetrahydroharman-3-carboxylic acid	C13H14N2O2	231.119	230.106	2.3714	Benzene and substituted derivatives	Benzene and substituted derivatives	MS2-Search-DB	0.5879	rp	-	HMDB0037942	4264556	5470-37-1	-	2520.31	79.15	3007.39	3501.39	24.05	10.3	3592.47	3666.03	185.04	--
MW0122108	6-Chloropyridazin-3-amine	C4H4ClN3	130.022	129.009	5.5363	Heterocyclic compounds	Heterocyclic compounds	MS2-Search-DB	0.5258	rp	-	HMDB0062200	21643	5469-69-2	-	100566	98118	102413	102813	103053	104813	104382	104984	104971	--
MW0052529	Empenthrin	C18H26O2	257.189	274.193	9.1319	Aldehyde,Ketones,Esters	Esters	MS2-Search-DB	0.5694	rp	C18524	-	6434488	54406-48-3	-	20618.9	22340.2	20036.6	25085.8	20763.9	24932.5	22557.6	22014.6	22605.9	--
MW0146993	Calcium formate;Formic acid, calcium salt	C2H2CaO4	112.952	129.958	0.4033	Organic acid And Its derivatives	Organic acid And Its derivatives	MS1	0.598	rp	C18586	-	10997	544-17-2	-	12266.8	12345.7	11601.6	12159.6	10377.5	6982.76	9643.93	10560.3	10404.3	--
MW0110918	Arcaine	C6H16N6	236.162	172.144	5.8734	Alcohol and amines	Polyamines	MS2-MetDNA	0.8179	rp	C03047	-	2227	544-05-8	-	8773.47	5836.09	3814.23	2581.06	2059.36	1708.02	5971.72	6122.93	5954.78	--
MW0169258	HEPTAMINOL	C8H19NO	192.159	145.147	0.8331	Organic acid And Its derivatives	Organic acid And Its derivatives	MS2-Search-DB	0.5528	rp	D07158	-	3590	543-15-7	-	10643.1	57496.6	174592	602.78	529.13	222.93	43374.8	43067	43261.4	--
MEDP1122	MG(16:0/0:0/0:0)	C19H38O4	331.283	330.277	10.9703	GL	DG	MS2-Search-Local	0.7302	rp	-	-	3084463	542-44-9	-	34602.4	55257.9	26954.1	48808.2	24619.3	14561.3	35233.5	33355.4	34011.9	--
MW0107632	L-2-Aminoadipic acid	C6H11NO4	204.109	161.069	7.0395	Organic acid And Its derivatives	Organic acid And Its derivatives	MS2-MetDNA	0.8343	rp	C00956	HMDB0000510	92136	542-32-5	-	364.53	159.9	360.35	827.47	271.94	510.21	1292.72	1280.53	1324.16	ko00300,ko00310,ko00311,ko01100,ko01210,ko01230
MW0114889	Muscone	C16H30O	280.262	238.23	9.3408	Aldehyde,Ketones,Esters	Ketones	MS2-Search-DB	0.6121	rp	-	HMDB0034181	10947	541-91-3	-	4186.89	3700.36	4925.29	2149.11	3825.56	3110.25	14426.2	14461.2	14251.6	--
MEDN1354	3-Methacrylic acid	C5H8O2	218.136	100.052	4.2018	Organic acid And Its derivatives	Organic acid And Its derivatives	MS2-Search-Local	0.6481	rp	-	-	-	541-47-9	-	4105.79	3044.36	3267.03	995.92	1581.51	838.37	2979.38	2985.87	3002.42	--
MEDP0205	DL-Carnitine	C7H15NO3	162.112	161.105	0.7696	FA	CAR	MS2-Search-Local	0.8922	rp	C00318	HMDB00062	288	541-15-1	-	52403.1	53980.3	53907.8	57716.4	55876.1	62311	59081.1	59321.3	59496.6	ko04714,ko04976,ko05415
MW0103734	2-Amino-5-chloro-3-nitropyridine	C5H4ClN3O2	195.984	172.999	0.9555	Heterocyclic compounds	Heterocyclic compounds	MS1	0.585	rp	-	-	224168	5409-39-2	-	5547.01	5447.63	8351.26	10506.1	3233.87	5843.28	7757.94	8132.97	8543.18	--
MW0124442	Iproniazide	C9H13N3O	226.122	179.106	2.0695	Heterocyclic compounds	Heterocyclic compounds	MS2-Search-DB	0.5898	rp	C11777	-	3748	54-92-2	-	38410.1	39050.6	40003.3	43576.4	31614.3	32639.2	25552.5	24131.3	9233.99	--
MW0126334	Pyridoxal phosphate	C8H10NO6P	248.033	247.025	1.5398	Organic acid And Its derivatives	Organic acid And Its derivatives	MS2-Search-DB	0.5853	rp	C00018	HMDB0001491	1051	54-47-7	-	34.08	30.22	20.36	51.05	13.67	34.52	507.45	507.55	509.21	ko00730,ko00750,ko01100,ko01240,ko04977
MEDP0272	5-Hydroxyindole-3-Acetic Acid	C10H9NO3	209.091	191.058	1.728	Heterocyclic compounds	Indole and Its derivatives	MS2-Search-Local	0.6126	rp	C05635	HMDB0000763	1826	54-16-0	-	9281.09	2257.18	9641.79	5281.01	1315.32	886.06	6174.65	5769.79	3917.34	ko00380,ko01100,ko04726
MW0012963	1-Palmitoyl-2-hydroxy-sn-glycero-3-phosphoethanolamine	C21H44NO7P	476.265	453.286	7.6116	GP	PE	MS2-Search-DB	0.5762	rp	-	HMDB0011503	58177710	53862-35-4	-	35065.4	13085.1	25153.4	35881.6	36402.8	56300.1	19765.6	27524.8	29713.2	--
MW0013397	2-Arachidonoylglycerol	C23H38O4	361.272	378.277	8.0773	GL	MG	MS2-Search-DB	0.6501	rp	C13856	HMDB0004666	5282280	53847-30-6	-	24218.1	25440.8	33852.6	25042.8	22151.5	29663.5	28048.5	27999.5	28078.2	ko04080,ko04714,ko04723
MW0150762	Hercynine;Nalpha,Nalpha,Nalpha-Trimethyl-L-histidine	C9H16N3O2	222.118	198.124	7.0395	Heterocyclic compounds	Heterocyclic compounds	MS2-MetDNA	0.9284	rp	C05575	HMDB0029422	440727	534-30-5	-	197.69	538.62	271.48	814.83	697.11	493.49	1275.35	1295.9	1237.78	ko00340,ko01100
MW0158084	Tropolone	C7H6O2	95.0485	122.037	1.1056	Alcohol and amines	Alcohols	MS1	0.7364	rp	C15474	-	10789	533-75-5	-	3023.8	3464.4	3367.18	3716.72	2236.11	2539.15	3201.47	3239.14	3224.35	--
MW0126891	Trolox	C14H18O4	273.106	250.12	5.0219	Heterocyclic compounds	Heterocyclic compounds	MS2-Search-DB	0.6667	rp	-	HMDB0038804	40634	53188-07-1	-	12675.2	11845.7	12464.1	12135.1	10448.2	11271.8	10364.7	10215	10719.3	--
MW0009070	N-Fluorenylacetamide	C15H13NO	447.207	223.1	9.1299	Benzene and substituted derivatives	Benzene and substituted derivatives	MS2-Search-DB	0.5152	rp	C02778	-	5897	53-96-3	-	73859.1	86862.3	73113.3	102020	80200.9	95837.9	86055.7	85152.1	85567	--
MW0109320	Pro-Leu	C11H20N2O3	229.153	228.147	1.2603	Amino acid and Its metabolomics	Small Peptide	MS2-Search-DB	0.7319	rp	-	-	444109	52899-07-7	-	19762.8	20036.7	17961.7	16425	14281.3	17132.8	14542.6	14307.1	15221	--
MW0137767	Cyanidin chloride	C15H11O6Cl	360.987	322.024	1.3434	Flavonoids	Anthocyanidins	MS1	0.6602	rp	C05905	HMDB0002708	68247	528-58-5	-	3959.15	5238.23	5014.26	6289.2	4116.93	3765.23	5224.65	5268.41	5234.55	ko01100
MW0107090	Gly-Pro-Lys	C13H24N4O4	364.195	300.18	2.6775	Amino acid and Its metabolomics	Small Peptide	MS2-Search-DB	0.5645	rp	-	-	24944865	52766-29-7	-	47027.3	47056.5	50760.8	49434.3	177.52	42182.7	50628.8	50613	48787.8	--
MW0001625	1-Isopropyl-2-methylbenzene	C10H14	181.121	134.11	7.4703	Benzene and substituted derivatives	Benzene and substituted derivatives	MS2-Search-DB	0.5841	rp	-	HMDB0037050	10703	527-84-4	-	2682.31	3325.1	3457.45	3238.06	2866.69	3583.75	6183.23	6174.29	6199.77	--
MEDP1657	PC(O-16:0/0:0)	C24H52NO6P	482.359	481.353	9.2227	GP	LPC	MS2-Search-Local	0.8722	rp	C13903	-	162126	52691-62-0	-	165483	139761	153606	231244	128733	175314	171067	171074	171639	--
MEDN0848	Indole-3-Ethanol	C10H11NO	201.05	161.084	2.4177	Benzene and substituted derivatives	Benzene and substituted derivatives	MS2-MetDNA	0.7798	rp	C00955	HMDB0003447	10685	526-55-6	-	7239.9	8598.4	26.49	8674.32	16268.9	17065.8	890.98	9822.83	9937.53	ko00380
MW0010082	Xylometazoline	C16H24N2	389.276	244.194	6.4388	Benzene and substituted derivatives	Benzene and substituted derivatives	MS1	0.5513	rp	C07913	HMDB0015640	5709	526-36-3	-	89.6	9.5	37.34	83.41	92.33	151.65	657.23	685.45	689.49	--
MW0063704	Sulfaphenazole	C15H14N4O2S	356.108	314.084	1.7554	Heterocyclic compounds	Heterocyclic compounds	MS2-Search-DB	0.5869	rp	D01954	HMDB0015667	5335	526-08-9	-	6523.58	8824.08	9393.47	8336.98	6714.46	7023.15	8105.1	8122.29	8200.6	--
MW0138193	Fraxidin	C11H10O5	223.063	222.053	6.5983	Aldehyde,Ketones,Esters	Ketones	MS2-Insilico	0.551	rp	C17479	HMDB0132247	3083616	525-21-3	-	42166.2	42582.8	44046	43994.1	48209.5	43404.8	147583	148551	149138	--
MW0122493	7-Hydroxyprochlorperazine	C20H24ClN3OS	407.169	389.133	2.0927	Heterocyclic compounds	Heterocyclic compounds	MS2-Search-DB	0.5797	rp	-	-	12333094	52172-19-7	-	11626.8	23.83	18211.6	18446.6	83.56	153.99	8519.88	8467.7	568.32	--
MW0170013	VULPINIC ACID	C19H14O5	323.089	322.084	5.03	Benzene and substituted derivatives	Benzene and substituted derivatives	MS2-Search-DB	0.5933	rp	-	-	54690323	521-52-8	-	21053.9	22610.2	20923	22600	22400.2	21496.1	21680.6	21761.9	21584.6	--
MW0143980	7-Mercaptoheptanoic acid	C7H14O2S	164.078	162.071	9.1914	FA	Oxidized lipids	MS2-MetDNA	0.7752	rp	C16593	-	3016713	52000-32-5	-	5859.34	6431.56	6709.41	7362.64	8103.61	4751.12	6534.31	6516.49	6451.57	ko01100
MW0123960	Ethyl 3-amino-4-(methylsulfonyl)-5-(methylthio)thiophene-2-carboxylate	C9H13NO4S3	371.908	295.001	1.2407	Aldehyde,Ketones,Esters	Esters	MS1	0.6734	rp	-	-	2822893	519056-53-2	-	3691.31	2017.15	2485.48	3210.79	2152.51	3032.68	3141.08	3140.25	3139.66	--
MW0117743	2,1,3-Benzothiadiazole-4-carbaldehyde	C7H4N2OS	351	164.004	0.6625	Benzene and substituted derivatives	Benzene and substituted derivatives	MS1	0.9658	rp	-	-	2776283	5170-68-3	-	986616	1.01696e+06	1.03915e+06	1.00268e+06	1.05572e+06	1.01432e+06	1.02614e+06	1.02328e+06	1.02325e+06	--
ZINC1699503	2-Methyl-2-butene	C5H10	93.0691	70.0783	13.2005	Others	Hydrocarbon derivatives	MS1	0.5789	rp	-	-	10553	513-35-9	-	641.01	576.99	754.84	825.62	769.13	1090.17	723.15	844.48	841.4	--
MW0110794	3-Cyclohexyl-6-(dimethylamino)-1-methyl-s-triazine-2,4(1H,3H)-dione	C12H20N4O2	275.144	252.159	2.6623	Aldehyde,Ketones,Esters	Ketones	MS2-Search-DB	0.5876	rp	C10926	-	39965	51235-04-2	-	3785.37	5077.53	5102.41	3924.48	4608.22	266.34	7794.94	7554.41	7211.39	--
MEDP2105	3,6,9,12,15,18,21-Heptaoxatricosane-21,23-diol	C16H34O9	388.253	370.22	2.9383	Benzene and substituted derivatives	Benzene and substituted derivatives	MS2-Search-Local	0.8677	rp	-	-	-	5117-19-1	-	2063.46	14534.7	2422.09	1159.37	14889	15985	28300.8	28626.6	26857.9	--
MW0110588	1,1-Dimethyl-2-selenourea	C3H8N2Se	190.944	151.985	1.585	Alcohol and amines	Polyamines	MS1	0.7064	rp	-	-	78797	5117-16-8	-	978.59	5058.71	1283.94	1870.71	1941	1627.62	4029.95	4032.66	4043.34	--
MW0000493	α-Ergocryptine	C32H41N5O5	576.326	575.311	8.2741	Alkaloids	Alkaloids	MS2-Search-DB	0.6951	rp	C07545	-	134551	511-09-1	-	44239.7	55665.7	43061.1	46768.6	51752.6	42790.8	47790.1	48797.3	48996.9	--
MW0007561	Mechlorethamine	C5H11Cl2N	202.043	155.027	2.1983	Alcohol and amines	Amines	MS2-Search-DB	0.6733	rp	C07115	HMDB0015025	4033	51-75-2	-	125811	148.97	117436	106137	563.34	49733.6	66656.7	66277.2	17287.9	--
MW0009376	Phenelzine	C8H12N2	295.189	136.1	7.6232	Benzene and substituted derivatives	Benzene and substituted derivatives	MS2-Search-DB	0.5956	rp	C07430	HMDB0014918	3675	51-71-8	-	14154.3	11054.4	12593.3	12543.7	11317.6	7574.01	10678.6	10891.4	10306	--
MEDN0037	Dopamine	C8H11NO2	137.078	153.079	1.1056	Alcohol and amines	Polyamines	MS2-MetDNA	0.9025	rp	C03758	HMDB0000073	681	51-61-6	-	8198.1	10584.9	9396.06	11330	6742.34	6781.02	9392.98	9461.59	9540.52	ko00350,ko01100,ko04024,ko04080,ko04540,ko04721,ko04728,ko04917,ko04976,ko05012,ko05030,ko05031,ko05032,ko05034
MEDP0434	LPC(17:0/0:0)	C25H52NO7P	510.355	509.348	9.1925	GP	LPC	MS2-Search-Local	0.8404	rp	-	HMDB0012108	24779463	50930-23-9	-	3.20515e+06	2.79601e+06	2.92721e+06	2.84537e+06	2.70708e+06	2.96901e+06	2.93578e+06	2.93463e+06	2.93318e+06	--
MEDP1170	9-octadecenal	C18H34O	313.273	266.261	10.9703	Aldehyde,Ketones,Esters	Aldehydes	MS2-Search-Local	0.7962	rp	-	HMDB0030965	5283381	5090-41-5	-	129824	215160	103709	183285	88422.8	51068.1	137023	129995	127445	--
MW0063602	Soyasapogenol A	C30H50O4	457.348	474.371	11.2342	Terpenoids	Triterpene	MS2-Search-DB	0.6628	rp	C17419	HMDB0034505	12442849	508-01-0	-	110244	111751	112956	114616	107288	73714	98220.8	95187.1	96301.9	--
MW0146562	Bentazone-sodium	C10H11N2O3SNa	416.046	262.039	1.2537	Benzene and substituted derivatives	Benzene and substituted derivatives	MS1	0.6021	rp	C18594	-	13124860	50723-80-3	-	8197.26	8209.98	6311.67	7461.53	5141.89	6029.63	7616.48	7698.15	7818.15	--
MW0015854	Arachidonic acid	C20H32O2	307.254	304.24	9.3734	FA	FFA	MS2-MetDNA	0.9516	rp	C00219	HMDB0001043	444899	506-32-1	-	5024.86	8434.33	6776.81	11677.9	6725.5	10508.1	9122.34	9485.91	9046.29	ko00590,ko00591,ko01040,ko01100,ko04216,ko04217,ko04270,ko04611,ko04664,ko04666,ko04723,ko04726,ko04730,ko04745,ko04750,ko04912,ko04913,ko04921,ko04923,ko04925,ko05140,ko05146
MW0052998	gamma-Linolenic acid	C18H30O2	296.257	278.225	8.7686	FA	FFA	MS2-MetDNA	0.8669	rp	C06426	HMDB0003073	5280933	506-26-3	-	4443.79	5015.11	3885.93	1904.82	4105.74	1404.42	13966.7	13998.2	13621.7	ko00591,ko01040,ko01100
MW0053863	Heptadecanoic acid	C17H34O2	272.265	270.256	11.7945	FA	FFA	MS2-MetDNA	0.7874	rp	-	HMDB0002259	10465	506-12-7	-	18369.4	44334.1	37257.1	30798.8	3710.01	54997.2	20303.2	15124.8	22257.4	--
MW0006849	Dimethachlor	C13H18ClNO2	256.115	255.103	0.6165	Benzene and substituted derivatives	Benzene and substituted derivatives	MS2-Search-DB	0.5097	rp	C18718	-	39722	50563-36-5	-	14208.8	8560.5	6376.24	7824.59	7317.46	8566.48	10399.3	10863.5	10472.5	--
MW0000607	(2-Chloro-4-nitrophenoxy)acetic acid	C8H6ClNO5	155.001	230.994	0.4527	Benzene and substituted derivatives	Benzene and substituted derivatives	MS1	0.7226	rp	-	-	276442	5037-04-7	-	4010.46	6188.93	5941.28	5186.35	4754.53	5335.28	4851.46	5169.09	4693.04	--
MW0000176	Chaetoglobosin A	C32H36N2O5	529.275	528.262	2.1203	Benzene and substituted derivatives	Benzene and substituted derivatives	MS1	0.6418	rp	-	-	6438437	50335-03-0	-	9326.3	220.4	9432.1	13631.3	130.52	16.4	6017.4	5492.84	4572.3	--
MW0120160	4-{2-[4-(Dimethylamino)phenyl]diazen-1-yl}benzene-1-sulfonic acid	C14H15N3O3S	306.091	305.083	5.03	Benzene and substituted derivatives	Benzene and substituted derivatives	MS1	0.7146	rp	-	-	-	502-02-3	-	72898.4	79033.5	80353	79828.4	76429.4	80444.4	80054.1	80105.1	80054.2	--
MW0005116	4-Hydroxyphenethyl alcohol	C8H10O2	121.064	138.068	11.6428	Benzene and substituted derivatives	Phenolics	MS2-Search-DB	0.6997	rp	C06044	HMDB0004284	10393	501-94-0	-	3317.27	4815.65	2814.29	4270.79	3374.57	4877.17	4161.04	4378.43	4651.25	ko00350,ko01100
MEDN0061	N-Phenylacetylglycine	C10H11NO3	194.08	193.074	3.3524	Amino acid and Its metabolomics	Amino acid derivatives	MS2-Search-Local	0.8889	rp	C05598	HMDB0000821	68144	500-98-1	-	11187	9404.66	12326.3	12118.1	15442.6	12944.9	12614.6	12593.5	12614.7	ko00360
MW0103670	Thymidine	C10H14N2O5	281.05	242.09	10.5723	Nucleotide And Its metabolomics	Nucleotide and Its metabolomics	MS2-Search-DB	0.5632	rp	C00214	HMDB0000273	5789	50-89-5	-	5950.82	1325.32	2112.67	4467.33	769.67	808.75	20726.7	20475.5	20463.3	ko00240,ko01100
MEDN0242	L-Ascorbate	C6H8O6	216.99	176.032	0.4195	CoEnzyme and vitamins	CoEnzyme and vitamins	MS2-MetDNA	0.7135	rp	C00072	HMDB0000044	54670067	50-81-7	-	4132.3	4869.2	4498.81	2659.73	3896.42	3707.23	4401.45	4503.74	4433.11	ko00053,ko00480,ko01100,ko01240,ko04066,ko04977
MW0126540	Serotonin	C10H12N2O	177.1	176.095	1.4436	Tryptamines,Cholines,Pigments	Tryptamines	MS2-Search-Local	0.8091	rp	C00780	HMDB0000259	5202	50-67-9	-	7443.97	7296.55	8930.49	9098.86	8883.14	8721.77	9190.43	9233.13	9254.29	ko00380,ko01100,ko04024,ko04080,ko04361,ko04540,ko04721,ko04726,ko04742,ko04750,ko04976,ko05207
MW0062149	Prednisolone	C21H28O5	343.185	360.194	2.8485	Hormones and hormone related compounds	Hormones and hormone related compounds	MS2-Search-DB	0.5223	rp	C07369	HMDB0014998	5755	50-24-8	-	8930.26	7746.97	8771.06	6798.55	7791.34	7672.63	6814.46	6981.48	6873.56	--
MW0049029	Corticosterone	C21H30O4	348.224	346.214	5.8872	Aldehyde,Ketones,Esters	Ketones	MS2-MetDNA	0.9207	rp	C02140	HMDB0001547	5753	50-22-6	-	39771	27745.3	39877.1	56046.2	12216.5	48598.6	39651.4	39398.8	39470.3	ko00140,ko01100,ko04923,ko04925,ko05020
MW0049246	Dexamethasone	C22H29FO5	393.208	392.2	2.9336	Aldehyde,Ketones,Esters	Ketones	MS2-Search-DB	0.6954	rp	D00292	HMDB0015364	5743	50-02-2	-	47.19	1563.76	179.48	130.05	1561.93	1653.17	3431.88	3297.11	3183.32	--
MW0169554	NIPECOTIC ACID	C6H11NO2	130.085	129.079	2.5336	Organic acid And Its derivatives	Organic acid And Its derivatives	MS2-Search-DB	0.5907	rp	-	-	4498	498-95-3	-	9898.14	2904.7	7670.89	16374.9	5523.06	3069.41	8938.41	8433.1	8109.3	--
MW0054770	Mesaconic acid	C5H6O4	284.049	130.027	10.5918	Organic acid And Its derivatives	Organic acid And Its derivatives	MS2-MetDNA	0.7819	rp	C01732	HMDB0000749	638129	498-24-8	-	178.45	12.35	80.83	90.63	7.79	285.19	787.32	752.47	773.29	ko00630,ko00660,ko01100,ko01200
MEDP0646	2,3-Dihydrobenzofuran	C8H8O	103.054	120.058	1.7175	Benzene and substituted derivatives	Benzene and substituted derivatives	MS2-Search-Local	0.8092	rp	-	HMDB0013815	10329	496-16-2	-	73934.2	84631.9	82893.7	78095.8	81072.4	66966.9	84833.4	84160	84853	--
MW0007319	Hippuric acid	C9H9NO3	180.065	179.058	3.1856	Benzene and substituted derivatives	Benzene and substituted derivatives	MS2-MetDNA	0.8621	rp	C01586	HMDB0000714	464	495-69-2	-	41.07	480.61	56.18	26.58	335.91	694.65	303.01	177.59	398.12	ko00360,ko01100
MW0063575	Smilagenin acetate	C29H46O4	459.325	458.34	8.3182	Terpenoids	Triterpene	MS2-Search-DB	0.633	rp	-	-	225766	4947-75-5	-	13029.5	12784.2	13492.2	10730.5	8605.58	9581.96	10980.8	11269	10875.4	--
MW0140071	(-)-Viburnitol	C6H12O5	145.015	164.069	0.5769	Alcohol and amines	Alcohols	MS1	0.6659	rp	C08259	-	441438	488-76-6	-	1787.56	2902.7	7071.79	1999.06	7097.32	5364.8	4034.24	4010.28	3829.43	--
MW0114665	Jasmone	C11H16O	165.13	164.12	0.7697	Aldehyde,Ketones,Esters	Ketones	MS2-Search-Local	0.8082	rp	C08490	HMDB0035601	1549018	488-10-8	-	80020.1	79902.4	88836.1	84257.9	85339.9	87623.2	85325.5	85678.4	85861.1	--
MW0049085	Curcumol	C15H24O2	237.184	236.178	9.1195	Alcohol and amines	Alcohols	MS2-Search-DB	0.7285	rp	-	HMDB0038122	14240392	4871-97-0	-	31413.5	38288.3	33008.7	44061.4	35066.2	40562.1	37925.9	37558.1	37570.4	--
MEDP0276	Indole-3-Carboxaldehyde	C9H7NO	146.059	145.053	4.0026	Heterocyclic compounds	Indole and Its derivatives	MS2-Search-Local	0.7142	rp	C08493	HMDB0029737	10256	487-89-8	-	7132.79	7775.76	10659.9	10704.4	15299.8	6776.27	8262.62	8236.93	8313.59	--
MW0009713	Salicyluric acid	C9H9NO4	280.018	195.053	4.2375	Benzene and substituted derivatives	Benzene and substituted derivatives	MS2-Search-Local	0.665	rp	C07588	HMDB0000840	10253	487-54-7	-	4141.56	3739.07	2859.65	4115.93	4321.74	4206.66	4656.76	4652.78	4607.93	--
MW0136677	6-hydroxy-5,7-dimethoxy-2H-chromen-2-one	C11H10O5	445.118	222.053	11.3754	Aldehyde,Ketones,Esters	Ketones	MS2-Insilico	0.532	rp	-	HMDB0136673	3047739	486-28-2	-	17310.8	70385.9	19147.6	19648.7	84105.2	6558.35	60877.3	47952.5	50813.7	--
MEDP0760	9-Fluorenone	C13H8O	220.066	180.058	0.7544	Aldehyde,Ketones,Esters	Ketones	MS1	0.7206	rp	C06712	-	10241	486-25-9	-	5618.72	7378.57	7186.46	6234.19	5821.35	4277.75	6319.74	6254.33	6275.1	ko01100
MW0138475	Isofraxidin	C11H10O5	223.063	222.053	10.5876	Aldehyde,Ketones,Esters	Ketones	MS2-Search-DB	0.565	rp	C17480	-	5318565	486-21-5	-	43157.5	4426.99	4978.84	37908.1	715.68	416	52939.4	52968.3	52147.2	--
MW0007455	Karbutilate	C14H21N3O3	452.111	279.158	0.445	Benzene and substituted derivatives	Benzene and substituted derivatives	MS1	0.5813	rp	C18433	-	312440	4849-32-5	-	6543.75	6685.53	9100.56	10080.1	5555.38	9039.17	8808.63	8770.46	8453.63	--
MW0137542	Byakangelicin	C17H18O7	707.167	334.105	11.339	Heterocyclic compounds	Heterocyclic compounds	MS2-Search-DB	0.5063	rp	C09141	-	10211	482-25-7	-	2763.51	46624.7	227.16	2263.04	30204.8	605.69	20881.6	5232.91	3795.99	--
MEDN1192	2-Acetylresorcinol	C8H8O4	135.043	168.042	11.584	Benzene and substituted derivatives	Phenolics	MS2-Search-DB	0.6392	rp	C21895	HMDB0011538	69687	480-66-0	-	2203.32	2852.76	2743.77	4096.88	4022.75	1837.15	2753.29	2764.8	2693.88	--
MW0120976	5,6-Dihydroxyindole-2-carboxylic acid	C9H7NO4	235.07	193.037	2.0927	Organic acid And Its derivatives	Organic acid And Its derivatives	MS2-Search-DB	0.5836	rp	C04185	HMDB0001253	119405	4790/8/3	-	10069.2	10805.7	12752.7	14953.2	60.54	14409.9	9999.47	9973.59	1976.09	ko00350,ko01100
MW0053754	Glycocholic acid	C26H43NO6	488.299	465.309	7.6058	Organic acid And Its derivatives	Organic acid And Its derivatives	MS2-Search-DB	0.5713	rp	C01921	HMDB0000138	10140	475-31-0	-	42687.7	28294.9	35602.6	34922	39246.3	30860.7	32668.2	32677.7	32968.2	ko00120,ko01100,ko04976,ko04979
MEDP1108	Glycolithocholic acid	C26H43NO4	434.319	433.319	8.3034	Bile acids	Bile acids	MS2-Search-Local	0.6528	rp	C15557	HMDB0000698	115245	474-74-8	-	12099.7	12818.9	16160.5	13346.2	17650.8	11298.1	14593.5	14488.3	14420	--
MEDN0115	Chenodeoxycholic Acid	C24H40O4	809.583	392.293	8.1446	Bile acids	Bile acids	MS2-MetDNA	0.9496	rp	C02528	HMDB0000518	10133	474-25-9	-	72253.6	83555.3	80357.1	41511.1	177823	139643	21675.1	74689.4	71902.7	ko00120,ko01100,ko04976
MW0137594	Carpinontriol B	C19H20O6	367.119	344.126	0.7872	Alcohol and amines	Alcohols	MS1	0.6388	rp	-	-	85374891	473451-73-9	-	1640.33	1447.41	2072.52	1844.31	2108.32	2125.72	2054.92	2169.48	2098.89	--
MEDP1610	Stachydrine	C7H13NO2	144.101	143.095	0.8157	Amino acid and Its metabolomics	Amino acid and Its metabolomics	MS2-Search-Local	0.8828	rp	C10172	-	115244	471-87-4	-	11689.7	17309.1	16634.3	13050.2	12272.3	14313.7	13609.3	13612.2	13712.3	--
MW0015214	7-Keto-8-aminopelargonic acid	C9H17NO3	234.133	187.121	1.5729	Organic acid And Its derivatives	Organic acid And Its derivatives	MS2-Search-DB	0.5315	rp	C01092	-	173	4707-58-8	-	262933	48288.6	229741	228450	6327.58	216016	403734	433773	386871	ko00780,ko01100,ko01240
MW0053831	Hecogenin	C27H42O4	431.314	430.308	8.8461	Heterocyclic compounds	Heterocyclic compounds	MS2-Search-DB	0.7562	rp	C08902	-	91453	467-55-0	-	6513.89	6699.07	8343.57	6190.5	9515.77	4359.95	7329.28	7131.78	7107.65	--
MEDN0400	FFA(18:3)	C18H30O2	279.231	278.225	8.7708	FA	FFA	MS2-Search-Local	0.8001	rp	C06427	HMDB0001388	-	463-40-1	-	277701	284962	178474	264461	210927	279087	263252	263255	262036	ko00592,ko01040,ko01100
MW0105140	3-Ureidopropionic acid	C4H8N2O3	246.922	132.054	0.6855	Organic acid And Its derivatives	Organic acid And Its derivatives	MS2-Search-DB	0.587	rp	C02642	HMDB0000026	111	462-88-4	-	8588.33	6504.45	10991	10192.5	1673.39	5891.12	4938.48	4678.4	2827.57	ko00240,ko00410,ko00770,ko01100
MW0011607	(R)-Dihydrolipoic acid	C8H16O2S2	191.055	208.059	4.3257	Organic acid And Its derivatives	Organic acid And Its derivatives	MS2-Search-DB	0.5641	rp	C02147	HMDB0012210	9834298	462-20-4	-	707	777.93	749.09	540.14	544.15	825.84	2425.79	2427	2454.01	ko00785,ko01100
MW0009064	N-Ethylamphetamine	C11H17N	163.131	163.136	0.4758	Benzene and substituted derivatives	Benzene and substituted derivatives	MS2-Search-DB	0.5431	rp	D07114	-	9982	457-87-4	-	45457.3	52563.1	95622.9	51972.6	70333.4	66095.2	71734	66254.4	69457.1	--
MEDN0428	N6-Succinyl Adenosine	C14H17N5O8	384.113	383.108	1.8951	Nucleotide And Its metabolomics	Nucleotide and Its metabolomics	MS2-Search-Local	0.8714	rp	-	HMDB0000912	165243	4542-23-8	-	5653.13	4887.62	4362	3818.67	3342.4	3613.81	4368.68	4319.31	4317.05	--
MW0148373	D-Glyceraldehyde	C3H6O3	91.0384	90.0317	1.0812	Aldehyde,Ketones,Esters	Aldehydes	MS1	0.6348	rp	C00577	HMDB0001051	79014	453-17-8	-	5321.06	4218.28	4268.73	3908.98	3300.15	3956.19	4079.34	4054.48	4082.81	ko00030,ko00051,ko00052,ko00561,ko01100,ko01200
MW0169387	L-CARNITINE	C7H15NO3	163.116	161.105	0.7545	Amino acid and Its metabolomics	Amino acids	MS2-MetDNA	0.848	rp	C15025	-	10917	44985-71-9	-	3134.03	3927.06	4485.29	4399.4	1739.5	7394.36	3194.85	1666.64	3416.56	--
MW0152770	L-Pyrrolysine;Pyrrolysine	C12H21N3O3	273.182	255.158	5.9763	Amino acid and Its metabolomics	Amino acid derivatives	MS1	0.6255	rp	C16138	-	5460671	448235-52-7	-	223.02	591.83	218.29	3529.31	1076.31	1602.6	428.56	458.06	496.54	ko00300,ko00970,ko01100,ko04974
MW0106551	Dopaquinone	C9H9NO4	280.017	195.053	1.3176	Amino acid and Its metabolomics	Amino acids	MS2-Search-Local	0.5673	rp	C00822	HMDB0039119	682	4430-97-1	-	28026	31395.1	32814.1	33293.4	25673.6	29588.8	34050.8	34237.2	34372.7	ko00350,ko01100
MW0103512	Cytidine	C9H13N3O5	266.076	243.085	2.1193	Nucleotide And Its metabolomics	Nucleotide and Its metabolomics	MS2-Search-DB	0.5773	rp	C00475	HMDB0000089	6175	4395-95-3	-	10833.4	146.58	12873.5	13569.3	312.5	149.62	9395.17	9622.66	8523.19	ko00240,ko01100,ko02010
MW0009084	Niflumic acid	C13H9F3N2O2	265.053	282.062	6.598	Benzene and substituted derivatives	Benzene and substituted derivatives	MS2-Search-DB	0.534	rp	C13698	HMDB0015573	4488	4394-00-7	-	1558.4	1879.84	1486.45	1661.62	1796.96	1449.83	5421.96	5405.66	5454.84	--
MEDP1271	2-Ethylhexyl phthalate	C16H22O4	279.158	278.152	9.4962	Aldehyde,Ketones,Esters	Esters	MS2-Search-Local	0.8774	rp	C03343	-	8343	4376-20-9	-	394726	436554	415431	375767	512543	395972	404922	405523	403567	--
MEDP1106	Lithocholic acid	C24H40O3	440.31	376.298	8.8606	Bile acids	Bile acids	MS2-MetDNA	0.7311	rp	C03990	HMDB0000761	9903	434-13-9	-	31624.4	36003.4	31968.7	44573.4	29977.3	44748.6	32849.9	32473.4	31277.5	ko04976
MW0010102	α-Cyclohexylmandelic acid	C14H18O3	257.113	234.126	5.0279	Benzene and substituted derivatives	Benzene and substituted derivatives	MS2-Search-DB	0.61	rp	-	-	97700	4335-77-7	-	18474.5	16882.5	12790.6	15814.1	16134.7	17553.8	17902.9	17838.8	17868.8	--
FDATN01052	Alimemazine Tartrate	C40H50N4O6S2	815.298	746.317	10.398	Others	FDA	MS1	0.6934	rp	-	-	441236	4330-99-8	-	17345.7	17016.6	17096.2	17108.9	11872.2	11034.3	18513.8	18835.5	17137.4	--
MW0127015	Zopiclone	C17H17ClN6O3	411.092	388.105	9.4959	Aldehyde,Ketones,Esters	Ketones	MS2-Search-DB	0.7734	rp	D01372	HMDB0015329	5735	43200-80-2	-	2838.37	3272.69	3167.94	2849.5	3874.99	2895.51	24886.6	24689.1	24684.4	--
MW0008278	N-(4-Bromo-2-methylphenyl)naphthalene-2-carboxamide	C18H14BrNO	377.987	339.026	1.3176	Benzene and substituted derivatives	Benzene and substituted derivatives	MS1	0.9344	rp	-	-	823850	429627-41-8	-	10875.7	11106.1	9214.26	11013.7	8371.63	10418.4	10741.8	10773.8	10794.5	--
MW0104862	3-(2,6-Dimethyl-4-morpholinyl)-N-phenylpropanamide	C15H22N2O2	301.14	262.168	1.8695	Alcohol and amines	Amines	MS1	0.5219	rp	-	-	2901294	428841-07-0	-	22145.6	18003.5	24520.3	17760.4	25791.8	11836.3	24311.5	23753.5	23694.4	--
MW0107567	Isoleucyl-Isoleucine	C12H24N2O3	267.168	244.179	3.0975	Amino acid and Its metabolomics	Small Peptide	MS2-MetDNA	0.8099	rp	-	HMDB0028910	7010568	42537-99-5	-	4419.34	2960.71	4399.39	4498.65	4998.27	5536.37	4701.75	4745.11	4744.35	--
MW0116901	1-Benzylimidazole	C10H10N2	159.09	158.084	2.0932	Benzene and substituted derivatives	Benzene and substituted derivatives	MS2-Search-DB	0.6063	rp	-	-	77918	4238-71-5	-	17134.2	1121.35	30270.9	23893.8	550.56	451.47	10692.9	11116.5	5091.26	--
MW0011902	1,2-dioleoyl-sn-glycero-3-phosphatidylcholine	C44H84NO8P	786.596	785.593	0.3229	GP	PC	MS2-Search-DB	0.8469	rp	-	HMDB0062690	10350317	4235-95-4	-	12214.7	3931.77	15086.8	13836.4	21848.3	23696.1	10259.2	13026.7	21833.6	--
MW0008810	Nadolol	C17H27NO4	282.211	309.194	4.4294	Benzene and substituted derivatives	Benzene and substituted derivatives	MS1	0.8898	rp	D00432	HMDB0015334	39147	42200-33-9	-	49220.8	48378	47483.2	46443.4	45111.8	46421	48094.5	48044.2	48096.1	--
MW0012523	16,16-Dimethylprostaglandin E1	C22H38O5	405.26	382.272	9.1925	Hormones and hormone related compounds	Hormones and hormone related compounds	MS2-Search-DB	0.7987	rp	-	-	5283058	41692-15-3	-	7936.87	7931.58	8737.06	7683.91	8128.08	5362.96	11146.2	11055.3	11005.3	--
MW0148206	Dehydrofalcarinone	C17H20O	503.282	240.151	7.6055	Aldehyde,Ketones,Esters	Ketones	MS1	0.5694	rp	C08445	HMDB0033693	5281145	4117-05-9	-	12933	9047.94	15526.4	14823.9	15091	13101	11688.6	12985.6	12146.2	--
MEDL02238	Capsaicin	C18H27NO3	306.213	305.199	6.7049	Alkaloids	Alkaloids	MS2-MetDNA	0.8166	rp	C06866	HMDB0002227	1548943	404-86-4	-	13840.2	13531.3	13239.9	12472.8	15822	12609.2	14078.5	14242.2	14088.2	ko01100,ko04750
MW0002872	2-Chloro-4-nitro-6-trifluoromethylaniline	C7H4ClF3N2O2	524.961	239.991	0.632	Benzene and substituted derivatives	Benzene and substituted derivatives	MS1	0.9604	rp	-	-	13784427	400-67-9	-	12138.6	10835.1	13309.3	11605.2	11873.9	12270.8	11390.9	11316.5	11438.6	--
MW0001894	2-(4-Chlorobenzenesulfinyl)acetic acid	C8H7ClO3S	240.97	217.98	1.3461	Benzene and substituted derivatives	Benzene and substituted derivatives	MS1	0.6615	rp	-	-	275681	3996-47-2	-	2844.73	2107.66	1812.44	3801.64	2685.93	1722.22	2706.76	2403.38	2717.92	--
MEDP1102	Carnitine C10:0	C17H33NO4	316.247	315.241	5.3651	FA	CAR	MS2-Search-Local	0.8766	rp	-	-	-	3992-45-8	-	16773	13046.5	14620.1	13319.9	11671	12758.9	13967.9	13936.2	13936.5	--
MW0005759	6-(Phenoxymethyl)-1,3-oxazinane-2-thione	C11H13NO2S	358.075	223.067	1.2639	Benzene and substituted derivatives	Phenolics	MS1	0.581	rp	-	-	3033964	39754-64-8	-	3264.55	3503.01	1670.2	2514.09	2044.09	2868.88	2018.2	2113.74	1872.07	--
MW0154347	Neamine;Neomycin A	C12H26N4O6	323.195	322.185	10.463	Alcohol and amines	Amines	MS2-Insilico	0.5478	rp	C01441	-	72392	3947-65-7	-	72526.7	69421.1	63125.4	50409.6	44443.7	50102.1	59410	59212.2	57697.4	ko00524
MW0003621	3,4-Dihydroxy-5-methoxybenzoic acid	C8H8O5	208.032	184.037	6.5983	Benzene and substituted derivatives	Benzene and substituted derivatives	MS2-MetDNA	0.9063	rp	C05616	-	19829	3934-84-7	-	1626.2	1802.18	1859.49	1620.85	1821.39	1684.07	5888.04	5918.9	5891.16	--
MW0002157	2,3-Dihydroxy-4-methoxybenzoic acid	C8H8O5	207.031	184.037	6.5983	Benzene and substituted derivatives	Benzene and substituted derivatives	MS2-Search-DB	0.6031	rp	-	HMDB0140912	77534	3934-81-4	-	8838.08	8833.59	8843.64	8568.92	9468.69	8790.19	28950.6	29036.6	29245.6	--
MW0011920	1,2-Dipalmitoyl-sn-glycero-3-phosphoethanolamine-N-methyl	C38H76NO8P	689.523	705.531	9.9627	GP	PE	MS2-MetDNA	0.6179	rp	-	HMDB0010567	9547031	3930-13-0	-	1980.5	12717.5	2711.77	3653.63	11245.5	2307.11	3409.97	2965.57	3389.09	--
MW0110854	5-(2-Aminoethyl)-1H-imidazol-2-amine	C5H10N4	125.025	126.091	0.5693	Alcohol and amines	Amines	MS1	0.5332	rp	-	-	162358	39050-13-0	-	9680	8701.23	14613.3	8939.01	12748.7	11309.3	9468.31	9503.22	9427.34	--
MW0113131	4-Nitrophenyl β-D-galacturonide	C12H13NO9	338.048	315.059	0.7544	Benzene and substituted derivatives	Benzene and substituted derivatives	MS1	0.9981	rp	-	-	90471871	39031-76-0	-	24855.2	26912.1	28230.4	34152.9	30879.8	30206.6	29156.6	29411.8	29164.8	--
MW0007181	Flunixin	C14H11F3N2O2	297.082	296.077	9.4911	Benzene and substituted derivatives	Benzene and substituted derivatives	MS2-Search-DB	0.562	rp	D04215	-	38081	38677-85-9	-	361.99	328.96	449.78	482.24	365.76	314.7	4822.44	4842.08	4797.5	--
MW0141279	11beta-Prostaglandin F2alpha	C20H34O5	377.228	354.241	6.8882	Hormones and hormone related compounds	Hormones and hormone related compounds	MS2-MetDNA	0.7889	rp	C05959	HMDB0010199	5280886	38432-87-0	-	24351.1	68484.5	23680.5	23262.5	24159.1	26808.2	26231.5	26471.1	26479.2	ko00590
MW0061829	Pinolenic acid methyl ester	C19H32O2	292.235	292.24	6.6907	FA	Others	MS2-Search-DB	0.5379	rp	-	-	35027731	38406-57-4	-	3.99885e+06	3.94677e+06	3.86064e+06	3.95187e+06	3.93314e+06	4.02941e+06	4.0584e+06	4.06063e+06	4.06309e+06	--
MW0009348	Penbutolol	C18H29NO2	583.46	291.22	6.6907	Benzene and substituted derivatives	Phenolics	MS2-Search-DB	0.6788	rp	-	HMDB0015447	162302	38363-41-6	-	27522.6	28024.2	29658.3	27500.1	32613.9	28920.9	31819.5	31056	31779.7	--
MW0106406	Dichlormid	C8H11Cl2NO	225.06	207.022	11.4577	Alcohol and amines	Amines	MS2-Search-DB	0.5494	rp	C18782	-	37829	37764-25-3	-	334.76	808.08	246.63	313.09	855.73	252.47	2322.12	2315.34	2220.61	--
MW0006445	Buturon	C12H13ClN2O	254.106	236.072	2.0728	Benzene and substituted derivatives	Benzene and substituted derivatives	MS2-Search-DB	0.5736	rp	C19074	-	19587	3766-60-7	-	7663.42	51.3	7585.67	7080.77	372.62	157.25	4931.74	4484.48	3810.91	--
MW0119933	4-(4-Fluorophenyl)piperidine	C11H14FN	270.101	179.111	2.0663	Heterocyclic compounds	Heterocyclic compounds	MS1	0.6408	rp	-	-	2759136	37656-48-7	-	9778.82	226.84	9175.54	8630.99	280.68	252.65	5864.83	5512.7	4266.37	--
MW0148540	Dimethamine	C24H32N4O2	447.223	408.252	3.4376	Alkaloids	Alkaloids	MS1	0.5391	rp	C10767	-	442952	37551-60-3	-	2964.52	1237.93	2547.68	68.21	2417.02	7719.06	285.22	1885.79	1677.22	--
MW0017174	cis-9-Hexadecenoic acid	C16H30O2	300.198	254.225	10.7678	FA	FFA	MS2-MetDNA	0.9339	rp	C08362	HMDB0003229	445638	373-49-9	-	18431.5	15720.7	11997.6	11173.1	8990.84	11921.9	13526.5	13371.9	13533	ko00061
MW0104823	2-Oxoarginine	C6H11N3O3	242.075	173.08	5.602	Organic acid And Its derivatives	Organic acid And Its derivatives	MS1	0.9974	rp	C03771	HMDB0004225	558	3715/10/4	-	16588.9	16993.7	16831.8	16849.2	17686.4	18020.1	16515.3	16617.8	16513	ko00330,ko00472,ko01100
MW0153923	Mipafox	C6H16FN2OP	315.117	182.098	9.5091	Alcohol and amines	Polyamines	MS1	0.6682	rp	C19008	-	9738	371-86-8	-	8504.69	4015.23	6090.07	7634.04	10856.5	5799.3	6148.89	6006.45	5277.33	--
MW0105997	Azlocillin	C20H23N5O6S	462.144	461.137	0.4757	Benzene and substituted derivatives	Benzene and substituted derivatives	MS1	0.6484	rp	-	HMDB0015194	5284519	37091-66-0	-	8610.67	8488.4	4761.8	8260.37	7524.35	9123.38	6037.32	6241.56	5361.39	--
MW0105103	3-Methylhistidine	C7H11N3O2	216.095	169.085	3.1364	Amino acid and Its metabolomics	Amino acid derivatives	MS2-Search-DB	0.5652	rp	C01152	HMDB0000479	64969	368-16-1	-	53883.5	32973.6	7876.8	45339.1	524.9	19295	12546.6	12743.3	1424.71	ko00340,ko01100
MW0012809	1-Hexadecanol	C16H34O	328.235	242.261	9.0373	Alcohol and amines	Alcohols	MS2-MetDNA	0.955	rp	C00823	HMDB0003424	2682	36653-82-4	-	223923	292370	207173	321457	245497	327977	282629	281079	281553	ko00071
MW0125616	N8,N8,3-Trimethyl-2,8-phenazinediamine	C15H16N4	211.132	252.137	4.4502	Alcohol and amines	Amines	MS1	0.7195	rp	-	-	11106	366-13-2	-	6258.27	5553.81	6044.4	4857.67	6915.31	8448.48	5086.46	5079.84	4979.82	--
MW0108648	N-Acetyl-L-tyrosine ethyl ester	C13H17NO4	252.126	251.116	3.6459	Aldehyde,Ketones,Esters	Esters	MS2-Search-DB	0.5775	rp	C01657	-	13289	36546-50-6	-	255.87	8053.14	4511.25	5355.03	4947.38	8815.62	2430.16	3414.99	3234.67	--
MW0103676	Thymidine-5'-triphosphate	C10H17N2O14P3	520.954	481.989	0.6166	Nucleotide And Its metabolomics	Nucleotide and Its metabolomics	MS1	0.7133	rp	C00459	HMDB0001342	64968	365-08-2	-	12895.4	11446.5	12287.2	11684.9	11165.9	14155.7	12569.8	12657.7	12631.5	ko00240,ko01100
MW0117716	2-(Methylthio)-6-nitrobenzothiazole	C8H6N2O2S2	248.977	225.987	4.4476	Benzene and substituted derivatives	Benzene and substituted derivatives	MS1	0.6951	rp	-	-	305552	3621-99-6	-	3033.44	2317.47	2946.57	3087.38	3194.08	3244.6	2972.95	2980.89	2944.5	--
MW0119442	3-Bromo-2-fluoropyridine	C5H3BrFN	281.899	174.943	0.9484	Heterocyclic compounds	Heterocyclic compounds	MS1	0.7161	rp	-	-	2762778	36178-05-9	-	76987.1	80220	79575.4	85579.2	59992.6	79709.6	80440.4	80450.2	80609.6	--
MEDP1667	Phe--Glu	C14H18N2O5	295.128	294.122	2.492	Amino acid and Its metabolomics	Small Peptide	MS2-Search-Local	0.704	rp	-	-	-	3617-45-6	-	32989.7	42.33	49398.1	47578.8	27536.9	36833.5	29805.9	31285.3	1157.81	--
MW0115418	Triciribine	C13H16N6O4	321.13	320.123	4.161	Heterocyclic compounds	Heterocyclic compounds	MS2-Search-DB	0.7494	rp	-	-	59755665	35943-35-2	-	19740.6	170996	225424	145.58	1481.81	75975.9	72034.7	71644.9	71654.3	--
MW0110810	4-(4-Chloroanilino)tetrahydro-3-thiophenol 1,1-dioxide	C10H12ClNO3S	299.982	261.023	0.7065	Heterocyclic compounds	Heterocyclic compounds	MS1	0.5672	rp	-	-	3154107	35895-28-4	-	2899.22	5584.26	4570.16	4021.67	4533.8	9461.14	4770.24	4286.63	4912.42	--
MW0012476	15-Keto-Prostaglandin F2a	C20H32O5	375.213	352.225	9.1195	Hormones and hormone related compounds	Hormones and hormone related compounds	MS2-Search-DB	0.779	rp	C05960	HMDB0004240	5280887	35850-13-6	-	17517.7	20474.4	18004.9	23816.7	21155.9	18369	21354.4	21147.2	21072	ko00590
MW0108922	N-Tigloylglycine	C7H11NO3	158.082	157.074	2.3161	Amino acid and Its metabolomics	Amino acid derivatives	MS2-MetDNA	0.9695	rp	-	HMDB0000959	6441567	35842-45-6	-	43.04	688.04	18.49	25.56	931.14	599.22	215.65	175.87	355.01	--
MEDP1614	Isopentenyl pyrophosphate	C5H12O7P2	515.006	246.006	0.6625	Aldehyde,Ketones,Esters	Esters	MS2-Search-Local	0.8026	rp	C00129	HMDB0001347	1195	358-71-4	-	7.86862e+06	8.29301e+06	8.16949e+06	8.07275e+06	7.88437e+06	8.01167e+06	8.13947e+06	8.17047e+06	8.17079e+06	ko00900,ko01100,ko04216
MW0124337	Hydroxybupropion	C13H18ClNO2	256.115	255.103	8.5154	Heterocyclic compounds	Heterocyclic compounds	MS2-Search-DB	0.5857	rp	-	HMDB0012235	9837966	357399-43-0	-	80601.1	101941	87043.9	111645	107153	95541.9	67739.7	64586	61724.2	--
MW0008123	N-(3,4-Dimethoxybenzyl)-2-(4-fluorophenyl)ethanamine	C17H20FNO2	290.159	289.148	5.9638	Benzene and substituted derivatives	Benzene and substituted derivatives	MS1	0.6301	rp	-	-	2063774	355381-83-8	-	54502.6	80667	102788	71245.3	138251	24388.1	57494.6	52114.9	44875.3	--
MW0008149	N-(3-Bromo-4-methoxybenzyl)cyclohexanamine	C14H20BrNO	282.051	297.073	8.2441	Benzene and substituted derivatives	Benzene and substituted derivatives	MS1	0.6012	rp	-	-	792202	355381-65-6	-	669.56	1083.4	989.63	428.66	878.47	709.1	4224.36	4340.51	4241.62	--
MEDP1339	LPC(18:1/0:0)	C26H53NO7P	522.355	522.356	8.9289	GP	LPC	MS2-Search-Local	0.768	rp	-	HMDB0010385	-	3542-29-8	-	1.32297e+07	1.48183e+07	1.33514e+07	1.46368e+07	1.42299e+07	1.79514e+07	1.53526e+07	1.53275e+07	1.53149e+07	--
MW0056964	PC(18:0/20:4(5Z,8Z,11Z,14Z))	C46H84NO8P	810.597	809.593	0.3262	GP	PC	MS2-Search-DB	0.7744	rp	-	HMDB0008048	16219824	35418-59-8	-	61.53	31946.9	8214.28	63544.1	62926.2	61562.3	38620.7	36981.5	38727.8	--
MW0107125	Glycocyamine	C3H7N3O2	193.968	117.054	0.9604	Amino acid and Its metabolomics	Amino acids	MS2-MetDNA	0.7492	rp	C00581	HMDB0000128	763	352-97-6	-	30696.8	38629	33817.3	42662.6	22189.1	37046.9	34334.8	34404.5	35164.2	ko00260,ko00330,ko01100
FDATP01043	CarbinoxaMine Maleate	C20H23ClN2O5	453.138	406.13	2.1029	Others	FDA	MS1	0.7173	rp	-	-	5282409	3505-38-2	-	2515.49	3277.89	3246.96	3975.62	3220.39	21.36	2891.75	2911.53	3020.02	--
MW0125561	N-[3-(1H-Imidazol-4-yl)propyl]-N'-methylthiourea	C8H14N4S	221.083	198.094	9.2447	Heterocyclic compounds	Heterocyclic compounds	MS2-Search-DB	0.6006	rp	C11799	-	3082406	34970-65-5	-	344.76	518.55	529.84	185.45	642.23	360.45	1985.53	1982.54	1939.19	--
MEDP1098	Methoxyindoleacetic Acid	C11H11NO3	188.07	205.074	2.0932	Heterocyclic compounds	Indole and Its derivatives	MS2-Search-Local	0.5419	rp	C02043	HMDB0004096	18986	3471-31-6	-	141162	136676	251412	176503	112044	190.8	129374	123969	1484.2	--
MEDP2100	4-(aminomethyl)indole	C9H10N2	193.1	146.084	2.0795	Heterocyclic compounds	Indole and Its derivatives	MS2-Search-Local	0.5837	rp	-	-	280302	3468-18-6	-	15884.4	35.57	18141.7	21754.9	17241.1	16297.7	17551.1	15917.1	990.07	--
MW0114161	D-(+)-Mannose	C6H12O6	205.059	180.063	0.7544	Carbohydrates and Its metabolites	Sugars	MS2-MetDNA	0.9365	rp	-	HMDB0062473	161658	3458-28-4	-	34352.2	29412	38691.7	36402.4	43715.7	45208.7	21192.4	20233.7	12667.8	--
MW0013544	2-Linoleoylglycerol	C21H38O4	338.276	354.277	8.0318	GL	MG	MS2-MetDNA	0.9157	rp	-	HMDB0011538	5365676	3443-82-1	-	6409.46	6367.04	6907.22	4052.52	4466.13	9319.7	4781.22	4976.53	4742.05	--
MW0112918	3-Phosphoglyceric acid	C3H7O7P	410.955	185.993	0.7082	Organic acid And Its derivatives	Organic acid And Its derivatives	MS2-Search-DB	0.5417	rp	C00597	HMDB0000807	724	3443-58-1	-	82360.9	104304	109494	106693	107574	102932	104590	104732	104211	--
MW0008881	N-Benzoyl-β-alanine	C10H11NO3	235.108	193.074	1.4097	Benzene and substituted derivatives	Benzene and substituted derivatives	MS2-Search-DB	0.6037	rp	D01331	HMDB0034250	71651	3440-28-6	-	7764.18	9093.4	8571.32	11866.6	7128.52	7993.82	9483.54	8955.33	9061.09	--
MEDP1096	PC(12:0/12:0)	C28H56NO8P	571.347	565.374	8.2441	GP	PC	MS2-Search-Local	0.6608	rp	-	-	512874	3436-44-0	-	60622.4	90017.5	111506	101477	118949	52370.7	91171.8	84665.4	88209.9	--
MEDP0318	Kinurenine	C10H12N2O3	440.162	208.085	2.3084	Amino acid and Its metabolomics	Amino acid derivatives	MS2-MetDNA	0.9175	rp	C00328	HMDB00684	846	343-65-7	-	1750.76	4462.01	29.91	1571.12	2756.34	2952.37	1199.3	581.66	1312.87	ko00380,ko01100,ko01240,ko05143
MEDL00355	Glu-Tyr	C14H18N2O6	311.123	310.116	1.7554	Amino acid and Its metabolomics	Small Peptide	MS2-Search-Local	0.9336	rp	-	HMDB0028831	515717	3422-39-7	-	12655.4	15442.1	17173.8	14487.7	9031.07	10747	13906	13745.5	13635.8	--
MW0016971	Celastrol	C29H38O4	473.263	450.277	7.6101	Alcohol and amines	Alcohols	MS2-Search-DB	0.5535	rp	-	HMDB0002385	122724	34157-83-0	-	53935.9	44639.7	48194.6	46482.5	56287.8	49154.3	50651.2	50427.1	50646.8	--
MW0012268	13(S)-HpODE	C18H32O4	312.237	312.23	4.1334	FA	Oxidized lipids	MS2-Search-DB	0.5162	rp	C04717	HMDB0003871	5280720	33964-75-9	-	415.39	153.07	363.34	404.51	313.84	325.11	1348.72	1392.07	1378.18	ko00591,ko01100
MW0103084	Venturicidin A	C41H67NO11	772.463	749.471	8.6363	Others	Others	MS1	0.5137	rp	-	-	10055855	33538-71-5	-	616.24	6347.54	6323.53	2833.86	6335.34	4208.67	5022.71	4588.99	4130.95	--
MW0014518	4-Ketoretinal	C20H26O2	971.526	298.193	9.1207	Aldehyde,Ketones,Esters	Aldehydes	MS1	0.6533	rp	-	-	6151363	33532-44-4	-	5168.52	2503.22	1738.12	5871.59	2060.62	4616.66	3568.19	3635.52	3272.91	--
MW0006909	Dithianon	C14H4N2O2S2	296.991	295.971	4.4415	Benzene and substituted derivatives	Benzene and substituted derivatives	MS2-Search-DB	0.5734	rp	C18574	HMDB0031780	18771	3347-22-6	-	29826.7	24740.2	27088.5	27966.5	29333.3	25854.6	28903.1	27886.6	28062.8	--
MW0156450	Rutaevin	C26H30O9	487.201	486.189	10.463	Terpenoids	Triterpene	MS2-Insilico	0.5183	rp	C08779	-	441805	33237-37-5	-	5941.64	6025.94	4884.4	4316.5	3060.74	4286.44	5739.87	5732.17	5532.26	--
MW0012743	19-Noretiocholanolone	C18H28O2	570.455	276.209	10.6245	Aldehyde,Ketones,Esters	Ketones	MS2-Search-DB	0.5551	rp	-	HMDB0005886	14009228	33036-33-8	-	130342	165104	177062	136762	168702	161145	141837	143997	143897	--
MEDP0752	DL-Leucine	C6H13NO2	285.18	131.095	2.8485	Amino acid and Its metabolomics	Amino acids	MS2-Search-Local	0.6256	rp	C00123	HMDB0062203	857	328-39-2	-	11480	8830.49	10533.4	9603.68	8239.44	7953.17	5941.19	5392.41	3237.23	ko00280,ko00290,ko00970,ko01100,ko01210,ko01230,ko02010,ko04150,ko04974,ko04978,ko05131,ko05230
MW0125873	Nomifensine maleate	C16H18N2	239.161	238.147	0.632	Benzene and substituted derivatives	Benzene and substituted derivatives	MS2-Search-DB	0.5843	rp	-	-	5358907	32795-47-4	-	57897.4	58699.1	61723.8	75744.4	74688.9	75478	65402.1	67045.6	67086.5	--
MW0008803	N-Acetylprocainamide	C15H23N3O2	278.182	277.179	7.0405	Benzene and substituted derivatives	Benzene and substituted derivatives	MS2-Search-DB	0.543	rp	-	HMDB0041944	4342	32795-44-1	-	891.78	1016.28	650.95	1747.34	1382.78	822.06	3879.75	3817.29	3826.37	--
MEDP0519	L-Norleucine	C6H13NO2	134.106	131.095	1.1788	Amino acid and Its metabolomics	Amino acids	MS2-MetDNA	0.9215	rp	C01933	HMDB0001645	21236	327-57-1	-	3000.69	3605.23	2435.29	2848.8	3447.21	2336.47	2825.16	2718.87	2883.85	--
MW0105235	4-Hydroxy-L-phenylglycine	C8H9NO3	132.043	167.058	3.7621	Amino acid and Its metabolomics	Amino acid derivatives	MS2-Search-DB	0.6747	rp	C12323	-	36143	32462-30-9	-	14137.3	17464	16820.6	19053	20197	14618.3	18078	18018.9	18164.2	ko00261,ko01100
MW0115729	(-)-Corey lactone diol	C8H12O4	137.059	172.074	11.6515	Alcohol and amines	Alcohols	MS2-Search-DB	0.6611	rp	-	-	2724453	32233-40-2	-	3813.59	5799.63	4764.09	5127.06	5880.37	2197.8	3705.98	3547.62	3500.77	--
MW0055235	N-Acetyl-D-lactosamine	C14H25NO11	366.143	383.143	2.0927	FA	Oxidized lipids	MS2-Search-DB	0.5424	rp	-	HMDB0006583	119547	32181-59-2	-	32336.8	86.74	43277.8	50538.7	26990	24867.7	23173.2	22508.8	2571.75	--
MW0103633	Nicotinate mononucleotide	C11H15NO9P	380.012	336.048	5.5217	Nucleotide And Its metabolomics	Nucleotide and Its metabolomics	MS2-Search-DB	0.627	rp	C01185	HMDB0001132	121992	321-02-8	-	20151.1	20213.6	19438.5	21789.7	20881.3	21470.1	20269.4	20629.3	20646	ko00760,ko01100,ko01240
MW0000640	(2S)-2-Amino-3-phenyl-1-propanol	C9H13NO	151.096	151.1	1.5519	Benzene and substituted derivatives	Benzene and substituted derivatives	MS2-Search-DB	0.5195	rp	-	-	447213	3182-95-4	-	12.83	35.9	92	10.01	17.62	19.97	430.19	440.46	440.29	--
MW0137752	Coumestrol dimethyl ether	C17H12O5	297.081	296.068	8.2442	Heterocyclic compounds	Heterocyclic compounds	MS2-Search-DB	0.532	rp	-	-	2785731	3172-99-4	-	4159.2	4834.32	3101.25	3090.48	5562.59	2485.53	15901.2	15981.4	15886.9	--
FDATP00437	Moroxydine HCl	C6H14ClN5O	76.0386	207.089	3.8693	Others	FDA	MS1	0.5653	rp	-	-	76621	3160-91-6	-	2062.75	1744.42	1614.7	924.74	798.97	987.55	1498.38	1636.62	1611.45	--
MW0123159	Bromacil	C9H13BrN2O2	260.016	260.016	1.3399	Heterocyclic compounds	Heterocyclic compounds	MS2-Search-DB	0.5678	rp	C10911	-	9411	314-40-9	-	4775.6	6488.39	6343.39	8066.99	4600.86	4859.01	6757.21	6784.95	6990.19	--
MW0114931	N-[1-(Hydroxymethyl)-2-(4-nitrophenyl)-2-oxoethyl]acetamide	C11H12N2O5	253.081	252.075	2.0932	Alcohol and amines	Amines	MS1	0.7269	rp	-	-	65112	3123-13-5	-	3533.62	190.55	3695.87	3645.66	959.39	3698.8	2845.11	2721.58	599.52	--
MW0009336	Paraoxon	C10H14NO6P	276.065	275.056	0.4303	Benzene and substituted derivatives	Benzene and substituted derivatives	MS2-Search-DB	0.5838	rp	C06606	HMDB0013035	9395	311-45-5	-	61309.7	59545.7	58724.9	32732.5	26276.7	28417.9	44210.3	45604.6	48158.7	--
MW0110908	Amifostine thiol	C5H14N2S	135.095	134.088	2.0662	Alcohol and amines	Polyamines	MS2-Search-DB	0.7116	rp	C07651	-	104807	31098-42-7	-	12521.9	13135.8	13331.1	12467.7	13210.8	13125.7	13536.9	13414.3	13540	--
MW0107942	l-Pipecolic acid	C6H11NO2	198.075	129.079	1.1093	Organic acid And Its derivatives	Organic acid And Its derivatives	MS2-MetDNA	0.877	rp	C00408	HMDB0000716	439227	3105-95-1	-	2290.75	3554.33	2794.29	3312.29	1766.49	2242.18	2898.72	2954.88	3023.73	ko00310,ko01100
MW0136965	7-Ethoxycoumarin	C11H10O3	254.076	190.063	1.7402	Lignans and Coumarins	Coumarins	MS2-Search-DB	0.5053	rp	C11052	-	35703	31005-02-4	-	3474.8	3273.98	2666.26	2946.78	1686.15	487	2769.47	2688.18	2750.71	--
MW0111292	Succinylcholine	C14H30N2O4	313.209	290.221	6.7059	Aldehyde,Ketones,Esters	Esters	MS1	0.7231	rp	C07546	HMDB0014347	5314	306-40-1	-	9256.24	9486.77	9066.86	9588.59	8292.75	7840.8	8418.25	8387.23	8119.34	--
MW0155645	Polidocanol;Nonaethylene glycol monododecyl ether	C30H62O10	605.421	582.434	10.0082	Alcohol and amines	Alcohols	MS1	0.9105	rp	C13493	-	656641	3055-99-0	-	15370.5	18835.2	16701.2	19486.7	18374	15902.5	18998.1	19554.6	19505.3	--
MW0010030	Vanillic acid diethylamide	C12H17NO3	224.127	223.121	1.1194	Benzene and substituted derivatives	Phenolics	MS2-Search-DB	0.6116	rp	D04080	-	9363	304-84-7	-	11123.3	11232.4	13075	11199.2	11401	8197.39	13818.5	13395.1	13714.9	--
MW0144265	Acetylagmatine	C7H16N4O	211.088	172.132	1.9079	Amino acid and Its metabolomics	Amino acid derivatives	MS1	0.5764	rp	C02131	-	439661	3031-89-8	-	3816.96	2873.72	3527.26	3795.62	4413.85	3724.34	4481.1	4478.57	4420.94	--
MW0123392	Clomipramine	C19H23ClN2	651.297	314.155	8.2884	Heterocyclic compounds	Heterocyclic compounds	MS2-Search-DB	0.5319	rp	C06918	HMDB0015372	2801	303-49-1	-	79966.1	83315.9	37263.2	42016.5	58302.2	34258.1	70810	74125.4	72840.6	--
MW0115672	Chloral hydrate	C2H3Cl3O2	164.92	163.92	0.6915	Aldehyde,Ketones,Esters	Aldehydes	MS1	0.5585	rp	C06899	HMDB0060451	2707	302-17-0	-	3950.53	2947.36	3083.01	4587.49	3294.83	1638.79	3704.21	3724.84	3547.99	ko00980
MEDP0574	Oleamide	C18H35NO	563.549	281.272	10.9211	Alcohol and amines	Amines	MS2-Search-Local	0.8312	rp	C19670	HMDB0002117	5283387	301-02-0	-	455.51	223.2	471.76	55.45	413.95	74.68	1975.96	1948.76	1958.94	--
MW0105036	3-Hydroxybutyric acid	C4H8O3	105.048	104.047	1.2537	Organic acid And Its derivatives	Organic acid And Its derivatives	MS2-Search-DB	0.7478	rp	-	HMDB0000357	441	300-85-6	-	37241.5	35416.7	32489.6	32965.3	33105.7	40451	34285.8	34471.4	34446.9	--
MW0052762	Ethynodiol diacetate	C24H32O4	429.198	384.23	10.3413	Aldehyde,Ketones,Esters	Esters	MS2-Search-DB	0.5798	rp	C12724	HMDB0014961	9270	297-76-7	-	1768.09	2865.54	3553.2	4842.48	3032.15	1382.9	3149.27	2968.03	2896.96	--
MW0122647	8-Methoxy-4-oxo-1,4-dihydroquinoline-2-carboxylic acid	C11H9NO4	237.086	219.053	2.0932	Organic acid And Its derivatives	Organic acid And Its derivatives	MS2-Search-DB	0.7308	rp	C05830	HMDB0060426	76230	2929-14-8	-	32321.6	24252.8	38078.4	38405.4	588.27	24.74	28926.5	27670	5694.49	ko00380
MW0157187	Sporidesmolide I	C33H58N4O8	639.433	638.426	8.9216	Aldehyde,Ketones,Esters	Esters	MS1	0.7295	rp	-	-	91617625	2900-38-1	-	4927.67	7762.23	4771.98	6620.94	5893.53	8752.4	6628.48	6439.66	6640.29	--
MW0015586	Adrenic acid	C22H36O2	333.278	332.272	10.1185	FA	FFA	MS2-MetDNA	0.5302	rp	C16527	HMDB0002226	5497181	28874-58-0	-	3912.44	4617.5	3384.96	6893.7	3714.37	5666.78	4995.31	4869.57	4784.97	ko01040,ko04216
MW0052460	Docosatrienoic acid	C22H38O2	352.32	334.287	10.4945	FA	FFA	MS2-Search-DB	0.7458	rp	-	HMDB0002823	5312557	28845-86-5	-	40809.2	31827.1	20410	17449.2	34637.4	19169.2	40161.1	39581.7	38562.9	--
MW0151847	Isonoruron	C13H22N2O	261.147	222.173	11.2184	Alcohol and amines	Amines	MS1	0.5249	rp	C19110	-	3035253	28805-78-9	-	5902.13	1544.93	4182.63	2511.19	2627.11	2286.15	1711.29	1688.31	1715.65	--
MW0002681	2-Amino-5-chlorophenol	C6H6ClNO	144.02	143.014	5.5363	Benzene and substituted derivatives	Phenolics	MS2-Search-DB	0.5865	rp	C20669	-	91591	28443-50-7	-	6177.58	6581.31	6804.39	6011.31	7970.7	6737.99	6544.13	6530.53	6524.23	--
MADN0514	3-aminobutyric acid	C4H9NO2	142.024	103.063	0.8331	Organic acid And Its derivatives	Organic acid And Its derivatives	MS2-MetDNA	0.8347	rp	-	HMDB0031654	10932	2835-82-7	-	8032.66	12254.3	19682.7	13535.1	21323.9	17414.8	15602.4	15700.4	15604.7	--
MEDP0442	Sn-Glycero-3-Phosphocholine	C8H20NO6P	258.109	257.103	0.785	Tryptamines,Cholines,Pigments	Cholines	MS2-Search-Local	0.9284	rp	C00670	HMDB0000086	657272	28319-77-9	-	90031.6	90126.9	99243.5	144604	108897	134704	112329	113199	113807	ko00564,ko00565,ko05231
MW0052671	Ethyl (2E)-2-hexenoate	C8H14O2	160.133	142.099	0.8156	Aldehyde,Ketones,Esters	Esters	MS2-Search-DB	0.661	rp	-	HMDB0032268	5364778	27829-72-7	-	120291	146263	123357	196669	157355	147968	148292	148176	148895	--
MW0107888	Linoleoylglycine	C20H35NO3	320.256	337.262	9.3408	Amino acid and Its metabolomics	Amino acid derivatives	MS2-Search-DB	0.6638	rp	-	-	6433346	2764-03-6	-	9897.47	9705.18	13400.8	5569.82	10986.3	9661.88	31805.4	31535.9	31351	--
MW0052593	Equilin 3-sulfate	C18H20O5S	387.067	348.103	4.1481	Aldehyde,Ketones,Esters	Esters	MS1	0.6324	rp	-	-	168708	27540-07-4	-	7587.13	6297.62	5985.2	3208.8	2873.64	3528.42	4326.36	4486.54	4476.07	--
MW0124205	Gambogic acid	C38H44O8	629.313	628.304	8.95	Organic acid And Its derivatives	Organic acid And Its derivatives	MS2-Search-DB	0.5613	rp	-	HMDB0034095	9852185	2752-65-0	-	267736	278535	258284	267465	259601	254720	286781	287086	281485	--
MW0148538	Dimefline hydrochloride	C20H22ClNO3	314.128	359.129	2.3084	Heterocyclic compounds	Heterocyclic compounds	MS1	0.739	rp	C12717	-	443942	2740/4/7	-	159.55	622.98	178.73	140.33	531.22	432.6	134.57	132.65	371.74	--
MW0054107	Isomyristic acid	C14H28O2	246.242	228.209	4.8337	FA	FFA	MS2-Search-DB	0.5358	rp	-	HMDB0031072	520298	2724-57-4	-	81825.5	62091.4	57682.9	50399.6	38313.3	19579.1	62560.2	62527.6	62624.8	--
MW0006925	Dodecylbenzenesulfonic acid	C18H30O3S	344.226	326.192	2.7402	Benzene and substituted derivatives	Benzene and substituted derivatives	MS2-Search-DB	0.5978	rp	-	HMDB0059915	8485	27176-87-0	-	1158.33	17.02	1503.08	692.74	9633.69	12061	27687.3	27128.7	25208.8	--
MW0049224	D-erythro-Sphingosine-1-phosphate	C18H38NO5P	403.24	379.249	7.518	Heterocyclic compounds	Heterocyclic compounds	MS2-MetDNA	0.8864	rp	C06124	HMDB0000277	5283560	26993-30-6	-	12386.2	11226.5	7472.25	16750.8	9911.67	10693.5	10201.5	9720.03	10006.9	ko00600,ko01100,ko04020,ko04071,ko04072,ko04080,ko04371,ko04666,ko05152
MW0013613	2-Oleoyl-1-palmitoyl-sn-glycero-3-phosphocholine	C42H82NO8P	782.564	759.578	0.3234	GP	PC	MS2-Search-DB	0.8186	rp	-	HMDB0007972	5497103	26853-31-6	-	231623	225890	169957	111159	272002	171729	65603	77254.3	82174.2	--
MW0004059	3-Hydroxy-N-(2-oxo-2,3-dihydro-1H-benzimidazol-5-yl)-2-naphthamide	C18H13N3O3	358.053	319.096	3.1552	Benzene and substituted derivatives	Benzene and substituted derivatives	MS1	0.7311	rp	-	-	117877	26848-40-8	-	104.36	10276	5611.06	79.82	7845.51	7325.36	425.9	2740.19	2907	--
MW0012859	1-Monolinoleoyl-rac-glycerol	C21H38O4	355.281	354.277	10.7167	GL	MG	MS2-Search-DB	0.602	rp	-	HMDB0011568	5283469	26545-74-4	-	68278.9	77055.4	62434.5	72190.2	65237.4	83409.2	60105.6	58500.6	58106.9	--
MW0012474	15-Ketoprostaglandin E2	C20H30O5	351.226	350.209	11.2639	Hormones and hormone related compounds	Hormones and hormone related compounds	MS2-Search-DB	0.6476	rp	C04707	HMDB0003175	5280719	26441-05-4	-	19313	25157.8	22089.5	19541.5	16064.6	13255.4	19930.7	19522.5	19552.5	--
MW0012191	12,13-DiHOME	C18H34O4	381.199	314.246	6.6294	FA	Oxidized lipids	MS2-MetDNA	0.9787	rp	C14829	HMDB0004705	10236635	263399-35-5	-	2596.12	3679.92	2205.32	11863.5	1611.73	9247.89	6394.94	6465.62	6463.01	ko00591
MW0015404	9,10-DiHOME	C18H34O4	280.235	314.246	8.7713	FA	Oxidized lipids	MS2-MetDNA	0.9355	rp	C14828	HMDB0004704	9966640	263399-34-4	-	55221.7	55378.2	33731.5	53336	44434.7	54443.2	52650.9	52277.8	52642.7	ko00591
MW0118466	2-Chloro-N-(6-fluoro-1,3-benzothiazol-2-yl)acetamide	C9H6ClFN2OS	282.943	243.987	1.1228	Alcohol and amines	Amines	MS1	0.6729	rp	-	-	2497583	263239-23-2	-	5960.39	6233.92	5728.74	6195.06	4920.73	5926.77	6373.09	6367.74	6462.57	--
MEDN0812	4-hydroxystyrene	C8H8O	184.072	120.058	8.0924	Benzene and substituted derivatives	Benzene and substituted derivatives	MS2-MetDNA	0.5318	rp	C05627	HMDB0004072	62453	2628-17-3	-	26649.7	35283.6	38392.3	40098.9	40521.1	43106.8	40336.8	40127.8	40462.6	--
MW0125396	N-(4-Aminophenyl)-N-methyl-2-(4-methylpiperazin-1-yl)acetamide	C14H22N4O	309.202	262.179	0.617	Alcohol and amines	Amines	MS1	0.8595	rp	-	-	21927707	262368-30-9	-	29781.1	30594.2	34730	35671.8	32151.1	33740	31031	31734.1	31132.6	--
MW0114590	Hexaethylene glycol	C12H26O7	283.174	282.168	2.522	Alcohol and amines	Alcohols	MS2-Search-Local	0.8144	rp	-	HMDB0061822	17472	2615-15-8	-	168.12	2.2	66.34	30.22	927.93	1.53	1764.19	1793.22	110.08	--
MW0011973	10-(Acetyloxy)decyl acetate	C14H26O4	281.171	258.183	6.2106	Aldehyde,Ketones,Esters	Esters	MS1	0.5574	rp	-	-	117736	26118-61-6	-	9289.08	10149.3	7269.29	14428.5	7923.19	6327.09	9175.19	9421.31	9391.51	--
MEDN0632	N-Oleoyl Glycine	C20H37NO3	340.272	339.277	6.0477	Alcohol and amines	Amines	MS2-Search-DB	0.7582	rp	-	HMDB0013631	6436908	2601-90-3	-	472.54	524.91	82.01	303.22	510.03	77.84	2028.32	2115.51	2004.94	--
MW0107973	Luciferin	C11H8N2O3S2	302.986	279.998	4.4466	Heterocyclic compounds	Heterocyclic compounds	MS1	0.9776	rp	C02740	-	92934	2591-17-5	-	83119.2	82216.1	84849.5	78227.4	78914.8	76327.3	80604.4	80656	79553	--
MEDP2121	1-aminopentadecane	C15H33N	274.274	227.261	5.6127	Organic acid And Its derivatives	Organic acid And Its derivatives	MS2-Search-Local	0.5796	rp	-	-	17386	2570-26-5	-	1.93538e+06	1.65349e+06	2.61401e+06	1.24085e+06	1.39022e+06	1.2285e+06	1.79104e+06	1.79101e+06	1.78689e+06	--
MW0110759	2S-Amino-4E-octadecene-1,3S-diol	C18H37NO2	300.289	299.282	6.6601	Alcohol and amines	Alcohols	MS2-Search-DB	0.8085	rp	-	-	11130338	25695-95-8	-	29299.5	32125.7	24057.2	29956.5	18911.6	29869.2	29440.5	29437	29560.1	--
MW0052450	Docosahexaenoic acid methyl ester	C23H34O2	325.247	342.256	5.3012	FA	Others	MS2-Search-DB	0.5896	rp	-	-	6421262	2566-90-7	-	1978.94	1667.94	1825.77	684.27	1635.96	1570.24	10115.8	10120.2	9989.24	--
MEDL00353	Glu-Leu	C11H20N2O5	261.143	260.137	2.2856	Amino acid and Its metabolomics	Small Peptide	MS2-Search-Local	0.8558	rp	-	HMDB0028823	9856500	2566-39-4	-	55270.1	8906.8	49154.5	46057.1	3515.73	1599.47	37317.2	38628.5	18569.6	--
MEDP1177	N-Methyl-α-aminoisobutyric acid	C5H11NO2	159.112	117.079	1.2794	Amino acid and Its metabolomics	Amino acid derivatives	MS2-MetDNA	0.7347	rp	-	HMDB0002141	75725	2566-34-9	-	3681.9	4717.69	4301.5	4855.15	5281.06	4362.74	6037.4	6062.9	6108.66	--
MW0113201	5-Aminoimidazole ribonucleotide	C8H14N3O7P	296.065	295.057	0.7235	Heterocyclic compounds	Heterocyclic compounds	MS2-Search-Local	0.8144	rp	C03373	HMDB0001235	161500	25635-88-5	-	68835.6	50455.7	70940.3	103633	92739.1	109638	53604.6	55036.1	45145.8	ko00230,ko00730,ko01100,ko01240
MW0105731	Arginyl-Tryptophan	C17H24N6O3	361.196	360.191	2.7561	Amino acid and Its metabolomics	Amino acid derivatives	MS2-Search-DB	0.5856	rp	-	HMDB0028720	7009653	25615-38-7	-	136336	1118.61	123735	137562	3035.34	84784.6	116029	117746	112451	--
MW0168786	ASPARTATE	C4H7NO4	209.963	133.037	0.97	Amino acid and Its metabolomics	Amino acid derivatives	MS2-MetDNA	0.6044	rp	C16433	-	5960	25608-40-6	-	19945.3	23577.5	25170.9	30840.6	16377.3	24147.2	25629.2	25659.5	26109	--
MW0063662	Stearoylcarnitine	C25H49NO4	513.336	427.366	8.6364	FA	CAR	MS2-MetDNA	0.8903	rp	-	HMDB0000848	52922056	25597-09-5	-	61494.9	48605.3	52999.7	61043.6	55625	64039.8	55217	56057.2	55138.2	--
MEDP1084	Carnitine C12:0	C19H37NO4	344.278	343.272	6.1623	FA	CAR	MS2-Search-Local	0.876	rp	-	-	-	25518-54-1	-	25943.8	29277.6	28133.3	33746.3	24839.3	33067	28812.2	29678.2	29316.6	--
Lmbn006152	(9Z,11E)-Octadecadienoic acid	C18H32O2	264.24	280.24	10.2133	FA	FFA	MS2-MetDNA	0.9321	rp	C04056	-	5280644	2540-56-9	-	1530.86	1155.02	1420.1	662.73	1341.36	636.21	2880.82	2769.42	2894	ko00591
MW0052448	Docosahexaenoic acid	C22H32O2	329.242	328.24	10.3564	FA	FFA	MS2-Search-DB	0.821	rp	C06429	HMDB0002183	445580	25377-50-8	-	1.12196e+07	1.06354e+07	1.20119e+07	1.20287e+07	1.20235e+07	1.05383e+07	179696	182515	166200	ko01040
MW0010075	Wiskostatin	C17H18Br2N2O	874.966	425.977	0.6625	Benzene and substituted derivatives	Benzene and substituted derivatives	MS1	0.6316	rp	-	-	2775510	253449-04-6	-	48653.3	63581.9	57437.1	61257.6	57379.7	54779.3	57699.6	57406.7	57872.6	--
MEDP1310	4-hydroxy-L-tryptophan	C11H12N2O3	221.091	220.085	2.0932	Amino acid and Its metabolomics	Amino acid derivatives	MS2-Search-Local	0.8745	rp	C21777	-	85479	25242-90-4	-	124430	130843	164162	105404	146912	131466	88818.9	84862.7	8981.08	--
MW0114583	Heptaethylene glycol p-tert-octylphenyl ether	C28H50O8	802.517	514.351	9.1622	Others	Others	MS1	0.6448	rp	-	-	75622	2497-59-8	-	10933.7	9007.62	10254.8	12711.7	7338.04	8398.87	12325.3	11746.4	12181.7	--
MW0104828	2-Oxohexanoic acid	C6H10O3	172.096	130.063	3.3027	Organic acid And Its derivatives	Organic acid And Its derivatives	MS2-MetDNA	0.7969	rp	C00902	HMDB0001864	159664	2492-75-3	-	22441	22707	21371	21642.5	34786.9	19876.3	22931.6	23176.5	23028.6	--
MW0157174	Spiramycin III	C46H78N2O15	884.521	898.54	0.6625	Aldehyde,Ketones,Esters	Esters	MS1	0.8832	rp	C18844	-	53297409	24916-52-7	-	74489.1	68521.7	70768	71501.2	72617.9	61740.1	72080.7	72118.7	71227.4	--
MW0017167	cis-7,10,13,16,19-Docosapentaenoic acid	C22H34O2	332.266	330.256	9.7665	FA	FFA	MS2-MetDNA	0.9454	rp	C16513	HMDB0006528	5497182	24880-45-3	-	8115.36	8880.63	7453.59	8170.49	10386.2	7864.25	9389.7	9278.19	8715.53	ko01040
MW0055488	omega-3 Arachidonic Acid	C20H32O2	349.211	304.24	9.0359	FA	FFA	MS2-MetDNA	0.9191	rp	-	HMDB0002177	11722594	24880-40-8	-	6313.19	4384.04	6180.09	4395.31	4004.49	5820.53	4253.43	3953.78	4135.17	--
MW0052666	Estrone glucuronide	C24H30O8	469.181	446.194	7.607	Aldehyde,Ketones,Esters	Ketones	MS2-Search-DB	0.5801	rp	C11133	HMDB0004483	115255	2479-90-5	-	11064	7582.61	9601.27	8489.85	10130.1	6511.11	8916.1	9107.13	9095.23	ko00140
MW0156068	Proansamycin X	C35H47NO10	606.295	641.32	8.2437	Amino acid and Its metabolomics	polypeptide	MS2-Insilico	0.5038	rp	C12176	-	137092551	246255-43-6	-	41372.9	50115	51589.7	45131.9	47117	42538.3	48737.3	48753.8	48234.8	--
MW0002730	2-Aminothiobenzamide	C7H8N2S	191	152.041	6.5771	Benzene and substituted derivatives	Benzene and substituted derivatives	MS1	0.6483	rp	-	-	1550990	2454-39-9	-	147.45	82.77	127.58	108.05	161.65	117.96	627.26	633.93	626.02	--
MW0000435	Sanguinarine	C20H14NO4+	355.081	332.092	0.6625	Alkaloids	Alkaloids	MS1	0.9571	rp	C06162	HMDB0029367	5154	2447-54-3	-	116932	123413	128301	147863	138925	127085	131167	131662	130668	--
MW0104663	2-Amino-5-oxohexanoic acid	C6H11NO3	110.064	145.074	2.9127	Organic acid And Its derivatives	Organic acid And Its derivatives	MS2-Search-DB	0.6961	rp	C05825	HMDB00A0695	440805	24438-52-6	-	197138	200556	197620	200252	201612	201916	205641	205767	205208	ko00310,ko01100
MW0108896	N-Palmitoylglycine	C18H35NO3	278.247	313.262	7.8885	Amino acid and Its metabolomics	Amino acid derivatives	MS2-Search-DB	0.5251	rp	-	HMDB0013034	151008	2441-41-0	-	2352.6	2097.84	2672.25	2530.22	2269.47	920.1	3674.88	3674.51	3640.5	--
MW0115683	Diphenyleneiodonium cation	C12H8I	301.956	278.967	0.97	Others	Others	MS1	0.5505	rp	-	-	3101	244-54-2	-	6915.36	7267.47	6459.77	10017.6	5358.66	5502.92	7222.48	7314.26	7671.92	--
MW0126399	Quinomethionate	C10H6N2OS2	234.998	233.992	4.4466	Aldehyde,Ketones,Esters	Esters	MS2-Search-DB	0.6142	rp	C14514	-	17109	2439-01-2	-	16895.3	16327	17105.7	15517.7	16813.9	16194.1	16361.2	16377.7	16265.7	--
ZINC5178634	Eicosanedioic acid	C20H38O4	365.265	342.277	0.6165	FA	FFA	MS1	0.5941	rp	-	-	75502	2424-92-2	-	1774.55	2609.36	921.58	1495.24	1179.19	1363.46	1445.79	1369.8	1435.34	--
MW0001057	1-(2,4-Dichlorophenyl)-2-(1-imidazolyl)ethanol	C11H10Cl2N2O	257.022	256.017	5.5238	Benzene and substituted derivatives	Benzene and substituted derivatives	MS2-Search-DB	0.5785	rp	-	-	32238	24155-42-8	-	2248.91	2192.72	1780.27	1535.84	2197.75	2528.41	2304.22	2362.88	2368.32	--
MW0130336	2,3',4,5'-Tetramethoxystilbene	C18H20O4	301.141	300.136	9.4962	Benzene and substituted derivatives	Benzene and substituted derivatives	MS2-Search-DB	0.7814	rp	-	-	5354004	24144-92-1	-	2.15252e+06	2.22985e+06	2.08112e+06	1.97339e+06	2.70221e+06	1.96765e+06	2.21544e+06	2.21666e+06	2.18768e+06	--
MW0107837	Leupeptin	C20H38N6O4	427.302	426.296	10.484	Amino acid and Its metabolomics	Small Peptide	MS2-Search-DB	0.7898	rp	C01591	-	72429	24125-16-4	-	16845.7	15169.9	12915.7	16043.2	12603.7	700.07	11478.8	10704.6	9713.8	--
MEDP0046	Hexanoyl Glycine	C8H15NO3	174.111	173.105	3.8316	Amino acid and Its metabolomics	Amino acid derivatives	MS2-Search-Local	0.7695	rp	-	HMDB0000701	99463	24003-67-6	-	36406.4	34276.2	36018.1	18694.6	16724.6	14513.6	22658.3	23171.9	21159	--
MW0009532	Pronamide	C12H11Cl2NO	278.011	255.022	1.3201	Benzene and substituted derivatives	Benzene and substituted derivatives	MS2-Search-DB	0.5201	rp	C14333	-	32154	23950-58-5	-	9974.34	9814.9	8800.63	9069.9	7628.67	9287.82	8556.18	8671.62	9006.8	--
MW0112049	2-Acetyl-3-methylpyrazine	C7H8N2O	137.075	136.064	4.2197	Heterocyclic compounds	Heterocyclic compounds	MS2-Search-DB	0.6057	rp	-	HMDB0030001	32093	23787-80-6	-	13045.2	12168.5	13059.2	14327.8	14006.9	13633.1	14484.4	14709	14745	--
MW0115352	Tetraethylene glycol monomethyl ether	C9H20O5	209.137	208.131	2.3714	Alcohol and amines	Alcohols	MS2-Search-DB	0.734	rp	-	HMDB0062236	90263	23783-42-8	-	1544.96	8.78	1245.49	1440.33	1331.17	33.83	2661.03	2749.44	212.11	--
MW0115523	β-Damascone	C13H20O	239.163	192.151	8.7169	Aldehyde,Ketones,Esters	Ketones	MS2-Search-DB	0.5666	rp	-	HMDB0032541	5374527	23726-91-2	-	13815.6	33359.1	30542.7	47935.3	38683.8	25128.8	35489.9	35896.3	35914.4	--
MW0054414	L-Palmitoylcarnitine	C23H45NO4	401.344	399.335	7.7948	FA	CAR	MS2-MetDNA	0.8356	rp	C02990	HMDB0000222	11953816	2364-67-2	-	87142.1	105789	101062	101828	85286	111989	97225.6	97352.4	96927.1	ko00071,ko01212
MW0117182	1-Methyl-1H-benzimidazole-2-thiol	C8H8N2S	165.054	164.041	0.8726	Benzene and substituted derivatives	Benzene and substituted derivatives	MS1	0.6307	rp	-	-	1522244	2360-22-7	-	18368.1	23419.9	21108.8	23487.8	16059.5	17217.9	18820.5	18834.1	18561.9	--
MW0111261	Pirimicarb	C11H18N4O2	239.15	238.143	2.2254	Heterocyclic compounds	Heterocyclic compounds	MS2-Search-DB	0.5796	rp	C11079	-	31645	23103-98-2	-	6229.46	18081.7	6538.06	20020.1	20819.1	18753.3	30775.6	30806.9	29041.1	--
MW0151765	Irehine	C23H39NO	346.331	345.303	6.4121	Alcohol and amines	Amines	MS1	0.5419	rp	C10810	-	442978	2309-39-9	-	321647	278934	229119	253137	210715	97577.8	237756	238200	237579	--
MW0007840	Monoethyl phthalate	C10H10O4	279.018	194.058	1.7175	Benzene and substituted derivatives	Benzene and substituted derivatives	MS2-Search-DB	0.7229	rp	-	HMDB0002120	75318	2306-33-4	-	17659.6	18334.5	17497.9	16595.4	14512.8	15140.9	18343.4	18314.7	18493.5	--
MW0017202	Citramalic acid	C5H8O5	297.082	148.037	10.5723	FA	FFA	MS2-MetDNA	0.915	rp	C00815	HMDB0000426	1081	2306-22-1	-	4030.24	1354.83	1024.48	3945.62	965.47	918.56	17483.8	17276.3	17263.9	--
MW0127045	γ-Dodecalactone	C12H22O2	216.195	198.162	5.2936	Aldehyde,Ketones,Esters	Ketones	MS2-Search-DB	0.7616	rp	-	HMDB0031683	16821	2305-05-7	-	6955.88	6845.67	5530.52	3027.47	4204.72	3251.89	7678.84	7700.6	7700.92	--
MW0009302	Oxprenolol	C15H23NO3	266.172	265.168	5.6545	Benzene and substituted derivatives	Phenolics	MS2-Search-DB	0.7747	rp	D08318	HMDB0015520	4631	22972-96-9	-	27593.1	21772.8	13058.7	16739	17356.3	17938.9	27156.5	27041.9	27036.1	--
MW0105913	Aspartame	C14H18N2O5	296.131	294.122	2.7354	Amino acid and Its metabolomics	Amino acid derivatives	MS2-MetDNA	0.7665	rp	C11045	HMDB0001894	134601	22839-47-0	-	2515.03	4174.19	115.08	270.12	4075.99	7730.5	2451.86	1229.7	2288.6	ko04742
MW0147825	Crepenynate;(9Z)-Octadec-9-en-12-ynoate;(Z)-9-Octadecen-12-ynoic acid;Crepenynic acid	C18H30O2	302.219	278.225	6.6272	FA	FFA	MS2-MetDNA	0.9346	rp	C07289	-	5281024	2277-31-8	-	6316.39	7920.94	7767.79	23098.4	7956.94	19423.7	12570.5	12671.1	12624.5	ko00591
MW0000709	(4-Bromo-3-fluorophenyl)hydrazine	C6H6BrFN2	226.953	203.97	1.1293	Benzene and substituted derivatives	Benzene and substituted derivatives	MS1	0.5231	rp	-	-	12149225	227015-68-1	-	4314.95	3966.9	3854.8	3663.86	3538.83	3885.54	4121.81	4134.69	4122.82	--
MW0016404	Carnitine C6:0	C13H25NO4	260.185	259.178	3.2626	FA	CAR	MS2-Search-Local	0.8878	rp	-	HMDB0000756	3246938	22671-29-0	-	33792.8	2434.7	34607.5	24108	134.03	2675.38	22161.2	21403.8	14192.9	--
MW0123128	Bisabolol oxide A	C15H26O2	261.184	238.193	9.0421	Heterocyclic compounds	Heterocyclic compounds	MS2-Search-DB	0.6907	rp	C16773	-	13092559	22567-36-8	-	13043.8	22624.3	15896	22160.6	16080.3	20521.5	18896.3	19196.3	18877	--
MW0168812	BENFOTIAMINE	C19H23N4O6PS	513.117	466.108	4.4294	Organic acid And Its derivatives	Phosphoric acids	MS2-Search-DB	0.5617	rp	D01255	-	2320	22475-89-2	-	16788.1	15561.3	17077	18197.4	16876.5	17967.6	17425.9	17563.5	17614.8	--
MW0006454	Butyl(triphenyl)phosphonium cation	C22H24P	342.151	319.162	2.4152	Benzene and substituted derivatives	Benzene and substituted derivatives	MS1	0.9734	rp	-	-	159629	22444-89-9	-	21425	178.26	25807.4	21775.3	7258.31	1033.89	15002.7	13540.8	8212.02	--
MW0001364	1,4-Diaminonaphthalene	C10H10N2	181.081	158.084	5.5209	Benzene and substituted derivatives	Benzene and substituted derivatives	MS1	0.5687	rp	-	-	16719	2243-61-0	-	1968.33	2184.25	1965.18	4028.71	888.64	3070.17	1191.04	1088.78	1298.05	--
MW0013549	2-Methoxy-17α-ethynylestradiol	C21H26O3	195.141	326.188	4.4346	Alcohol and amines	Alcohols	MS1	0.546	rp	-	-	68572	22415-44-7	-	5248.48	5190.1	2170.02	4102.71	7051.48	7323.37	6613.91	6500.61	6613.8	--
MW0063221	Psychosine	C24H47NO7	444.33	461.335	9.193	SL	SL	MS2-Search-DB	0.5851	rp	-	HMDB0000648	91746255	2238-90-6	-	12197.8	14253.9	11393.2	11109	12094.8	10468.9	16021.6	16086.5	15970.2	--
MW0007109	Fenamiphos	C13H22NO3PS	304.113	303.106	5.0248	Benzene and substituted derivatives	Benzene and substituted derivatives	MS2-Search-DB	0.6068	rp	C18659	HMDB0031787	31070	22224-92-6	-	2839.7	2920.99	2575.38	3135.89	2633.81	3803.73	3209.6	3143.85	3338.86	--
MW0143450	4-Phospho-L-aspartate;L-4-Aspartyl phosphate	C4H8NO7P	178.994	213.004	1.0812	Organic acid And Its derivatives	Organic acid And Its derivatives	MS2-MetDNA	0.8811	rp	C03082	HMDB0012250	152441	22138-53-0	-	1294.89	3034.17	1536.61	3665.07	2074.54	2679.2	1814.9	1929.84	1993.44	ko00260,ko00261,ko00270,ko00300,ko01100,ko01210,ko01230
MW0007702	Methyl 2-chloro-3,5-dinitrobenzoate	C8H5ClN2O6	282.977	259.984	0.6165	Benzene and substituted derivatives	Benzene and substituted derivatives	MS1	0.505	rp	-	-	248909	2213-79-8	-	12122.2	12125.4	12886.7	11116.1	14882.2	14768.4	14153	14179.3	14316.6	--
MW0168455	1-Aminocyclopropane-1-carboxylate	C4H7NO2	84.0438	101.048	0.785	Benzene and substituted derivatives	Benzene and substituted derivatives	MS2-MetDNA	0.9088	rp	C01234	-	535	22059-21-8	-	9242.65	8504.25	10862.4	11690.2	9217	10298.9	9476.51	9606.26	9482.81	ko00270,ko01100
MW0115063	Oleana-1,9(11)-dien-28-oic acid, 2-cyano-3,12-dioxo-, methyl ester	C32H43NO4	488.309	505.319	10.0385	Organic acid And Its derivatives	Organic acid And Its derivatives	MS2-Search-DB	0.5076	rp	D09585	-	400769	218600-53-4	-	21938.4	18836.1	18129.2	27657.1	19176.5	24308.3	21391.5	20967.6	20932	--
MW0002355	2,5-Di-tert-butylaniline	C14H23N	206.197	205.183	11.7896	Benzene and substituted derivatives	Benzene and substituted derivatives	MS1	0.5193	rp	-	-	605488	21860-03-7	-	6436.29	13226	16687.2	13822.9	9458.33	13800.2	9906.79	5580.3	10835.5	--
MW0140125	(+)-Neomatatabiol	C10H18O2	209.093	170.131	5.2117	Alcohol and amines	Alcohols	MS1	0.7304	rp	C09790	-	442429	21699-53-6	-	4932.43	4941.24	5702.24	5211.4	2071.63	4670.34	6757.61	7251.88	7402.7	--
MW0015494	9S,11R-Dihydroxy-15-oxo-13E-prostenoic acid	C20H34O5	337.234	354.241	7.6329	FA	Oxidized lipids	MS2-Search-DB	0.7587	rp	-	HMDB0060045	5283118	21562-58-3	-	53119.4	36995.9	39445.4	41021.2	43272.1	40524.9	43431	43194.3	43464.4	--
MW0103357	2'-O-Methyladenosine	C11H15N5O4	299.146	281.112	4.1594	Nucleotide And Its metabolomics	Nucleotide and Its metabolomics	MS2-Search-DB	0.5582	rp	-	HMDB0004326	102213	2140-79-6	-	195618	260969	398241	183629	182590	204922	81740.6	82063.3	82386.8	--
MW0103316	2-(Dimethylamino)Guanosine	C12H17N5O5	312.126	311.123	1.7554	Nucleotide And Its metabolomics	Nucleotide and Its metabolomics	MS2-Search-Local	0.8353	rp	-	HMDB0004824	135501639	2140-67-2	-	2578.24	3279.1	2861.91	2464.4	810.41	274.53	2703.55	2643.11	2569.7	--
MW0125802	Nifenazone	C17H16N4O2	309.13	308.127	6.9188	Aldehyde,Ketones,Esters	Ketones	MS2-Search-DB	0.6922	rp	D01437	-	4487	2139-47-1	-	15585.4	21033.5	15642.5	15540	23179.5	19157	13927.6	13186.7	12560.3	--
MW0014628	5,6-DHET	C20H34O4	361.234	338.246	6.8425	Organic acid And Its derivatives	Organic acid And Its derivatives	MS2-MetDNA	0.873	rp	C14772	HMDB0002343	5283142	213382-49-1	-	3634.38	2009.03	1703.59	21346.4	4628.89	15416.8	8004.91	7527.74	8026.24	ko00590,ko01100,ko04726
MW0124341	hydroxychlorpromazine	C17H19ClN2OS	335.094	334.091	10.6433	Heterocyclic compounds	Heterocyclic compounds	MS2-Search-DB	0.5613	rp	-	HMDB0060991	16414	2095-62-7	-	15.63	15.67	4.25	4.31	20.36	7.03	209.74	203.69	207.01	--
MW0147491	Cinegalline	C23H30N2O6	537.164	430.21	10.874	Alkaloids	Alkaloids	MS1	0.6289	rp	C10762	-	442948	20772-38-7	-	52921	61845.1	50749.8	70743.7	32544.2	52006.6	47393.8	43735.2	39621.5	--
MEDL00902	LPC(0:0/14:0)	C22H46NO7P	468.307	467.301	7.3623	GP	LPC	MS2-Search-Local	0.8388	rp	-	HMDB0010379	-	20559-16-4	-	34683.9	32480.3	31885.9	32652.1	26718.5	36917.3	33025.1	32965.4	33079	--
MW0111003	Dimethyl(pyridin-3-ylmethyl)amine	C8H12N2	349.137	136.1	2.3146	Alcohol and amines	Amines	MS1	0.6939	rp	-	-	7330459	2055-21-2	-	96.75	1503.53	187.36	78.62	909.66	1025.49	399.38	709.98	726.3	--
MW0127215	2-(Octylsulfonyl)ethanol	C10H22O3S	142.035	222.129	0.5693	Alcohol and amines	Alcohols	MS1	0.6932	rp	-	-	303516	20466-47-1	-	1532.03	2106.43	3465.39	1069.37	3105.41	2684.27	1695.95	1745.82	1810.66	--
MW0124785	Mepiprazole	C16H21ClN4	305.156	304.146	2.5286	Heterocyclic compounds	Heterocyclic compounds	MS2-Search-DB	0.7722	rp	-	-	71897	20326-12-9	-	7.43	1.39	9.67	1.15	411.7	12.38	436.79	430.12	2.77	--
MW0009765	Stearidonic acid	C18H28O2	242.198	276.209	9.1286	FA	FFA	MS2-MetDNA	0.935	rp	C16300	HMDB0006547	5312508	20290-75-9	-	1209.1	1346.69	1053.15	1048.54	1128.75	1159.26	1805.19	1692.68	1805.44	ko00592
MW0124527	Janex-1	C16H15N3O3	298.126	297.111	8.3501	Heterocyclic compounds	Heterocyclic compounds	MS2-Search-DB	0.5752	rp	-	-	3794	202475-60-3	-	1.58604e+06	1.46119e+06	1.57038e+06	1.36987e+06	1.44963e+06	100042	1.40691e+06	1389805	1.3835e+06	--
MEDP1072	7-methylguanosine	C11H15N5O5	298.114	297.107	1.6923	Nucleotide And Its metabolomics	Nucleotide and Its metabolomics	MS2-Search-Local	0.8072	rp	-	HMDB0001107	6474236	20244-86-4	-	8879.06	8458.7	8974.13	9745.12	10192.8	9574.92	9322.06	9338.16	9292.58	--
MW0108704	N-Benzyloxycarbonyl-L-leucine	C14H19NO4	312.141	265.131	8.7966	Amino acid and Its metabolomics	Amino acid derivatives	MS2-MetDNA	0.6838	rp	C04335	-	74840	2018-66-8	-	19009.7	18347.6	19398.4	15899.2	19780.3	16550.4	16762.9	16308.5	16409.3	--
MEDP1799	Quinoline-2-carboxylic acid	C10H7NO2	191.081	173.048	1.4877	Heterocyclic compounds	Pyridine and pyridine derivatives	MS2-Search-DB	0.5987	rp	-	HMDB0000842	7124	1993/10/7	-	69759.2	66686.1	77390.6	89307.1	69476.6	107769	78925.8	79017.2	77319.8	--
MW0139732	Sophoraflavonoloside	C27H30O16	633.148	610.153	10.6852	Flavonoids	Flavonols	MS2-Search-DB	0.6902	rp	-	HMDB0037534	13647412	19895-95-5	-	346580	6754.44	6131.22	358353	6046.42	5981.16	22417.7	22025	21995.2	--
MEDN1172	Sphinganine 1-phosphate	C18H40NO5P	382.271	381.264	7.7497	SL	SM	MS2-MetDNA	0.9579	rp	C06124	HMDB0000277	644260	19794-97-9	-	80389.1	81473.1	58556.7	100052	62241.2	66200.4	73120.7	72272.5	71627.1	ko00600,ko01100,ko04020,ko04071,ko04072,ko04080,ko04371,ko04666,ko05152
MEDL02681	6-Deoxyfagomine	C6H13NO2	173.128	131.095	1.9414	Alkaloids	Alkaloids	MS2-Search-Local	0.6024	rp	-	HMDB0036382	57449463	197449-09-5	-	7625.4	10070.5	7399.42	4771.15	4046.95	12626.6	8038.18	7808.51	6824.3	--
MW0115146	Picromycin	C28H47NO8	682.325	525.33	8.6577	Alcohol and amines	Alcohols	MS1	0.6319	rp	-	-	75368718	19721-56-3	-	37556.9	28866.5	25119.8	23053	21825.5	19001.8	32461.1	31119.4	32292.8	--
MEDP1834	Glycerol Tributyrate	C15H26O6	476.258	302.173	3.538	GL	TG	MS1	0.6946	rp	C13870	HMDB0031094	6050	1960/1/5	-	7467.44	8031.32	7885.93	7889.69	12724	9111.86	7727.43	7792.77	7686.21	--
MEDP1656	Carnitine C16-OH	C23H45NO5	416.335	415.33	6.9797	FA	CAR	MS2-Search-Local	0.8347	rp	-	HMDB0013336	-	195207-76-2	-	15952.5	14937.8	16135	15753.7	11927.7	18435.1	14671.2	14851.4	14708.8	--
MW0113928	Amiodarone	C25H29I2NO3	705.96	645.024	0.6165	Aldehyde,Ketones,Esters	Ketones	MS1	0.6559	rp	C06823	HMDB0015250	2157	1951-25-3	-	2225.65	2624.74	1652.82	2170.47	1860.88	1982.84	2349.14	2347.76	2318.61	--
MW0105495	Ala-Ala-OH	C6H12N2O3	269.075	160.085	5.3651	Amino acid and Its metabolomics	Small Peptide	MS2-Search-DB	0.5527	rp	-	-	5484352	1948-31-8	-	2535.36	3227.1	1874.29	3342.26	2905.8	2309.93	2931.36	2855.48	2846.05	--
MEDP0587	N-Alpha-acetyllysine	C8H16N2O3	172.115	188.116	1.1193	Amino acid and Its metabolomics	Amino acid derivatives	MS2-MetDNA	0.8976	rp	C12989	HMDB0000446	192590	1946-82-3	-	865.76	982.31	1126.88	2312.13	2226.44	1743.1	2395.93	2400.73	2426.03	--
MEDP1272	20,26-dihydroxyecdysone	C27H44O8	538.348	496.304	8.9308	Hormones and hormone related compounds	Hormones and hormone related compounds	MS2-Search-Local	0.5686	rp	C16500	-	21123946	19458-46-9	-	28105.8	38035.9	18233.9	25889.3	28226.6	59781.9	37643.7	37763.8	37642.4	ko00981
MW0012998	1-Stearoyl-2-hydroxy-sn-glycero-3-phosphocholine	C26H54NO7P	590.32	523.364	8.2442	GP	PC	MS2-Search-DB	0.509	rp	-	HMDB0010384	497299	19420-57-6	-	1.71557e+06	1.77236e+06	1.87261e+06	1.82544e+06	1.82169e+06	1.56592e+06	1.75379e+06	1.75026e+06	1.75013e+06	--
MEDL00392	1-Oleoyl-sn-glycero-3-phosphocholine	C26H52NO7P	567.323	521.348	8.289	GP	LPC	MS2-MetDNA	0.9726	rp	-	HMDB0002815	16081932	19420-56-5	-	419838	452103	460020	501914	488794	464671	471356	472713	471004	--
MW0108578	N-3-Hydroxydecanoyl-L-homoserine lactone	C14H25NO4	294.168	271.178	6.5279	Aldehyde,Ketones,Esters	Esters	MS1	0.7281	rp	-	-	71353010	192883-12-8	-	338.24	2056.83	997.58	1145.83	402.31	1010.04	1478.46	1383.55	1333.45	--
MW0005220	4-Methylbenzamide oxime	C8H10N2O	173.076	150.079	2.0997	Benzene and substituted derivatives	Benzene and substituted derivatives	MS2-Search-Local	0.6069	rp	-	-	5493168	19227-13-5	-	8023.57	11151	11143.5	14589.8	10853.6	10876.7	10619.3	10165.9	10440.7	--
MW0011853	1,2-Bis(O-octanoyl)-sn-glycerylphophorylcholine	C24H48NO8P	510.317	509.312	8.4095	GP	PC	MS1	0.9209	rp	-	-	24779244	19191-91-4	-	170552	143550	164002	168173	144659	192948	154038	154442	154140	--
MW0111418	(2S,3S)-butane-2,3-diol	C4H10O2	73.0642	90.0681	0.8003	Alcohol and amines	Alcohols	MS2-Search-Local	0.6586	rp	C03046	-	439888	19132-06-0	-	26693.1	28917.3	19899.5	23899.3	22861.9	21330.2	26136.5	25169.8	23828.2	ko00650
FDATP00270	Pramipexole 2HCl Monohydrate	C10H21Cl2N3OS	340.042	301.078	1.7573	Others	FDA	MS1	0.7046	rp	-	-	166589	191217-81-9	-	1588.93	3854.04	3277.41	2670.04	3003.41	2853.22	3489.66	3450.45	3491.15	--
MW0125027	Methyl 1H-indol-3-ylacetate	C11H11NO2	207.117	189.079	5.5978	Heterocyclic compounds	Heterocyclic compounds	MS2-MetDNA	0.6808	rp	C20635	HMDB0029738	74706	1912-33-0	-	14225	13335.1	13602.4	12842.2	12650.6	12601.3	13233.5	13187.3	13180	--
MW0062208	Prosapogenin A	C39H62O12	723.432	722.424	10.7167	Steroids	Steroidal saponins	MS2-Search-DB	0.5557	rp	-	HMDB0029312	11061578	19057-67-1	-	6590.23	10503.6	7606.13	8305.28	5555.68	4985.8	9161.33	8890.63	8731.84	--
MW0150252	Gluconapin	C11H19NO9S2	420.072	373.05	1.2407	Benzene and substituted derivatives	Benzene and substituted derivatives	MS1	0.6648	rp	-	HMDB0038427	9548620	19041-09-9	-	10574.4	18198.3	16038.4	16705.7	12640.3	14795	15938.1	16233.1	16412.3	--
FDATN01353	HS-10296	C30H35N7O2	570.255	525.285	8.1821	Others	FDA	MS1	0.9895	rp	-	-	121280087	1899921-05-1	-	47112.1	43003.1	37636.3	33737.1	31309.4	44528.3	38177.9	37455.6	37395.9	--
MW0012642	17-Oxodexamethasone	C20H25FO3	333.189	332.179	3.522	Aldehyde,Ketones,Esters	Ketones	MS2-Search-DB	0.7564	rp	C15147	-	242348	1880-61-1	-	13.77	797.84	86.48	16.88	677.55	484.66	646.13	537.47	784.74	--
MW0106192	Crotetamide	C12H22N2O2	249.159	226.168	3.105	Alcohol and amines	Amines	MS2-Search-DB	0.6685	rp	D07755	-	5368010	188-11-4	-	37.44	460.97	116.08	56.73	737.02	453.02	126.36	108.13	316.48	--
MW0119119	3-(Decyloxy)tetrahydrothiophene 1,1-dioxide	C14H28O3S	277.179	276.176	12.0132	Heterocyclic compounds	Heterocyclic compounds	MS1	0.6959	rp	-	-	86787	18760-44-6	-	470.54	1980.37	730.8	962.53	675.1	1906.43	1056.4	1143.37	1155.74	--
MW0013607	2-Octenoic acid, (E)-	C8H14O2	206.113	142.099	5.602	Organic acid And Its derivatives	Organic acid And Its derivatives	MS2-Search-DB	0.5525	rp	-	HMDB0000392	5282714	1871-67-6	-	85925.1	83535.2	83129.3	80765.9	83439.7	82048.4	86768.6	85979.6	85875.6	--
MW0052662	Estriol 16α-(β-D-glucuronide)	C24H32O9	487.192	464.205	7.607	Benzene and substituted derivatives	Benzene and substituted derivatives	MS2-Search-DB	0.6637	rp	C05504	HMDB0006766	122281	1852-50-2	-	14812.5	9786.93	10811.5	10143.2	11407	9413.85	10674.1	10869.2	10617.6	ko00140
MW0134121	5,7-Dihydroxy-2-phenyl-6-[3,4,5-trihydroxy-6-(hydroxymethyl)oxan-2-yl]-8-(3,4,5-trihydroxyoxan-2-yl)chromen-4-one	C26H28O13	549.154	548.153	1.7175	Aldehyde,Ketones,Esters	Ketones	MS2-Search-DB	0.527	rp	-	HMDB0140256	44715843	185145-34-0	-	9077.48	9238.81	7804.6	9002.48	7010.28	5606.95	8488.88	8515.34	8576.6	--
MW0139189	Oenin(Malvidin 3-O-glucoside)	C23H25ClO12	397.061	528.104	4.4294	Flavonoids	Anthocyanidins	MS1	0.9357	rp	C12140	HMDB0030777	443652	18470-06-9	-	4498.62	4898.81	4279.65	4898.18	4608.99	4484.84	4514.81	4488.14	4515.48	--
MW0139158	N-Isobutyl-2-oxo-2H-chromene-3-carboxamide	C14H15NO3	231.082	245.105	1.836	Alcohol and amines	Amines	MS1	0.5607	rp	-	-	823440	1846-84-0	-	64.96	34.75	54.58	31.42	19.12	52.47	498.03	509.21	508.48	--
MW0010797	(+/-)5,6-EpETrE	C20H32O3	303.231	320.235	9.6152	FA	Oxidized lipids	MS2-MetDNA	0.8306	rp	C14768	HMDB0002190	5283202	184488-43-5	-	40147	25374.3	29103.5	62932.3	34291	51994.8	31358.8	32197.3	32400.3	ko00590,ko01100,ko04270,ko04726,ko04750,ko04913
MW0121399	5-Chlorouracil	C4H3ClN2O2	168.981	145.988	0.4023	Heterocyclic compounds	Heterocyclic compounds	MS1	0.6545	rp	-	-	15758	1820-81-1	-	6526.44	6105.12	6556.61	6044.6	5388.99	6735.99	6459.17	6391.02	6393.54	--
MW0115835	(2E)-1-(2-Hydroxyphenyl)-3-[(1R,4R)-5-(2-pyridinyl)-2,5-diazabicyclo[2.2.1]hept-2-yl]-2-propen-1-one	C19H19N3O2	344.138	321.148	2.3084	Aldehyde,Ketones,Esters	Ketones	MS1	0.6764	rp	-	-	78243717	1819363-80-8	-	23.51	1035.7	63.38	29.58	517.27	532.85	120.84	63.47	425.09	--
MW0156413	Rishitin	C14H22O2	278.159	222.162	1.2613	Alcohol and amines	Alcohols	MS1	0.6901	rp	C09715	HMDB0035593	108064	18178-54-6	-	29701	18431.2	41812.4	28874.5	6328.88	33658.9	24441.7	23729.7	20435.2	--
MW0139987	Zearalenone	C18H22O5	301.14	318.147	0.632	Aldehyde,Ketones,Esters	Ketones	MS2-Search-DB	0.717	rp	C09981	-	5281576	17924-92-4	-	210428	209072	211400	221286	217572	207713	212794	213054	211842	--
MW0139195	O-Methylsterigmatocystin	C19H14O6	339.084	338.079	5.0204	Heterocyclic compounds	Heterocyclic compounds	MS2-Search-DB	0.5527	rp	C03686	HMDB0030589	104940	17878-69-2	-	8490.82	9672.08	9753.78	10093.2	10990.8	10047.7	9773.07	9899.64	9930.31	ko01100
MW0137085	7-Hydroxywarfarin	C19H16O5	307.095	324.1	5.03	Heterocyclic compounds	Heterocyclic compounds	MS2-Search-DB	0.6369	rp	-	HMDB0140988	-	17834-03-6	-	1.43407e+06	1.49048e+06	1.50679e+06	1.50377e+06	1.48662e+06	1.51673e+06	1.53323e+06	1.53219e+06	1.53589e+06	--
MW0017173	cis-8,11,14-Eicosatrienoic acid	C20H34O2	374.214	306.256	10.7221	FA	FFA	MS2-MetDNA	0.9696	rp	C03242	HMDB0002925	5280581	1783-84-2	-	47626.4	61528.7	58210.7	49743.5	45377.3	38518.1	53160.4	52913.6	51809.5	ko00591,ko01040,ko01100
MW0012968	1-Palmitoyl-2-linoleoyl-sn-glycero-3-phosphocholine	C42H80NO8P	758.567	757.562	0.3273	GP	PC	MS2-Search-DB	0.7939	rp	-	HMDB0007973	5287971	17708-90-6	-	231210	446713	576505	333097	59359.2	414252	43106.2	208311	231546	--
MW0107624	L-2,4-Diaminobutyric acid	C4H10N2O2	120.088	118.074	7.607	Organic acid And Its derivatives	Organic acid And Its derivatives	MS2-MetDNA	0.8306	rp	C03283	HMDB0002362	134490	1758-80-1	-	13295.6	8640.25	10221.7	9127.8	10372.4	7486.34	8427.63	8429.35	8490.86	ko00260,ko01100,ko01210,ko01230
MW0121675	5-Nitrothiophene-2-sulfonamide	C4H4N2O4S2	246.93	207.961	0.97	Alcohol and amines	Amines	MS1	0.5261	rp	-	-	4162867	17510-82-6	-	17536.8	20812.7	20111.9	24337.9	14276.2	20817.4	20603.8	20839.1	20880.5	--
MW0122204	6-hydroxychlorzoxazone	C7H4ClNO3	223.948	184.988	1.0492	Aldehyde,Ketones,Esters	Ketones	MS1	0.7482	rp	-	HMDB0060998	2734	1750-45-4	-	2701	2219.79	1577.14	3479.59	943.59	1574.24	2724.16	2590.24	2707.83	--
MEDP0338	LPC(16:0/0:0)	C24H50NO7P	541.307	495.332	7.8104	GP	LPC	MS2-MetDNA	0.9938	rp	-	HMDB0010382	460602	17364-16-8	-	29550.6	26017.6	28171.5	29107.5	28236.4	33993.8	29553.7	29539.3	29201.4	--
MW0001987	2-(Acetyloxy)-5-chlorobenzoic acid	C9H7ClO4	236.989	214.003	0.3994	Benzene and substituted derivatives	Benzene and substituted derivatives	MS1	0.7324	rp	-	-	2820813	1734-62-9	-	4206.51	4557.82	4841.66	4490.89	4335.24	5531.39	5329.1	5306.67	5344.55	--
MEDP1665	Carnitine C3:0	C10H19NO4	218.138	217.131	1.2061	FA	CAR	MS2-Search-Local	0.8736	rp	C03017	HMDB0000824	-	17298-37-2	-	28963.7	35730.1	32921.1	28668.8	30661.5	28778.4	32676.9	32727.5	32966.3	--
MEDN1024	D-piperidine acid	C6H11NO2	130.085	129.079	0.6167	Heterocyclic compounds	Heterocyclic compounds	MS2-Search-Local	0.707	rp	-	HMDB0005960	-	1723-00-8	-	29213.7	28268.1	33184.5	37511.2	34959.5	28120.8	32357.3	32856.3	32829.1	--
MW0006897	Diphenyl-[(2R)-pyrrolidin-2-yl]methanol;hydrochloride	C17H19NO	236.138	253.147	1.6488	Heterocyclic compounds	Heterocyclic compounds	MS2-Search-DB	0.5039	rp	-	-	131667936	172152-19-1	-	6717.59	4901.37	5490.99	5387.75	5890.92	3986.83	11801.1	10157.3	12587.4	--
MW0122899	Aprepitant	C23H21F7N4O3	535.159	534.15	9.1195	Heterocyclic compounds	Heterocyclic compounds	MS2-Search-DB	0.5375	rp	D02968	HMDB0014811	135413536	170729-80-3	-	24200.7	24903.2	19664	27389.3	18437.3	19267.2	24539	24287.5	23673.4	--
MW0126315	Pyridine, 2,2',2'',2'''-[ethylenebis(nitrilodimethylene)]tetra-	C26H28N6	425.263	424.238	10.2549	Heterocyclic compounds	Heterocyclic compounds	MS2-Search-DB	0.5626	rp	-	-	5519	16858-02-9	-	1359.49	2002.64	1451.16	1437.91	813.96	417.67	1593.66	1666.4	1344.58	--
MW0000390	Oxymatrine	C15H24N2O2	265.189	264.184	6.6361	Alkaloids	Alkaloids	MS2-Search-DB	0.5721	rp	C10749	-	114850	16837-52-8	-	2833.31	2856.49	2900.42	4475.12	753.35	3743.06	2993.73	2955.69	2953.8	--
MW0061827	Pinolenic acid	C18H30O2	279.231	278.225	7.6209	FA	Others	MS2-Search-DB	0.584	rp	-	-	5312495	16833-54-8	-	54397	33717.9	41314.5	38778.1	44153.8	42526.5	42367	42427.4	42610.4	--
MW0170016	XANTHINE	C5H4N4O2	153.039	152.033	1.3848	CoEnzyme and vitamins	CoEnzyme and vitamins	MS1	0.6684	rp	C00385	-	1188	16819-86-6	-	1092.6	12501.4	27729.2	6435.76	28554.5	9716.91	7150.04	7357.64	2225.08	ko00230,ko00232,ko01100
MW0127508	Methomyl	C5H10N2O2S	185.03	162.046	0.8331	Aldehyde,Ketones,Esters	Esters	MS2-Search-DB	0.5201	rp	C11196	HMDB0031804	5353758	16752-77-5	-	13312.6	19104.5	30299.4	19705.2	33630.6	27708.3	24470.9	24467.8	24335.7	--
MEDL00860	D-Ornithine	C5H12N2O2	133.096	132.09	0.6165	Amino acid and Its metabolomics	Amino acids	MS1	0.7424	rp	-	-	71082	16682-12-5	-	5506.5	6594.21	6169.42	6863.08	6583.47	7369.41	5673.47	5732.52	5731.6	--
MW0126106	Phenyl 1-piperidinecarboxylate	C12H15NO2	261.091	205.11	5.602	Aldehyde,Ketones,Esters	Esters	MS1	0.5819	rp	-	-	283449	16641-71-7	-	859.13	2720.49	1504.96	2696.7	1151.63	1758.41	2391.48	2358.59	2483.4	--
MW0010103	α-Hydroxyhippuric acid	C9H9NO4	160.038	195.053	2.7881	Benzene and substituted derivatives	Benzene and substituted derivatives	MS2-Search-DB	0.6166	rp	-	-	450272	16555-77-4	-	6535.52	6514.41	7457.5	11922.1	7613.81	7082.79	5194.34	5648.6	307.07	--
MW0113949	Azaperone	C19H22FN3O	366.132	327.175	1.2672	Aldehyde,Ketones,Esters	Ketones	MS1	0.6548	rp	D02620	-	15443	1649-18-9	-	3353.14	3882.02	3146.34	1143.05	2249.34	2210.19	2666.41	2564.41	2578.67	--
MW0117292	1-Propanone, 1-[7-(3,4-dimethoxyphenyl)-2,3-dihydro-9-[[(3S)-1-methyl-3-piperidinyl]methoxy]-1,4-benzoxazepin-4(5H)-yl]-	C27H36N2O5	273.096	468.262	10.1642	Benzene and substituted derivatives	Benzene and substituted derivatives	MS1	0.5302	rp	-	-	90488984	1640282-31-0	-	4457.91	4336.59	5405.16	6079.34	6844.19	4348.81	5070.81	5071.81	4903.9	--
MW0110612	15(S)-HETE Ethanolamide	C22H37NO3	381.297	363.277	7.0424	Alcohol and amines	Amines	MS2-Search-DB	0.63	rp	-	-	91886095	161744-53-2	-	93657.8	356773	361539	84262.9	133761	25355.8	74976.8	74909.1	7028	--
MW0112804	3-Fluoroethcathinone	C11H14FNO	242.117	195.106	2.0662	Aldehyde,Ketones,Esters	Ketones	MS2-Search-DB	0.6103	rp	-	-	91696120	1600499-94-2	-	16458.1	149.91	16627.4	15173.3	8203.63	265.65	8707.7	8237.46	3310.91	--
MW0108758	Nelfinavir	C32H45N3O4S	702.291	567.313	9.1937	Heterocyclic compounds	Heterocyclic compounds	MS1	0.6883	rp	C07257	HMDB0014365	64143	159989-64-7	-	25954.2	20658.5	23217.1	20224	17363.8	16912.7	24896.1	24736.4	23890.4	--
MW0016281	C-8 Ceramide-1-phosphate	C26H52NO6P	506.359	505.353	8.5005	Organic acid And Its derivatives	Phosphoric acids	MS2-Search-DB	0.5614	rp	-	-	10864091	158983-53-0	-	41152.3	35962.2	36273.5	53106.9	34140.1	42042.1	43538	43732.9	43486.7	--
MEDL00977	(E,Z)-2-Amino-3,14-octadecadien-1-ol	C18H35NO	282.279	281.272	10.9228	Alcohol and amines	Alcohols	MS2-Search-Local	0.8082	rp	-	-	6439505	158507-68-7	-	199871	193529	226987	146669	186357	141973	501608	501621	489998	--
MW0111466	(E)-2-Penten-1-ol	C5H10O	297.19	86.0732	2.9036	Alcohol and amines	Alcohols	MS1	0.651	rp	-	HMDB0031604	5364919	1576-95-0	-	2482.1	2886.36	2781.75	1212.5	2723.51	2891.82	4033.08	3905	3884.19	--
MW0141420	15(S)-15-methyl PGF2 isopropyl ester	C24H42O5	393.296	410.303	8.8008	Hormones and hormone related compounds	Hormones and hormone related compounds	MS2-Search-DB	0.5254	rp	-	-	91886094	157283-72-2	-	19915	29078.2	29820.2	22864.5	30200.1	17141	25020.5	25420.5	24854.1	--
MW0009821	Sulpiride	C15H23N3O4S	342.152	341.141	9.1292	Benzene and substituted derivatives	Benzene and substituted derivatives	MS2-Search-DB	0.6477	rp	D01226	HMDB0014535	5355	15676-16-1	-	88271.4	62573.9	81140.9	75831.6	74011.8	54209.4	73400.3	69106	67337.4	--
MW0012594	17(R)-Hydroxydocosahexaenoic acid	C22H32O3	309.226	344.235	4.686	FA	Oxidized lipids	MS2-Search-DB	0.5645	rp	-	-	53477502	155976-53-7	-	3606.97	2879.37	2978.06	2128.74	3528.31	1801.62	10341.5	10319.1	10283.3	--
MEDP0075	Nα-Acetyl-L-Arginine	C8H16N4O3	217.125	216.122	2.7913	Amino acid and Its metabolomics	Amino acid derivatives	MS1	0.7352	rp	-	HMDB0004620	-	155-84-0	-	13574	20653.6	10138	5310.19	29182.7	34348	17565.3	16149.9	22084	--
MW0120470	4-Fluoro-2-methylthiobenzothiazole	C8H6FNS2	474.891	198.993	1.1056	Benzene and substituted derivatives	Benzene and substituted derivatives	MS1	0.661	rp	-	-	19391751	154327-25-0	-	6578.68	6552.06	5247.63	6525.73	2948.28	5621.13	5962.91	6069.38	6102.51	--
MW0106122	Carmustine	C5H9Cl2N3O2	277.017	213.007	1.2556	Alcohol and amines	Amines	MS2-Search-DB	0.5158	rp	C06873	HMDB0014407	2578	154-93-8	-	5994.13	7247.16	6883.17	6979.31	5843.56	7687.42	8063.9	7897.94	8097.19	--
MEDL02483	5-Hydroxytryptophol	C10H11NO2	160.075	177.079	1.4633	Alkaloids	Plumerane	MS2-Search-Local	0.7587	rp	-	HMDB0001855	9061	154-02-9	-	71135	71248.7	76821	102270	86352.2	85350.1	55527.3	61925.9	65598.9	--
MW0148662	Doisynoestrol;cis-1-Ethyl-1,2,3,4-tetrahydro-7-methoxy-2-methyl-2-phenanthrenecarboxylic acid	C19H22O3	614.345	298.157	3.8736	Organic acid And Its derivatives	Organic acid And Its derivatives	MS2-Insilico	0.51	rp	C15453	-	11954177	15372-34-6	-	62342.6	29148.8	37114.3	75368.5	92118.5	28891.7	55586.2	55598.9	55174.2	--
MW0054783	Methenolone	C20H30O2	387.192	302.225	7.4683	Hormones and hormone related compounds	Hormones and hormone related compounds	MS2-Search-DB	0.5237	rp	D08193	HMDB0041928	3037705	153-00-4	-	11969.1	24930.5	45176.2	6833.81	7574.02	1403.9	17341	17324.5	17173.2	--
MW0125038	Methyl 2,3-dihydrothienothiadiazolecarboxylate	C6H4N2O2S2	218.003	199.971	1.2382	Aldehyde,Ketones,Esters	Esters	MS2-Search-DB	0.5696	rp	-	-	851123	152467-47-5	-	3315.98	3250.07	2868.91	3411.23	1804	3250.8	3425.75	3462.03	3464.33	--
MW0052931	Flurandrenolide	C24H33FO6	437.234	436.226	3.1333	Heterocyclic compounds	Heterocyclic compounds	MS2-Search-DB	0.7644	rp	D00328	HMDB0014984	15209	1524-88-5	-	303.31	1079.24	238.71	17.56	1201.19	1158.27	2361.47	2338.27	2359.01	--
MW0107935	L-Phenylalanine	C9H11NO2	166.082	165.079	2.2914	Amino acid and Its metabolomics	Amino acids	MS2-Search-Local	0.9368	rp	-	HMDB0000159	277936	15099-85-1	-	4111.71	4643.53	4000.5	4125.22	3661.37	4564.38	3869.45	3872.78	3798.41	--
MW0110882	7,10,13,16-Docosatetraenoylethanolamine	C24H41NO2	376.317	375.314	11.1437	Alcohol and amines	Amines	MS2-Search-DB	0.7598	rp	C13829	HMDB0013626	5282273	150314-35-5	-	22624.8	22896.2	13847.2	14288.5	21153.5	16306.6	32846.2	32835.9	31950	--
MEDP1061	DL-O-tyrosine	C9H11NO3	207.111	181.074	2.304	Amino acid and Its metabolomics	Amino acids	MS2-Search-Local	0.8444	rp	C02057	HMDB0006050	91482	150-30-1	-	8596.73	10296.1	8408.67	10120.7	10323.8	10394.2	11415.5	11516.2	11370.6	--
MW0015540	Acetyl-DL-carnitine	C9H17NO4	205.125	203.116	0.8461	FA	CAR	MS2-MetDNA	0.9251	rp	-	-	1	14992-62-2	-	77055	83601.8	75896	82832	89209.9	74476.4	79722.1	79540.8	79957.5	--
MW0169427	L-phenylalanine	C9H11NO2	167.089	165.079	1.7175	Amino acid and Its metabolomics	Amino acids	MS2-MetDNA	0.9412	rp	C00079	-	6140	149597-92-2	-	73993.2	83553.6	79467.8	73475.4	77388.4	63865.8	80166.7	79770	79695.8	ko00360,ko00400,ko00970,ko01100,ko01210,ko01230,ko02010,ko04974,ko04978,ko05230
MW0055444	Octanoylcarnitine	C15H29NO4	288.216	287.21	4.4962	FA	Others	MS2-Search-DB	0.7861	rp	C02838	HMDB0000791	11953814	14919-35-8	-	16312	13858.9	16477.2	14607.7	12634.4	14644.1	14494	14403.6	14401.4	--
MW0110524	(1R,2R)-1-Phenyl-2-palmitoylamino-3-morpholino-1-propanol	C29H50N2O3	475.385	474.382	10.4411	Heterocyclic compounds	Heterocyclic compounds	MS2-Search-DB	0.5559	rp	-	-	3008318	149022-18-4	-	2203.5	3294.35	3709.67	1669.62	1967.74	1196.41	7644.6	7709.94	7256.18	--
MEDN0031	5-Oxoproline	C5H7NO3	131.052	129.043	1.1031	Amino acid and Its metabolomics	Amino acid derivatives	MS2-MetDNA	0.8683	rp	C02237	HMDB0000805	7405	149-87-1	-	1539.87	2114.71	2552.63	2222	2516.61	2400.21	2218.94	2169.7	2215.41	ko00471,ko01100
MW0004464	4,5-Dihydroxynaphthalene-2,7-disulfonic acid	C10H8O8S2	366.974	319.966	0.6767	Benzene and substituted derivatives	Benzene and substituted derivatives	MS2-Search-DB	0.5873	rp	C11323	-	67221	148-25-4	-	175792	192747	205958	197151	198534	190755	188302	188244	186826	--
MEDP1060	Hydroxyquinoline	C9H7NO	146.059	145.053	2.106	Heterocyclic compounds	Heterocyclic compounds	MS2-Search-Local	0.8404	rp	C19434	-	-	148-24-3	-	80175.9	242.12	108191	111388	125.84	295.35	56209.2	54652.9	14464.3	--
MW0009040	N-Desmethyltramadol	C15H23NO2	250.177	249.173	11.4519	Benzene and substituted derivatives	Phenolics	MS2-Search-DB	0.5992	rp	-	HMDB0061007	12149038	147762-58-1	-	4886.69	2823.54	2487.58	3277.9	1755.95	2951.62	2997.63	2923.51	2996.78	--
MW0148171	Deacetylcephalosporin C	C14H19N3O7S	429.086	373.094	0.3075	Heterocyclic compounds	Heterocyclic compounds	MS1	0.6218	rp	C03112	-	160577	1476-46-6	-	13215.6	6118.83	11424.2	10245.9	1312.6	523.09	5129.27	5127.44	4581.27	ko00311,ko01100
MW0005249	4-Methyl-N-(phenylsulfonyl)benzenesulfonamide	C13H13NO4S2	349.995	311.029	0.6085	Benzene and substituted derivatives	Benzene and substituted derivatives	MS1	0.6594	rp	-	-	84601	14706-41-3	-	668.86	3601.15	742.3	442.07	4602.81	3246.13	640.39	626.13	289.63	--
MW0103511	Cytarabine	C9H13N3O5	226.082	243.085	1.0643	Nucleotide And Its metabolomics	Nucleotide and Its metabolomics	MS2-Search-Local	0.7989	rp	C02961	HMDB0015122	6253	147-94-4	-	2130.75	4556.98	3850.83	3533.75	2510.12	3573.51	3630.18	3455.01	3622.68	--
MEDP0022	L-Proline	C5H9NO2	116.07	115.063	0.7849	Amino acid and Its metabolomics	Amino acids	MS2-Search-Local	0.8799	rp	C00148	HMDB0000162	145742	147-85-3	-	32551.2	49407.5	46007.2	44149.5	33803.5	48862.7	37651.5	37653.4	37790.9	ko00330,ko00970,ko01100,ko01230,ko02010,ko04974,ko04978,ko05230
MW0005788	6-Amino-3-methyl-3H-naphtho[1,2,3-de]quinoline-2,7-dione	C17H12N2O2	277.102	276.09	0.8377	Benzene and substituted derivatives	Benzene and substituted derivatives	MS1	0.6846	rp	-	-	236871	14642-72-9	-	3278.02	2660.38	4709.98	9907.65	3576.45	9673.68	4129.58	4510.27	4071.21	--
MW0115121	Phenyl beta-D-glucopyranoside	C12H16O6	299.128	256.095	8.8008	Benzene and substituted derivatives	Benzene and substituted derivatives	MS2-MetDNA	0.8126	rp	C03097	-	65080	1464-44-4	-	204520	277055	328108	234121	100211	71010.2	321238	314605	320246	--
MW0007822	Mitoglitazone	C19H18N2O4S	371.1	370.099	10.5876	Benzene and substituted derivatives	Phenolics	MS2-Search-DB	0.5032	rp	-	-	10429242	146062-49-9	-	339676	10124	18612.1	244476	5479.61	4799.6	173643	172742	162284	--
MW0170020	XANTHOSINE	C10H12N4O6	286.085	284.076	1.6042	CoEnzyme and vitamins	CoEnzyme and vitamins	MS2-MetDNA	0.9374	rp	C01762	-	64959	146-80-5	-	2167.7	6416.55	12076.7	3526.7	12383.7	5512.29	8194.01	8055.45	8088.69	ko00230,ko00232,ko01100,ko02010
MW0116603	1,2-Thiazole-3-carbonitrile	C4H2N2S	110.999	109.994	5.5363	Heterocyclic compounds	Heterocyclic compounds	MS1	0.6458	rp	-	-	19428934	1452-17-1	-	7272.98	7074.48	7885.64	7765.59	7088.14	7373.95	7535.42	7455.43	7552.94	--
MW0006470	Candesartan cilexetil	C33H34N6O6	611.263	610.254	9.6754	Benzene and substituted derivatives	Benzene and substituted derivatives	MS2-Search-DB	0.5393	rp	C07709	-	2540	145040-37-5	-	7644.86	9018.25	6905.21	8105.2	5607.87	6150.4	8716.3	8703.72	8259.02	--
MW0145031	Aminopentol;AP1	C22H47NO5	428.332	405.345	5.7353	Alcohol and amines	Alcohols	MS1	0.9195	rp	C19805	-	21119850	145040-09-1	-	7920.09	12805.7	31749.5	4627.46	8017.64	10786.9	13938.1	13695.8	13908.8	--
MEDP0598	2'-Hydroxy-5'-methylacetophenone	C9H10O2	192.099	150.068	4.9618	Benzene and substituted derivatives	Benzene and substituted derivatives	MS2-Search-Local	0.567	rp	-	HMDB0032592	15068	1450-72-2	-	405.55	631.65	615.9	199.42	247.4	601.25	1512.61	1493.26	1512.61	--
MW0124974	Methanone, [1-(hexahydro-1-methyl-1H-azepin-3-yl)-1H-indol-3-yl](2,2,3,3-tetramethylcyclopropyl)-	C23H32N2O	353.251	352.252	4.7802	Aldehyde,Ketones,Esters	Ketones	MS1	0.6967	rp	-	-	90464178	1445751-74-5	-	3942.59	3190.03	3302.92	930.73	3146.73	3664.38	7628.24	7652.8	7653.18	--
ZINC6021239	Oxalate	C2H2O4	346.934	89.9953	0.3991	Organic acid And Its derivatives	Organic acid And Its derivatives	MS1	0.6447	rp	-	-	971	144-62-7	-	2807.75	2989.06	2243.99	2046.72	1359.34	1840.97	2600.96	2573.63	2630.32	--
MW0009981	Trihexyphenidyl	C20H31NO	302.244	301.241	10.2133	Benzene and substituted derivatives	Benzene and substituted derivatives	MS2-Search-DB	0.7233	rp	C07171	HMDB0014520	5572	144-11-6	-	4608.28	4187.02	4474.22	3205.46	4784.31	3512.44	10586.1	10497.9	10304.9	--
MW0110329	Ustiloxin;Ustiloxin A	C28H43N5O12S	713.279	673.263	8.0838	Heterocyclic compounds	Heterocyclic compounds	MS1	0.7398	rp	C08442	HMDB0039640	164454	143557-93-1	-	15559.5	14841.3	12169.1	17391.7	18837.5	16937.7	18623.4	18116.8	18673.3	--
MW0117016	1H-Indazole-4-carboxamide, N- [(1,2-dihydro-6-methyl-2-oxo-4-propyl-3-pyridinyl)methyl]- 1-(1-methylethyl)-6-[6-[4-(1-methylethyl)-1-piperazinyl]-3- pyridinyl]-	C33H43N7O2	570.353	569.348	8.7777	Alcohol and amines	Amines	MS1	0.926	rp	-	-	72551585	1431612-23-5	-	172994	261546	188159	213486	242902	284600	245545	246052	246264	--
MW0126097	Phenol red	C19H14O5S	355.069	354.056	11.4295	Heterocyclic compounds	Heterocyclic compounds	MS2-Insilico	0.5508	rp	C12600	-	4766	143-74-8	-	24890	128861	19516.7	26392.8	156630	3342.11	147285	144498	143179	--
MW0110621	1-Hexadecylamine	C16H35N	288.289	241.277	5.9684	Alcohol and amines	Amines	MS2-Search-DB	0.591	rp	-	-	8926	143-27-1	-	5868	14330.2	10045.2	9947.25	14666	12479.5	24981.9	26321.3	23484.1	--
MW0127117	(-)-Sulforaphane	C6H11NOS2	246.017	177.028	0.4604	Others	Others	MS1	0.5456	rp	-	-	9577379	142825-10-3	-	12718.2	12410.1	8913.98	12889.3	10228.1	11691.5	8725.7	8710.09	8632.89	--
MW0052723	Ethyl butyrate	C6H12O2	99.0796	116.084	11.8992	Aldehyde,Ketones,Esters	Esters	MS2-Search-DB	0.6014	rp	C01585	HMDB0000535	8892	142-62-1	-	307.81	710.43	398.31	389.14	303.89	528.5	362.35	366.7	347.97	--
MW0111102	Myristoyl ethanolamide	C16H33NO2	310.207	271.251	6.1641	Alcohol and amines	Amines	MS1	0.5133	rp	-	-	8890	142-58-5	-	9389.98	3702.42	5370.91	3157.49	4160.38	4557.82	3846.61	4028.79	3926.51	--
MW0117349	2(1H)-Pyridinone	C5H5NO	192.084	95.0371	1.5055	Aldehyde,Ketones,Esters	Ketones	MS2-MetDNA	0.8091	rp	C02502	HMDB0013751	8871	142-08-5	-	8340.6	8545.27	9072.77	11358	8630.66	14048.9	9784.6	9619.42	9546.5	--
MW0114564	Glycolaldehyde	C2H4O2	61.0285	60.0211	0.4603	Aldehyde,Ketones,Esters	Aldehydes	MS2-Insilico	0.6732	rp	C00266	HMDB0003344	756	141-46-8	-	213190	172566	129599	215540	149980	187663	173901	174269	165547	ko00040,ko00630,ko00750,ko00790,ko01100
MW0118879	2-Pyrimidinecarbonitrile	C5H3N3	392.006	105.033	5.5288	Heterocyclic compounds	Heterocyclic compounds	MS1	0.7083	rp	-	-	2757979	14080-23-0	-	1654.94	945.51	2182.99	1070.7	2107.32	1122.07	1253.78	1170.32	1272.01	--
MW0140132	(+)-Prosopinine	C18H35NO3	296.255	313.262	5.6127	Alkaloids	Alkaloids	MS2-Insilico	0.5984	rp	C10167	-	442654	14058-39-0	-	25410.6	19044.1	29438	15456.3	15801.1	16666.2	22813.8	22822.7	22200	--
FDATN00938	Tosufloxacin p-Toluenesulfonate Hydrate	C26H25F3N4O7S	595.152	594.14	11.5916	Others	FDA	MS1	0.6946	rp	-	-	5282468	1400591-39-0	-	4672.83	5565.66	5671.38	5746.84	4315.65	2622.32	4769.28	4833.94	4620.72	--
MW0009416	Phenylacetonitrile	C8H7N	118.066	117.058	2.3376	Benzene and substituted derivatives	Benzene and substituted derivatives	MS2-MetDNA	0.9433	rp	C16074	HMDB0034171	8794	140-29-4	-	1845.17	4637.57	4886.8	1470.67	5110.35	2920.24	1974.8	1781.33	3829.47	ko01100
MW0006577	Cinnamic acid;Benzeneacrylic acid	C9H8O2	131.048	148.052	1.7175	Organic acid And Its derivatives	Organic acid And Its derivatives	MS2-Search-DB	0.6874	rp	C00423	HMDB0000930	444539	140-10-3	-	17343.7	19390.5	19998.1	18851.1	19191.6	15986.5	19848.6	19696.4	19785.3	ko00130,ko00360,ko01100
MW0153804	Methyl acetyl ricinoleate	C21H38O4	393.238	354.277	8.5535	FA	Others	MS1	0.7494	rp	C12280	-	5354176	140-03-4	-	1244.29	2138.35	1911.43	1537.18	264.87	1164.16	1016.43	911.62	1019.53	--
MW0055479	Oleoyl-L-carnitine	C25H47NO4	448.341	425.351	7.501	FA	Others	MS2-Search-DB	0.6064	rp	-	HMDB0005065	46907933	13962-05-5	-	40024.3	37144.5	38971.3	38372.3	32213.5	35428.9	38429	38715.7	38415.9	--
MEDP1902	LPC(16:2/0:0)	C24H46NO7P	492.306	491.301	7.7059	GP	LPC	MS2-Search-Local	0.8002	rp	-	-	-	1392399-03-9	-	54776.4	21502.6	20634.6	16052.7	4262.07	19952.1	17423.2	17296.2	17730.4	--
MW0111538	[2-(Allylamino)-4-amino-1,3-thiazol-5-yl](phenyl)methanone	C13H13N3OS	218.077	259.078	5.602	Aldehyde,Ketones,Esters	Ketones	MS1	0.7458	rp	-	-	1598420	13807-12-0	-	3299.93	3402.33	3345.61	3627.64	3364.82	3798.65	3350.04	3328.08	3426.45	--
MW0116752	1-[(1-Methylpiperidin-2-yl)methyl]-3-(1-naphthoyl)indole	C26H26N2O	383.213	382.204	11.4661	Heterocyclic compounds	Indole and Its derivatives	MS2-Search-DB	0.603	rp	-	-	9929889	137642-54-7	-	12071.7	10361.5	11412.6	13359.6	10008.8	9978.48	9410.34	9439.43	9449.82	--
MW0122526	7-Nitro-10-octyl-3-phenyl-pyrimido[4,5-b]quinoline-2,4(3H,10H)-dione	C25H26N4O4	447.208	446.195	9.3292	Aldehyde,Ketones,Esters	Ketones	MS1	0.8739	rp	-	-	44306972	137346-42-0	-	25293.2	30128.3	25732.5	28094.5	21854.4	28217.4	27087.9	27378.8	26872.4	--
MW0007503	Lidocaine	C14H22N2O	235.18	234.173	2.8368	Benzene and substituted derivatives	Benzene and substituted derivatives	MS2-Search-DB	0.8164	rp	C07073	HMDB0014426	3676	137-58-6	-	2.2327e+06	2.27434e+06	2.30028e+06	2.25955e+06	2.27594e+06	2.27371e+06	2.29612e+06	2.29796e+06	2.29513e+06	ko00982
MW0010168	Thiosulfuric acid	H2O3S2	155.974	113.945	0.4089	Others	Metal, Non-metal and related compounds	MS2-Insilico	0.6016	rp	C05529	HMDB0000257	-	13686-28-7	-	160661	168155	157160	155050	152700	158925	162458	161093	162420	--
MW0006737	Desmedipham	C16H16N2O4	347.122	300.111	3.1951	Benzene and substituted derivatives	Benzene and substituted derivatives	MS2-Search-DB	0.5777	rp	C18417	-	24743	13684-56-5	-	5041.14	4841.51	5903.32	1786.13	2253.52	1615.83	3155.73	3200.04	3054.8	--
MW0009653	Rasagiline	C12H13N	172.114	171.105	10.683	Benzene and substituted derivatives	Benzene and substituted derivatives	MS2-Search-DB	0.5746	rp	D08469	HMDB0015454	3052776	136236-51-6	-	6200.52	5596.67	6466.8	5761.57	6120.11	6248.26	6661.1	6619.62	6429.02	--
MW0109454	Pyrazophos	C14H20N3O5PS	374.099	373.086	11.4426	Heterocyclic compounds	Heterocyclic compounds	MS2-Search-DB	0.5309	rp	C18761	-	26033	13457-18-6	-	2077.29	5016.22	1399.54	1683.15	10672.1	1369.46	12160.6	12014.4	11851	--
MW0001756	2-(2,4-Dichlorophenoxy)-N-hydroxyacetamide	C8H7Cl2NO3	235.991	234.98	1.2537	Benzene and substituted derivatives	Benzene and substituted derivatives	MS1	0.8567	rp	-	-	239786	13359-22-3	-	60549.9	72498.4	65032.2	66982.1	50849	67716.2	70553.4	70680.4	72114.6	--
MEDN1430	Prostaglandin A2	C20H30O4	317.21	334.214	5.5217	Hormones and hormone related compounds	Hormones and hormone related compounds	MS2-MetDNA	0.8578	rp	C05953	HMDB0002752	5280880	13345-50-1	-	11043.7	12216.7	11174.5	28437.2	13812.4	17608.8	15006.8	14690.1	14821.9	ko00590,ko01100,ko04726
MW0147077	Captan	C9H8Cl3NO2S	356.913	300.931	1.1293	Others	Medicine	MS1	0.7373	rp	C14438	-	8606	133-06-2	-	5453.99	5167.16	4709.2	4481.74	3784.67	4679.3	4933.31	4937.77	4893.7	--
MW0155594	Piscerythramine	C26H29NO6	452.202	451.2	9.0421	Heterocyclic compounds	Heterocyclic compounds	MS1	0.5897	rp	C10518	-	5281802	132923-36-5	-	1933.5	2340.48	1778.28	1510.19	1979.14	4357.44	2669.52	2927.94	2890.11	--
MW0103011	Turmeronol A	C15H20O2	317.114	232.146	9.4962	Terpenoids	Sesquiterpenoids	MS2-Search-DB	0.5858	rp	-	HMDB0037608	11117927	131651-37-1	-	27887.1	29259.4	28878.7	26368.6	35819	25396.3	28527.8	28466.5	28438.6	--
MW0116403	1-(4-Bromo-3-chlorophenyl)piperidine	C11H13BrClN	247.997	274.99	1.3331	Heterocyclic compounds	Heterocyclic compounds	MS1	0.7357	rp	-	-	54759051	1311197-81-5	-	8892.38	10280.2	9166.83	10338.3	7009.72	9117.98	9966.16	10326.6	10126.9	--
MEDN1562	Monobutyl phthalate	C12H14O4	205.085	222.089	9.4962	Aldehyde,Ketones,Esters	Esters	MS2-Search-DB	0.7936	rp	-	HMDB0013247	8575	131-70-4	-	593842	661073	660114	565770	792828	600517	627133	626028	623382	--
MW0140705	(S)-Tetrahydroprotoberberine;(S)-7,8,13,14-Tetrahydroprotoberberine	C17H17N	291.124	235.136	4.4186	Alkaloids	Alkaloids	MS1	0.6858	rp	C05204	-	164543	131-10-2	-	10103.7	9029.07	11464	9394.81	8509.78	9060.46	9885.92	9887.02	10142.2	--
MEDL02759	2-Hydroxyglutaric acid	C5H8O5	214.987	148.037	1.6913	Organic acid And Its derivatives	Organic acid And Its derivatives	MS2-Search-DB	0.5939	rp	C03196	HMDB0059655	43	13095-48-2	-	61508.1	189479	69822.1	67291.6	57687.5	62594.3	308411	285331	210495	ko00310,ko01100
MW0015436	9-Decen-1-ol	C10H20O	198.184	156.151	5.2935	FA	Oxidized lipids	MS2-MetDNA	0.662	rp	-	HMDB0059861	25612	13019-22-2	-	1478.67	1526.54	1621.03	455.29	1038.36	416.8	2047.39	2055.53	2043.63	--
MW0157207	Stellettamide A	C26H45N2O	402.356	401.353	7.4703	Terpenoids	Sesquiterpenoids	MS1	0.5861	rp	C16893	-	6441228	129744-24-7	-	19.06	3.69	10.38	4.6	12.71	18.94	576.64	582.4	576.38	--
MW0104504	2-Amino-3-phosphonopropionic acid	C3H8NO5P	285.893	169.014	0.951	Aldehyde,Ketones,Esters	Esters	MS2-MetDNA	0.7478	rp	C05672	HMDB0000370	3857	128241-72-5	-	11768.6	11847.3	10872.7	14232.7	8542.91	12543	12405.9	12468.2	12467.2	ko00440,ko01100
MW0159314	Vat Yellow 4;C.I. Vat Yellow 4;Dibenzo[b,def]chrysene-7,14-dione	C24H12O2	167.054	332.084	10.5723	Benzene and substituted derivatives	Benzene and substituted derivatives	MS1	0.6766	rp	C19545	-	31412	128-66-5	-	0.13	0.18	0.18	0.91	0.18	0.15	25.87	26.86	25.61	--
MW0107412	Hydroxyurea	CH4N2O2	123.043	76.0273	1.104	Alcohol and amines	Amines	MS2-Search-Local	0.7788	rp	C07044	HMDB0015140	3657	127-07-1	-	31638.8	41487.8	36262.8	36328.1	4172.57	26931.7	35729.6	35783.4	36312.7	ko01100
MW0120681	4-Piperidinecarboxamide, N-cyclopentyl-1-[5,6-dimethyl-1-(1-methylethyl)-1H-benzimidazol-2-yl]-	C23H34N4O	473.262	382.273	9.1914	Alcohol and amines	Amines	MS1	0.6524	rp	-	-	67033699	1268709-57-4	-	6652.68	5106.47	6040.16	5551.67	3862.68	4301.87	6255.07	6182.74	6194.45	--
MW0056747	Palmitoyl Serinol	C19H39NO3	330.299	329.293	6.4121	FA	Others	MS2-Search-DB	0.6429	rp	-	HMDB0013654	9862307	126127-31-9	-	36722.9	35580.2	33726.6	46428.1	48717.6	36356.5	35535.8	35897	36286.6	--
MW0114007	Bispyribac	C19H18N4O8	499.102	430.113	4.4294	Heterocyclic compounds	Heterocyclic compounds	MS2-Search-DB	0.5577	rp	C10915	-	443031	125401-75-4	-	62245.1	61819	65522.5	64040.1	71796.4	72780.4	69670.2	70509.4	71008.3	--
MW0119308	3-[1-(3-Aminopropyl)-1H-indol-3-yl]-4-(1-methyl-1H-indol-3-yl)-1H-pyrrole-2,5-dione	C24H22N4O2	399.181	398.174	2.0796	Aldehyde,Ketones,Esters	Ketones	MS1	0.6531	rp	-	-	2403	125313-65-7	-	391.03	159.73	2539.74	2302.65	1895.58	134.27	284.66	318.91	150.04	--
MW0146961	Cafenstrole	C16H22N4O3S	205.091	350.141	2.0992	Benzene and substituted derivatives	Benzene and substituted derivatives	MS1	0.9023	rp	C18497	-	195429	125306-83-4	-	222652	153406	145005	150135	160508	161855	141544	142633	143480	--
MW0120206	4-Amino-5-(pyrazin-2-yl)-4H-1,2,4-triazole-3-thiol	C6H6N6S	341.017	194.037	0.3087	Heterocyclic compounds	Heterocyclic compounds	MS1	0.7218	rp	-	-	3005932	124991-69-1	-	2766.72	770.62	2209.58	2372.17	580.14	674.94	1725.33	1577.93	1699.11	--
MW0016279	C-6 Ceramide	C24H47NO3	380.349	397.356	7.9559	SL	Cer	MS2-MetDNA	0.7223	rp	-	-	5702613	124753-97-5	-	23757.3	22046	11733.6	13509.9	12679.3	3520.87	15354	14971.7	15386.5	--
MW0006472	Cannabidiolic acid	C22H30O4	341.208	358.214	9.2991	Benzene and substituted derivatives	Benzene and substituted derivatives	MS2-Search-DB	0.7497	rp	C10784	-	160570	1244-58-2	-	27645.7	19504.9	21520.9	95557.5	52343.1	98831.5	39636.8	39113.7	39046.6	ko01100
MW0104741	2-Ethylhexyl diphenyl phosphate	C20H27O4P	327.151	362.165	9.4598	Aldehyde,Ketones,Esters	Esters	MS2-Search-DB	0.5841	rp	D05224	-	14716	1241-94-7	-	5520.18	6468.86	3303.3	3338.99	3452.26	1936.23	5043.61	4833.72	4974.41	--
MW0009684	Rivastigmine	C14H22N2O2	251.174	250.168	2.8522	Benzene and substituted derivatives	Benzene and substituted derivatives	MS2-Search-DB	0.5785	rp	C11766	HMDB0015124	77991	123441-03-2	-	12827.4	12751.6	13636.5	12339.7	12753.1	12787	12390.3	12433.8	12433.2	--
ZINC32839026	E471	C21H42O4	341.304	358.308	8.0011	GL	DG	MS1	0.981	rp	-	HMDB0011131	15560610	123-94-4	-	2.25265e+07	2.67997e+07	1.11756e+07	2.75995e+07	3.8278e+07	1.75469e+07	582012	582407	590197	--
MEDP1051	Sphingosine	C18H37NO2	265.271	299.282	7.5319	SL	SM	MS2-MetDNA	0.8405	rp	C00319	HMDB0000252	5280335	123-78-4	-	8982.29	7070.03	5847.71	8675.23	4671.64	3670.56	5457.03	5399.09	5701.06	ko00600,ko01100,ko04071,ko04210,ko04217
MW0052343	Diethyl succinate	C8H14O4	371.174	174.089	2.086	Aldehyde,Ketones,Esters	Esters	MS2-Search-DB	0.574	rp	-	HMDB0033838	31249	123-25-1	-	16122.4	85.39	17065.6	16058.4	8101.34	111.17	9815.74	9430.63	3369.67	--
MW0113051	4-Heptanone	C7H14O	246.242	114.105	5.2496	Aldehyde,Ketones,Esters	Ketones	MS2-Insilico	0.514	rp	-	HMDB0004814	31246	123-19-3	-	15970.6	9599.01	10764	9117.83	7095.21	2455.55	11527.1	11685.3	11665.1	--
MW0126603	Sulfentrazone	C11H10Cl2F2N4O3S	408.959	385.982	0.7067	Alcohol and amines	Amines	MS1	0.6	rp	C11125	HMDB0034852	86369	122836-35-5	-	348111	350329	331458	309063	351639	333102	330380	333975	330225	--
MW0123574	Desmethyldoxepin	C18H19NO	248.148	265.147	1.8695	Heterocyclic compounds	Heterocyclic compounds	MS2-Search-DB	0.5529	rp	-	HMDB0060840	5353833	1225-56-5	-	12940.3	3868.2	12118.5	7715.95	2983.23	15489.3	6375.36	6207.22	6338.09	--
MW0006009	Alprenolol	C15H23NO2	250.177	249.173	6.4623	Benzene and substituted derivatives	Phenolics	MS2-Search-DB	0.7611	rp	D07156	HMDB0015004	2119	122259-67-0	-	66778.7	55258.4	47521.9	45753.9	46446.1	40530.3	58098.3	57215.2	58683.5	--
MW0169838	SIMAZINE	C7H12ClN5	202.082	201.078	5.602	Benzene and substituted derivatives	Benzene and substituted derivatives	MS2-Search-DB	0.5885	rp	C11172	-	5216	122-34-9	-	49623.3	48092.7	48904.6	51348.4	51579	51967.3	50334	50199.8	50239.7	--
MEDP0603	Cuminaldehyde	C10H12O	314.216	148.089	6.6907	Aldehyde,Ketones,Esters	Aldehydes	MS2-Search-Local	0.5483	rp	C06577	HMDB0002214	326	122-03-2	-	81111	83276.2	79641.9	81144.3	80088.9	77934.1	81940.6	81940.9	82024.3	ko01100
MW0115887	(3-Chloroquinoxalin-2-yl)(toluene-4-sulfonyl)acetonitrile	C17H12ClN3O2S	395.99	357.034	1.2407	Heterocyclic compounds	Heterocyclic compounds	MS1	0.8955	rp	-	-	3350098	121512-59-2	-	9602.22	11424.7	9620.71	10496.1	8460.87	10097.1	10400.2	10477.3	10648.6	--
MW0013052	2-(5-Oxovaleryl)phosphatidylcholine	C29H56NO9P	635.399	593.369	8.6814	GP	PC	MS2-Search-DB	0.5492	rp	-	-	23557187	121324-31-0	-	34103.4	41915.5	32396.6	40134.5	47852.9	21129.3	49561.8	48895.1	47005.4	--
MW0054898	Methyl jasmonate	C13H20O3	225.148	224.141	6.7305	FA	Others	MS2-Search-DB	0.528	rp	C11512	HMDB0036583	5281929	1211-29-6	-	6840.84	7076.15	6848.13	7001.11	9225.9	8167.76	7811.21	7844.84	7820.31	ko00592
MW0009694	Roxarsone	C6H6AsNO6	227.93	262.941	0.876	Benzene and substituted derivatives	Phenolics	MS2-Search-DB	0.5294	rp	D05771	HMDB0033205	5104	121-19-7	-	21762.9	19155.7	22074.9	16000.4	19199.2	21975.2	20043.8	20045.8	19945	--
MW0122035	6-Bromopyrido[2,3-b]pyrazine	C7H4BrN3	231.942	208.959	0.9495	Heterocyclic compounds	Heterocyclic compounds	MS1	0.5998	rp	-	-	54759071	1204298-53-2	-	6325.11	3914.53	5995.29	7093.37	3737.92	6245.67	6194.28	6192.35	6169.42	--
MW0107537	Indole	C8H7N	118.066	117.058	2.1067	Heterocyclic compounds	Indole and Its derivatives	MS2-Search-Local	0.8353	rp	C00463	HMDB0000738	798	120-72-9	-	28301.2	216.83	27475.4	34165.8	224.81	51.41	18130.6	17649.1	13386	ko00380,ko00400,ko01100,ko04974
MW0055215	N,N-Bis(2-hydroxyethyl)dodecanamide	C16H33NO3	288.252	287.246	7.6673	FA	Others	MS2-Search-DB	0.8428	rp	-	HMDB0032358	8430	120-40-1	-	830.04	364.05	317.18	571.85	351.82	617.95	3717.22	3721.64	3730.17	--
MW0003278	2-Naphthalenesulfonic acid	C10H8O3S	209.029	208.019	6.5983	Benzene and substituted derivatives	Benzene and substituted derivatives	MS2-Search-DB	0.5078	rp	C16202	-	8420	120-18-3	-	1019.47	1009.63	977.69	1109.74	1092.82	610.21	3717.21	3718.92	3758.55	--
MW0120703	4-Quinazolinamine, 7-[3-(dimethylamino)propoxy]-2-(hexahydro-4-methyl-1H-1,4-diazepin-1-yl)-6-methoxy-N-(1-methyl-4-piperidinyl)-	C26H43N7O2	508.338	485.348	8.4243	Heterocyclic compounds	Heterocyclic compounds	MS2-Search-DB	0.5725	rp	-	-	44251522	1197196-48-7	-	187921	161250	149200	132048	127832	191693	170107	170190	170816	--
MW0110009	trans-4-(Aminomethyl)cyclohexanecarboxylic acid	C8H15NO2	204.122	157.11	3.538	Organic acid And Its derivatives	Organic acid And Its derivatives	MS2-Search-DB	0.6159	rp	C07269	HMDB0014447	5526	1197-18-8	-	3312.45	3547.94	2550.47	3427.25	2452.9	1270.04	2710.06	2766.94	2617.57	--
MW0002373	2,6-Dichlorobenzonitrile	C7H3Cl2N	212.991	170.964	0.4175	Benzene and substituted derivatives	Benzene and substituted derivatives	MS2-Insilico	0.5036	rp	C11040	-	3031	1194-65-6	-	12161.4	20754.3	19304.7	20875	16914.2	18983.3	13129.6	13184.8	13502.1	--
MW0123857	Esomeprazole	C17H19N3O3S	392.133	345.115	2.0829	Heterocyclic compounds	Heterocyclic compounds	MS1	0.7074	rp	D07917	HMDB0005009	9568614	119141-88-7	-	3741.15	130.52	2172.19	6532.86	82.39	89.47	2480.5	2725.58	205.19	--
MEDP0688	Benzophenone	C13H10O	183.079	182.073	11.5751	Benzene and substituted derivatives	Benzene and substituted derivatives	MS2-Search-DB	0.7484	rp	C06354	HMDB0032049	3102	119-61-9	-	5897.36	6515.99	8161.42	13140.9	10135.2	16930	8153.91	8421.46	8184.96	--
MW0119424	3-Benzyl-5-(6-carboxyhexyl)-1-(2-cyclohexyl-2-hydroxyethylamino)hydantoin	C25H37N3O5	460.28	459.273	8.1973	Benzene and substituted derivatives	Benzene and substituted derivatives	MS2-Search-DB	0.5794	rp	-	-	122021	118675-50-6	-	29250.6	30435.9	20202.1	17775.4	18667.3	32223.3	22752.3	22641.2	22324.6	--
MW0122908	Arcyriaflavin A	C20H11N3O2	673.157	325.085	0.6473	Heterocyclic compounds	Heterocyclic compounds	MS1	0.6983	rp	-	-	5327723	118458-54-1	-	4490.6	5809.66	5137.73	6214.13	6244.11	4171.36	4420.57	4221.71	4074.43	--
MW0000506	(±)-3-Fluoromethamphetamine	C10H14FN	524.368	167.111	0.338	Benzene and substituted derivatives	Benzene and substituted derivatives	MS1	0.6629	rp	-	-	58216164	1182818-14-9	-	18514.3	16489	28763.6	19740.1	27926.2	8877.28	2011.98	2970.8	2830.09	--
MW0110487	Zoledronic acid	C5H10N2O7P2	294.983	271.996	4.4294	Organic acid And Its derivatives	Organic acid And Its derivatives	MS2-Search-DB	0.5783	rp	D08689	HMDB0014543	68740	118072-93-8	-	168585	164956	175858	173314	173118	181687	182361	184673	184904	--
MW0054355	Limonin	C26H30O8	471.208	470.194	9.0421	Heterocyclic compounds	Heterocyclic compounds	MS2-Search-DB	0.5386	rp	C03514	HMDB0035921	179651	1180-71-8	-	12417.4	16218.5	14471.4	18678.5	12982.3	17992.2	16077.5	15876.6	16084.3	--
MW0148636	DMABA-d10 NHS ester	C13H4D10N2O4	273.166	272.158	4.0416	Aldehyde,Ketones,Esters	Esters	MS2-Search-DB	0.8047	rp	-	-	131866485	1175002-05-7	-	6018.15	4785.49	6092.77	6282.79	6947.31	8319.16	13400.5	13264.3	13259	--
MW0117301	1-Pyrrolidinecarboxylic acid, 3-amino-4-fluoro-, 1,1-dimethylethyl ester, (3R,4S)-rel-	C9H17FN2O2	657.343	204.127	9.9937	Organic acid And Its derivatives	Organic acid And Its derivatives	MS1	0.8615	rp	-	-	45489886	1174020-30-4	-	11408.6	8720.21	8760.36	5815.27	5157.18	9176.29	9981.31	9808.76	9584.59	--
MW0006876	Di-n-octyl phthalate	C24H38O4	391.283	390.277	11.2341	Benzene and substituted derivatives	Benzene and substituted derivatives	MS2-Search-DB	0.8762	rp	C14227	-	8346	117-84-0	-	69628	45904.5	47192	53463.6	52604.2	41933.4	41709.7	41350.6	41054	--
MW0137738	Coumafuryl	C17H14O5	321.074	298.084	5.03	Heterocyclic compounds	Heterocyclic compounds	MS2-Search-DB	0.5701	rp	C18599	-	54689800	117-52-2	-	6673.81	6532.69	7380.09	7509.64	7730.73	6947.82	7167.24	7166.41	7065.32	--
MW0006943	Duloxetine	C18H19NOS	298.125	297.119	2.5157	Benzene and substituted derivatives	Benzene and substituted derivatives	MS2-Search-DB	0.6243	rp	D07880	HMDB0014619	60835	116539-59-4	-	1.36051e+06	54377.1	1.92532e+06	1.32026e+06	1.19383e+06	31181.2	831812	895111	143564	--
MW0013265	21-Hydroxypregnenolone	C21H32O3	355.225	332.235	8.9101	Aldehyde,Ketones,Esters	Ketones	MS2-MetDNA	0.9685	rp	-	HMDB0004026	247020	1164-98-3	-	2544.31	3408.38	4856.44	2850.22	3320.94	1672.39	4016.57	3995.09	3969.27	--
MW0111243	Palmitoyl Ethanolamide-d4	C18H33D4NO2	304.311	303.308	6.3714	FA	Others	MS2-Search-DB	0.6793	rp	-	-	53393953	1159908-45-8	-	27578.2	23095.3	20030	23952.2	16525.8	6428.65	18769.6	19123.4	19110	--
MW0007127	Fenoxanil	C15H18Cl2N2O2	329.076	328.075	5.03	Benzene and substituted derivatives	Benzene and substituted derivatives	MS2-Search-DB	0.5773	rp	C18519	-	11262655	115852-48-7	-	150033	158338	158908	156796	155692	159235	159578	159543	159870	--
MW0009932	Tolazamide	C14H21N3O3S	312.141	311.13	3.3388	Benzene and substituted derivatives	Benzene and substituted derivatives	MS2-Search-DB	0.6182	rp	D00379	HMDB0014977	5503	1156-19-0	-	26620.5	26853	24157.1	27436.7	41492.6	26237.6	26203.1	26230.5	26209	--
MW0015115	7-(Triethylsilyl)-10-deacetylbaccatin III	C35H50O10Si	659.335	658.317	3.2486	Benzene and substituted derivatives	Benzene and substituted derivatives	MS1	0.7223	rp	-	-	11734982	115437-18-8	-	104.52	767.63	29.76	234.51	2545.17	1045.81	166.79	175.72	1134.36	--
MW0111829	1-Methacryloyloxy-3-adamantanol	C14H20O3	237.146	236.141	5.5551	Alcohol and amines	Alcohols	MS1	0.5833	rp	-	-	11856523	115372-36-6	-	7285.39	5596.22	4728.32	9364.58	5821.05	4997.54	9314.37	9532.58	9575.29	--
MW0110707	2-Amino-2-methyl-1,3-propanediol	C4H11NO2	228.195	105.079	6.4588	Alcohol and amines	Alcohols	MS2-Search-DB	0.5091	rp	C11260	-	1531	115-69-5	-	152558	123798	110781	82450.9	127683	79913.9	119924	119980	120108	--
MW0115612	2,2,2-Trichloroethanol	C2H3Cl3O	170.915	147.925	0.9594	Alcohol and amines	Alcohols	MS1	0.7468	rp	C07490	HMDB0041796	8259	115-20-8	-	4158.23	2416.35	3897.01	3342.67	2515.13	4458.06	2622.01	2577.88	2624.78	ko00980
ZINC50843	Diethyl 2,6-dimethylpyridine-3,5-dicarboxylate	C13H17NO4	298.125	251.116	3.8225	Aldehyde,Ketones,Esters	Esters	MS1	0.6781	rp	-	-	245983	1149-24-2	-	398883	175406	153301	1.12201e+06	311588	204977	267910	308288	270759	--
MW0111252	Phenformin	C10H15N5	274.128	205.133	2.5067	Benzene and substituted derivatives	Benzene and substituted derivatives	MS2-Search-DB	0.5826	rp	C07673	HMDB0015050	8249	114-86-3	-	43354.2	1327.43	14062.9	19900.1	11589.1	1364.43	10447.1	11452.7	4816.48	--
MW0016189	Biliverdin	C33H34N4O6	583.252	582.248	5.5521	Heterocyclic compounds	Heterocyclic compounds	MS2-Search-Local	0.54	rp	C00500	HMDB0001008	5280353	114-25-0	-	15506.9	9967.16	12857	13698.7	15351.5	10304	13703.1	13709.8	13581.8	ko00860,ko01100
MW0123326	Cidofovir	C8H14N3O6P	559.13	279.062	11.4589	Others	Medicine	MS2-Search-DB	0.7203	rp	-	HMDB0014513	60613	113852-37-2	-	205.59	184.74	240.53	207.04	219.16	191.14	6593.59	6566.4	6620.64	--
MW0002160	2,3-Dihydroxybiphenyl	C12H10O2	204.098	186.068	5.5973	Benzene and substituted derivatives	Benzene and substituted derivatives	MS2-MetDNA	0.6169	rp	C02526	-	254	1133-63-7	-	99504.1	97575.4	98454.9	104819	105413	104573	103986	104303	104647	ko01100
MW0015221	7-Methylrosmanol	C21H28O5	765.375	360.194	3.0084	Alcohol and amines	Alcohols	MS1	0.8739	rp	-	HMDB0035813	455262	113085-62-4	-	9462.99	10753.5	9776.14	11024.2	10738.3	10777.6	11890.6	11860.1	11743.5	--
MW0107212	Guanidine	CH5N3	59.0489	59.0483	0.8003	Alcohol and amines	Polyamines	MS2-MetDNA	0.7729	rp	C17349	HMDB0001842	3520	113-00-8	-	44712.1	56161.8	46491.6	48903	30667.7	51035.8	31125.7	29552.7	27123.1	--
MW0156072	Proclavaminic acid;Proclavaminate	C8H14N2O4	406.202	202.095	10.4778	Organic acid And Its derivatives	Organic acid And Its derivatives	MS2-MetDNA	0.7794	rp	C06658	-	194953	112240-59-2	-	3011.99	4371.1	3374.91	2631.3	1881.72	3223.71	3419.45	3490.27	3359.9	ko01100
MEDP2197	(Z)-13-Eicoseneamide	C22H43NO	338.341	337.334	11.4438	Alcohol and amines	Amines	MS1	0.9677	rp	-	-	-	112-84-5	-	2.96415e+06	2.45545e+06	2.14624e+06	2.67597e+06	1.07244e+06	4.26279e+06	477823	467603	464928	--
MW0115350	Tetraethylene glycol	C8H18O5	195.122	194.115	1.9079	Alcohol and amines	Alcohols	MS2-Search-DB	0.7341	rp	-	HMDB0094708	8200	112-60-7	-	2002.35	1866.38	2401.42	1412.96	1669.11	2067.2	9404.19	9441.68	9442.18	--
MW0012791	1-Dodecanol	C12H26O	209.189	186.198	9.9333	Alcohol and amines	Alcohols	MS1	0.7277	rp	C02277	HMDB0011626	8193	112-53-8	-	5284.71	4192.85	2959.93	3571.41	2412.18	1803.93	3328.01	3299.62	3290.15	--
MW0157206	Stearyltrimethylammonium chloride;1-Octadecanaminium, N,N,N-trimethyl-, chloride	C21H46NCl	348.336	347.332	6.4121	Alcohol and amines	Amines	MS2-Insilico	0.7497	rp	C18371	-	8155	112-03-8	-	8831.21	7832.15	6473.12	7070.58	5693.59	1961.59	6668.25	6894.48	6848.44	--
MW0110547	(E)-2-Cyano-1-(tert-pentyl)guanidine	C7H14N4	177.112	154.122	1.8986	Alcohol and amines	Amines	MS1	0.6998	rp	-	-	14211	1113-10-6	-	15.81	2.55	7.31	9.04	7.77	3.08	136.49	134.58	135.21	--
MW0112097	2-Butoxyethanol	C6H14O2	163.074	118.099	9.1943	Alcohol and amines	Alcohols	MS2-Search-DB	0.682	rp	C19355	HMDB0031327	8133	111-76-2	-	66423.6	64614.1	69197.3	61819.9	76382.6	57074.5	66317	66170.5	64544.4	--
MW0012808	1-Heptanol	C7H16O	158.153	116.12	6.5793	Alcohol and amines	Alcohols	MS2-Search-DB	0.5752	rp	-	HMDB0031479	8129	111-70-6	-	9311.79	8511.34	9700.2	7351.9	10712.3	7575.22	7235.33	7439.17	7257.97	--
MW0111232	n-Oleoylethanolamine	C20H39NO2	326.305	325.298	10.5322	Alcohol and amines	Amines	MS2-MetDNA	0.8607	rp	C20792	HMDB0002088	5283454	111-58-0	-	7154.7	4661.78	4516	3573.52	5537.89	3124.03	4381.76	4383.58	4337.64	ko04024
MW0063484	Sebacic acid	C10H18O4	185.114	202.12	0.6166	FA	FFA	MS2-Search-DB	0.7074	rp	C08277	HMDB0000792	5192	111-20-6	-	293986	271568	289697	288701	258047	255215	276713	276516	277451	--
MW0154981	Penitrem B	C37H45NO5	584.332	583.33	6.8275	Heterocyclic compounds	Heterocyclic compounds	MS1	0.8321	rp	C20731	-	3084087	11076-67-8	-	83605	116181	79595.2	171729	120188	204089	132740	131527	132778	--
MW0125795	Nicotinamide	C6H6N2O	123.055	122.048	1.435	Alcohol and amines	Amines	MS2-Search-Local	0.8728	rp	C00153	HMDB0001406	936	11032-50-1	-	108264	129900	98749.5	93487.2	83248.6	73409.6	101764	102575	102672	ko00760,ko01100,ko01240,ko04212,ko04977
MW0011033	(2E,4E)-Hexa-2,4-dienoic acid	C6H8O2	77.0381	112.052	11.6718	FA	Others	MS2-Search-DB	0.5838	rp	D05892	HMDB0029581	643460	110-44-1	-	2440.01	3768.42	3394.77	3041.33	3944.95	2926.96	3742.31	4129.18	3928.73	--
MW0014903	5β-Pregnane-3α,17α,20α-triol	C21H36O3	375.226	336.266	11.0105	Alcohol and amines	Alcohols	MS1	0.9174	rp	C14680	-	101967	1098-45-9	-	7959.65	11021	10919.1	10834.7	9868.36	12168.4	10869.9	10885	10642.2	--
MW0103486	beta-Nicotinamide mononucleotide	C11H15N2O8P	410.971	334.057	1.1328	Nucleotide And Its metabolomics	Nucleotide and Its metabolomics	MS2-MetDNA	0.5961	rp	C00455	HMDB0000229	14180	1094-61-7	-	4189.73	4531.97	4353.54	4662.09	3492.16	4449.65	4692.37	4697.8	4756.75	ko00760,ko01100
MW0006830	Diflufenzopyr	C15H12F2N4O3	374.098	334.088	10.6151	Benzene and substituted derivatives	Benzene and substituted derivatives	MS1	0.6519	rp	-	-	6125184	109293-97-2	-	16642.5	1838.08	2180.08	16159.2	394.25	300.08	10741.2	10273.9	10766.7	--
MW0120580	4-Isothiocyanatopiazthiole	C7H3N3S2	215.971	192.977	1.2395	Heterocyclic compounds	Heterocyclic compounds	MS1	0.7002	rp	-	-	2776285	109029-21-2	-	4467.77	8316.36	8162.15	9111.1	5974.04	6221.42	6507.39	6176.36	6339.47	--
MW0052326	Dibutyl sebacate	C18H34O4	133.064	314.246	7.6068	Aldehyde,Ketones,Esters	Esters	MS1	0.7076	rp	D03782	HMDB0041220	7986	109-43-3	-	5638.25	2294.5	4532.36	3827.66	5180.37	3847.77	4458.32	4533.18	4453.35	--
MW0012247	12-oxo-5Z,8Z,10E,14Z-eicosatetraenoic acid	C20H30O3	284.208	318.219	6.6283	FA	Oxidized lipids	MS2-MetDNA	0.9077	rp	C14807	HMDB0013633	5283162	108437-64-5	-	1833.76	2357.65	2688.01	6975.45	1955.15	5933.17	3902.63	3953.52	3951.31	ko00590
MW0012774	1-Arachidoyl-2-hydroxy-sn-glycero-3-phosphocholine	C28H58NO7P	552.401	551.395	11.3218	GP	PC	MS2-Search-DB	0.8388	rp	-	HMDB0010390	24779473	108341-80-6	-	12504	19682.6	28685	12668.1	20079.5	34129.3	29478.6	32202.5	32511.2	--
MW0012982	1-Pentadecanoyl-sn-glycero-3-phosphocholine	C23H48NO7P	504.304	481.317	8.0904	GP	PC	MS2-Search-DB	0.686	rp	-	HMDB0010381	24779458	108273-89-8	-	96922.9	107352	132176	86883.1	66791.5	84341.1	98657.9	102412	102016	--
MEDP0664	L- Tyrosine methyl ester	C10H13NO3	262.037	195.089	1.2406	Amino acid and Its metabolomics	Amino acid derivatives	MS2-Search-Local	0.5822	rp	C03404	HMDB0029217	-	1080-06-4	-	8083.45	7507.42	9998.11	7802.45	7676.49	13359.3	9174.15	9173.05	9222.41	--
MEDP0669	3-Chloroaniline	C6H6ClN	128.026	127.019	5.5363	Benzene and substituted derivatives	Benzene and substituted derivatives	MS2-Search-Local	0.905	rp	-	-	7932	108-42-9	-	314128	297442	321853	322607	319167	322835	322668	324030	324258	--
MW0004139	3-Methylphenol	C7H8O	91.0536	108.058	11.7221	Benzene and substituted derivatives	Phenolics	MS2-Search-DB	0.646	rp	C01467	HMDB0002048	342	108-39-4	-	3053.8	3819.61	3862.5	9743.13	3505.14	1459.86	5805.78	6755.91	6545.77	--
MW0009845	Tebuconazole	C16H22ClN3O	308.153	307.145	4.4294	Benzene and substituted derivatives	Benzene and substituted derivatives	MS2-Search-DB	0.5932	rp	C18489	-	86102	107534-96-3	-	18453.7	19270.4	18864.8	18086.1	18747.1	18435.3	17783.4	17919.5	17842.2	--
MW0155019	Perindopril erbumine	C23H43N3O5	464.315	441.32	5.3157	Alcohol and amines	Amines	MS1	0.5113	rp	C07707	HMDB0014928	441313	107133-36-8	-	424.22	472.37	89.05	30.78	25.41	372.55	896.19	907.12	839.96	--
MW0169133	Ethanolamine phosphate	C2H8NO4P	159.05	141.019	0.8003	Alcohol and amines	Amines	MS2-MetDNA	0.6313	rp	C00346	-	1015	1071-23-4	-	2779.51	3097.74	3921.68	3142.15	3414.82	4361.49	3322.49	3299.6	3323.14	ko00563,ko00564,ko00600,ko01100,ko04071
MEDN0034	Beta-Alanine	C3H7NO2	154.068	89.0477	1.4755	Amino acid and Its metabolomics	Amino acid derivatives	MS2-MetDNA	0.9575	rp	C00099	HMDB0000056	239	107-95-9	-	3459.32	4654.81	4654.23	3077.21	3507.31	2300.87	3020.04	3041.48	3155.56	ko00240,ko00410,ko00640,ko00770,ko01100,ko01240,ko04080,ko04974
MEDP0881	Phosphocholine	C5H14NO4P	184.073	183.066	8.4243	Nucleotide And Its metabolomics	Nucleotide and Its metabolomics	MS2-Search-Local	0.9229	rp	C00588	HMDB0001565	1014	107-73-3	-	195599	71865.6	76806.6	85741.6	65756.3	81176.5	83438.3	83615.5	84309	ko00564,ko01100,ko05231
MEDP0039	Betaine	C5H11NO2	118.086	117.079	0.785	Others	Others	MS2-Search-Local	0.8852	rp	C00719	HMDB0000043	247	107-43-7	-	193294	185678	187895	200623	191226	169433	197124	197961	198414	ko00260,ko01100,ko02010
MW0109791	Taurine	C2H7NO3S	127.023	125.015	0.8004	Amino acid and Its metabolomics	Amino acids	MS2-MetDNA	0.9437	rp	C00245	HMDB0000251	1123	107-35-7	-	3505.56	2371.45	4829.46	5653.48	4415.12	7021.96	4858.65	4696.23	4983.62	ko00120,ko00430,ko00920,ko01100,ko02010,ko04080
MW0111694	1,2-Ethanediol	C2H6O2	116.045	62.0368	0.8003	Alcohol and amines	Alcohols	MS1	0.5885	rp	C01380	HMDB0032262	174	107-21-1	-	891.1	1353.95	1757.48	907.33	754.13	1458.42	1402.44	1382.2	1472.25	ko00630,ko01100
MW0147406	Chloroacetonitrile	C2H2ClN	113.95	74.9876	0.3837	Others	Others	MS1	0.507	rp	C19360	-	7856	107-14-2	-	9825.63	8959.7	6469.8	8850.85	5087.8	3887.96	7666.03	7837.23	8263	--
MW0115598	1,2-Dichloroethane	C2H4Cl2	98.9744	97.969	0.3838	Others	Hydrocarbon derivatives	MS2-Insilico	0.5747	rp	C06752	HMDB0029571	11	107-06-2	-	24058.5	26350.7	25378	26772.3	25686.4	25940.5	25986.2	26136.5	25993.1	ko01100,ko05204
MW0154586	Nomilin	C28H34O9	537.215	514.22	10.721	Terpenoids	Triterpene	MS2-Search-DB	0.5707	rp	C08773	HMDB0035772	72320	1063-77-0	-	7664.24	10782.4	9672.51	9859.79	8600.12	7721.59	11321.2	11348.5	11016.8	--
MW0014821	5-Oxo-6E,8Z,11Z,14Z-eicosatetraenoic acid	C20H30O3	301.215	318.219	6.8808	FA	Oxidized lipids	MS2-MetDNA	0.8053	rp	C14732	HMDB0010217	5283159	106154-18-1	-	16215.8	20880.1	16321.8	28924.8	8917.07	26179.9	21423.5	21422.5	21500.8	ko00590
MW0146915	Butane;Butan	C4H10	81.0694	58.0783	13.1966	Others	Hydrocarbon derivatives	MS1	0.609	rp	C21390	-	7843	106-97-8	-	2197.74	1988.32	4640.02	4174.17	2066.08	1970.17	2111.53	2520.49	2640.19	ko00650,ko01100
MW0053480	Geraniol	C10H18O	137.131	154.136	11.7256	Alcohol and amines	Alcohols	MS2-Search-DB	0.8728	rp	C01500	HMDB0035155	637566	106-24-1	-	6870.43	9436.66	11353.2	18986.4	9583.12	11219.4	12293.1	10201.9	12010.8	ko01100
MW0121766	6-(Chloromethyl)-1,3,5-triazine-2,4-diamine	C4H6ClN5	206.044	159.031	3.0497	Heterocyclic compounds	Heterocyclic compounds	MS1	0.7393	rp	-	-	25406	10581-62-1	-	93.09	4548.12	3314.48	3615.62	4354.57	5727.97	3674.2	3624.9	3676.33	--
MW0108390	N-(2,4-Dinitrophenyl)-L-valine	C11H13N3O6	306.075	283.08	1.0856	Amino acid and Its metabolomics	Amino acid derivatives	MS1	0.7235	rp	-	-	259589	10547-33-8	-	3958.67	2863.08	2695.56	3981.11	2315.33	3028.21	3877.53	3658.42	3880.04	--
MW0104272	1-Hydroxy-2-(3-pyridinyl)ethylidene bisphosphonic acid	C7H11NO7P2	284.003	283.001	4.4466	Others	Others	MS2-Search-DB	0.5843	rp	C08233	HMDB0015022	5245	105462-24-6	-	15509.8	15125.4	15276.5	14802.7	13560.2	14316.5	14667.3	14682.5	14421.6	--
MEDP1286	3,7-Dimethyl-2E, 6-octadienyl acetate	C12H20O2	214.179	196.146	5.8687	Organic acid And Its derivatives	Organic acid And Its derivatives	MS2-Search-Local	0.7109	rp	-	-	-	105-87-3	-	15533.7	12217.4	7189.9	7470.49	5432.58	6172.75	11296.2	11026.6	10977	--
MW0016271	Butyric acid ethyl ester	C6H12O2	81.0693	116.084	11.6769	Aldehyde,Ketones,Esters	Esters	MS2-Search-DB	0.6083	rp	-	HMDB0033889	7762	105-54-4	-	4353.21	8503.21	7626.64	9925.99	10438.9	3456.23	8855.88	9989.02	9445.92	--
MW0127046	γ-Heptalactone	C7H12O2	93.0691	128.084	12.0165	Aldehyde,Ketones,Esters	Ketones	MS2-Search-DB	0.5638	rp	-	HMDB0031681	7742	105-21-5	-	766.48	1206.44	989.55	950.32	1091.49	2250.5	882.02	785.67	877.05	--
MW0017159	cis-5,8,11,14,17-Eicosapentaenoic acid	C20H30O2	304.235	302.225	9.1286	FA	FFA	MS2-MetDNA	0.9611	rp	C06428	HMDB0001999	446284	10417-94-4	-	1.11548e+06	1.34985e+06	1.13643e+06	1519310	1.21431e+06	1.43968e+06	1.37712e+06	1.37308e+06	1.36761e+06	ko01040
FDATP00478	Trospium chloride	C25H30ClNO3	428.2	427.191	9.1238	Others	FDA	MS1	0.8698	rp	-	HMDB0042055	5284631	10405-02-4	-	12654.3	13262.1	11841.8	14187.4	9709.97	11980.8	15022.6	14989.2	14798.4	--
MW0127050	γ-Octalactone	C8H14O2	107.085	142.099	11.7619	Aldehyde,Ketones,Esters	Ketones	MS2-Search-DB	0.6616	rp	-	HMDB0035422	7704	104-50-7	-	10723.4	28959.7	10924.1	21100.2	12915.7	21337.2	18552.1	18337.5	19435.2	--
MW0125816	Niraparib	C19H20N4O	492.235	320.164	8.2895	Heterocyclic compounds	Heterocyclic compounds	MS1	0.7323	rp	-	-	24958200	1038915-60-4	-	15237.8	20083.6	26166.4	21031.2	15866.9	21604.4	17829.9	18212.6	17793.5	--
MW0113147	4-Oxo-2-nonenal	C9H14O2	172.133	154.099	3.8575	Aldehyde,Ketones,Esters	Aldehydes	MS2-Search-DB	0.7329	rp	-	HMDB0060285	6445537	103560-62-9	-	2452.47	1886.74	2201.81	1819.47	2643.71	2058.01	4220.7	4266.25	4243.41	--
MW0009415	Phenylacetic acid	C8H8O2	119.048	136.052	1.1024	Benzene and substituted derivatives	Benzene and substituted derivatives	MS2-Search-DB	0.6746	rp	C07086	HMDB0000209	999	103-82-2	-	17857.2	22890.2	19413.5	23256.6	14787.9	15094.8	19071.9	19238.2	19465.9	ko00360,ko01100
MW0016201	Bis(2-ethylhexyl) adipate	C22H42O4	393.296	370.308	9.3298	Aldehyde,Ketones,Esters	Esters	MS2-Search-DB	0.7623	rp	C14240	HMDB0040270	7641	103-23-1	-	48423.4	51570.4	34345.3	44723.2	32801.6	23600.7	38570.7	36623.9	35984.5	ko05207
MW0014190	3-Methylglutarylcarnitine	C13H23NO6	290.159	289.152	3.3388	FA	CAR	MS2-Search-DB	0.5875	rp	-	HMDB0000552	128145	102673-95-0	-	791983	765064	743634	803404	1.29196e+06	820011	804930	808088	808377	--
MW0127108	Methamidophos	C2H8NO2PS	142.004	141.001	5.5209	Alcohol and amines	Amines	MS2-Search-DB	0.5976	rp	C18667	HMDB0031803	4096	10265-92-6	-	30965.8	23477.7	36344	25677.9	26585.7	27366.9	29051.8	29847.1	29917.9	--
MEDN0336	N'-Formylkynurenine	C11H12N2O4	238.09	236.08	2.3146	Amino acid and Its metabolomics	Amino acid derivatives	MS2-MetDNA	0.9508	rp	C02406	HMDB0001200	439788	1022-31-7	-	1.85	209.99	9.81	14.67	176	147.56	21.22	12.35	127.12	--
MW0115059	O-Desmethylvenlafaxine glucuronide	C20H29NO8	396.164	411.189	2.2992	Benzene and substituted derivatives	Benzene and substituted derivatives	MS1	0.6575	rp	-	HMDB0061172	46781199	1021933-98-1	-	129.16	1578.79	252.42	544.94	1546.57	2729.62	1407.32	1078.58	1391.89	--
MEDP1809	Triacetin	C9H14O6	274.065	218.079	5.5976	Aldehyde,Ketones,Esters	Esters	MS1	0.6891	rp	-	HMDB0029592	5541	102-76-1	-	1715.02	2115.12	2571.81	1727.03	2015.94	3299.04	2329.91	2220	2264.34	--
MW0002913	2-Chloro-N-(2,4-dimethoxyphenyl)acetamide	C10H12ClNO3	268.012	229.051	5.5363	Benzene and substituted derivatives	Benzene and substituted derivatives	MS1	0.7239	rp	-	-	303824	101908-41-2	-	877.95	1487.66	1599.93	1596.78	1751.59	1220.74	1828.04	1720.65	1673.54	--
MW0143083	3'-O-Methylbatatasin III	C16H18O3	259.135	258.126	4.4186	Heterocyclic compounds	Heterocyclic compounds	MS2-Insilico	0.7247	rp	C10271	HMDB0030636	442711	101330-69-2	-	60514.8	60811	62810.5	57758.3	61931.5	61408.7	61869.7	61695.3	61399	--
MW0138968	Minocycline	C23H27N3O7	458.187	457.185	10.721	Heterocyclic compounds	Heterocyclic compounds	MS2-Search-DB	0.5714	rp	C07225	HMDB0015152	54675783	10118-90-8	-	8297.15	9669.16	9786.5	9674.76	7636.9	6270.7	9655.09	9622.8	9312.92	--
MW0009858	Tenovin-6	C25H34N4O2S	455.251	454.24	4.4122	Benzene and substituted derivatives	Benzene and substituted derivatives	MS2-Search-DB	0.618	rp	-	-	24772043	1011557-82-6	-	13252.5	12273.3	12277.8	13046.7	13040	13202.8	13385.9	13489	13496.8	--
MW0014502	4-Hydroxynonenal alkyne	C9H12O2	135.079	152.084	4.166	Organic acid And Its derivatives	Organic acid And Its derivatives	MS2-Search-DB	0.7298	rp	-	-	71684698	1011268-23-7	-	6154.7	51961.6	67363.2	2843.18	3149.25	2010.81	23451.9	23417.2	23425	--
MW0110992	Dicyclohexylamine	C12H23N	228.195	181.183	11.4524	Alcohol and amines	Amines	MS2-Search-DB	0.6422	rp	C14686	-	7582	101-83-7	-	11153.4	8480.99	6256.39	7739.07	5160.94	9476.72	6465.06	6361.9	6345.1	--
MW0007143	Fenuron	C9H12N2O	165.106	164.095	2.0662	Benzene and substituted derivatives	Benzene and substituted derivatives	MS2-Search-DB	0.5516	rp	C11224	-	7560	101-42-8	-	22577.9	19314.7	23656.4	22345.1	16327.8	22692.8	13790.9	12731.1	7738.87	--
FDATN00576	Sodium Picosulfate	C18H13NNa2O8S2	481.995	480.988	2.3145	Others	FDA	MS1	0.6083	rp	-	-	68654	10040-45-6	-	50293.7	48053.2	61196.2	67757.7	44776.8	46.21	52278	51317.9	50888.5	--
MW0116050	(R)-Lisofylline	C13H20N4O3	281.167	280.154	9.481	Heterocyclic compounds	Heterocyclic compounds	MS2-Search-DB	0.5709	rp	D04748	-	501254	100324-81-0	-	28523.4	17766.2	13904.9	11599.9	19090.4	11621.4	12202.5	12252.6	12163.6	--
MW0115247	Salicylaldehyde	C7H6O2	105.033	122.037	3.1856	Benzene and substituted derivatives	Phenolics	MS2-Search-Local	0.8623	rp	C06202	HMDB0034170	6998	100-83-4	-	324.12	2501.03	646.91	130.67	1501.26	2031.48	999.93	897.43	1262.55	ko01100
ZINC1799	Nicotinyl Alcohol	C6H7NO	110.064	109.053	3.1579	Alcohol and amines	Alcohols	MS1	0.9855	rp	-	-	7510	100-55-0	-	91605.1	215072	1432.51	195755	260266	216750	119810	32892.9	120548	--
MEDP1033	Benzaldehyde	C7H6O	107.049	106.042	1.7175	Benzene and substituted derivatives	Benzene and substituted derivatives	MS2-Search-Local	0.7411	rp	C00193	HMDB0006115	240	100-52-7	-	9007.64	9903.43	10317.5	9494.76	9915.98	7989.84	10293.1	10166.8	10275.9	--
MW0006323	Benzylamine	C7H9N	176.07	107.073	1.4214	Benzene and substituted derivatives	Benzene and substituted derivatives	MS2-MetDNA	0.7346	rp	C15562	HMDB0033871	7504	100-46-9	-	1826.65	1476.35	1601.56	3235.4	2008.33	2494.71	2143.71	2434.43	2399.33	--
MW0111160	N,N-Diethyl-2-aminoethanol	C6H15NO	231.986	117.115	1.0812	Alcohol and amines	Alcohols	MS2-Search-DB	0.5673	rp	-	HMDB0033971	7497	100-37-8	-	20236	25649.1	24787	22253.5	16868.6	18307.9	22668	24146	23946.7	--
MW0009865	Terephthalic acid	C8H6O4	149.023	166.027	9.4962	Organic acid And Its derivatives	Organic acid And Its derivatives	MS2-MetDNA	0.6638	rp	-	HMDB0002428	22416364	100-21-0	-	541207	593395	605100	511892	722283	543635	583606	583625	581986	--
MW0128977	{[5-hydroxy-8-methyl-6-(2-methylpropanoyl)-2-oxo-4-phenyl-2H,8H-pyrano[2,3-f]chromen-8-yl]methoxy}sulfonic acid	C24H22O9S	487.109	486.099	10.5757	Organic acid And Its derivatives	Organic acid And Its derivatives	MS2-Insilico	0.5955	rp	-	HMDB0126098	131832542	-	-	236.75	241.44	261.92	256.61	295.23	201.72	4938.11	4900.05	4837.48	--
MW0128965	{[4-(5,7-dihydroxy-4-oxo-3,4-dihydro-2H-1-benzopyran-2-yl)-5-hydroxy-13,13-dimethyl-8-oxatetracyclo[7.4.1.0(2),.0(1)(2),(1)]tetradeca-2(7),3,5-trien-9-yl]methoxy}sulfonic acid	C25H26O10S	519.137	518.125	11.4557	Organic acid And Its derivatives	Organic acid And Its derivatives	MS2-Insilico	0.5175	rp	-	HMDB0132769	131836813	-	-	4243.6	8352.96	6413.93	7491.71	4730.33	5917.3	20913.6	20880.7	20351.9	--
MW0170024	xylonolactone NIST	C5H8O5	133.013	148.037	4.3162	Alcohol and amines	Alcohols	MS1	0.6818	rp	C02266	-	439692	-	-	589.09	459.49	639.57	503.1	591.85	613.19	2310.16	2315.26	2305.81	ko00040,ko01100
MW0115093	p-Coumaryl alcohol 4-O-glucoside	C15H20O7	295.117	312.121	7.6052	Benzene and substituted derivatives	Benzene and substituted derivatives	MS2-Search-DB	0.7101	rp	C05855	-	5280847	-	-	52675.5	28828.9	36995.3	34024.9	43097.5	32946.1	39628.3	39691.5	39347.8	--
MW0159873	nitrate	NO3-	126.966	61.9878	0.3838	Others	Metal, Non-metal and related compounds	MS1	0.7149	rp	-	-	943	-	-	6245.22	7415.9	6430.92	6219.46	5930.32	6869.05	6428.9	6333.08	6431.87	--
MW0165468	magnesium;(21S,22S)-16-ethenyl-11-ethyl-3-methoxycarbonyl-12,17,21,26-tetramethyl-22-[3-oxo-3-[(2E,6E,10E)-3,7,11,15-tetramethylhexadeca-2,6,10,14-tetraenoxy]propyl]-23,25-diaza-7,24-diazanidahexacyclo[18.2.1.15,8.110,13.115,18.02,6]hexacosa-1(23),2(6),3,5(26),8,10(25),11,13,15,17,19-undecaen-4-olate	C55H65MgN4O5-	924.454	885.481	4.9775	Heterocyclic compounds	Heterocyclic compounds	MS1	0.6612	rp	-	-	90657538	-	-	667.95	241.2	631.84	1758.23	1563.05	1884.48	847.8	748.75	860.44	--
MW0161513	hydroxysulfanylethane	C2H6OS	63.9978	78.0139	0.8773	Alcohol and amines	Alcohols	MS1	0.9837	rp	-	-	13710589	-	-	672485	724123	705570	710998	689318	723135	700115	695105	700262	--
MW0160526	hexanoate	C6H11O2-	154.042	115.076	2.4346	FA	FFA	MS1	0.686	rp	-	-	4398339	-	-	6.7	881.76	2.61	2.9	443.72	483.82	13.49	14.29	323.26	--
MW0106781	gamma-Glutamyl-S-(1-propenyl)cysteine sulfoxide	C11H18N2O6S	635.163	306.089	5.0248	Amino acid and Its metabolomics	Small Peptide	MS1	0.9664	rp	-	HMDB0031870	18410556	-	-	9773.4	8906.31	10415.2	9843.63	10299.5	9660.2	9742.39	9725.46	9783.06	--
MW0007067	ethyl 6,7-dimethoxy-4-oxo-2,3-dihydro-1H-naphthalene-2-carboxylate	C15H18O5	279.122	278.115	7.5947	Aldehyde,Ketones,Esters	Esters	MS2-Search-DB	0.533	rp	-	-	-	-	-	5280.35	2135.66	3566.76	5772.72	6552.05	5016.46	5339.34	5545.82	5297.54	--
MW0169127	esculetin	C9H6O4	216.99	178.027	1.771	Heterocyclic compounds	Heterocyclic compounds	MS2-Search-DB	0.5085	rp	C09263	-	5281416	-	-	3146.15	13799.3	4678.03	4292.47	4623.7	5692.41	4694.63	4726.83	4783.8	--
MW0161889	docosanedioate	C22H40O4-2	391.283	368.293	0.338	FA	FFA	MS1	0.9604	rp	-	-	22173968	-	-	18551	8382.2	9060.18	18485.2	7110.41	9271.99	8301.44	8567.79	8543	--
MW0160579	cyclopropylazanium	C3H8N+	97.0275	58.0657	0.785	Alcohol and amines	Amines	MS1	0.6736	rp	-	-	5260164	-	-	4886.39	4819.2	6724.45	6715.06	7389.69	8361.93	6297.28	6301.25	6320.34	--
MW0159826	carbamate	CH2NO2-	158.995	60.0086	0.3838	Organic acid And Its derivatives	Organic acid And Its derivatives	MS1	0.563	rp	-	-	276	-	-	11061.4	11297.8	10534.8	10618.5	11214.5	9749.5	10266.6	10351.8	10347.5	--
MW0015739	alpha-Tocopherol succinate	C33H54O5	569.367	530.397	10.4014	Aldehyde,Ketones,Esters	Esters	MS1	0.847	rp	-	HMDB0033685	425400	-	-	9008.67	8237.17	8886.07	8195.17	7041.67	9265.8	7676.59	7382.71	7249.23	--
MW0144969	alpha-Hydroxy-NDMA;N-Nitrosohydroxymethylmethylamine	C2H6N2O2	91.0536	90.0429	13.5015	Alcohol and amines	Amines	MS1	0.578	rp	C20301	-	119111	-	-	3141.69	2407.91	1680.76	1462.61	995.3	1750.15	2115.13	2507.93	2421.45	ko05204
MW0168032	[[(2R,3S,5R)-3-hydroxy-5-(6-oxo-1H-purin-9-yl)oxolan-2-yl]methoxy-oxidophosphoryl] phosphate	C10H11N4O10P2-3	410.004	408.995	0.7707	Others	Others	MS1	0.6947	rp	-	-	135874855	-	-	2185.68	2456.75	2315.63	1879.2	2937.76	2585.6	2405.88	2509.04	2441.82	--
MW0140846	[Des-Tyr1] Dynorphin A (1-8)	C37H63N13O8	873.486	817.492	0.6847	Others	Others	MS1	0.9097	rp	-	-	-	-	-	28983.3	22041.1	16277.1	17532	13956.3	22694.3	15600	14536.4	13476.9	--
MW0162523	[4-[[8-benzyl-3-oxo-6-(4-sulfonatooxyphenyl)-7H-imidazo[1,2-a]pyrazin-2-yl]methyl]phenyl] sulfate	C26H19N3O9S2-2	604.062	581.056	0.632	Others	Others	MS1	0.6185	rp	-	-	25203145	-	-	15687.8	17198.5	15914.2	19896.1	18330.1	16725.1	16009.9	15957.6	16004.9	--
MW0162467	[2-hydroxy-4-(7-hydroxy-5-oxido-4-oxo-3-sulfonatooxychromen-2-yl)phenyl] sulfate	C15H7O13S2-3	481.942	458.933	0.6167	Others	Others	MS1	0.5618	rp	-	-	25202871	-	-	8713.49	8451.94	9290.14	8995.87	7226.61	10675.1	10813.4	10765.4	10878.4	--
MW0161583	[2-[(9Z,12Z)-octadeca-9,12-dienoyl]oxy-3-[(Z)-octadec-9-enoyl]oxypropyl] 2-(trimethylazaniumyl)ethyl phosphate	C44H82NO8P	756.549	783.578	0.3231	GP	PC	MS1	0.918	rp	-	-	15151374	-	-	5972.19	5941.23	7376.41	10735.5	11018	6496.4	5457.06	5471.53	5460.64	--
ZINC85921691	[2,5-Dihydroxy-3,6-bis(4-hydroxyphenyl)-4-(2-phenylacetyl)oxyphenyl] benzoate	C33H24O8	571.135	548.147	1.7175	Benzene and substituted derivatives	Benzene and substituted derivatives	MS1	0.7015	rp	-	-	139583228	-	-	1737.86	1930.66	1666.4	1583.07	1497.44	1720.26	1785.5	1778.7	1789.21	--
MW0128507	[(9R,10R)-8,8-Dimethyl-9-(3-methylbutanoyloxy)-2-oxo-9,10-dihydropyrano[2,3-f]chromen-10-yl] 3-methylbutanoate	C24H30O7	431.205	430.199	7.6052	Aldehyde,Ketones,Esters	Esters	MS1	0.7412	rp	-	-	10477794	-	-	29862.4	16638.8	23877.9	19660	23278.3	18213.2	21233.6	21424.2	21380.1	--
MW0161097	[(4R)-3-oxo-1,2-oxazolidin-4-yl]azanium	C3H7N2O2+	104.052	103.051	1.037	Aldehyde,Ketones,Esters	Esters	MS1	0.7348	rp	-	-	7045654	-	-	6995.05	7671	8887.74	8340.93	5822.14	8185.02	7286.96	7309.57	7309.3	--
ZINC38290673	[(3S,4Ar,6aR,6bS,8aR,12aR,14aR,14bS)-4,4,6a,6b,8a,11,11,14b-octamethyl-14-oxo-2,3,4a,5,6,7,8,9,10,12,12a,14a-dodecahydro-1H-picen-3-yl] acetate	C32H50O3	567.338	482.376	8.6215	Aldehyde,Ketones,Esters	Esters	MS1	0.5186	rp	-	-	11134633	-	-	13939.2	21600.8	5843.8	11659.2	15572.7	14962	14098.3	14831.8	14876.3	--
ZINC1677786	[(3R)-3,7-Dimethylocta-1,6-dien-3-yl] formate	C11H18O2	183.137	182.131	6.1535	Aldehyde,Ketones,Esters	Esters	MS1	0.7093	rp	-	HMDB0030424	36690112	-	-	2644.98	2034.13	3041.4	1855.04	3057.67	1999.86	3051.38	3084.33	3171.35	--
MW0011725	[(3,7-Dimethyl-6-octenyl)oxy]acetaldehyde	C12H22O2	130.064	198.162	0.4757	Aldehyde,Ketones,Esters	Aldehydes	MS1	0.5928	rp	-	HMDB0041449	61401	-	-	16053.6	17668.3	15417.6	14662	14959.1	17555.1	12255.9	13250.7	13100.3	--
MW0165244	[(2S,3S,4S)-3,4,5-trihydroxy-5-(phosphonatooxymethyl)oxolan-2-yl]methanesulfonate	C6H10O11PS-3	359.935	320.968	0.8944	Organic acid And Its derivatives	Sulfonic acids	MS1	0.5999	rp	-	-	86289121	-	-	7993.8	7021.14	13384.7	5907.8	5956.49	5783.8	6040.97	6500.92	6474.6	--
MW0163750	[(2S,3R,4S,6R)-2-[[(3R,4S,5S,6R,7R,9R,11R,12R,13S,14R)-14-ethyl-7,12,13-trihydroxy-4-[(2R,4R,5S,6S)-5-hydroxy-4-methoxy-4,6-dimethyloxan-2-yl]oxy-3,5,7,9,11,13-hexamethyl-2,10-dioxo-oxacyclotetradec-6-yl]oxy]-3-hydroxy-6-methyloxan-4-yl]-dimethylazanium	C37H68NO13+	757.468	734.469	9.0399	Heterocyclic compounds	Heterocyclic compounds	MS1	0.5043	rp	-	-	44629456	-	-	7997.43	10418	12631.5	8879.71	10573.8	10620.2	11135	10893.4	11138.6	--
MW0163756	[(2S)-2-azaniumyl-2-carboxyethyl] [(2R)-2,3-bis[[(Z)-octadec-9-enoyl]oxy]propyl] phosphate	C42H78NO10P	752.513	787.536	9.0412	GL	DG	MS2-MetDNA	0.7573	rp	-	-	44825325	-	-	29546.3	32817.9	28875	24138.4	32821.7	25494.6	26560.4	27108.6	25946.8	--
MW0165906	[(2R,4R,6R)-4-(dimethylazaniumyl)-6-methyl-5-oxooxan-2-yl] [[(2R,3S,5R)-3-hydroxy-5-(5-methyl-2,4-dioxopyrimidin-1-yl)oxolan-2-yl]methoxy-oxidophosphoryl] phosphate	C18H28N3O13P2-	647.083	556.11	0.632	Nucleotide And Its metabolomics	Nucleotide and Its metabolomics	MS1	0.6963	rp	-	-	90658899	-	-	1661.93	1305.89	2604.69	856.37	1630.14	1821.81	1575.66	1628.2	1624.21	--
MW0165013	[(2R,3S,4R,5R,6S)-5-acetamido-6-[(2R,3S,4R,5R)-5-amino-4,6-dihydroxy-2-(hydroxymethyl)oxan-3-yl]oxy-3,4-dihydroxyoxan-2-yl]methyl dihydrogen phosphate	C14H27N2O13P	507.093	462.125	10.5723	Organic acid And Its derivatives	Organic acid And Its derivatives	MS1	0.8994	rp	-	-	70680273	-	-	96.19	120.07	2255.24	2454.05	28.15	85.24	5762.88	5833.19	5745.89	--
MW0164278	[(2R,3S,4R,5R)-5-(6-aminopurin-9-yl)-3,4-dihydroxyoxolan-2-yl]methyl sulfonato phosphate	C10H12N5O10PS-2	382.018	425.004	0.8004	Nucleotide And Its metabolomics	Nucleotide and Its metabolomics	MS1	0.5196	rp	-	-	49852317	-	-	1558.75	599.93	1469.42	2622.38	1204.33	1510.63	1559.2	1552.34	1497.77	--
MW0166079	[(2R,3R,4S,5R,6R)-3-acetyloxy-2-[(2S,3S,4R,5R)-4-hydroxy-2,5-bis(hydroxymethyl)-3-(3-methylbutanoyloxy)oxolan-2-yl]oxy-6-(hydroxymethyl)-5-(3-methylbutanoyloxy)oxan-4-yl] 2-methylbutanoate	C29H48O15	659.285	636.299	10.965	Aldehyde,Ketones,Esters	Esters	MS1	0.856	rp	-	-	91669255	-	-	28755	31326.4	10333.9	19320.8	16632.7	4046.44	19482.7	19119.5	19073	--
ZINC95909964	[(2R,3R,4R,5R,6S)-4-[(E)-3-(3,4-Dihydroxyphenyl)prop-2-enoyl]oxy-5-hydroxy-2-(hydroxymethyl)-6-(3,4,5-trihydroxybenzoyl)oxyoxan-3-yl] 3,4,5-trihydroxybenzoate	C29H26O17	669.104	646.117	1.7121	Benzene and substituted derivatives	Benzene and substituted derivatives	MS1	0.6783	rp	-	-	11017699	-	-	1205.79	990.88	566.29	685.61	1291.29	1008.39	1185.37	1177.74	1158.1	--
MW0166524	[(2R,3R,4R,5R,6R)-5-acetyloxy-4-(dimethylazaniumyl)-3-hydroxy-6-methyloxan-2-yl] [[(2R,3S,5R)-3-hydroxy-5-(5-methyl-2,4-dioxopyrimidin-1-yl)oxolan-2-yl]methoxy-oxidophosphoryl] phosphate	C20H32N3O15P2-	617.135	616.131	0.6322	Others	Others	MS1	0.8653	rp	-	-	102515150	-	-	12460.7	9276.29	8209.97	12613.3	12596.4	5868.94	8386.8	7753.64	7260.73	--
MW0163991	[(2R)-3-hexadecanoyloxy-2-hydroxypropyl] phosphate	C19H37O7P-2	624.345	408.228	10.874	GL	DG	MS1	0.7094	rp	-	-	46173172	-	-	3348.38	3586.58	4484.44	4249.98	2349.49	1052.03	3387.28	3282.7	3258.1	--
MEDL00907	[(2R)-3-Hexadecoxy-2-hydroperoxypropyl] 2-(trimethylazaniumyl)ethyl phosphate	C24H52NO7P	498.353	497.348	7.9039	Others	Others	MS2-Search-Local	0.7626	rp	-	-	-	-	-	23417.5	20054.7	18675.5	21930.7	19659.7	23533.6	19887	19579.3	19596	--
MW0167501	[(2R)-2-[(6Z,9Z,12Z)-octadeca-6,9,12-trienoyl]oxy-3-[(Z)-tetradec-9-enoyl]oxypropyl] (Z)-icos-11-enoate	C55H96O6	870.751	852.721	11.4524	GL	TG	MS1	0.8581	rp	-	-	131758937	-	-	4021.96	7509.22	4617.06	7268.62	4214.5	4870.72	10000.6	9539.54	8097.02	--
MW0167503	[(2R)-2-[(6Z,9Z,12Z)-octadeca-6,9,12-trienoyl]oxy-3-[(Z)-tetradec-9-enoyl]oxypropyl] (13Z,16Z)-docosa-13,16-dienoate	C57H98O6	901.722	878.736	11.4394	GL	TG	MS1	0.8111	rp	-	-	131758946	-	-	46459.8	40876.7	17713.8	32027.5	14338.2	23587.1	49301.1	55937	55209.8	--
MW0160835	[(2R)-1-(6-aminopurin-9-yl)propan-2-yl]oxymethyl-[hydroxy(phosphonooxy)phosphoryl]oxyphosphinic acid	C9H16N5O10P3	970.959	447.011	0.693	Organic acid And Its derivatives	Organic acid And Its derivatives	MS1	0.6076	rp	-	-	5481180	-	-	15635.9	12766.6	16924.5	9996.99	13548.6	12154.3	13047.6	13142.5	12914.7	--
MW0166026	[(1S,2R,3S,4S,5R)-5-azaniumyl-2-[(2S,3R,4R,5S,6R)-3-azaniumyl-4,5-dihydroxy-6-(hydroxymethyl)oxan-2-yl]oxy-3-hydroxy-4-[(2R,3R,4S,5R)-3,4,5-trihydroxyoxan-2-yl]oxycyclohexyl]azanium	C17H36N3O11+3	459.247	458.235	8.4093	Heterocyclic compounds	Heterocyclic compounds	MS1	0.6975	rp	-	-	90659259	-	-	23634.9	21240.4	24129.4	25132.1	15701.2	21097.6	19113.7	19075.9	19531.3	--
ZINC95911657	[(1S,2R,3R,4S,5R,6S,8R,9S,10S,13S,16S,17R,18S)-11-Ethyl-8,9-dihydroxy-6,16,18-trimethoxy-13-(methoxymethyl)-11-azahexacyclo[7.7.2.12,5.01,10.03,8.013,17]nonadecan-4-yl] (2S)-2-methylbutanoate	C30H49NO8	552.365	551.346	10.398	Others	Others	MS1	0.6656	rp	-	-	101190667	-	-	7758.81	6010.55	7056.03	6009.58	3894.04	3759.53	7710	7487.33	7776.97	--
ZINC102950174	[(1R,3R,5S,6S,10R,11S)-3-Methyl-9-methylidene-8,14-dioxo-4,7,15-trioxatetracyclo[11.2.1.03,5.06,10]hexadec-13(16)-en-11-yl] 3-methylbut-2-enoate	C20H22O7	421.149	374.137	2.3146	Aldehyde,Ketones,Esters	Esters	MS1	0.7166	rp	-	-	6711165	-	-	58.39	9101.45	50	3824.5	6773.68	7393.32	378.12	4803.12	4583.55	--
ZINC34096729	[(1R,3R,4R,4As,8aS)-4-hydroxy-3,4a,8,8-tetramethyl-4-[2-(5-oxo-2H-furan-4-yl)ethyl]-2,3,5,6,7,8a-hexahydro-1H-naphthalen-1-yl] acetate	C22H34O5	396.273	378.241	6.4839	Aldehyde,Ketones,Esters	Esters	MS1	0.6581	rp	-	-	10022565	-	-	2577.44	3906.22	2928.53	3447.38	3442.86	3627.28	3665.72	3735.37	3614.86	--
ZINC95919447	[(1R,2R,4S,6S,9S,10S,11S,13S,14S)-2,11-Dihydroxy-14-(methoxymethyl)-5,5,9-trimethyl-3,15-dioxo-6-tetracyclo[11.2.1.01,10.04,9]hexadecanyl] acetate	C23H34O7	423.236	422.231	8.2506	Aldehyde,Ketones,Esters	Esters	MS1	0.7187	rp	-	-	11223962	-	-	5616.36	4627.93	6418.96	1769.4	4356.43	3490.8	5967.73	6147.1	5941.99	--
ZINC36423790	[(1R,2R,4R,9R,10S,11S,13S)-11-Hydroxy-5,5,9-trimethyl-14-methylidene-15-oxo-2-tetracyclo[11.2.1.01,10.04,9]hexadecanyl] acetate	C22H32O4	563.343	360.23	6.8196	Aldehyde,Ketones,Esters	Esters	MS1	0.7463	rp	-	-	11772816	-	-	399.25	114.7	659.48	1703.26	636.9	2682.4	795.97	774.35	646.73	--
ZINC95912808	[(1R,2R,4R,6S,8S,9S,10S,11S,13S)-2-Acetyloxy-8,11-dihydroxy-5,5,9-trimethyl-14-methylidene-3,15-dioxo-6-tetracyclo[11.2.1.01,10.04,9]hexadecanyl] acetate	C24H32O8	471.197	448.21	7.6068	Aldehyde,Ketones,Esters	Esters	MS1	0.7115	rp	-	-	101938882	-	-	8431.62	4836.14	6644.95	5342.62	5789.87	4268.12	6786.95	6880.33	6700.58	--
MW0011713	[(1R,2R,3aR,5R,6E,10R,11S,13R,13aS)-1,2,3a,11,13-Pentaacetyloxy-2,5,8,8-tetramethyl-12-methylidene-4,9-dioxo-3,5,10,11,13,13a-hexahydro-1H-cyclopenta[12]annulen-10-yl] 2-methylbutanoate	C35H48O14	799.268	692.304	8.9657	Aldehyde,Ketones,Esters	Esters	MS1	0.6088	rp	-	-	23757100	-	-	29002.6	23070.9	21581.2	21888.3	20885	22068.2	23522.9	23274.3	22591.4	--
ZINC85487024	[(1'S,2S,2'S,3'R,5'S,7'S,8'S,9'R,10'R,13'S)-1',2',9',10',13'-Pentaacetyloxy-5'-hydroxy-8',12',15',15'-tetramethylspiro[oxirane-2,4'-tricyclo[9.3.1.03,8]pentadec-11-ene]-7'-yl] acetate	C32H44O14	675.27	652.273	9.2163	Aldehyde,Ketones,Esters	Esters	MS1	0.7169	rp	-	-	5319668	-	-	3062.44	1629.25	2591.14	1086.4	1320.34	474.78	2415.95	2530.7	2058.21	--
MW0110473	Vulgaxanthin I	C14H17N3O7	378.067	339.107	0.7215	Amino acid and Its metabolomics	Amino acid derivatives	MS1	0.609	rp	-	HMDB0029840	135665556	-	-	2019.68	2687.12	5179.73	5428.16	5715.18	6012.18	5370.64	5503.57	5404.08	--
MW0110461	Velcorin	C4H6O5	291.039	134.022	0.4296	Aldehyde,Ketones,Esters	Esters	MS1	0.5341	rp	-	HMDB0032872	3086	-	-	7408.9	4680.19	3396.35	3168.18	3434.07	4096.71	3978.23	4196.22	4337.74	--
MW0110446	Valyl-leucine	C11H22N2O3	339.154	230.163	7.0424	Amino acid and Its metabolomics	Small Peptide	MS2-Search-DB	0.6655	rp	-	HMDB0029131	6993118	-	-	4999.13	5413.78	2286.02	5722.72	3961.01	3876.46	8611.61	8675.08	8680.36	--
MW0159225	Val-Tyr-Pro-Glu-Leu	C30H45N5O9	642.308	619.322	3.7249	Amino acid and Its metabolomics	Small Peptide	MS1	0.6339	rp	-	-	-	-	-	2875.3	1702.44	1110.02	2893.78	4208.56	1270.82	2425.58	2510.35	2516.18	--
MW0159212	Val-Tyr-Gln-His-Val	C30H44N8O8	645.344	644.328	10.1363	Amino acid and Its metabolomics	Small Peptide	MS2-Search-DB	0.5362	rp	-	-	-	-	-	44791.2	42250.9	43898.7	40574.4	37424.7	37215.3	48666.6	48955.2	46557.7	--
MW0159195	Val-Thr-Val-Leu-Val	C25H47N5O7	530.366	529.347	10.0706	Amino acid and Its metabolomics	Small Peptide	MS2-Search-DB	0.6849	rp	-	-	-	-	-	6617.71	10862.4	7489.68	4364.83	7929.38	10279.9	7133.24	6882.84	7108	--
MW0159182	Val-Thr-Leu-Asp-Met	C24H43N5O9S	712.274	577.278	8.0773	Amino acid and Its metabolomics	Small Peptide	MS1	0.5512	rp	-	-	-	-	-	88284.3	81999	89768.2	98222.1	20807.4	87283.8	65256.9	59304	50804.1	--
MW0159076	Val-Leu-Ser-Pro-Ala	C22H39N5O7	486.293	485.285	9.1761	Amino acid and Its metabolomics	Small Peptide	MS2-Search-DB	0.6381	rp	-	-	-	-	-	20533.5	23880.6	19299.6	29658.6	20584.1	24853.6	23981.8	23667.5	23610.5	--
MW0159068	Val-Leu-Leu-Ser-Cys	C23H43N5O7S	534.295	533.288	8.6365	Amino acid and Its metabolomics	Small Peptide	MS2-Search-DB	0.6507	rp	-	-	-	-	-	344684	321781	311978	322812	284934	325462	320477	320406	318595	--
MW0159052	Val-Ile-Val-Leu-Leu	C28H53N5O6	640.341	555.4	9.1342	Amino acid and Its metabolomics	Small Peptide	MS1	0.6472	rp	-	-	-	-	-	18729.9	18662.5	16126.8	21004	10860.7	19327	17339	16915.2	17308.9	--
MW0159020	Val-His-Glu-Lys-Ala	C25H42N8O8	605.303	582.313	8.8166	Amino acid and Its metabolomics	Small Peptide	MS1	0.6919	rp	-	-	-	-	-	34300.6	53471.9	24151.7	25941	26367.6	27721.2	32799.9	32998.2	33003.2	--
MW0159003	Val-Glu-Tyr-His-Gln	C30H42N8O10	675.297	674.302	8.2292	Amino acid and Its metabolomics	Small Peptide	MS2-Search-DB	0.503	rp	-	-	-	-	-	42980.3	150297	157612	149063	161612	76164.9	76562.8	69402.1	74267.3	--
MW0158952	Val-Cys-Asn-Ser-Lys	C21H39N7O8S	550.279	549.258	8.1835	Amino acid and Its metabolomics	Small Peptide	MS2-Search-DB	0.5917	rp	-	-	-	-	-	14254.1	15348.6	3617.41	9265.58	7125.71	13499.8	11476.6	11128.6	11789.3	--
MW0158920	Val-Asn-Leu-Pro-Ile	C26H46N6O7	555.351	554.343	9.7665	Amino acid and Its metabolomics	Small Peptide	MS2-Search-DB	0.5557	rp	-	-	-	-	-	78696.2	63423.8	70505.4	86930.8	72376.5	76962.3	81072.5	81609.4	81346.2	--
MW0158870	Val-Ala-Gly-Val-Ala	C18H33N5O6	416.249	415.243	3.173	Amino acid and Its metabolomics	Small Peptide	MS1	0.9388	rp	-	-	-	-	-	174.33	214.76	137.61	206.61	1006.03	549.19	182.27	190.9	513.65	--
MW0111349	Uracil mustard	C8H11Cl2N3O2	298.029	251.023	2.9036	Heterocyclic compounds	Heterocyclic compounds	MS2-Search-DB	0.509	rp	C11686	HMDB0014929	6194	-	-	19760.1	21174	21369.1	22338.3	21261.2	21238.7	21188	21344.6	21279.1	--
MW0158649	Tyr-Tyr-Glu	C23H27N3O8	474.183	473.18	9.0424	Amino acid and Its metabolomics	Small Peptide	MS2-Search-DB	0.5366	rp	-	-	-	-	-	13847.3	18346.3	11567.6	16624.8	14165.4	16194.6	16285.7	16212	15926.2	--
MW0158621	Tyr-Thr-Gln-Arg	C24H38N8O8	567.291	566.281	7.6557	Amino acid and Its metabolomics	Small Peptide	MS2-Search-DB	0.6389	rp	-	-	-	-	-	11928.4	12945.3	7469.48	8024.41	6996.4	6822.61	6722.57	6667.09	6516.96	--
MW0158723	Tyr-Phe4Cl-OH	C24H21ClN2O7	485.111	484.104	10.5723	Amino acid and Its metabolomics	Small Peptide	MS2-Search-DB	0.7731	rp	-	-	-	-	-	847.3	858.71	922.44	842.86	1021.22	758.25	17060.1	16975.6	16749.8	--
MW0158581	Tyr-Phe-Val-Arg	C29H41N7O6	584.32	583.312	8.2581	Amino acid and Its metabolomics	Small Peptide	MS2-Search-DB	0.6172	rp	-	-	-	-	-	41085.6	44458.3	50159	47299.8	50693.4	42217.6	45498.2	44723.4	45229.1	--
MW0158578	Tyr-Phe-Thr-Lys	C28H39N5O7	558.294	557.285	8.2592	Amino acid and Its metabolomics	Small Peptide	MS2-Search-DB	0.6762	rp	-	-	-	-	-	181260	190941	196600	199874	191652	206321	192249	191559	192260	--
MW0158564	Tyr-Phe-Asp-Arg	C28H37N7O8	600.279	599.27	8.0773	Amino acid and Its metabolomics	Small Peptide	MS2-Search-DB	0.6093	rp	-	-	-	-	-	11190.4	11257.9	10776.9	13385.1	11202.7	17555.7	11152	11074.1	10817.1	--
MW0158526	Tyr-Leu-Pro-Ala-Val	C28H43N5O7	562.326	561.316	9.7666	Amino acid and Its metabolomics	Small Peptide	MS2-Search-DB	0.6634	rp	-	-	-	-	-	163583	137860	151483	179488	149428	152677	186419	183492	186892	--
MW0158453	Tyr-Glu-Asp-Tyr-Val	C32H41N5O12	688.275	687.275	8.8008	Amino acid and Its metabolomics	Small Peptide	MS2-Search-DB	0.5361	rp	-	-	-	-	-	101754	125615	100848	157024	174460	79186.7	134982	136246	123512	--
MW0158427	Tyr-Cys-Trp	C23H26N4O5S1	515.133	470.162	4.4294	Amino acid and Its metabolomics	Small Peptide	MS2-Search-DB	0.5697	rp	-	-	-	-	-	64855.3	63800.5	65404.7	67143.7	67012.3	66839.7	66777.5	66951.1	66989.4	--
MW0110191	Tyr-Asp-Leu	C19H27N3O7	410.188	409.185	11.0105	Amino acid and Its metabolomics	Small Peptide	MS2-Search-DB	0.5285	rp	-	-	-	-	-	13530.4	14394.1	13302.2	11762	10864.8	11319.2	12777	12513.1	12488.6	--
MW0110180	Tumonoic Acid I	C27H47NO7	498.344	497.335	8.6364	Organic acid And Its derivatives	Organic acid And Its derivatives	MS2-Search-DB	0.7221	rp	-	-	25058102	-	-	3.91362e+06	3.5083e+06	3.67233e+06	3.61932e+06	3.15983e+06	3.9338e+06	3.71247e+06	3.72142e+06	3.71553e+06	--
MW0158282	Trp-Val-Arg	C22H33N7O4	460.268	459.259	7.6055	Amino acid and Its metabolomics	Small Peptide	MS2-Search-DB	0.5946	rp	-	-	-	-	-	1.16841e+06	747385	908403	845785	1.06034e+06	827698	924372	927928	927802	--
MW0158189	Trp-Leu-Met	C22H32N4O4S1	449.214	448.214	9.1262	Amino acid and Its metabolomics	Small Peptide	MS2-Search-DB	0.5802	rp	-	-	-	-	-	2375.6	3341.39	2412.89	2650.36	905.58	1874.25	2585.17	2655.87	2655.35	--
MW0110068	Trp-Leu-Arg	C23H35N7O4	474.287	473.275	3.7062	Amino acid and Its metabolomics	Small Peptide	MS2-Search-DB	0.5514	rp	-	-	-	-	-	29042.5	26382.3	26980.6	27861.8	30068.1	36127.3	31259.9	31131.9	31213.9	--
MW0158092	Trp-Ala-Tyr	C23H26N4O5	439.198	438.19	7.6055	Amino acid and Its metabolomics	Small Peptide	MS2-Search-DB	0.7725	rp	-	-	-	-	-	90300.2	49339.4	63821.4	55729.9	69364.5	50056.1	64258.2	64005.2	63668.1	--
MW0102970	Trioxilin A3	C20H34O5	399.213	354.241	9.0477	FA	FFA	MS2-MetDNA	0.9332	rp	C14809	HMDB0001977	5283208	-	-	7379.35	7802.84	6450.54	10544.8	6924.82	9965.31	8359.76	8184.04	7858	ko00590
MW0111330	Tridihexethyl	C21H36NO	319.286	318.28	10.2832	Benzene and substituted derivatives	Benzene and substituted derivatives	MS1	0.6548	rp	C07861	HMDB0014648	20299	-	-	3975.38	5097.49	1480.6	5472.87	5449.87	4573.79	5981.4	5989.76	5852.35	--
MW0158027	Triazolidinedithione;4-Bromophenyl-1,2-tetramethylene-1,2,4-triazolidine-3,5-dithione	C12H12BrN3S2	365.947	342.964	1.0643	Aldehyde,Ketones,Esters	Ketones	MS1	0.6178	rp	C10978	-	181187	-	-	1912.05	628.38	2972.83	1068.93	2222.82	1994.19	1349.36	1443.77	1381.15	--
MW0102852	Tragopogonsaponin M	C51H76O16	983.488	944.513	0.6777	Terpenoids	Triterpene Saponin	MS1	0.5498	rp	-	HMDB0037929	14827936	-	-	14957	17072.2	11215.2	11430	13940.2	10964.7	11307.6	10373.5	9049.43	--
MW0102851	Tragopogonsaponin L	C50H74O15	915.51	914.503	0.632	Terpenoids	Triterpene Saponin	MS1	0.6797	rp	-	HMDB0037926	14827934	-	-	189.21	588.58	617.63	666.11	1938.72	912.64	1160.42	1005.61	1086.39	--
MW0157951	Toluene-cis-dihydrodiol;(1S,2R)-3-Methylcyclohexa-3,5-diene-1,2-diol	C7H10O2	191.085	126.068	2.3008	Alcohol and amines	Alcohols	MS2-MetDNA	0.758	rp	C04592	-	440399	-	-	10159.6	11237.1	10078.6	9855.08	7388.21	8303.23	11629.6	11881.5	11876.1	ko01100
MW0109898	Thr-Thr-Lys	C14H28N4O6	349.21	348.201	10.874	Amino acid and Its metabolomics	Small Peptide	MS2-Search-DB	0.7348	rp	-	-	-	-	-	81409.4	76946.8	92196.6	83336.2	68703.9	49037.8	82541.6	81565.8	81618.7	--
MW0157815	Thr-Thr-Gly-Leu-Ile	C22H41N5O8	504.292	503.296	7.5947	Amino acid and Its metabolomics	Small Peptide	MS2-Search-DB	0.659	rp	-	-	-	-	-	8406.01	5270.47	10553	12838.6	13048.4	5926.1	9545.4	10049.1	9634.44	--
MW0157709	Thr-Leu-Pro-Pro-Gly	C22H37N5O7	484.28	483.269	8.2279	Amino acid and Its metabolomics	Small Peptide	MS2-Search-DB	0.5868	rp	-	-	-	-	-	38201.1	37291.8	29007.5	23345.4	30171.5	46105.2	31409.7	31757	31365.1	--
MW0009918	Thonzylamine	C16H22N4O	287.183	286.179	5.3999	Benzene and substituted derivatives	Phenolics	MS2-Insilico	0.6666	rp	-	HMDB0240222	5457	-	-	1602.81	794.4	1479.21	1298.37	1217.14	722.72	4434.05	4433.98	4387.12	--
MW0010222	Thiosulfate	HS2O3	155.974	112.937	1.5305	Others	Metal, Non-metal and related compounds	MS2-Insilico	0.5691	rp	C00320	HMDB00257	-	-	-	185246	377911	799690	547603	539585	760806	607720	566152	605493	ko00920,ko01100,ko02010
MW0157485	Thermocryptoxanthin-15	C61H94O7	977.645	938.7	8.4849	Others	Others	MS1	0.5442	rp	C15955	-	23724616	-	-	45159.2	42969	41073.9	41122.5	36011.1	40417.7	29277.6	30815.2	32514.4	--
MW0126734	Tetrahydrogambogic acid	C38H48O8	615.335	632.335	9.2245	Organic acid And Its derivatives	Organic acid And Its derivatives	MS1	0.8346	rp	-	-	9917275	-	-	15822.4	15277.3	12248.7	17280.8	12362.9	13751.8	14849	14409.8	14125.5	--
MW0109820	Tetrahydrodipicolinate	C7H9NO4	235.071	171.053	2.3146	Organic acid And Its derivatives	Organic acid And Its derivatives	MS2-MetDNA	0.8613	rp	-	HMDB0012289	632	-	-	14.19	913.6	109.02	129.92	1039.72	927.6	81.61	190.3	658.89	--
MW0063796	Tetracosatetraenoic acid(24:4n-6)	C24H40O2	343.286	360.303	9.4406	FA	FFA	MS2-MetDNA	0.6704	rp	-	HMDB0006246	52921800	-	-	54259.7	72294.5	18648.4	61615.5	33058.5	7015.73	59711.6	55016.7	63552.3	--
MW0157398	Terpendole E	C28H39NO3	438.296	437.293	8.8906	Heterocyclic compounds	Heterocyclic compounds	MS2-Insilico	0.6115	rp	C20536	-	10094631	-	-	188264	214300	190832	298065	193144	268202	232117	231530	231472	--
MW0074860	TG(18:0/24:1(15Z)/o-18:0)	C63H122O5	959.933	958.929	0.7082	GL	TG	MS1	0.7441	rp	-	HMDB0045072	131756083	-	-	22902.9	24390.1	9391.41	19926	19811.2	20352.5	21233.3	21556.9	21272.8	--
MW0111295	Synthalin	C12H28N6	429.189	256.238	7.6052	Alcohol and amines	Polyamines	MS1	0.571	rp	-	-	71075	-	-	15146.3	7723.2	11801.3	10131.8	13773.8	9672.63	11427.4	11304.4	11352.2	--
MW0063620	Sphing-4-enine-1-phosphocholine	C23H50N2O5P	449.344	465.346	7.5019	GP	PC	MS2-MetDNA	0.8957	rp	C03640	HMDB0006482	5280613	-	-	13091.7	10930	11834.2	11145	9382.6	10509.1	10881.3	11039.4	10987.6	ko00600
MW0063529	Sintaxanthin	C31H42O	431.322	430.324	7.8108	Terpenoids	Triterpene	MS2-Insilico	0.5313	rp	-	HMDB0035640	131751825	-	-	2898.62	2874.54	780.95	2485.54	1775.1	2699.72	5626.53	5725.4	5832.49	--
MW0109640	Ser-Tyr-Arg	C18H28N6O6	425.213	424.207	10.163	Amino acid and Its metabolomics	Small Peptide	MS2-Search-DB	0.7787	rp	-	-	-	-	-	204999	204787	205417	207471	263151	184191	205695	204721	200720	--
MW0156795	Ser-Ile-Glu	C14H25N3O7	330.171	347.169	3.0203	Amino acid and Its metabolomics	Small Peptide	MS2-Search-DB	0.6547	rp	-	-	-	-	-	11441.4	65.85	6321.63	8311.97	6524.21	6601.2	8106.91	8346.18	8073.82	--
MW0156788	Ser-Ile-Ala-Asp	C16H28N4O8	405.196	404.191	1.8568	Amino acid and Its metabolomics	Small Peptide	MS2-Search-DB	0.5864	rp	-	-	-	-	-	4733.36	6431.2	6643.33	14116.7	13151.2	11581.8	9887.54	9851.96	9852.87	--
MW0156786	Ser-His-Val-Lys	C20H35N7O6	470.275	469.265	4.4122	Amino acid and Its metabolomics	Small Peptide	MS2-Search-DB	0.6168	rp	-	-	-	-	-	24879.8	24099.2	26059.9	26478.6	24956.4	24876.6	25595.9	25759.7	25620.2	--
MW0156749	Ser-Gly-Ala-Asn-Lys	C18H33N7O8	476.241	475.239	8.2813	Amino acid and Its metabolomics	Small Peptide	MS2-Search-DB	0.5949	rp	-	-	-	-	-	9930.23	14078.8	12809.7	12304.1	16679	14679.2	11321.2	10916.5	9791.83	--
MW0109608	Ser-Cys	C6H12N2O4S1	250.081	208.052	2.1067	Amino acid and Its metabolomics	Small Peptide	MS2-Search-DB	0.5546	rp	-	-	-	-	-	14778.4	279.68	16945.7	17263.4	2429.42	44.12	11937.7	11766.7	6237.39	--
MW0156659	Ser-Asn-Gln-Asp	C16H26N6O10	463.181	462.171	9.1393	Amino acid and Its metabolomics	Small Peptide	MS1	0.6509	rp	-	-	-	-	-	4487.06	5667.29	4608.18	4631.29	2408.41	4565.65	3681.76	3806.94	4062.5	--
MW0156651	Ser-Arg-Ser	C12H24N6O6	349.182	348.176	2.7373	Amino acid and Its metabolomics	Small Peptide	MS2-Search-DB	0.7723	rp	-	-	-	-	-	480.9	7229.79	336.23	7954.32	8407.43	8711.6	12589.5	12209.6	11812.4	--
MW0156647	Ser-Arg-Lys-Glu-Ser	C23H43N9O10	606.314	605.313	6.8275	Amino acid and Its metabolomics	Small Peptide	MS2-Search-DB	0.5947	rp	-	-	-	-	-	25530.6	34265.7	23198.5	45743.5	32364.4	58331.3	35698.8	35700.1	35813.1	--
MW0115268	Semilepidinoside A	C16H20N2O6	375.096	336.132	0.0385	Benzene and substituted derivatives	Benzene and substituted derivatives	MS1	0.6461	rp	-	HMDB0033107	131751375	-	-	4689.07	1478.25	14538.9	3746.79	1059.48	1051.92	1489.21	1631.61	1548.02	--
MW0009752	S-Methyl benzenecarbothioate	C8H8OS	153.034	152.03	1.1466	Benzene and substituted derivatives	Benzene and substituted derivatives	MS2-Insilico	0.5836	rp	-	HMDB0029694	80024	-	-	287993	295803	296532	296374	309357	308170	306295	306745	307088	--
MW0063326	Reticulataxanthin	C33H44O2	455.333	472.334	11.4589	Terpenoids	Triterpene	MS2-Insilico	0.7141	rp	-	HMDB0036882	131752077	-	-	10183.4	7367.72	5677.36	7365.6	3681.83	983.89	6584.3	6478.54	6280.6	--
MW0156255	Pyrithiamine;1-(4-Amino-2-methylpyrimid-5-ylmethyl)-3-(2-hydroxyethyl)-2-methylpyridinium	C14H19N4O	259.151	259.156	3.4129	Heterocyclic compounds	Heterocyclic compounds	MS2-Insilico	0.5481	rp	C21111	-	10803	-	-	2227.22	2383.51	2233.04	3794.45	3397.27	2864.17	7648.52	7655.84	7654.06	--
MW0111271	Pyridine-2-azo-p-dimethylaniline	C13H14N4	227.124	226.122	8.5154	Heterocyclic compounds	Pyridine and pyridine derivatives	MS2-Search-DB	0.7237	rp	-	-	81528	-	-	62040.1	90113.4	78797.8	117236	72666.3	110257	59754.9	58852.1	55322.3	--
MW0156129	Prostaglandin F2 Ethanolamide-d4	C22H35D4NO5	384.307	401.308	5.7126	Hormones and hormone related compounds	Hormones and hormone related compounds	MS2-Search-DB	0.5807	rp	-	-	-	-	-	15091.4	20850.5	42181.8	12367.4	16805.7	22807.3	24014.3	23662.8	24030.9	--
MW0062214	Prostaglandin A1-biotin	C35H58N4O5S	669.416	646.413	9.0874	Hormones and hormone related compounds	Hormones and hormone related compounds	MS1	0.6945	rp	-	-	71684697	-	-	17054.3	23646.1	19192.4	19289.5	22400.4	20887.8	22432.9	22591.8	22694.1	--
MW0109337	Pro-Thr	C9H16N2O4	258.144	216.111	4.746	Amino acid and Its metabolomics	Small Peptide	MS2-Search-Local	0.6151	rp	-	-	-	-	-	4396.17	5176.1	3758.92	5818.47	6751.87	7774.94	5783.07	5912	5903.23	--
MW0155930	Pro-Lys-Lys-Val-Gly	C24H45N7O6	528.324	527.343	8.6364	Amino acid and Its metabolomics	Small Peptide	MS2-Search-DB	0.5498	rp	-	-	-	-	-	149565	143982	132058	128519	121420	149587	181902	183723	172831	--
MW0155924	Pro-Lys-Glu	C16H28N4O6	373.211	372.201	10.7221	Amino acid and Its metabolomics	Small Peptide	MS2-Search-DB	0.7625	rp	-	-	-	-	-	187328	240324	222314	204514	177790	155997	219687	220156	213545	--
MEDL00444	Pro-Ile	C11H20N2O3	145.045	228.147	1.2529	Amino acid and Its metabolomics	Small Peptide	MS1	0.5387	rp	-	-	7079600	-	-	1834.27	3971.72	2573.64	798.41	2361.48	1825.51	2471.89	2419.02	2362.01	--
MW0062120	Pokeberrygenin	C31H48O6	517.352	516.345	7.8187	Terpenoids	Terpene	MS2-Insilico	0.5299	rp	-	HMDB0034653	156580	-	-	37200.8	40533	39505.5	38570.9	42585.8	38290.6	35468.8	35636.1	34438.3	--
MW0109255	Phosphoguanidinoacetate	C3H8N3O5P	170.001	197.02	0.4442	Organic acid And Its derivatives	Organic acid And Its derivatives	MS1	0.6471	rp	C03166	HMDB0003705	188984	-	-	5985.03	3356.42	3672.06	4105.56	4726.29	3062.63	5012.78	5151.18	4911	ko00330,ko01100
MW0168263	Phosphite	H3O3P	124.024	81.982	0.5693	Others	Metal, Non-metal and related compounds	MS2-Insilico	0.6502	rp	-	HMDB0001443	107909	-	-	48301.8	46226.5	77600.6	49914.6	65827.3	58486	51392.9	51684.8	51826.4	--
MW0115115	Phenethyl rutinoside	C20H30O10	453.166	430.184	7.6055	Benzene and substituted derivatives	Benzene and substituted derivatives	MS2-Search-DB	0.694	rp	-	HMDB0032622	14312558	-	-	169332	101908	126541	114032	135268	103100	136066	135820	134908	--
MW0155419	Phe4Cl-Abu-OH	C18H17ClN2O6	217.048	392.077	5.5227	Amino acid and Its metabolomics	Small Peptide	MS1	0.6152	rp	-	-	-	-	-	5640.71	8969.14	7002.11	6036.98	7043.36	6972.35	6766.98	6591.93	6562.98	--
MW0155408	Phe-Val-His-Arg	C26H39N9O5	558.314	557.307	8.9357	Amino acid and Its metabolomics	Small Peptide	MS2-Search-DB	0.6308	rp	-	-	-	-	-	23500.9	24758.3	20469	25343.3	26465.2	27461.5	27991.2	27995	27950.6	--
MW0155360	Phe-Thr-Thr	C17H25N3O6	444.096	367.174	1.7166	Amino acid and Its metabolomics	Small Peptide	MS2-Search-DB	0.6164	rp	-	-	-	-	-	7938.27	7331.47	7854.52	8113.75	6310.45	282.23	8024.32	8115.94	8077.85	--
MW0155308	Phe-Phe-Tyr	C27H29N3O5	476.224	475.211	3.2422	Amino acid and Its metabolomics	Small Peptide	MS2-Search-DB	0.5496	rp	-	-	-	-	-	6268.13	2924.04	4965.85	9919.12	8150.59	19394.6	9366.92	9769.99	9104.76	--
MW0155305	Phe-Phe-Ser	C21H25N3O5	417.216	399.179	7.6052	Amino acid and Its metabolomics	Small Peptide	MS2-Search-DB	0.6417	rp	-	-	-	-	-	198688	102941	136444	122919	154870	116176	143656	143597	143653	--
MW0155296	Phe-Met-Val	C19H29N3O4S1	459.205	395.188	5.5962	Amino acid and Its metabolomics	Small Peptide	MS2-Search-DB	0.5156	rp	-	-	-	-	-	8270.89	8464.69	7676.69	8175.01	8236.09	7527.47	9071.93	8917.11	9074.42	--
MW0155280	Phe-Lys-Thr-Glu	C24H37N5O8	524.299	523.264	8.6364	Amino acid and Its metabolomics	Small Peptide	MS2-Search-DB	0.5911	rp	-	-	-	-	-	41809.5	37803.1	31443.6	29993.6	38333.1	35211.6	41859	41960.2	42448.2	--
MW0155276	Phe-Lys-Leu-Arg	C27H46N8O5	563.376	562.359	10.4031	Amino acid and Its metabolomics	Small Peptide	MS2-Search-DB	0.6258	rp	-	-	-	-	-	18105.5	21059.7	19165.2	17297.1	17770.9	17607.6	18511.5	18506.8	18003.3	--
MW0155201	Phe-Gly-Val	C16H23N3O4	322.175	321.169	2.4002	Amino acid and Its metabolomics	Small Peptide	MS2-Search-DB	0.5815	rp	-	-	-	-	-	15351.5	13551.7	17700	15508.8	3355.26	12956.7	16246.8	15935.9	15872	--
MW0155188	Phe-Glu-Ser-Phe-Gly	C28H35N5O9	586.25	585.244	6.7972	Amino acid and Its metabolomics	Small Peptide	MS2-Search-DB	0.6656	rp	-	-	-	-	-	4846.56	4630.13	3446.64	5532.31	1756.69	11062.3	5068.21	5186.28	4884.13	--
MW0109105	Phe-Glu	C14H18N2O5	295.128	294.122	2.7523	Amino acid and Its metabolomics	Small Peptide	MS2-MetDNA	0.8366	rp	-	-	-	-	-	8386.05	23594.2	128.83	28.31	17752.2	18725.5	15014.5	3086.87	13390.7	--
MW0109099	Phe-Asp-Lys	C19H28N4O6	409.204	408.201	5.5962	Amino acid and Its metabolomics	Small Peptide	MS2-Search-DB	0.6249	rp	-	-	-	-	-	15314.6	15514.2	14943.8	15136.3	16069.7	17423.5	16110.1	16241.4	16342	--
MW0155108	Phe-Asn-Ile-Glu	C24H35N5O8	522.256	521.249	8.1808	Amino acid and Its metabolomics	Small Peptide	MS2-Search-DB	0.5836	rp	-	-	-	-	-	17600.4	17814.2	13504.2	14212.1	12361.4	24309.5	16940.7	16970.3	16067.9	--
MW0109079	Perindopril	C19H32N2O5	369.238	368.231	9.5408	Organic acid And Its derivatives	Organic acid And Its derivatives	MS2-Search-DB	0.7582	rp	C07706	HMDB0014928	107807	-	-	30599.5	46112.1	34587.6	43615.4	34390.2	49817.3	39868.4	39898.2	39080.2	--
MW0061057	Pentyl hexanoate	C11H22O2	390.356	186.162	6.4574	FA	Others	MS2-Insilico	0.5447	rp	-	HMDB0036229	10886	-	-	51079.4	44084.1	34919.5	39114.9	31638.4	18621.6	37329.5	37213.4	37214.7	--
MW0139231	Pachyrrhizin	C19H12O6	337.074	336.063	8.258	Heterocyclic compounds	Heterocyclic compounds	MS2-Search-DB	0.7379	rp	-	HMDB0034049	101277	-	-	4570.6	4722.35	4191.49	4421.15	6141.15	2661.71	16802.2	16704.2	16707.6	--
MW0062382	PS(16:0/16:0)	C38H74NO10P	758.485	735.505	9.2196	GP	PS	MS2-Search-DB	0.5028	rp	-	HMDB0000614	3081382	-	-	480.02	1190.3	344.18	983.51	736	783.85	2130.72	1393.99	2187.43	--
MW0169681	PIPERIDINE	C5H11N	86.0962	85.0891	1.1701	Heterocyclic compounds	Heterocyclic compounds	MS2-Search-DB	0.5275	rp	C01746	-	8082	-	-	182718	204560	156458	186294	173134	147503	191724	191542	191359	ko04974
MW0059083	PE(P-16:0e/0:0)	C21H44NO6P	482.259	437.291	8.9052	GP	PE-P	MS1	0.6652	rp	-	HMDB0011152	42607469	-	-	8424.85	9415.66	10197	13163.1	7759.77	13371.1	12297.2	12326.4	11971.2	--
MW0057872	PC(o-22:0/22:6(4Z,7Z,10Z,13Z,16Z,19Z))	C52H94NO7P	876.697	875.677	8.2891	GP	PC-O	MS1	0.7352	rp	-	HMDB0013450	53481755	-	-	136395	136772	117875	124715	118337	106972	141836	142200	141310	--
MW0057845	PC(o-18:0/24:0)	C50H102NO7P	882.725	859.739	0.7225	GP	PC-O	MS1	0.6154	rp	-	HMDB0013423	53481717	-	-	9344.8	7637.4	8435.92	10784.2	3422.72	6589.36	8511.88	8377.61	8517.9	--
MEDP1165	PC(O-16:0/O-2:0)	C26H56NO6P	576.341	509.385	10.4028	GP	LPC	MS2-Search-Local	0.7548	rp	-	-	-	-	-	49097.6	50835.8	47742.3	48642.7	44979.6	42316.3	45252.6	44618.9	44326.2	--
MEDP1221	PC(O-16:0/O-1:0)	C25H54NO6P	496.375	495.369	7.8187	GP	LPC	MS2-Search-Local	0.6691	rp	-	-	-	-	-	64608.9	68514.8	64111.6	63563.4	71788.4	55433.3	61266.1	60865.3	61240	--
MW0056936	PC(16:1(9Z)/22:2(13Z,16Z))	C46H86NO8P	812.611	811.609	8.5004	GP	PC	MS1	0.6382	rp	-	HMDB0008020	52922473	-	-	1018.59	531.89	458.64	9668.74	26035.6	14758	3507.06	20496.5	16994.7	--
MEDP1166	PC(16:0/2:0)	C26H52NO8P	538.349	537.343	9.7665	GP	PC	MS2-Search-Local	0.711	rp	-	-	16759367	-	-	128087	105570	124471	145802	135989	120757	138795	138336	138164	--
MW0056904	PC(16:0/22:5(4Z,7Z,10Z,13Z,16Z))	C46H82NO8P	780.549	807.578	7.4811	GP	PC	MS1	0.849	rp	-	HMDB0007989	24778735	-	-	212309	276067	415870	189728	47207.4	313168	61758.1	172192	194497	--
MW0056903	PC(16:0/22:4(7Z,10Z,13Z,16Z))	C46H84NO8P	810.598	809.593	8.1341	GP	PC	MS1	0.9545	rp	-	HMDB0007988	24778732	-	-	2281.7	331988	331297	849187	385550	470512	10912.4	291367	294084	--
MW0055714	PA(18:1(9Z)/14:0)	C35H67O8P	630.457	646.457	9.115	GP	PA	MS2-MetDNA	0.9722	rp	-	HMDB0114921	52929474	-	-	10393.5	10209.1	9485.69	12698.5	7182.92	13158.8	10395.1	10176.7	10380	--
MW0055633	PA(16:0/24:1(15Z))	C43H83O8P	865.527	758.583	9.646	GP	PA	MS1	0.6915	rp	-	HMDB0114851	131821889	-	-	43777	24540.5	26916.7	28461.1	47051.8	36271.6	91240.3	96766	93768.9	--
MW0169612	Oxaprozin	C18H15NO3	276.101	293.105	1.1478	Benzene and substituted derivatives	Benzene and substituted derivatives	MS2-Search-DB	0.5767	rp	C07356	-	-	-	-	5702.04	13400	16272.7	403.39	8987.4	3971.2	10884	10959.9	10885.7	--
MW0154729	Oleoyl Ethanolamide-d4	C20H35D4NO2	330.337	329.323	7.1361	FA	FFA	MS2-Search-DB	0.6771	rp	-	-	-	-	-	1.80748e+06	1.55891e+06	1.20665e+06	1.64798e+06	1.25073e+06	425822	1.3316e+06	1.33615e+06	1.33417e+06	--
MEDP1446	Octadecadienamide	C18H33NO	280.263	279.256	10.2133	Alcohol and amines	Amines	MS2-Search-Local	0.7281	rp	-	-	54225156	-	-	50367.6	45072.5	47446.2	35844.2	49671.4	36819.3	106110	105223	104205	--
MW0115032	Nonapropylene glycol monobutyl ether	C31H64O10	614.481	596.45	10.5938	Alcohol and amines	Alcohols	MS1	0.9246	rp	-	-	20485683	-	-	101343	109720	87681.9	87293.4	90283.2	94681.8	96622.2	97810.4	94455.7	--
MW0108591	N5-(4-Methoxybenzyl)glutamine	C13H18N2O4	305.087	266.127	5.0358	Alcohol and amines	Amines	MS1	0.7106	rp	-	HMDB0033598	131751461	-	-	2496.33	1051.77	2097.91	1779.71	2298.37	3005.63	2382.73	2388.33	2322.65	--
MW0103620	N4-Acetylcytidine	C11H15N3O6	286.102	285.096	1.8186	Nucleotide And Its metabolomics	Nucleotide and Its metabolomics	MS2-MetDNA	0.8765	rp	-	HMDB0005923	107461	-	-	3323.04	4315.6	3558.84	4714.19	3356.7	3269.76	3673.35	3672.85	3689.79	--
MW0154153	N3'-Acetylapramycin	C23H43N5O12	642.244	581.291	8.3184	Alcohol and amines	Alcohols	MS1	0.7159	rp	C02856	-	439828	-	-	36044.5	34065.6	68177.8	42379.2	66198.8	37323	38808.7	39199.3	37565.3	--
MW0108565	N2-(3-Hydroxydodecanoyl)asparaginylglutamamide	C21H39N5O6	480.275	457.29	5.669	Amino acid and Its metabolomics	Amino acid derivatives	MS1	0.6999	rp	-	-	-	-	-	10865.7	27220.2	7353.33	14997	4282.32	3487.67	9446.98	9259.97	8530.43	--
MW0154137	N1,N5,N10-Triferuloyl spermidine	C37H43N3O9	528.24	673.3	3.2618	Heterocyclic compounds	Heterocyclic compounds	MS1	0.6532	rp	C18071	-	46173191	-	-	11778.5	9575.22	11914.5	11891.2	35817.7	12633.2	5961.59	1716.19	5795.83	--
MW0160007	N-oxonitramide	N2O3	304.903	75.9909	1.6189	Others	Metal, Non-metal and related compounds	MS1	0.5772	rp	-	-	61526	-	-	18150.8	17131.9	9096.21	34609.4	8001.18	9156.58	27526.1	25396.2	27196.6	--
MW0154554	N-methylundec-10-enamide	C12H23NO	244.19	197.178	5.6545	FA	Others	MS2-Search-DB	0.5788	rp	-	-	-	-	-	16789.4	13629.6	7790.9	11505.4	10010.2	10884.6	16648.5	16696.2	16711.1	--
MW0055309	N-hexadecanoylsphinganine-1-phosphocholine	C39H81N2O6P	760.574	704.583	10.5368	SL	SM	MS1	0.5714	rp	-	HMDB0062665	9939965	-	-	180422	294714	303140	417820	404193	354589	479429	481665	508974	--
MW0008880	N-benzoylthiourea	C8H8N2OS	225.009	180.036	0.5538	Benzene and substituted derivatives	Benzene and substituted derivatives	MS2-Search-DB	0.5959	rp	-	-	2735473	-	-	1107.56	796.77	2986.65	733.89	2540.73	1702.22	1171.68	1108.07	985.59	--
MW0108518	N-[(Ethoxycarbonyl)methyl)-p-menthane-3-carboxamide	C15H27NO3	330.135	269.199	4.4262	Alcohol and amines	Amines	MS1	0.5145	rp	-	HMDB0032255	11521869	-	-	4589.84	4940.7	5029.43	6064.01	5970.45	6171.22	4777.71	4347.1	4501.16	--
MW0154127	N-[(7,8-Dihydropterin-6-yl)methyl]-4-(beta-D-ribofuranosyl)aniline 5'-phosphate	C18H23N6O8P	505.121	482.132	9.1177	Heterocyclic compounds	Heterocyclic compounds	MS1	0.6358	rp	C20562	-	135911934	-	-	1891.08	660.35	1261.33	424.91	1614.09	1133.16	1952.97	2025.03	1922.62	ko00790,ko01240
MW0108932	N-Undecanoylglycine	C13H25NO3	226.179	243.183	5.6545	Amino acid and Its metabolomics	Amino acid derivatives	MS1	0.973	rp	-	HMDB0013286	454092	-	-	44045.7	36576.9	22253.8	27759	26656.1	29605.5	45929.1	45957	45950.2	--
MW0055335	N-Octanoylsphingosine-1-phosphate	C26H52NO6P	506.359	505.353	9.7665	SL	Cer	MS2-Search-DB	0.6712	rp	-	-	10864091	-	-	167639	125699	149877	189990	160140	168863	173866	174786	173884	--
MW0154537	N-Methyl-2-oxoglutaramate	C6H9NO4	319.114	159.053	9.4991	Organic acid And Its derivatives	Organic acid And Its derivatives	MS2-MetDNA	0.9486	rp	C03623	-	440065	-	-	1072.71	1300.02	929	2585.02	3049.11	1827.54	1684.24	1623.32	1612.37	--
MW0154477	N-Hydroxy-L-isoleucine	C6H13NO3	318.175	147.089	7.0411	Amino acid and Its metabolomics	Amino acid derivatives	MS2-MetDNA	0.8409	rp	C20310	-	49852348	-	-	362.16	964.13	631.8	310.69	284.42	401.8	1465.03	1475.71	1474.44	--
MW0108750	N-Docosahexaenoyl GABA	C26H39NO3	474.225	413.293	4.7818	FA	Oxidized lipids	MS1	0.7497	rp	-	HMDB0062332	16759346	-	-	1308.43	2977.32	2034.04	2721.96	3801.04	5154.07	3223.32	3336.79	3326.24	--
MW0108461	N-(9-Oxodecyl)acetamide	C12H23NO2	298.126	213.173	5.9491	Alcohol and amines	Amines	MS1	0.8489	rp	-	-	38358941	-	-	1.77866e+06	466872	476480	1.33239e+06	481974	918227	1.50544e+06	1.40208e+06	1.38583e+06	--
MW0108455	N-(5-Methyl-3-oxohexyl)alanine	C10H19NO3	403.283	201.137	10.2497	Amino acid and Its metabolomics	Amino acid derivatives	MS2-Insilico	0.5405	rp	-	HMDB0041540	10631902	-	-	1585.1	3832.02	1597.44	2965.58	407.55	3265.99	1642.68	2032.79	1855.43	--
MW0008205	N-(3-Fluoro-4-methylphenyl)-N'-(4-methylphenyl)urea	C15H15FN2O	298.125	258.117	5.3998	Benzene and substituted derivatives	Benzene and substituted derivatives	MS1	0.9326	rp	-	-	4449953	-	-	1.33733e+06	725893	1.31805e+06	1.84136e+06	502489	1.15027e+06	832864	829313	851346	--
MW0125279	N-(14-Methylhexadecanoyl)pyrrolidine	C21H41NO	346.313	323.319	8.2891	Alcohol and amines	Amines	MS1	0.9312	rp	-	HMDB0034373	6430518	-	-	37545.6	40814.5	40739	41536.2	38587.2	37710.9	39177.4	38894.1	38933.9	--
MW0111154	N,N,N-Trimethyl-5-[(tricyclo[3.3.1.1(3,7)]dec-1-ylmethyl)amino]-1-pentanaminium cation	C19H37N2	466.261	293.296	6.3618	Others	Others	MS1	0.507	rp	-	-	3248290	-	-	1776.07	1868.69	563.13	2497.37	1671.52	1825.16	1952.94	1998.62	1781.9	--
MW0154102	N,N'-(9-{[4-(dimethylamino)phenyl]amino}acridine-3,6-diyl)bis(3-pyrrolidin-1-ylpropanamide)	C35H43N7O2	632.317	593.348	8.2441	Alcohol and amines	Amines	MS1	0.7028	rp	C20202	-	9808666	-	-	10915.2	9824.23	13931.4	14979.8	14263.8	16060.2	13923.4	13309	12752	--
MW0055214	N,2,3-Trimethyl-2-(1-methylethyl)butanamide	C10H21NO	403.291	171.162	7.0412	FA	Others	MS1	0.8154	rp	-	HMDB0036195	65300	-	-	1939.97	1767.05	1684.53	933.26	785.57	1952.62	8408.17	8410.21	8477.29	--
MW0169502	Myricitrin	C21H20O12	429.087	464.096	10.5806	Flavonoids	Flavones	MS2-Search-DB	0.5635	rp	C10108	-	-	-	-	23226.5	4182.35	3801.46	26590	784.08	1292.7	28045.1	29366.6	29911.7	--
MW0154006	Mycolactone	C44H70O9	707.488	742.502	10.5237	Aldehyde,Ketones,Esters	Ketones	MS2-Insilico	0.6591	rp	C12151	-	5282079	-	-	24001.8	19921.8	16169.8	20044.3	19492	16525.1	17794.2	17400.2	17571.9	--
MW0125156	Methyl thiophene-2-carboxylate	C6H6O2S	143.018	142.009	0.5693	Aldehyde,Ketones,Esters	Esters	MS1	0.6996	rp	-	HMDB0029719	79340	-	-	23930.9	22921	37852.3	22458.5	34481.7	28736	24372.5	24372.4	24354.5	--
MW0125063	Methyl 2-thiofuroate	C6H6O2S	184.044	142.009	0.5693	Heterocyclic compounds	Heterocyclic compounds	MS2-Insilico	0.5838	rp	-	HMDB0037762	61662	-	-	8307	7982.56	13024.5	8289.98	11943.4	10233.7	8765.54	8773	8765.56	--
ZINC15203028	Methyl 2-[(1R,2R)-3-methoxy-5-oxo-2-propylcyclopent-3-en-1-yl]acetate	C12H18O4	227.125	226.12	6.173	Aldehyde,Ketones,Esters	Esters	MS1	0.6154	rp	-	-	10998706	-	-	49896.2	59926	87648.1	57717.4	66184.9	61606.3	57652	57439.8	55018.1	--
MW0153665	Met-Ser-Phe-Thr-Phe	C30H41N5O8S	632.26	631.268	9.192	Amino acid and Its metabolomics	Small Peptide	MS2-Search-DB	0.5929	rp	-	-	-	-	-	12986.8	10675	10977.5	10597.4	10648.5	6716.16	10723.1	10775.1	10717.7	--
MW0153653	Met-Pro-Thr-Phe-Gln	C28H42N6O8S	645.269	622.279	8.95	Amino acid and Its metabolomics	Small Peptide	MS1	0.6585	rp	-	-	-	-	-	21558	22237.9	18458.9	14383.2	20626.9	22023.3	22407.2	22284.3	22281.7	--
MW0153637	Met-Phe-Thr-Glu-Asp	C27H39N5O11S	642.245	641.237	8.0771	Amino acid and Its metabolomics	Small Peptide	MS2-Search-DB	0.6566	rp	-	-	-	-	-	20395.3	19214.8	19679.1	16365.4	19510.2	27921.4	21938	21866.9	21868.5	--
MW0153631	Met-Phe-His	C20H27N5O4S1	434.19	433.178	8.2591	Amino acid and Its metabolomics	Small Peptide	MS2-Search-DB	0.5497	rp	-	-	-	-	-	31822	30854.8	37602.8	29443.7	33090.4	27045.5	42015.6	40005.5	41370.2	--
MW0108164	Met-Lys	C11H23N3O3S1	278.149	277.146	2.5127	Amino acid and Its metabolomics	Small Peptide	MS2-Search-DB	0.5662	rp	-	-	-	-	-	932522	871225	932631	1.03228e+06	553891	854554	900368	907617	891309	--
MW0153557	Met-Gly-Leu	C13H25N3O4S1	320.17	319.157	2.3951	Amino acid and Its metabolomics	Small Peptide	MS2-Search-DB	0.5127	rp	-	-	-	-	-	1.21628e+06	2870.23	1.389e+06	1.2021e+06	793737	2941.05	718988	695051	83420.9	--
MW0153556	Met-Gly-Ile	C13H25N3O4S1	320.169	319.157	0.3386	Amino acid and Its metabolomics	Small Peptide	MS2-Search-DB	0.5494	rp	-	-	-	-	-	27412.3	27338.6	25567.1	19745.8	25122.6	21351.1	17202.2	17032.3	16444.8	--
MW0153526	Met-Cys-Leu	C14H27N3O4S2	366.138	365.144	9.2048	Amino acid and Its metabolomics	Small Peptide	MS2-Search-DB	0.6541	rp	-	-	-	-	-	111413	96232.2	109867	93529.9	147849	97590.6	103901	101320	100796	--
MW0153515	Met-Asp-Gly	C11H19N3O6S1	322.105	321.099	4.7594	Amino acid and Its metabolomics	Small Peptide	MS2-Search-DB	0.5756	rp	-	-	-	-	-	13408.6	12550.7	13630.3	12132.8	13319.8	13237.1	12921.7	12945	13023.2	--
MW0153501	Met-Arg-Val	C16H32N6O4S1	405.222	404.221	3.0698	Amino acid and Its metabolomics	Small Peptide	MS2-Search-DB	0.513	rp	-	-	-	-	-	43618.2	38915.2	43372.2	41973.8	8773.42	53727.2	35362.2	33852.7	26933.4	--
MW0054761	Menthol	C10H20O	179.146	156.151	0.8179	Terpenoids	Terpene	MS2-Search-DB	0.6218	rp	D04849	HMDB0035765	1254	-	-	22196.5	20651.8	20288.7	21370.1	21509.8	21750.2	21948.5	21918.7	21838.3	--
MW0153465	MeOSuc-Ala-Ala-Pro-Val-chloromethylketone	C22H35ClN4O7	520.253	502.219	7.9835	Aldehyde,Ketones,Esters	Ketones	MS1	0.7292	rp	-	-	5486692	-	-	1997.21	1504.63	1376.95	1706.83	2000.99	1667.62	1903.68	1944.35	1927.34	--
MW0054645	Mactraxanthin	C40H60O6	619.437	636.439	10.5806	Aldehyde,Ketones,Esters	Esters	MS2-Insilico	0.5404	rp	-	HMDB0036928	102158275	-	-	39227.3	29183.7	39797	35165.8	35025.5	29937.5	33306.6	34338.3	34243.3	--
ZINC44387587	Macrathoin F	C26H26O12	586.133	530.142	4.4164	Aldehyde,Ketones,Esters	Esters	MS1	0.7303	rp	-	-	44559080	-	-	1557.5	369.29	230.86	1284.66	1034.08	837.82	1025.79	1122.21	917.64	--
MW0055023	MG(18:2(9Z,12Z)/0:0/0:0)	C21H38O4	378.268	354.277	10.4855	GL	MG	MS2-MetDNA	0.8856	rp	-	HMDB0011568	6436630	-	-	2705.56	5168.54	2141.54	2296.39	821.66	1823.49	2734.53	2711.7	2596.38	--
MEDP1448	MG(18:0/0:0/0:0)	C21H43O4	341.304	359.316	9.4607	GL	MG	MS2-Search-Local	0.7883	rp	-	-	15560610	-	-	32587	34277.5	31248.9	34659.2	32276.2	33251.7	34222.7	34212.6	33653.7	--
MW0054984	MG(0:0/22:0/0:0)	C25H50O4	500.35	414.371	8.4094	GL	MG	MS2-MetDNA	0.7643	rp	-	HMDB0011551	121658	-	-	11684.6	10777.4	11001.4	9111.29	10958.7	13967.5	10327	10827.2	10637.2	--
MW0054961	MG(0:0/14:0/0:0)	C17H34O4	342.269	302.246	10.1447	GL	MG	MS1	0.6063	rp	-	HMDB0011530	137938	-	-	1843.29	1627.8	2569.18	1777.91	2832.07	4845.44	3315.67	3301.26	3092.96	--
Hmyn007168	LysoPG 16:0	C22H45O9P	485.285	484.28	8.214	GL	MG	MS1	0.6954	rp	-	-	-	-	-	7019.04	7379.51	6143.01	6423.27	3315.48	11906.2	6717.69	6335.75	6693.01	--
MW0054615	LysoPE(20:5(5Z,8Z,11Z,14Z,17Z)/0:0)	C25H42NO7P	500.275	499.27	6.7971	GP	LPE	MS2-Insilico	0.5914	rp	-	HMDB0011519	52925146	-	-	44894.3	64780.5	34826.3	70811.5	43779.2	124616	65780.4	65750.2	65840.9	--
MW0054588	LysoPE(0:0/22:1(13Z))	C27H54NO7P	536.369	535.364	9.4457	GP	LPE	MS1	0.8853	rp	-	HMDB0011491	53480940	-	-	51101.1	48197.3	43380.1	39465.1	41916.2	54476.9	48612.4	48852.2	48517.1	--
MW0054587	LysoPE(0:0/22:0)	C27H56NO7P	520.374	537.379	10.4063	GP	LPE	MS1	0.9799	rp	-	HMDB0011490	53480939	-	-	31615.5	35257.3	35986.4	31149.9	31151.2	31658.4	31364.4	31112.6	30966.9	--
MW0054564	LysoPC(P-18:1(9Z))	C26H52NO6P	506.347	505.353	8.9506	GP	LPC-P	MS2-Insilico	0.5361	rp	-	HMDB0010408	24779513	-	-	10259.8	14690.2	13180.6	17438.9	6412.78	17853.2	14727.9	14891.8	14734.2	--
MW0054553	LysoPC(22:6(4Z,7Z,10Z,13Z,16Z,19Z))	C30H50NO7P	550.325	567.332	8.2573	GP	LPC	MS1	0.6885	rp	-	HMDB0010404	10415542	-	-	59563.7	62327.8	71269.1	58973.8	64070.5	62756.1	60107.2	59861.8	59220.7	--
MW0054544	LysoPC(20:4(5Z,8Z,11Z,14Z))	C28H50NO7P	628.3	543.332	8.3178	GP	LPC	MS2-MetDNA	0.8003	rp	-	HMDB0010395	24779476	-	-	87408.6	169621	166239	80979.7	80993.7	171195	94502.9	96635.2	94292.5	--
MW0054540	LysoPC(20:1(11Z))	C28H56NO7P	550.385	549.379	9.9944	GP	LPC	MS1	0.9004	rp	-	HMDB0010391	52924051	-	-	299078	271302	287159	219477	209150	357552	280198	279459	277835	--
pmp001273	LysoPC 18:2	C26H50NO7P	542.321	519.332	8.0601	GP	LPC	MS1	0.9332	rp	-	-	-	-	-	1.25336e+06	1.33237e+06	1.34311e+06	1.41177e+06	1.38446e+06	1.4519e+06	1.38313e+06	1.38007e+06	1.37585e+06	--
MW0054503	LysoPA(22:4(7Z,10Z,13Z,16Z)/0:0)	C25H43O7P	487.276	486.275	4.4122	GP	LPA	MS1	0.8439	rp	-	HMDB0114752	87978099	-	-	4653.87	5819.88	5604.49	5210.51	5545.54	5097.46	5248.54	5193.85	5191.61	--
MW0054488	LysoPA(18:1(9Z)/0:0)	C21H41O7P	500.279	436.259	7.7213	GP	LPA	MS2-MetDNA	0.5036	rp	-	HMDB0007855	5311263	-	-	31976.1	38347.4	20764.5	24878	25292.3	53776.4	27998.5	28684	30345.1	--
MW0153234	Lyso-PAF C-16-d4	C24H48D4NO6P	570.349	485.378	9.5061	Heterocyclic compounds	Heterocyclic compounds	MS2-Search-DB	0.5968	rp	-	-	-	-	-	11208.1	24932.2	19316.8	16113.3	6730.01	10939.6	24709.1	24486.6	25734.4	--
MW0153211	Lys-Val-Tyr-Lys	C26H44N6O6	537.338	536.332	9.1623	Amino acid and Its metabolomics	Small Peptide	MS2-Search-DB	0.7066	rp	-	-	-	-	-	32501.8	16138.1	16801.8	15380.6	16080.2	16989.7	28690.3	27219	29557.2	--
MW0153158	Lys-Thr-Phe-Glu	C24H37N5O8	524.275	523.264	6.7971	Amino acid and Its metabolomics	Small Peptide	MS2-Search-DB	0.6461	rp	-	-	-	-	-	73083.3	91915.3	54937.4	99567.5	67650.6	188454	96508.3	97059.2	96855.3	--
MW0153149	Lys-Thr-Glu-Lys-Ala	C24H45N7O9	576.324	575.328	8.9364	Amino acid and Its metabolomics	Small Peptide	MS2-Search-DB	0.5462	rp	-	-	-	-	-	21970	26051	16679.3	19883.3	23268	23407.8	23853.2	23513.1	23868.6	--
MW0108017	Lys-Pro-Lys	C17H33N5O4	356.227	371.253	3.6874	Amino acid and Its metabolomics	Small Peptide	MS1	0.6272	rp	-	-	-	-	-	98.8	8.72	981.51	1023.12	1018.41	1153.58	2021.92	2020.29	1990	--
MW0153076	Lys-Met-His	C17H30N6O4S1	415.21	414.205	7.2097	Amino acid and Its metabolomics	Small Peptide	MS2-Search-DB	0.5833	rp	-	-	-	-	-	51765.2	65128	99739.8	29836.6	48119.2	30962.3	56680.6	56335.5	56327.2	--
MW0108012	Lys-Met	C11H23N3O3S1	278.158	277.146	1.8313	Amino acid and Its metabolomics	Small Peptide	MS2-Search-DB	0.5416	rp	-	-	-	-	-	48661.1	59789	48241.6	76782.5	72009.3	51240.4	32896.7	30649	29023.8	--
MW0153022	Lys-Ile-Val-Lys	C23H46N6O5	487.359	486.353	10.6905	Amino acid and Its metabolomics	Small Peptide	MS2-Search-DB	0.776	rp	-	-	-	-	-	102213	112184	105072	104064	104992	91455.1	96646.2	97979.4	96575.2	--
MW0152990	Lys-His-Ile-Glu-Glu	C28H46N8O10	655.328	654.334	9.2245	Amino acid and Its metabolomics	Small Peptide	MS2-Search-DB	0.5292	rp	-	-	-	-	-	15667.8	17400.1	15820	13346.2	12644.7	15905.8	14756.9	14460.9	14268.4	--
MW0152851	Lys-Ala-Leu-Glu	C20H37N5O7	460.278	459.269	8.8906	Amino acid and Its metabolomics	Small Peptide	MS2-Search-DB	0.6102	rp	-	-	-	-	-	42823.7	48959.5	42097.8	61014.3	42645.4	56887.1	50612.9	50924.4	50485.7	--
MW0107930	Lornoxicam	C13H10ClN3O4S2	327.986	370.98	4.447	Heterocyclic compounds	Heterocyclic compounds	MS1	0.5883	rp	D01866	HMDB0015666	54690031	-	-	1619.47	2556.72	1998.01	3732.24	3899.74	1571.37	2343.24	2209.88	2367.17	--
MW0114755	Loquatifolin A	C39H66O18	845.413	822.425	3.5939	Flavonoids	Flavonoid	MS1	0.825	rp	-	HMDB0030434	131751016	-	-	7484.32	2788.31	4200.6	3803.52	7701.25	3343.16	4747.86	4517.72	4443.97	--
MW0054382	Linoleoylcarnitine	C25H45NO4	446.325	423.335	7.1069	FA	CAR	MS2-Search-DB	0.5482	rp	-	HMDB0006469	6450015	-	-	8085.58	7784.27	10801.9	8856.15	8343.94	7415.28	7671.49	7763.71	7767.31	--
MW0152573	Leu-Val-Val-Val-Asp	C25H45N5O8	544.337	543.327	8.9357	Amino acid and Its metabolomics	Small Peptide	MS2-Search-DB	0.6986	rp	-	-	-	-	-	3.66118e+06	4.11979e+06	3.67848e+06	3.917e+06	3.83048e+06	4.45532e+06	4.08691e+06	4.05746e+06	4.05666e+06	--
MW0152500	Leu-Ser-Ser	C12H23N3O6	628.354	305.159	9.7666	Amino acid and Its metabolomics	Small Peptide	MS2-Search-DB	0.5594	rp	-	-	-	-	-	218470	171907	205069	242215	196245	228901	222518	222783	220935	--
MW0152494	Leu-Ser-Leu-Pro-Glu	C25H43N5O9	558.314	557.306	6.4876	Amino acid and Its metabolomics	Small Peptide	MS2-Search-DB	0.6659	rp	-	-	-	-	-	15164.7	19093.5	11914.2	23285.8	18435.5	31825.2	20841.1	20679.7	20817.2	--
MW0152478	Leu-Ser-Ala-Leu-Glu	C23H41N5O9	532.299	531.29	8.6683	Amino acid and Its metabolomics	Small Peptide	MS2-Search-DB	0.6862	rp	-	-	-	-	-	224029	167605	216280	137767	144708	143489	152485	158699	149526	--
MW0152475	Leu-Pro-Val-Leu-Glu	C27H47N5O8	542.32	569.342	8.5017	Amino acid and Its metabolomics	Small Peptide	MS1	0.9369	rp	-	-	-	-	-	1.38671e+06	1.34564e+06	1.37616e+06	1.44648e+06	1.53075e+06	1.55594e+06	1.49486e+06	1.48033e+06	1.49138e+06	--
MW0152417	Leu-Lys-His-Glu	C23H39N7O7	526.292	525.291	8.1973	Amino acid and Its metabolomics	Small Peptide	MS2-Search-DB	0.6057	rp	-	-	-	-	-	1.63901e+06	1.51879e+06	1.24068e+06	1.06599e+06	974578	1.63205e+06	1.38444e+06	1.38298e+06	1.38443e+06	--
MW0152405	Leu-Leu-Ser-Pro-Tyr	C29H45N5O8	592.326	591.327	8.2441	Amino acid and Its metabolomics	Small Peptide	MS2-Search-DB	0.6829	rp	-	-	-	-	-	130461	139282	150839	150528	147760	137641	133269	134474	133450	--
MW0152402	Leu-Leu-Lys-Gln-Gly	C25H47N7O7	558.35	557.354	9.4405	Amino acid and Its metabolomics	Small Peptide	MS2-Search-DB	0.6376	rp	-	-	-	-	-	19394.6	20531.4	18988.2	18066.6	16397.3	14911.1	18851.6	18732.7	18762.5	--
MW0152347	Leu-Gly-Phe-Glu-Val	C27H41N5O8	564.304	563.295	7.7639	Amino acid and Its metabolomics	Small Peptide	MS2-Search-DB	0.7137	rp	-	-	-	-	-	33730.5	41755.8	32302.5	55310.6	47542.8	66511.7	47166.7	47302.6	47326.1	--
MW0152336	Leu-Gly-Ala-Pro-Gly	C18H31N5O6	414.245	413.227	4.0964	Amino acid and Its metabolomics	Small Peptide	MS1	0.6165	rp	-	-	-	-	-	58.22	175.91	278.32	320.01	84.38	72.84	914.39	859.93	836.22	--
MW0107716	Leu-Gln	C11H21N3O4	536.333	259.153	8.9311	Amino acid and Its metabolomics	Small Peptide	MS2-Search-DB	0.5229	rp	-	-	-	-	-	62229.9	74537.3	60340.5	73037	73470.5	80705.5	74409.4	75167.1	75139.5	--
MW0152206	Leu-Ala-Pro-Leu-Glu	C25H43N5O8	542.321	541.311	8.2723	Amino acid and Its metabolomics	Small Peptide	MS2-Search-DB	0.6913	rp	-	-	-	-	-	7.03789e+06	7.06031e+06	7.09971e+06	7.20724e+06	6.89372e+06	7.5581e+06	7.21336e+06	7.21329e+06	7.20515e+06	--
MW0152200	Leu-Ala-His-Tyr-Asn	C28H40N8O8	617.313	616.297	9.1925	Amino acid and Its metabolomics	Small Peptide	MS2-Search-DB	0.532	rp	-	-	-	-	-	96875.9	79457.8	86007.6	79874.3	71653.3	72059.2	88471.6	88651.9	86394.6	--
MW0054306	Lentialexin	C8H8O	121.064	120.058	13.6331	Alcohol and amines	Alcohols	MS1	0.7188	rp	-	HMDB0038997	15503524	-	-	1626.99	1419.26	2214.72	5629.01	5790.93	2696.88	1509.1	1642.74	1676.25	--
MW0152151	Laurencione diacetate	C9H12O5	223.063	200.069	11.4426	Aldehyde,Ketones,Esters	Ketones	MS2-Search-DB	0.527	rp	-	-	-	-	-	2660.37	8540.81	3014.65	3260.49	22590.9	1380.47	20111.1	19332	19645.7	--
MW0054272	Lanost-8-ene-2,3,12,21,24,25-hexol	C30H52O6	285.169	508.376	9.5242	Alcohol and amines	Alcohols	MS1	0.6453	rp	-	HMDB0035853	14506473	-	-	3637.68	3184.14	2541.74	2760.61	3361.66	2147.23	3205.71	3388.75	2964.84	--
MW0152102	Laminin Penta Peptide, amide	C26H43N9O7	290.159	593.328	5.3316	Amino acid and Its metabolomics	polypeptide	MS1	0.689	rp	-	-	-	-	-	174882	80287.4	114528	119860	180659	89553.2	63059.1	60356.7	50027.8	--
MW0054266	Lagocholic acid	C24H40O5	373.273	408.288	6.1999	Organic acid And Its derivatives	Organic acid And Its derivatives	MS2-MetDNA	0.8378	rp	C04661	-	440427	-	-	8766.61	4862.4	559.94	3792.86	8504.75	2205.19	4858.31	5033.53	4974.13	--
MW0054251	Lactosylceramide(d18:1/12:0)	C42H79NO13	806.567	805.555	9.108	SL	Cer	MS1	0.9741	rp	-	HMDB0004866	20057304	-	-	1.43023e+06	1.29934e+06	2.63406e+06	2.00961e+06	1.98373e+06	3.99871e+06	1.31271e+06	1.19121e+06	494071	--
MEDN1257	LPS(14:0/0:0)	C20H38NO9P	468.234	467.228	8.2592	GP	LPS	MS1	0.9296	rp	-	-	52926277	-	-	117999	119664	122615	117593	120402	137022	119507	120293	119846	--
MEDN1253	LPI(16:2/0:0)	C25H45O12P	607.232	568.265	8.1814	GP	PI	MS1	0.9143	rp	-	-	-	-	-	6251.74	4741.68	4363.85	5265.25	3308.64	5368.63	5762.05	5232.8	5832	--
MEDN0362	LPE(18:1/0:0)	C23H46NO7P	518.25	479.301	8.2285	GP	LPE	MS1	0.5121	rp	-	HMDB0011506	9547071	-	-	9536.62	3873.43	14594.6	8249.31	6487.69	4336.85	7082.73	6851.31	7265.39	--
MEDN0364	LPE(18:0/0:0)	C23H48NO7P	505.308	481.317	9.6761	GP	LPE	MS2-MetDNA	0.9263	rp	-	HMDB0011130	9547068	-	-	36187.3	40142.3	32201.3	39893.6	31162.9	36905.8	37034.2	37100	36212.6	--
MEDP0638	LPE(16:1/0:0)	C21H42NO7P	452.276	451.27	7.8413	GP	LPE	MS2-Search-Local	0.7231	rp	-	HMDB0011504	52925129	-	-	14250.2	17299.9	12804.1	15049.1	11763.2	22710.8	14738.2	14582.6	14576.2	--
MEDL00391	LPE(16:0/0:0)	C21H44NO7P	454.291	453.286	8.5611	GP	LPE	MS2-Search-Local	0.8656	rp	-	-	9547069	-	-	479907	513696	435856	517856	468581	550730	516512	516465	519116	--
MEDN1287	LPE(0:0/16:1)	C21H42NO7P	474.264	451.27	7.8266	GP	LPE	MS1	0.6921	rp	-	-	53480923	-	-	14064.5	9346.94	7528.95	9788.15	6767.74	12107.3	8160.46	8435.13	8792.34	--
MEDN1285	LPE(0:0/16:0)	C21H44NO7P	454.291	453.286	8.8307	GP	LPE	MS1	0.9219	rp	-	-	53480922	-	-	128447	131250	120703	129234	128802	135675	127658	128712	127399	--
MEDP1325	LPC(22:6/0:0)	C30H51NO7P	568.339	568.34	8.2441	GP	LPC	MS2-Search-Local	0.695	rp	-	-	10415542	-	-	8.50977e+06	8.94173e+06	9.29958e+06	9.30016e+06	9.21331e+06	8.2625e+06	9.19442e+06	9.2077e+06	9.20899e+06	--
MEDP1322	LPC(22:5/0:0)	C30H53NO7P	570.344	570.356	8.2441	GP	LPC	MS2-Search-Local	0.7653	rp	-	-	53480475	-	-	565816	596156	601320	637267	628548	598535	620415	621384	620424	--
MEDP1334	LPC(20:4/0:0)	C28H51NO7P	527.294	544.34	8.1973	GP	LPC	MS2-Search-Local	0.7157	rp	-	-	53480469	-	-	479815	447439	374165	323805	301052	478774	406207	406209	406473	--
MEDP1332	LPC(20:3/0:0)	C28H53NO7P	546.353	546.356	8.6515	GP	LPC	MS2-Search-Local	0.7127	rp	-	-	-	-	-	2.44623e+06	2.9912e+06	1.43844e+06	1.57501e+06	3.36273e+06	3.63837e+06	2.91718e+06	2.90251e+06	2.87004e+06	--
MEDP1328	LPC(20:2/0:0)	C28H55NO7P	548.359	548.372	8.6588	GP	LPC	MS2-Search-Local	0.8196	rp	-	HMDB0010392	52924053	-	-	90291.4	121074	111417	111155	89724.2	101935	107327	107729	106284	--
MEDP1326	LPC(20:1/0:0)	C28H57NO7P	550.376	550.387	9.2223	GP	LPC	MS2-Search-Local	0.5741	rp	-	HMDB0010391	52924051	-	-	21368.9	23487.8	25004.8	21024	19363.5	27923.9	23015.1	22889.9	23012.5	--
MEDP1345	LPC(18:3/0:0)	C26H49NO7P	518.322	518.325	6.4876	GP	LPC	MS2-Search-Local	0.6443	rp	-	HMDB0010387	24779469	-	-	46536.6	51898.5	34809.7	62098.6	35615.9	82342.8	43049.4	44605.8	41394.9	--
MEDP1337	LPC(18:0/0:0)	C26H54NO7P	569.339	523.364	8.6972	GP	LPC	MS2-MetDNA	0.989	rp	-	HMDB0010384	497299	-	-	72801	111587	99080.2	106624	113431	118923	107014	107323	106454	--
MEDP1348	LPC(16:1/0:0)	C24H49NO7P	494.323	494.325	7.9029	GP	LPC	MS2-Search-Local	0.8179	rp	-	HMDB0010383	24779461	-	-	1.6456e+06	1.42007e+06	1.33668e+06	1.36555e+06	1.05566e+06	1.66292e+06	1.45274e+06	1.44972e+06	1.45466e+06	--
MEDP0494	LPC(15:0/0:0)	C23H48NO7P	482.315	481.317	8.3332	GP	LPC	MS2-Search-Local	0.8894	rp	-	HMDB0010381	24779458	-	-	366306	357849	345494	298424	168780	309633	176382	177407	161829	--
MEDP1180	LPC(14:0/0:0)	C22H46NO7P	470.315	467.301	7.5764	GL	MG	MS2-MetDNA	0.971	rp	-	-	460604	-	-	13586.2	13714	15101	10671.6	9037.05	11881.7	12399.1	12234.9	12334.7	--
MEDP1318	LPC(0:0/22:4)	C30H55NO7P	572.368	572.372	9.0591	GP	LPC	MS2-Search-Local	0.6319	rp	-	-	-	-	-	61674.4	73598.4	68374.6	69432	133740	82540.3	73061.7	73081.2	73396.4	--
MEDP1330	LPC(0:0/20:2)	C28H55NO7P	548.358	548.372	9.5263	GP	LPC	MS2-Search-Local	0.7831	rp	-	-	-	-	-	124227	122342	108379	138682	104931	26379.8	122609	122350	121076	--
MEDP1343	LPC(0:0/18:3)	C26H49NO7P	518.322	518.325	7.8108	GP	LPC	MS2-Search-Local	0.7511	rp	-	-	-	-	-	463108	414485	413147	426416	423921	538100	446567	446821	445317	--
MEDP1346	LPC(0:0/16:0)	C24H50NO7P	518.321	495.332	8.8704	GP	LPC	MS1	0.9749	rp	-	-	-	-	-	5.5142e+06	4.63459e+06	4.87543e+06	5.11568e+06	4.48156e+06	4.66101e+06	4.94758e+06	4.95986e+06	4.94576e+06	--
MW0152684	L-Iduronate 2-sulfate	C6H10O10S	422.99	274	1.108	Others	Others	MS1	0.7178	rp	C03126	-	439915	-	-	4090.14	5387.55	5295.5	5681	2906.89	3666.69	4862.83	4752.63	4861.44	--
MW0054338	L-Glutarylcarnitine	C12H21NO6	276.144	275.137	2.5138	Amino acid and Its metabolomics	Amino acids	MS1	0.993	rp	-	-	134821688	-	-	8.77458e+07	647813	1.37131e+08	8.12543e+07	5.12369e+07	1.61169e+06	4.56593e+07	5.02712e+07	8.57191e+06	--
MW0152165	L-Cladinose	C8H16O4	276.144	176.105	4.7033	Carbohydrates and Its metabolites	Sugars	MS1	0.6463	rp	C11917	-	5460588	-	-	8.3133e+06	2.10259e+07	2.12613e+07	2.38118e+07	2.19085e+06	2.34929e+07	1.73445e+07	1.68431e+07	1.79978e+07	--
MW0138728	Kuwanon Y	C34H30O9	689.154	582.189	0.632	Benzene and substituted derivatives	Phenolic acids	MS1	0.9993	rp	-	HMDB0033296	14334307	-	-	4605.87	5227.48	4126.35	2878.46	6813.16	4949.31	6725.68	6357.92	6429.55	--
MW0151990	Kalkitoxin thioamide alcohol	C21H40N2O2S	385.291	384.281	10.1316	Amino acid and Its metabolomics	Small Peptide	MS2-Search-DB	0.7202	rp	-	-	-	-	-	28565.3	28669.2	42909.1	30777.1	31030.2	27620.8	35494	33679.3	35258.8	--
MW0151924	Juvenile hormone I acid;(2E,6E,10R,11S)-10,11-Epoxy-7-ethyl-3,11-dimethyl-2,6-tridecadienoate	C17H28O3	264.203	280.204	7.9405	Hormones and hormone related compounds	Hormones and hormone related compounds	MS2-MetDNA	0.9401	rp	C20992	-	87975091	-	-	6922.07	5977.19	6248.5	6967.74	5776.9	8226.33	6792.83	6752.51	6660.35	--
MW0151970	JWH 309	C30H27NO	418.219	417.209	7.6052	Aldehyde,Ketones,Esters	Esters	MS2-Search-DB	0.5825	rp	-	-	-	-	-	27818	14116.1	18710.4	18131.6	20423.1	15419.2	19946.5	19948.1	19858.1	--
MW0151738	Inosine 5'-tetraphosphate	C10H16N4O17P4	626.913	587.946	9.4016	Organic acid And Its derivatives	Phosphoric acids	MS1	0.7056	rp	C03614	-	135398694	-	-	2437.59	1692.04	2347.21	1590.85	2340.36	1583.72	2423.46	2363.9	2304.74	ko00230,ko01100
MW0169295	Indole-3-acetonitrile	C10H8N2	203.08	156.069	2.0927	Heterocyclic compounds	Indole and Its derivatives	MS2-Search-Local	0.7034	rp	C02938	-	-	-	-	12752.1	19.1	15348.1	17521.5	87.18	82.67	12724.1	12433	366.27	ko00380,ko01100
MW0114622	Indole-3-acetic-acid-O-glucuronide	C16H17NO8	458.035	351.095	1.635	Organic acid And Its derivatives	Organic acid And Its derivatives	MS1	0.6196	rp	-	HMDB0060001	124202110	-	-	396.07	459.08	4455	627.16	2604.32	1650.5	2277.37	2236.79	2257.3	--
MW0151629	Ile-Tyr-Lys-Ile-Arg	C33H57N9O7	692.45	691.438	9.2992	Amino acid and Its metabolomics	Small Peptide	MS2-Search-DB	0.5882	rp	-	-	-	-	-	18491.5	18040.8	16565.2	16224.8	18479.4	15755.5	16666.9	16690.2	16690.3	--
MW0151588	Ile-Ser-Val-Asp	C18H32N4O8	455.213	432.222	10.7221	Amino acid and Its metabolomics	Small Peptide	MS1	0.8974	rp	-	-	-	-	-	32023.4	39539.7	34620	38102.6	33747.6	29667.1	40040.7	39733.5	39119.4	--
MW0151552	Ile-Phe-Val	C20H31N3O4	400.221	377.231	6.9039	Amino acid and Its metabolomics	Small Peptide	MS1	0.7223	rp	-	-	-	-	-	6321.58	5722.35	4561.72	4199.7	5082.22	4601.12	5661.89	5541.52	5058.83	--
MW0151493	Ile-Leu-Leu-Gly-Ala	C23H43N5O6	508.302	485.321	8.6364	Amino acid and Its metabolomics	Small Peptide	MS2-Search-DB	0.5646	rp	-	-	-	-	-	81788.6	76319.8	72152.9	79720.2	84222.5	85560.2	80844.2	81137.9	81142.2	--
MW0107445	Ile-Ile-Lys	C18H36N4O4	411.244	372.274	10.3533	Amino acid and Its metabolomics	Small Peptide	MS1	0.9227	rp	-	-	-	-	-	3.41872e+06	2.86342e+06	3.51931e+06	3.16627e+06	3.6536e+06	3.11829e+06	72515.4	66886.2	71893.5	--
MW0151463	Ile-His-Val-Leu-Glu	C28H47N7O8	648.321	609.349	8.2881	Amino acid and Its metabolomics	Small Peptide	MS1	0.8488	rp	-	-	-	-	-	20555.5	22571.6	19830.7	26651.4	16099.3	19828.7	21495.5	20582.3	20951.9	--
MW0151445	Ile-His-Arg-Arg	C24H44N12O5	581.364	580.356	9.1321	Amino acid and Its metabolomics	Small Peptide	MS2-Search-DB	0.7252	rp	-	-	-	-	-	28717.3	29628.2	28138.9	28148.6	31108.5	26759.3	33668.6	33090.9	33704	--
MW0151420	Ile-Glu-Leu-Lys	C23H43N5O7	771.965	501.316	8.6287	Amino acid and Its metabolomics	Small Peptide	MS1	0.6116	rp	-	-	-	-	-	9156.27	5738.63	3020.68	6557.54	3722.02	6681.41	6690.06	6728.65	6332.62	--
MW0107434	Ile-Gln	C11H21N3O4	536.332	259.153	8.2573	Amino acid and Its metabolomics	Small Peptide	MS2-Search-DB	0.5441	rp	-	-	-	-	-	79707.3	88611	87429	66700.8	88712.1	75809.9	76274.7	76239.1	74722.7	--
MW0107431	Ile-Asp-Lys	C16H30N4O6	416.249	374.216	2.9209	Amino acid and Its metabolomics	Small Peptide	MS2-Search-DB	0.5276	rp	-	-	-	-	-	10749.8	9890.56	6794.61	11830.6	9466.49	10082.8	10469.1	10554.8	10435.2	--
MW0107428	Ile-Asn	C10H19N3O4	508.28	245.138	8.1987	Amino acid and Its metabolomics	Small Peptide	MS2-Search-DB	0.5106	rp	-	-	-	-	-	55102.8	51930.4	37296	31319.2	33703.1	52901.3	46985.3	46888.7	46979.9	--
MADN0652	Hyp-Ile	C11H20N2O4	245.149	244.142	1.2794	Amino acid and Its metabolomics	Small Peptide	MS2-Search-Local	0.6035	rp	-	-	-	-	-	6597.73	7399.45	7492.58	8000.49	4495.1	5478.38	7893.4	8010.54	8016.42	--
MW0124352	Hydroxymethyl indol-3-yl ketone	C10H9NO2	176.07	175.063	2.3237	Aldehyde,Ketones,Esters	Ketones	MS2-MetDNA	0.8871	rp	-	HMDB0038628	200631	-	-	166.13	1888.27	416.26	131.27	1246.95	1820.33	414.61	442.49	1275.56	--
MW0107386	Hydroxydestruxin B	C30H51N5O8	648.347	609.374	10.7249	Aldehyde,Ketones,Esters	Esters	MS1	0.632	rp	-	HMDB0040135	101055478	-	-	11782.6	13263.5	13971.9	12512	9017.42	8028.53	11921.5	11534.9	11460.5	--
MW0151195	Holyrine A	C26H24N4O3	463.175	440.185	5.5898	Heterocyclic compounds	Heterocyclic compounds	MS1	0.6883	rp	C21127	-	10503251	-	-	1941.96	962.22	1090.7	781.59	2285.11	1860.77	1368.98	1310.58	1272.17	ko01100
MW0151209	HoPhe-Ala-OH	C18H18N2O6	359.124	358.116	4.1916	Aldehyde,Ketones,Esters	Esters	MS1	0.7189	rp	-	-	-	-	-	2340.59	1902.87	1781.71	646.83	1614.51	353.63	1400.73	1383.72	1397.26	--
MW0151054	His-Phe-Tyr-Asp	C28H32N6O8	603.22	580.228	10.999	Amino acid and Its metabolomics	Small Peptide	MS1	0.9268	rp	-	-	-	-	-	6255.76	11498.4	778.19	5935.36	12010.6	4182.21	6395.52	6381.97	6453.84	--
MW0107269	His-Phe-Arg	C21H30N8O4	459.247	458.239	8.6376	Amino acid and Its metabolomics	Small Peptide	MS2-Search-DB	0.7614	rp	-	-	-	-	-	79555.7	74475.7	101558	86724.7	66239.9	92673.1	77829.6	77805.6	77127.5	--
MW0107268	His-Phe	C15H18N4O3	303.146	302.138	9.4962	Amino acid and Its metabolomics	Small Peptide	MS2-Search-DB	0.7364	rp	-	-	-	-	-	45635.3	49391.3	46524.1	44445	57566.5	44289.2	48749.3	48709.8	48319.6	--
MW0151168	His-Nap-OH	C25H22N4O6	475.155	474.154	6.4421	Amino acid and Its metabolomics	Small Peptide	MS2-Search-DB	0.594	rp	-	-	-	-	-	4756.71	5357.58	5490.95	4632.39	5643.83	5587.08	5059.09	5138.17	5089.04	--
MW0151021	His-Lys-Val	C17H30N6O4	382.229	382.233	6.6907	Amino acid and Its metabolomics	Small Peptide	MS2-Search-DB	0.5657	rp	-	-	-	-	-	2943.69	2632.46	4072.43	3294.59	3209.79	3444.23	2987.68	3307.86	3225.87	--
MW0151004	His-Leu-Val-Leu-Arg	C29H52N10O6	637.416	636.407	8.258	Amino acid and Its metabolomics	Small Peptide	MS1	0.9317	rp	-	-	-	-	-	28102	26660.9	20842.7	26295.8	29021.2	30529.5	27208.1	27615.2	27229.8	--
MW0151003	His-Leu-Tyr-Lys	C27H41N7O6	560.331	559.312	9.7666	Amino acid and Its metabolomics	Small Peptide	MS2-Search-DB	0.5218	rp	-	-	-	-	-	51568.1	40393.6	44601	55079.1	53150.2	44915.5	57138.8	56929	56699.7	--
MW0150931	His-Glu-Tyr-Lys	C26H37N7O8	576.278	575.27	8.7255	Amino acid and Its metabolomics	Small Peptide	MS2-Search-DB	0.6187	rp	-	-	-	-	-	80095.6	77283.4	78921.8	81793.8	81428.9	51981.3	73297	71093.9	70750.7	--
MW0107251	His-Gln-Arg	C17H29N9O5	440.24	439.229	8.8856	Amino acid and Its metabolomics	Small Peptide	MS2-Search-DB	0.6385	rp	-	-	-	-	-	9932.22	13947.2	11185.8	11908.9	11424.6	12534.4	12111.5	12087.5	11741.4	--
MW0150824	His-Ala-Phe-Lys	C24H35N7O5	502.279	501.27	7.6055	Amino acid and Its metabolomics	Small Peptide	MS2-Search-DB	0.6077	rp	-	-	-	-	-	32370.9	31497.5	41160.7	37094.5	41733.4	39916.4	36181.7	38421.6	38161.7	--
MW0138395	Hibiscitrin	C21H20O14	469.088	496.085	0.6242	Heterocyclic compounds	Heterocyclic compounds	MS1	0.6463	rp	-	HMDB0029678	15559736	-	-	2882.23	1108.6	816.82	4895.25	3066.51	2747.72	1617.11	1758.57	1731.35	--
MW0114586	Heptapropylene glycol	C21H44O8	447.291	424.304	5.8568	Alcohol and amines	Alcohols	MS1	0.6172	rp	-	-	12827211	-	-	161.4	98.81	217.95	268.15	236.31	321.3	849.3	827.09	847.69	--
MW0150753	Hepoxilin B3;(5Z,8Z,14Z)-(11S,12S)-11,12-Epoxy-10-hydroxyeicosa-5,8,14-trienoic acid;(5Z,8Z,14Z)-(11S,12S)-11,12-Epoxy-10-hydroxyicosa-5,8,14-trienoic acid	C20H32O4	359.219	336.23	8.3643	FA	Oxidized lipids	MS2-MetDNA	0.7244	rp	C14810	HMDB0004690	16759353	-	-	37633	32554.1	42333	36724.6	47930.9	19454.5	29660.5	31538.5	31226.2	ko00590
MW0053825	Hebevinoside VIII	C47H74O15	851.507	878.503	0.6625	Aldehyde,Ketones,Esters	Esters	MS1	0.5208	rp	-	HMDB0034598	101608647	-	-	38434.4	38285.9	36904	36591.8	38439.9	34385.9	35769.1	35640.7	35407.7	--
MW0053822	Hebevinoside V	C46H74O14	881.48	850.508	0.6928	Aldehyde,Ketones,Esters	Esters	MS1	0.547	rp	-	HMDB0035981	180965	-	-	4224.86	709.83	199.37	642.53	8988.17	10659.9	3013.62	3771.33	3432.7	--
MW0053769	Goshonoside F2	C26H44O8	449.286	484.304	9.1925	Benzene and substituted derivatives	Benzene and substituted derivatives	MS2-Search-DB	0.6268	rp	-	HMDB0038540	13855763	-	-	14855.1	15970.9	14673.5	16169.1	17907.6	13070.5	20294.4	20075.5	20245.3	--
MW0053736	Glyceryl 5-hydroxydecanoate	C13H26O5	301.14	262.178	2.6564	GL	MG	MS1	0.7485	rp	-	HMDB0032297	5463954	-	-	20636.2	24715.3	17155.2	44534.6	11067.5	21835.3	16031.1	16366.5	16421.8	--
MW0053733	Glycerophospho-N-oleoylethanolamine	C23H46NO7P	462.295	479.301	8.8605	GP	PE	MS2-Search-DB	0.5814	rp	-	-	16123469	-	-	19398.1	23044.5	18159.2	21958.1	16893.1	21930.5	20125	19893.2	19882.3	--
MW0053728	Glycerol tritridecanoate	C42H80O6	703.572	680.596	9.6464	GL	TG	MS1	0.749	rp	-	HMDB0031110	117811	-	-	331393	389287	179484	397993	99979.2	119284	324355	328100	318042	--
MW0150490	Gly-Thr-Gly-Glu-Ser	C16H27N5O10	450.182	449.176	9.1195	Amino acid and Its metabolomics	Small Peptide	MS2-Search-DB	0.5904	rp	-	-	-	-	-	56637.7	58147.6	52415.3	64683.6	51074.3	52212.5	59289.1	58872.1	57600.8	--
MW0150455	Gly-Phe-Leu-Leu-Val	C28H45N5O6	548.343	547.337	4.1892	Amino acid and Its metabolomics	Small Peptide	MS1	0.6659	rp	-	-	-	-	-	2312.9	1122.53	2854.33	33.44	209.71	331.3	524.1	570.4	477.34	--
MW0150432	Gly-Lys-Val-Lys-Lys	C25H50N8O6	576.408	558.385	9.1321	Amino acid and Its metabolomics	Small Peptide	MS2-Search-DB	0.576	rp	-	-	-	-	-	58204.4	57296.7	57144.2	56062.5	60542.8	53135.8	64009.4	64367.9	63756.1	--
MW0150409	Gly-Leu-Ser-Pro-Lys	C22H40N6O7	501.293	500.296	10.4033	Amino acid and Its metabolomics	Small Peptide	MS2-Search-DB	0.6328	rp	-	-	-	-	-	13240	10964.3	11920.8	11844.5	10295.7	11392.8	11428.1	11394.6	11138.5	--
MW0150401	Gly-Leu-Asp-Val-Trp	C28H40N6O8	633.253	588.291	6.598	Amino acid and Its metabolomics	Small Peptide	MS2-Search-DB	0.5428	rp	-	-	-	-	-	12733.3	22071.2	25843.2	4004.1	18563.1	8352.24	16269.7	16059	16211.8	--
MW0150400	Gly-Leu-Asp	C12H21N3O6	624.312	303.143	7.8191	Amino acid and Its metabolomics	Small Peptide	MS2-Search-DB	0.5309	rp	-	-	-	-	-	4224.19	4088.4	4794.85	4953.17	5404.63	3548.4	4646.78	4638.88	4531.49	--
MW0107073	Gly-Ile-Lys	C14H28N4O4	281.195	316.211	3.7369	Amino acid and Its metabolomics	Small Peptide	MS2-Search-DB	0.5098	rp	-	-	-	-	-	17826.1	13012.7	16888.9	13331.7	24625.8	23389	21508.3	32550.8	32197.8	--
MW0150383	Gly-Ile-Asp-Lys-Phe	C27H42N6O8	601.281	578.306	7.9039	Amino acid and Its metabolomics	Small Peptide	MS1	0.5631	rp	-	-	-	-	-	61601.4	53720.7	46977.5	46937.8	36700.4	57035.6	54542.8	54255	54249.7	--
MW0150380	Gly-His-Val	C13H21N5O4	467.74	311.159	2.3281	Amino acid and Its metabolomics	Small Peptide	MS1	0.5788	rp	-	-	-	-	-	1261.17	1540.79	924.5	2162.43	1421.24	1532.91	1655.52	1610.22	1659.72	--
MW0150377	Gly-His-Ser	C11H17N5O5	322.106	299.123	1.2276	Amino acid and Its metabolomics	Small Peptide	MS1	0.6895	rp	-	-	-	-	-	9884.71	9940.18	7245.29	5157.2	7604.79	5774.73	7887.5	7887.66	7846.61	--
MW0150334	Gly-Cys-Asp	C9H15N3O6S1	276.065	293.068	1.5916	Amino acid and Its metabolomics	Small Peptide	MS2-Search-DB	0.5393	rp	-	-	-	-	-	35994.6	34638.7	39867.7	137292	17092.8	18722.2	52570.4	44664.8	47323.2	--
MW0150311	Gly-Arg-Val-Arg-Leu	C25H49N11O6	600.399	599.387	9.9485	Amino acid and Its metabolomics	Small Peptide	MS2-Search-DB	0.5464	rp	-	-	-	-	-	2036.02	3203.4	2761.27	2781.18	2212.87	3373.18	3068.77	2988.98	2887.53	--
MW0150310	Gly-Arg-Val	C13H26N6O4	331.208	330.202	4.6897	Amino acid and Its metabolomics	Small Peptide	MS2-Search-DB	0.7403	rp	-	-	-	-	-	5855.34	4579.93	5008.43	4623.93	5055.79	4387.69	11896.4	11898.6	11818.3	--
MW0150548	Gly-Arg-Gly-Asp-Ser-Pro-Cys	C25H42N10O11S	797.252	690.275	8.0827	Amino acid and Its metabolomics	Small Peptide	MS1	0.641	rp	-	-	-	-	-	19457.4	17919.8	15859.3	18789.9	18044.3	16769.2	20471.1	20246.1	20438.3	--
MW0150294	Gly-Arg-Ala	C11H22N6O4	303.177	302.17	3.6312	Amino acid and Its metabolomics	Small Peptide	MS2-Search-DB	0.7978	rp	-	-	-	-	-	8499.58	7308.01	8495.61	7667.71	7381.45	8272.2	19807.7	19903.2	19852.4	--
MW0053666	Glucosyl passiflorate	C37H60O12	679.416	696.409	10.8927	Aldehyde,Ketones,Esters	Esters	MS2-Insilico	0.5754	rp	-	HMDB0038141	92023814	-	-	6217.44	6669.98	2670.31	4431.67	3600.13	480.54	4948.09	4921.79	4596.99	--
MW0150193	Glu-Tyr-Ile-Glu	C25H36N4O10	553.254	552.243	10.933	Amino acid and Its metabolomics	Small Peptide	MS2-Search-DB	0.6418	rp	-	-	-	-	-	4203.69	3130.17	3360.06	2500.26	3123.99	817.37	3484.85	3465.16	3378.68	--
MW0150113	Glu-Phe-Thr-Pro-Ala	C26H37N5O9	564.268	563.259	6.7971	Amino acid and Its metabolomics	Small Peptide	MS2-Search-DB	0.5936	rp	-	-	-	-	-	13518	16230.5	10209.8	19676.4	13132.3	33064.9	18050.5	18066.7	17994.2	--
MW0150085	Glu-Lys-Tyr-Ser-Asn	C27H41N7O11	640.288	639.286	5.8025	Amino acid and Its metabolomics	Small Peptide	MS2-Search-DB	0.7085	rp	-	-	-	-	-	8945.51	12178.9	11793.6	1116.87	5962.87	4913.13	8942.03	8735.79	8854.63	--
MW0150055	Glu-Leu-Ile-Leu-Ser	C26H47N5O9	574.332	573.337	10.7607	Amino acid and Its metabolomics	Small Peptide	MS2-Search-DB	0.602	rp	-	-	-	-	-	3840.75	2466.15	1750.46	1867.69	1176.22	1576.8	2816.71	2649.07	2578.05	--
MW0106906	Glu-Ile	C11H20N2O5	243.133	260.137	5.0248	Amino acid and Its metabolomics	Small Peptide	MS2-Search-DB	0.773	rp	-	-	-	-	-	161564	171892	167037	170127	168503	172297	172439	173263	172452	--
MW0150014	Glu-Gly-Lys-Tyr-Glu	C27H40N6O11	625.282	624.275	7.8112	Amino acid and Its metabolomics	Small Peptide	MS2-Search-DB	0.5448	rp	-	-	-	-	-	14711.7	14023.6	14923.2	15431.7	10793.5	19137.5	17454.8	17198.1	17440.5	--
MW0150005	Glu-Glu-Val-Leu-Ile	C27H47N5O10	574.309	601.332	8.2723	Amino acid and Its metabolomics	Small Peptide	MS1	0.9338	rp	-	-	-	-	-	42006.1	49830.6	46094.1	44582.2	48199.2	49893.8	46293.4	46597.3	46943.7	--
MEDP1611	Glu-Gln	C10H17N3O6	275.114	275.112	2.1658	Amino acid and Its metabolomics	Amino acid and Its metabolomics	MS2-Search-DB	0.5857	rp	C05283	-	10171586	-	-	563.08	1324.35	649.87	945.47	819.82	710.39	3360.9	3429.82	3313.23	--
MW0149933	Glu-Asn-Lys-Asp	C19H32N6O10	505.223	504.218	1.4365	Amino acid and Its metabolomics	Small Peptide	MS2-Search-DB	0.6545	rp	-	-	-	-	-	29736.8	26024.4	32791.4	49638.2	41500.2	40617.5	40272.5	41321.8	41206.2	--
MW0149931	Glu-Asn-Ile-Ile-Asp	C25H42N6O11	603.297	602.291	8.741	Amino acid and Its metabolomics	Small Peptide	MS2-Search-DB	0.6036	rp	-	-	-	-	-	763989	1.14031e+06	1.14031e+06	1.1591e+06	1.09465e+06	598825	1.03895e+06	996042	985671	--
MW0149772	Gln-Phe-Asp	C18H24N4O7	409.174	408.164	7.4683	Amino acid and Its metabolomics	Small Peptide	MS2-Search-DB	0.7458	rp	-	-	-	-	-	2748.7	7500.11	12728.1	1456.77	987.93	1466.33	4950.38	4937.11	4785.67	--
MW0149673	Gln-Gln-Trp	C21H28N6O6	483.198	460.207	6.9499	Amino acid and Its metabolomics	Small Peptide	MS1	0.7001	rp	-	-	-	-	-	3496.46	2286.39	2372.93	2930.63	2775.25	2537.65	2701.62	2835.88	2664.05	--
MW0149665	Gln-Gln-Gln-Glu-Gln	C25H41N9O12	660.292	659.288	10.4033	Amino acid and Its metabolomics	Small Peptide	MS2-Search-DB	0.6148	rp	-	-	-	-	-	43985.4	41976.3	46449	46174.1	44544.2	43805.7	45619.4	45494.6	44727.5	--
MW0149618	Gln-Ala-Tyr	C17H24N4O6	381.18	380.17	9.1241	Amino acid and Its metabolomics	Small Peptide	MS2-Search-DB	0.5875	rp	-	-	-	-	-	14655	16683.9	13912.8	19113.1	15015.5	16536.8	17870.4	17471.3	17776	--
MW0149609	Gln-Ala-Gln-Ile-Glu	C24H41N7O10	588.304	587.292	7.8573	Amino acid and Its metabolomics	Small Peptide	MS2-Search-DB	0.6594	rp	-	-	-	-	-	10514.1	9552.29	11946.3	10807	12721.5	10800.1	10657.1	10529	10541.4	--
MW0053460	Ganoderol A	C30H46O2	421.35	438.35	10.7037	Alcohol and amines	Alcohols	MS2-Insilico	0.5522	rp	-	HMDB0035728	13934284	-	-	19328.5	16499	24594.5	20730.7	15864.4	23532.3	19786	19422	19763.6	--
MW0010127	Gadolinium	Gd	158.937	157.924	1.6216	Heterocyclic compounds	Heterocyclic compounds	MS1	0.5183	rp	-	HMDB0041899	-	-	-	223298	352111	67910.4	191286	72055.2	70240.4	171409	169869	124165	--
MW0007227	Fusaroskyrin	C32H22O12	581.111	598.111	11.4557	Benzene and substituted derivatives	Benzene and substituted derivatives	MS2-Insilico	0.5186	rp	-	HMDB0034314	102146096	-	-	1546.7	68.32	34.11	44.81	1759.54	1728.14	3978.48	3935.11	3980.19	--
MW0114476	Formyl-5-hydroxykynurenamine	C10H12N2O3	370.049	208.085	1.3099	Alcohol and amines	Amines	MS1	0.6027	rp	C05647	HMDB0012948	440743	-	-	2377.01	3091.46	2921.41	2202.35	1071.4	2826.93	2559.72	2462.03	2582.13	ko00380
MW0106710	Foetidin	C20H28O4	355.183	332.199	10.554	Heterocyclic compounds	Heterocyclic compounds	MS2-Search-DB	0.5782	rp	-	HMDB0033271	15945065	-	-	10706	10070.9	9946.1	8300.32	8327.61	8807.53	11381.8	11071	11313.2	--
MW0007154	Flavidulol C	C34H42O4	515.312	514.308	8.6363	Benzene and substituted derivatives	Phenolics	MS2-Insilico	0.6008	rp	-	HMDB0039150	131752564	-	-	9514.09	5322.64	9131.95	5015.73	5921.89	8513.89	7933.59	7602.02	7306.58	--
MW0138159	Feruloylagmatine	C15H22N4O3	330.162	306.169	10.163	Heterocyclic compounds	Heterocyclic compounds	MS2-MetDNA	0.978	rp	C18325	HMDB0037107	46173376	-	-	5536.27	5154.25	5101.74	4298.48	7206.27	4145.07	4805.07	4851.42	4787.59	ko00330,ko01100
ZINC5158566	Ferulenol	C24H30O3	755.424	366.219	9.0399	Alcohol and amines	Alcohols	MS1	0.616	rp	-	-	54679300	-	-	1080.99	3021.21	1474.15	3502.77	1852	2400.53	2309.63	1897.6	2119.08	--
MW0138149	Ferocaulidin	C24H28O5	397.2	396.194	7.6055	Heterocyclic compounds	Heterocyclic compounds	MS2-Search-DB	0.6018	rp	-	HMDB0039042	3725594	-	-	55532.4	29721.7	38874.4	33719.5	43514.1	34661.4	41755.3	41847.1	41754.6	--
MW0052887	Fasciculic acid A	C36H60O8	620.434	620.429	9.117	Organic acid And Its derivatives	Organic acid And Its derivatives	MS2-Insilico	0.5085	rp	-	HMDB0036439	196810	-	-	57355.5	61328.8	58063.3	56921.2	64995	52973.6	65253.5	65119.7	65176.9	--
MEDP1457	FFA(24:8)	C24H30O3	367.224	366.219	9.0412	FA	FFA	MS2-Search-Local	0.8309	rp	-	-	-	-	-	418852	562890	391292	606670	454877	571990	540257	540667	532524	--
MEDP1458	FFA(22:7)	C22H30O2	327.231	326.225	9.0373	FA	FFA	MS2-Search-Local	0.7376	rp	-	-	-	-	-	920420	1.24406e+06	868780	1.3714e+06	1.03588e+06	1.38684e+06	1.19819e+06	1.19209e+06	1.19833e+06	--
MEDP1463	FFA(20:6)	C20H28O2	301.215	300.209	8.5764	FA	FFA	MS2-Search-Local	0.7351	rp	-	-	-	-	-	122024	174779	110916	229762	147193	198789	170557	170657	170446	--
MW0149060	Ethylnitronate	C2H4NO2	150.061	74.0242	1.7175	Heterocyclic compounds	Heterocyclic compounds	MS2-MetDNA	0.8525	rp	C18091	-	5748355	-	-	3313.84	4385.4	3789.41	3762.61	4379.13	3298.73	3624.2	3604.66	3620.6	--
MW0124063	Ethylmethylmaleimide	C7H9NO2	140.067	139.063	8.5307	Alcohol and amines	Amines	MS1	0.7097	rp	-	-	29995	-	-	15642.3	15370.9	15937.6	16140	15518.3	13300.5	15015.5	14748.1	14728.4	--
MW0127480	Ethyl methyl sulfide	C3H8S	77.0379	76.0347	1.7175	Others	Others	MS2-Insilico	0.5542	rp	-	HMDB0031238	12230	-	-	6999.36	7269.91	7788.03	6880.89	7362.79	6566.82	7793.4	7723	7737.33	--
MW0052730	Ethyl isovalerate	C7H14O2	95.0848	130.099	11.7158	Aldehyde,Ketones,Esters	Esters	MS2-Search-DB	0.5749	rp	C12290	HMDB0030028	7945	-	-	4671.21	5782.76	6463.76	11117.4	16652.7	7399.77	7444.92	6691.14	7293.84	--
ZINC14592021	Ethyl 15-methyl-hexadecanoate	C19H38O2	299.293	298.287	11.7657	Aldehyde,Ketones,Esters	Esters	MS1	0.6814	rp	-	-	5317250	-	-	10193.4	2617.96	9758.76	23827	9772.91	10658.2	8821.28	9162.89	2988.08	--
MW0149013	Estra-1,3,5(10)-triene-3,6alpha,17beta-triol triacetate	C24H30O6	851.395	414.204	7.6055	Aldehyde,Ketones,Esters	Esters	MS1	0.9858	rp	C15382	-	246576	-	-	49548.6	21299.9	28340.1	25625.4	36511.7	22302.7	31446.6	30928.2	31372.1	--
MW0123853	Erythroskyrin	C26H33NO6	456.236	455.231	7.611	Heterocyclic compounds	Heterocyclic compounds	MS2-Insilico	0.5397	rp	-	HMDB0030464	139032861	-	-	12072.8	9693.48	10591.6	11159	11947.4	10219.4	12604.9	12472.8	12593.9	--
MW0138026	Ecklonialactone A	C18H26O3	291.194	290.188	8.5307	Aldehyde,Ketones,Esters	Ketones	MS2-Search-DB	0.5928	rp	-	-	23428255	-	-	4859.51	4527.95	2999.03	3665.53	3844.41	2210.79	8257.25	8307.87	8296.82	--
MW0106576	Ecgoninium Methyl Ester(1+)	C10H18NO3	185.114	200.129	8.5163	Aldehyde,Ketones,Esters	Esters	MS1	0.9599	rp	-	HMDB0062751	46878490	-	-	485314	453065	531975	758349	491825	426993	484124	482015	477253	--
MW0123776	Dulciol A	C28H32O6	465.233	464.22	9.7666	Heterocyclic compounds	Heterocyclic compounds	MS2-Insilico	0.642	rp	-	HMDB0029990	5324368	-	-	15858	12629.5	14679.2	23499.1	14177.8	15887.7	17299.7	17038.4	17236.6	--
MW0106476	Diphthamide	C13H24N5O3	971.485	298.188	5.6132	Aldehyde,Ketones,Esters	Esters	MS1	0.6866	rp	-	HMDB0060473	5460185	-	-	10635.7	5736.14	2153.19	8237.71	2941.66	5562.02	2118.29	2062.43	2020.54	--
MW0169076	Dimethyl??sulfoxide	C2H6OS	79.0214	78.0139	0.876	Heterocyclic compounds	Heterocyclic compounds	MS2-Search-DB	0.8275	rp	C11143	-	-	-	-	6.88098e+06	6.7249e+06	6.65028e+06	6.71425e+06	6.54574e+06	6.88883e+06	6.41169e+06	6.41186e+06	6.41771e+06	ko00920,ko01100
MW0123675	Dihydrogambogic acid	C38H46O8	631.328	630.319	9.8261	Organic acid And Its derivatives	Organic acid And Its derivatives	MS2-Search-DB	0.5808	rp	-	-	6857793	-	-	653263	795582	593207	666310	416287	564847	579120	578898	572735	--
MW0148496	Dihydroceramide C2	C20H41NO3	344.315	343.309	7.1469	Heterocyclic compounds	Heterocyclic compounds	MS2-Search-DB	0.7205	rp	-	-	-	-	-	27121.2	20217.6	19719.7	23801.8	20437.2	5886.59	19438.2	19168.4	19426	--
MW0006836	Dihydrocelastryl diacetate	C33H44O6	559.309	536.314	8.6365	Benzene and substituted derivatives	Benzene and substituted derivatives	MS1	0.6569	rp	-	-	6708713	-	-	26389	24559.7	38289.7	23712	17569.3	27154.5	26579.6	26390	26367.3	--
MW0127435	Di-2-propenyl tetrasulfide	C6H10S4	232.955	209.966	0.9745	Others	Others	MS1	0.6143	rp	-	HMDB0033202	75552	-	-	1758.53	3536.76	3323.93	2372.77	2274.94	2359.75	2284.96	2199.19	2165.19	--
MW0127431	Di-1-propenyl sulfide	C6H10S	77.013	114.05	1.7175	Others	Others	MS1	0.6553	rp	-	HMDB0040234	5370448	-	-	2437.69	2516.97	2721.04	2431.48	2862.59	2472.68	2468.36	2427.11	2514.16	--
MW0123558	Desacetylcefotaxime	C14H15N5O6S2	414.053	413.046	5.0258	Heterocyclic compounds	Heterocyclic compounds	MS1	0.7278	rp	-	HMDB0041868	9576239	-	-	5721.14	5541.64	5309.79	5536.37	6005.5	5814.05	6096.18	6016.84	6022.59	--
MW0148287	Deoxymiroestrol	C20H22O5	381.109	342.147	9.2196	Alcohol and amines	Alcohols	MS1	0.733	rp	C18164	-	46174063	-	-	7837.37	6733.65	6130.62	5416.34	9312.37	5488.46	6386.77	6397.88	6294.15	--
MW0049213	Demethylphylloquinone	C30H44O2	419.334	436.334	8.2891	Aldehyde,Ketones,Esters	Ketones	MS1	0.6099	rp	C13309	HMDB0004649	11954010	-	-	1.46849e+06	1.45096e+06	1.4741e+06	1.41667e+06	1.43784e+06	1.35399e+06	1.43422e+06	1.43988e+06	1.43597e+06	ko00130,ko01100,ko01240
MW0110977	Dehydrophytosphingosine	C18H37NO3	316.284	315.277	6.3684	SL	SPH	MS2-Insilico	0.6039	rp	-	HMDB0038057	14757419	-	-	17816.3	14968.1	12221.1	14920	13073.3	3027.79	12812.8	13209.2	13000.3	--
MW0137884	Dehydrocarpaine I	C28H48N2O4	477.361	476.361	8.1379	Heterocyclic compounds	Heterocyclic compounds	MS1	0.5648	rp	-	HMDB0030271	131750991	-	-	10951.7	9510.86	10000.2	11212.1	10297.6	10285.5	10832.3	10820.5	10498.5	--
MW0114181	Decapropylene glycol monobutyl ether	C34H70O11	672.523	654.492	11.1022	Aldehyde,Ketones,Esters	Esters	MS1	0.8736	rp	-	-	-	-	-	33474.3	34256.1	33462.2	40642	36402.6	31368.4	35449.4	36070	35036.9	--
MW0050190	DG(18:2(9Z,12Z)/22:6(4Z,7Z,10Z,13Z,16Z,19Z)/0:0)	C43H68O5	720.514	664.507	0.6625	GL	DG	MS1	0.7882	rp	-	HMDB0007266	9543899	-	-	32348.8	30033.9	28982.9	26863.6	33120.5	26235.1	30606.6	30321	30148.8	--
MW0049612	DG(14:1(9Z)/22:6(4Z,7Z,10Z,13Z,16Z,19Z)/0:0)	C39H62O5	628.497	610.46	11.1429	GL	DG	MS1	0.8523	rp	-	HMDB0007063	53477998	-	-	65931.7	67360.3	59657.1	70934.6	58807.7	62455.3	61415.3	61902.5	61893.6	--
MW0049590	DG(14:1(9Z)/16:1(9Z)/0:0)	C33H60O5	582.43	536.444	8.6215	GL	DG	MS2-MetDNA	0.6605	rp	-	HMDB0007041	53477976	-	-	4441.18	1833.25	921.61	4464.05	4431.84	3006.97	4484.37	4612.17	4680.01	--
MW0049587	DG(14:1(9Z)/14:1(9Z)/0:0)	C31H56O5	526.429	508.413	10.6501	GL	DG	MS1	0.596	rp	-	HMDB0007038	53477973	-	-	145134	144144	216295	156127	190893	136475	165043	165177	159902	--
MW0106266	Cys-Pro-Lys	C14H26N4O4S1	347.18	346.168	2.6821	Amino acid and Its metabolomics	Small Peptide	MS2-Search-DB	0.522	rp	-	-	-	-	-	17178.6	10436.6	15310.4	16052.1	12353.5	14299.8	23575.1	22455.2	22117.6	--
MW0106303	Cys-Pro	C8H14N2O3S	437.143	218.072	2.0927	Amino acid and Its metabolomics	Small Peptide	MS1	0.6638	rp	-	-	3037777	-	-	6635.67	26.32	7245.5	9872.14	31.71	36.47	4982.27	5010.6	601.67	--
MW0148041	Cys-Lys-Thr	C13H26N4O5S1	435.128	350.162	2.0927	Amino acid and Its metabolomics	Small Peptide	MS1	0.7262	rp	-	-	-	-	-	1374.34	25.8	2763.59	3419.03	1352.87	6.38	1594.21	1656.45	153.9	--
MW0147962	Cymathere lactone	C18H26O3	273.179	290.188	10.554	Amino acid and Its metabolomics	Small Peptide	MS2-Search-DB	0.5171	rp	-	-	-	-	-	30328.6	25657.4	25291.5	23003.8	21056.4	20694.2	27843.6	27476	27384.8	--
MW0106204	Cyclo(glycyltryptophylprolylglycylvalylglycyl-β-hydroxytyrosyl)	C36H44N8O9	733.331	732.323	3.5782	Amino acid and Its metabolomics	Small Peptide	MS1	0.6609	rp	-	-	11578541	-	-	1937.35	2535.74	1365.87	2337.18	6823.4	3422.01	2012.55	1909.64	1249.7	--
MW0147905	Cyanopeptolin A	C46H72N10O12	979.54	956.533	8.2441	Amino acid and Its metabolomics	Small Peptide	MS1	0.5643	rp	C15742	-	23724557	-	-	2105.39	7293.27	5100.11	7382.72	9535.22	3568.68	5624.16	5401.45	5556.68	--
MW0049071	Cucurbitacin I 2-glucoside	C36H52O12	659.333	676.346	3.0203	Steroids	Steroid	MS2-Insilico	0.5223	rp	-	HMDB0035701	14287249	-	-	73702	59497.9	45706.9	58106	60081.6	60676.1	61629.5	61645.9	61134	--
MW0048979	Cohibin C	C37H68O4	599.5	576.512	0.3234	Aldehyde,Ketones,Esters	Esters	MS1	0.6108	rp	-	HMDB0035397	101058964	-	-	10513.1	10088.9	12774.9	10272	7654.9	6583.85	5581.36	5289.6	5345.02	--
MW0048975	Coffeasterene	C31H50O	421.377	438.386	10.2159	Others	Hydrocarbon derivatives	MS1	0.5609	rp	-	HMDB0033823	12303763	-	-	123.92	582.24	872.47	76.13	338.34	133.84	1429.99	1406.66	1410.46	--
MW0006625	Clonidine hydrochloride	C9H10Cl3N3	222.011	264.994	1.2139	Benzene and substituted derivatives	Benzene and substituted derivatives	MS1	0.7481	rp	D00604	-	20179	-	-	6356.46	4981.7	6136.37	5722.61	5830.27	6948.83	6183.5	6184.72	6137.22	--
MW0123366	Citbismine F	C36H34N2O10	655.231	654.221	8.1821	Heterocyclic compounds	Heterocyclic compounds	MS2-Insilico	0.5093	rp	-	HMDB0034473	73193398	-	-	17348.1	16294	13434	11499.4	9583.76	16009.9	14036.8	14093.5	13746	--
MW0114068	Chloromethyl methyl ether	C2H5ClO	81.0168	80.0029	0.8786	Others	Others	MS2-Insilico	0.5119	rp	C19160	HMDB0031332	7864	-	-	289939	286994	282090	287578	272689	297709	282743	282008	280030	--
MW0147344	Cetoniacytone A	C9H11NO5	298.029	213.064	3.1579	Aldehyde,Ketones,Esters	Ketones	MS1	0.6762	rp	C17699	-	10465793	-	-	25.38	1600.36	17.26	40.65	1215.61	1525.53	197.89	457.44	944.94	--
MW0123262	Cefodizime	C20H20N6O7S4	528.983	584.028	0.6168	Others	Medicine	MS1	0.6341	rp	D07643	HMDB0041850	5361871	-	-	9157.91	6413.77	9163.4	5788.74	4677.81	1726.73	9840.16	10003.7	9990.56	--
MEDL00833	Carnitine C9:1-OH	C17H27NO4	310.202	309.194	4.4671	FA	CAR	MS2-Search-Local	0.7663	rp	D00432	HMDB0015334	-	-	-	24849.9	19099.5	27929.8	26684	24352.3	21631.9	20617.9	21453.2	20439.2	--
MEDP1405	Carnitine C14:0	C21H41NO4	372.31	371.304	6.9661	FA	CAR	MS2-Search-Local	0.8576	rp	-	-	-	-	-	131906	139101	137192	155104	116865	144709	131689	133098	131743	--
MEDP1440	Carnitine C5:0	C12H23NO4	246.169	245.163	2.4336	FA	CAR	MS2-Search-Local	0.8445	rp	-	-	-	-	-	15475.8	238.57	31125.3	18013.1	13911.5	210.24	10942.2	9865.98	2036.88	--
MW0016402	Carnitine C4:0	C11H21NO4	232.154	231.147	1.8568	FA	CAR	MS2-Search-Local	0.8681	rp	C02862	HMDB0002013	439829	-	-	88707.8	97262	85039.2	81290.8	70206.3	90088.2	88418.5	88155.5	88505	--
MEDP1380	Carnitine C20:1	C27H51NO4	454.387	453.382	8.8435	FA	CAR	MS2-Search-Local	0.6525	rp	-	-	-	-	-	8715.64	10141.8	10675.1	5727.23	6943.27	11823.4	8910.62	8663.27	8536.64	--
MEDP1387	Carnitine C19:2	C26H47NO4	476.305	437.351	3.4763	FA	CAR	MS1	0.6253	rp	-	-	-	-	-	1934.29	1472.73	1766.76	2168.04	1242.34	1314.2	88.99	1551.49	4567.51	--
MEDP1391	Carnitine C18:2	C25H45NO4	424.341	423.335	7.4983	FA	CAR	MS2-Search-Local	0.7482	rp	-	-	-	-	-	144671	124866	132855	113114	94644	107441	123295	123626	123326	--
MEDP1390	Carnitine C18:1	C25H47NO4	426.356	425.351	8.0166	FA	CAR	MS2-Search-Local	0.7528	rp	-	-	-	-	-	326231	356937	331742	358308	322824	362344	348211	348781	344604	--
MEDP1385	Carnitine C17:1:DC	C24H43NO6	442.351	441.309	7.2558	FA	CAR	MS2-Search-Local	0.6755	rp	-	-	-	-	-	14281.5	14937.8	17178.5	14789.1	12627.7	16570.7	16156.8	16475.6	16497.2	--
MEDP1524	Carnitine C16:2 Isomer1	C23H41NO4	396.309	395.304	6.7971	FA	CAR	MS2-Search-Local	0.6893	rp	-	-	-	-	-	26979.7	20266.6	22686.1	20229.2	15496.6	16758.9	21067.3	21063	20899.8	--
MEDP1398	Carnitine C16:1	C23H43NO4	398.325	397.319	7.2381	FA	CAR	MS2-Search-Local	0.7661	rp	-	-	-	-	-	105119	100698	87893.3	82611.3	68974.8	83718.9	85180.4	84943.3	84941	--
MEDP1407	Carnitine C14:2	C21H37NO4	368.279	367.272	6.1276	FA	CAR	MS2-Search-Local	0.7899	rp	-	-	-	-	-	21222.1	15751.4	21229.1	18003	14906.6	19794.4	19913.5	19862.8	20137.7	--
MEDP1406	Carnitine C14:1	C21H39NO4	370.294	369.288	6.5364	FA	CAR	MS2-Search-Local	0.7966	rp	-	-	-	-	-	81669.7	83270.2	81870.8	88444.4	66852.1	70942.9	79303.1	79646.5	79388.6	--
MEDP1401	Carnitine C14-OH	C21H41NO5	388.305	387.298	6.1774	FA	CAR	MS2-Search-Local	0.7884	rp	-	-	-	-	-	7601.59	8456.83	9232.3	12368.8	6560.44	11061.3	8980.18	9128.44	9120.8	--
MW0006469	Candesartan	C24H20N6O3	441.165	440.16	0.632	Benzene and substituted derivatives	Benzene and substituted derivatives	MS1	0.6627	rp	C07468	HMDB0014934	2541	-	-	1816.8	2245.66	1307.47	2481.22	1683.43	600.1	1729.32	1705.15	1742.63	--
MW0168876	C18H29NO3; PlaSMA ID-1615	C18H29NO3	308.229	307.215	6.7058	Others	Others	MS2-Search-DB	0.6725	rp	C06849	-	-	-	-	14275.8	14164	13701	12705	15535.1	12387	14175.3	14189.6	14201.8	--
ZINC4976224	Butyl 5-oxo-L-prolinate	C9H15NO3	208.096	185.105	3.8297	Aldehyde,Ketones,Esters	Esters	MS1	0.702	rp	-	-	107609	-	-	2513.64	3024.82	1516.13	2978.41	3101.59	1848.88	3063.18	2999.25	3068.16	--
MEDP1171	Butenoyl PAF	C28H56NO7P	550.384	549.379	9.7515	Others	Others	MS2-Search-Local	0.8346	rp	-	-	45138381	-	-	45577.9	35362.2	41528.3	26408.7	30852.5	48300.6	41388.2	41656.2	41465.8	--
MW0146849	Bradykinin (2-7)	C29H40N6O8	639.254	600.291	8.082	Amino acid and Its metabolomics	Amino acid derivatives	MS1	0.7192	rp	-	-	-	-	-	9787.53	8351.74	4894.06	4797.41	7737.81	8345.81	7179.6	7739.24	7612.75	--
MW0016180	Betulinic acid methyl ester	C31H50O3	725.554	470.376	8.4316	Aldehyde,Ketones,Esters	Esters	MS1	0.6541	rp	-	-	-	-	-	50751.8	42760.9	33688.7	24800.8	22241.4	9110.05	49331.6	44512.4	47343.9	--
MW0146698	Beta-Sheet Breaker Peptide iAβ5	C33H43N5O8	670.96	637.311	10.398	Others	Others	MS1	0.7064	rp	-	-	-	-	-	1866.48	3653.2	4192.72	313.79	1190.26	1830.77	2761.64	2728.73	2460.92	--
MW0006121	Barbamide	C20H23Cl3N2O2S	501.007	462.052	5.5132	Benzene and substituted derivatives	Benzene and substituted derivatives	MS1	0.992	rp	C15693	-	11465376	-	-	3808.21	3575.31	3691.78	4119.62	4053.7	4475.45	3645.25	3664.99	3704.05	--
MW0146551	BE18257B	C31H44N6O7	598.307	612.327	8.289	Others	Others	MS1	0.7164	rp	-	-	-	-	-	13447.8	8746.58	19078.5	15709.3	9581.8	6447.75	14487.6	14538.1	15628.4	--
MW0168796	Atrazine-desethyl	C6H10ClN5	188.071	187.062	2.3146	Heterocyclic compounds	Heterocyclic compounds	MS2-MetDNA	0.8778	rp	C06559	-	22563	-	-	132242	240465	124867	132754	158518	184509	109489	2246.44	118871	--
MW0105925	Aspartyl-Hydroxyproline	C9H14N2O6	337.07	246.085	5.0364	Amino acid and Its metabolomics	Small Peptide	MS1	0.6486	rp	-	HMDB0028754	53480671	-	-	1244.29	1723.08	2444.15	1409.73	2078.18	857.4	2170.38	2204.5	2208.53	--
MW0015952	Asparagoside A	C33H54O8	617.348	578.382	10.208	Heterocyclic compounds	Heterocyclic compounds	MS1	0.5998	rp	-	HMDB0030046	3390254	-	-	1705.22	1758.94	1613.82	3336.58	1389	2015.38	2133.65	1964.2	1913.14	--
MW0146251	Asp-Ser-Asn-Lys	C17H30N6O9	463.219	462.207	8.9339	Amino acid and Its metabolomics	Small Peptide	MS2-Search-DB	0.6693	rp	-	-	-	-	-	7348.99	8507.04	5145.01	5182.49	9170.54	8067.11	7109.88	7146.31	7098.88	--
MW0146126	Asp-His-Leu-Asp	C20H30N6O9	537.165	498.207	9.9464	Amino acid and Its metabolomics	Small Peptide	MS1	0.729	rp	-	-	-	-	-	24459.4	24509.4	30905.5	58126.3	27589.9	33267.4	25882.9	26067.7	25055	--
MW0145948	Asn-Val-Glu-Glu	C19H31N5O10	490.216	489.207	8.2661	Amino acid and Its metabolomics	Small Peptide	MS2-Search-DB	0.673	rp	-	-	-	-	-	21094.5	21009.2	23154.1	23706	30856.2	23523.3	22044.1	21973.6	22625.2	--
MW0145944	Asn-Val-Asp-Glu-Val	C23H38N6O11	575.266	574.26	7.575	Amino acid and Its metabolomics	Small Peptide	MS2-Search-DB	0.5919	rp	-	-	-	-	-	10800.7	9071.25	8800.2	9740.84	6163.23	10022.8	9892.27	9814.8	9767.44	--
MW0145889	Asn-Ser-Lys-Ile-Val	C24H45N7O8	582.314	559.333	6.8275	Amino acid and Its metabolomics	Small Peptide	MS1	0.7454	rp	-	-	-	-	-	24627.8	33111.4	28522	54417.3	35323.7	64382	38338.5	38463.1	37927.8	--
MW0145839	Asn-Lys-Val-Lys	C21H41N7O6	510.318	487.312	8.8704	Amino acid and Its metabolomics	Small Peptide	MS1	0.6762	rp	-	-	-	-	-	143416	153457	137645	177806	147131	167875	147164	147205	144102	--
MW0145757	Asn-Gly-Pro-Val-Glu	C21H34N6O9	553.211	514.239	9.0373	Amino acid and Its metabolomics	Small Peptide	MS1	0.8637	rp	-	-	-	-	-	5218.71	6473.81	2807.24	6120.06	4878.51	5060.73	5618.49	5572.89	5496.41	--
MW0145724	Asn-Gln-His-Arg	C21H35N11O7	554.271	553.272	7.6062	Amino acid and Its metabolomics	Small Peptide	MS2-Search-DB	0.5366	rp	-	-	-	-	-	8445.93	7124.62	8294.15	6034.33	9740.06	10291.1	9714.96	9655.41	9232.71	--
MW0145641	Arylmercury	C6H5Hg	262.013	279.01	1.3331	Benzene and substituted derivatives	Benzene and substituted derivatives	MS1	0.8815	rp	C01783	-	7629	-	-	66953.8	84312.3	88326	108604	63702.3	61389.6	89716.9	89999.3	91730.3	--
MW0145574	Arg-Val-Thr	C15H30N6O5	375.226	374.228	11.2182	Amino acid and Its metabolomics	Small Peptide	MS2-Search-DB	0.7409	rp	-	-	-	-	-	5836.23	9328.39	8498.57	6292.11	5387.02	5216.76	7700.88	7642.16	7483.99	--
MW0145572	Arg-Val-Ser	C14H28N6O5	361.216	360.212	4.3087	Amino acid and Its metabolomics	Small Peptide	MS2-Search-DB	0.6972	rp	-	-	-	-	-	681.47	935.2	559.03	122.81	321.58	126.94	3134.92	3119.7	2999.07	--
MW0105680	Arg-Tyr-Arg	C21H35N9O5	516.269	493.276	4.4179	Amino acid and Its metabolomics	Small Peptide	MS1	0.7442	rp	-	-	-	-	-	2130.84	3802.12	3900.16	5116.51	3344.59	3922.08	2039.26	2241.92	2434.56	--
MW0145522	Arg-Thr-Lys-Arg	C22H45N11O6	560.368	559.355	10.4033	Amino acid and Its metabolomics	Small Peptide	MS2-Search-DB	0.683	rp	-	-	-	-	-	2.36219e+06	2.43063e+06	2.44667e+06	2.40726e+06	2.22483e+06	2.1506e+06	2.25061e+06	2.24523e+06	2.20839e+06	--
MW0145517	Arg-Thr-Ile	C16H32N6O5	389.249	388.243	5.2928	Amino acid and Its metabolomics	Small Peptide	MS2-Search-DB	0.7777	rp	-	-	-	-	-	705.81	701.88	1092.35	1473.09	588.15	442.01	3151.83	3108.26	3105.9	--
MW0145509	Arg-Thr-Ala-Arg	C19H38N10O6	520.33	502.298	3.4264	Amino acid and Its metabolomics	Small Peptide	MS2-Search-DB	0.6151	rp	-	-	-	-	-	2345.39	1722.81	2044.86	771.67	1299.9	1633.66	5391.06	5358.85	5396.94	--
MW0145508	Arg-Thr-Ala	C13H26N6O5	347.203	346.197	3.7994	Amino acid and Its metabolomics	Small Peptide	MS2-Search-DB	0.764	rp	-	-	-	-	-	1152.76	714.4	788.5	300.5	399.69	219.02	2620.47	2643.57	2594.04	--
MW0145610	Arg-Ser-Arg	C15H31N9O5	456.199	417.245	8.2441	Amino acid and Its metabolomics	Small Peptide	MS1	0.5665	rp	-	-	10158928	-	-	8079.66	5314.31	7658.18	1705.43	7524.99	7387.86	4826.43	4828.2	4773.69	--
MW0145609	Arg-Pro-Pro	C16H28N6O4	407.186	368.217	3.0094	Amino acid and Its metabolomics	Small Peptide	MS1	0.7374	rp	-	-	-	-	-	71.61	1193.86	53.75	1420.9	1117.35	1313.65	2036.02	2104.14	1976.36	--
MW0145484	Arg-Pro-Phe	C20H30N6O4	419.242	418.233	9.2837	Amino acid and Its metabolomics	Small Peptide	MS1	0.686	rp	-	-	-	-	-	4920.99	1920.76	2536.89	2562.87	2299.56	977.87	3058.52	3103.88	3260.72	--
MW0145457	Arg-Phe-Ala	C18H28N6O4	393.224	392.217	5.9685	Amino acid and Its metabolomics	Small Peptide	MS2-Search-DB	0.6202	rp	-	-	-	-	-	7034.66	6745.42	5077.8	10027.2	7128.48	10125.8	7652.14	7790.15	7306	--
MW0145452	Arg-Met-Met	C16H32N6O4S2	437.193	436.193	7.6055	Amino acid and Its metabolomics	Small Peptide	MS2-Search-DB	0.7267	rp	-	-	-	-	-	1.93811e+06	1.0543e+06	1.40954e+06	1.24003e+06	1.55052e+06	1.14232e+06	1.44338e+06	1.43924e+06	1.438e+06	--
MW0145429	Arg-Leu-Val-Glu	C22H41N7O7	555.316	515.307	7.6082	Amino acid and Its metabolomics	Small Peptide	MS1	0.922	rp	-	-	-	-	-	91424.8	59914.8	67529.9	64564	86327.8	64766.7	73903.2	73658.2	72837.9	--
MW0145405	Arg-Ile-Val-Leu-Val	C28H54N8O6	599.437	598.417	8.6365	Amino acid and Its metabolomics	Small Peptide	MS2-Search-DB	0.5907	rp	-	-	-	-	-	232878	225985	205283	240251	190232	235819	230786	232594	232603	--
MW0145402	Arg-Ile-Thr-Val-Lys	C27H53N9O7	654.368	615.407	10.0015	Amino acid and Its metabolomics	Small Peptide	MS1	0.6053	rp	-	-	-	-	-	2143.66	1943.65	1424.74	1422.34	1065.17	2022.81	2633.5	2658.17	2474.62	--
MW0145398	Arg-Ile-Ser	C15H30N6O5	375.234	374.228	4.778	Amino acid and Its metabolomics	Small Peptide	MS2-Search-DB	0.7686	rp	-	-	-	-	-	1875.85	2405.57	2337.28	764.51	2149.11	2224.35	5350.78	5325.07	5359.38	--
MW0145372	Arg-His-Gln-Arg	C23H41N13O6	730.321	595.33	10.4033	Amino acid and Its metabolomics	Small Peptide	MS1	0.9705	rp	-	-	-	-	-	47797.6	46939.7	51835.5	46534.8	43149.6	40107	53513.1	53717	50947.5	--
MW0105652	Arg-Gln-Arg	C17H34N10O5	476.304	458.271	3.276	Amino acid and Its metabolomics	Small Peptide	MS2-Search-DB	0.5825	rp	-	-	-	-	-	3005.15	6009.69	2738.13	1243.78	6088.98	6964.52	10737.2	11229.9	10604.3	--
MW0145317	Arg-Cys-Tyr	C18H28N6O5S1	441.195	440.184	5.5962	Amino acid and Its metabolomics	Small Peptide	MS2-Search-DB	0.5805	rp	-	-	-	-	-	11892	14255.9	12980	13434.8	14265.1	14580.3	14427.1	14870.3	14834	--
MW0145296	Arg-Asp-Ile	C16H30N6O6	441.187	402.223	10.1623	Amino acid and Its metabolomics	Small Peptide	MS1	0.6745	rp	-	-	-	-	-	6355.85	5620.55	4819.23	5717.84	7978.06	4882.21	5514.89	5442.8	5351.17	--
MW0105651	Arg-Asp-Arg	C16H31N9O6	446.252	445.24	7.6055	Amino acid and Its metabolomics	Small Peptide	MS2-Search-DB	0.5037	rp	-	-	-	-	-	43492.4	37995.2	56991.8	49486.6	55571.5	40278.4	44266.3	48366.3	48295.3	--
MW0145270	Arg-Asn-Gln	C15H28N8O6	417.219	416.213	1.9929	Amino acid and Its metabolomics	Small Peptide	MS1	0.7393	rp	-	-	-	-	-	15566.5	12689.2	17503.9	26480.6	44549.2	15093.9	15312	15418.1	15309.3	--
MW0105650	Arg-Asn	C10H20N6O4	289.161	288.155	3.1153	Amino acid and Its metabolomics	Small Peptide	MS2-Search-DB	0.767	rp	-	-	-	-	-	9031.75	14.35	9780.9	7913.31	6113.67	97.75	11472.7	11100.1	3144.34	--
MW0145264	Arg-Arg-Phe	C21H35N9O4	500.273	477.281	8.1897	Amino acid and Its metabolomics	Small Peptide	MS1	0.9141	rp	-	-	-	-	-	124278	113080	98596.4	88360.1	78901	132981	109815	109325	109057	--
ZINC85996591	Annobraine	C19H11NO4	356.03	317.069	1.7773	Alkaloids	Alkaloids	MS1	0.7381	rp	-	HMDB0034923	21593830	-	-	1780.62	322.11	2243.89	1003.8	479.81	1695.08	1994.99	1954.21	2011.1	--
MW0145125	Anhydrorhodovibrin	C41H58O	584.471	566.449	11.1681	Others	Others	MS1	0.677	rp	C15877	-	5368308	-	-	97539.2	78275.3	85681.4	94463.7	103983	78234.6	95355.2	94222.4	94663.2	ko01100
MW0113929	Amiodarone hydrochloride	C25H30ClI2NO3	719.96	681	0.7368	Others	Others	MS1	0.7022	rp	D00636	-	441325	-	-	5602.21	4811.05	5915.27	4653.82	5124.62	4898.64	4704.8	4989.43	4868.73	--
MW0137350	Amidepsine F	C35H39NO16	730.234	729.227	0.7545	Alcohol and amines	Amines	MS1	0.7461	rp	-	-	24096397	-	-	4043.56	8021.73	6112.64	7003.84	3718.62	3477.72	3780.84	4175.65	3011.34	--
MW0137304	Alatanin 2	C39H43O20	686.198	831.235	0.4761	Benzene and substituted derivatives	Benzene and substituted derivatives	MS1	0.9931	rp	-	HMDB0038826	44256852	-	-	12090.2	11591.5	12907.5	16840.2	11942.4	11773.5	14111.6	14047.7	13526.5	--
MW0144790	Ala-Val-Asn-Asp	C16H27N5O8	418.192	417.186	1.3561	Amino acid and Its metabolomics	Small Peptide	MS2-Search-DB	0.5876	rp	-	-	-	-	-	70409.6	62714.1	87845.6	103015	59298.7	105670	86682	87505.1	88757.2	--
MW0144747	Ala-Thr-Ile-Lys	C19H37N5O6	432.279	431.274	3.1197	Amino acid and Its metabolomics	Small Peptide	MS2-Search-DB	0.5704	rp	-	-	-	-	-	2549.78	6876.97	2586.24	1246.86	8492.87	8935.32	16022.9	16181.8	14883.2	--
MW0144735	Ala-Ser-Ser-Thr-Lys	C19H36N6O9	493.264	492.254	4.4122	Amino acid and Its metabolomics	Small Peptide	MS2-Search-DB	0.8034	rp	-	-	-	-	-	24278	22700.4	23561.9	23661.1	23273.1	22599.3	23072.2	22975.5	23062	--
MW0144709	Ala-Pro-Asp	C12H19N3O6	348.134	301.127	2.3146	Amino acid and Its metabolomics	Small Peptide	MS1	0.6211	rp	-	-	-	-	-	347.89	1552.85	897.23	533.37	1272.82	1374.34	512.1	528.13	1212.57	--
MW0144671	Ala-Met-Ala	C11H21N3O4S1	292.138	291.125	2.2726	Amino acid and Its metabolomics	Small Peptide	MS2-Search-DB	0.5168	rp	-	-	-	-	-	57330.7	10648.4	46852.3	60594.4	10723.5	1101.87	34972.7	36576.3	25639.9	--
MW0144647	Ala-Leu-Tyr	C18H27N3O5	412.208	365.195	8.2592	Amino acid and Its metabolomics	Small Peptide	MS2-Search-DB	0.5309	rp	-	-	-	-	-	179972	177752	194405	194146	199806	219011	188645	189010	188781	--
MW0144625	Ala-Ile-Tyr	C18H27N3O5	412.208	365.195	8.9357	Amino acid and Its metabolomics	Small Peptide	MS2-Search-DB	0.5512	rp	-	-	-	-	-	38043.9	45837	35123.3	44590.7	44670.2	47018.6	45311.8	45118.9	45315.6	--
MW0144608	Ala-Ile-Asn	C13H24N4O5	633.335	316.175	9.8436	Amino acid and Its metabolomics	Small Peptide	MS2-Search-DB	0.5282	rp	-	-	-	-	-	43371	30010.4	30086.2	15361.7	28400.7	20511.3	33136.1	34845.9	27644.1	--
MW0144534	Ala-Gln-Asp-Thr-Gln	C21H35N7O11	562.25	561.24	6.7972	Amino acid and Its metabolomics	Small Peptide	MS2-Search-DB	0.5798	rp	-	-	-	-	-	3165.59	5084.52	2670.71	5789.67	3467.74	8142.68	4054.52	4109.82	4289.09	--
MW0144506	Ala-Asn-Val-Asp	C16H27N5O8	440.174	417.186	1.3176	Amino acid and Its metabolomics	Small Peptide	MS1	0.6955	rp	-	-	-	-	-	1319.53	1549.33	1546.35	3396.18	3186.85	3667.07	2046.84	2063.77	2056.6	--
MW0144486	Ala-Asn-Arg-Val-Thr	C22H41N9O8	560.311	559.308	8.9357	Amino acid and Its metabolomics	Small Peptide	MS2-Search-DB	0.6901	rp	-	-	-	-	-	86183.4	96292.4	80085.4	91021.7	89836.9	102213	94294.4	94071.7	93978.4	--
MW0144480	Ala-Arg-Pro-Lys-Leu	C26H49N9O6	606.368	583.381	4.1382	Amino acid and Its metabolomics	Small Peptide	MS1	0.5345	rp	-	-	-	-	-	12699.7	4635.87	2547.64	100.83	176.98	458.23	2930.74	2893.92	2753.29	--
MW0105450	Ala-Ala-Arg	C12H24N6O4	317.192	316.186	4.166	Amino acid and Its metabolomics	Small Peptide	MS2-Search-DB	0.7755	rp	-	-	-	-	-	7984.77	7943.85	8490.89	7172.24	7723.72	8180.48	19556.8	19596.8	19573.8	--
ZINC13307872	Actinidiolide	C11H14O2	279.158	178.099	11.5714	Alcohol and amines	Alcohols	MS1	0.7127	rp	-	-	11062957	-	-	51169.3	48395	57067.7	84914.3	18396.8	37501.1	55150	52639	41840.8	--
MW0105417	Acetyl tributyl citrate	C20H34O8	403.231	402.225	10.163	Organic acid And Its derivatives	Organic acid And Its derivatives	MS2-Insilico	0.5636	rp	-	HMDB0034159	6505	-	-	41808.9	39343.7	38631.2	41913.7	55413.3	36896.2	39767.7	39667.9	39075.8	--
MW0122729	Acetophenazine	C23H29N3O2S	398.193	411.198	8.2441	Heterocyclic compounds	Heterocyclic compounds	MS1	0.6444	rp	C06807	HMDB0015196	17676	-	-	10791.8	12749.7	10498.8	11738.6	13516.5	11653.3	12250.1	12328.8	12758.3	--
MW0015377	9(10)-EpOME	C18H32O3	297.241	296.235	7.6329	FA	Oxidized lipids	MS2-MetDNA	0.8105	rp	C14825	HMDB0004701	5316080	-	-	32999.6	35743.7	41227.6	38492.7	44930.5	42016.7	30247.7	32500.3	27233.5	ko00591,ko01100
MW0144076	8-iso Prostaglandin F2d4	C20H30D4O5	341.265	358.266	10.2681	Hormones and hormone related compounds	Hormones and hormone related compounds	MS2-Search-DB	0.7354	rp	-	-	-	-	-	49331.6	45129.5	54939.5	45919.4	50504.3	16113.1	49483.2	48170	47935.3	--
MW0144057	8-Ethyl-12-methylbacteriochlorophyllide d	C33H34MgN4O4	575.25	574.243	10.3471	Heterocyclic compounds	Heterocyclic compounds	MS1	0.6718	rp	C21431	-	124201679	-	-	497456	626485	559216	611771	577080	547304	7257.62	6949.61	4739.81	ko00860
MW0113817	8,8-Dimethoxy-2,6-dimethyl-2-octanol	C12H26O3	358.257	218.188	5.1002	Alcohol and amines	Alcohols	MS1	0.7021	rp	-	HMDB0040219	8863	-	-	8850.4	8364.62	8054.08	8788.33	7732	7614.93	8436.03	8296.32	8413.61	--
ZINC3606156	7-Hydroxy Aristolochic A	C17H11NO8	330.054	357.048	3.1529	Benzene and substituted derivatives	Benzene and substituted derivatives	MS1	0.5742	rp	-	-	1941	-	-	2022.88	2098.94	2046.22	2040.48	1754.95	2192.93	2113.49	2132.78	2132.12	--
MW0168663	7-HYDROXY-4-METHYLCOUMARIN	C10H8O3	223.063	176.047	8.2441	Benzene and substituted derivatives	Benzene and substituted derivatives	MS2-Search-DB	0.5428	rp	C03081	-	5280567	-	-	2112.19	1639.59	2705.25	2474.7	3989.46	2463.29	12965.4	13750.6	13403	--
MW0000102	7-Chloro-6-demethylcepharadione B	C18H12ClNO4	342.053	341.046	5.5365	Alkaloids	Alkaloids	MS1	0.6152	rp	-	HMDB0039757	131752718	-	-	1841.61	2370.44	2004.85	2292.1	626.95	2357.83	1997.66	1969.91	1954.2	--
MW0143920	7,8-Dihydromonapterin 3'-triphosphate	C9H16N5O13P3	533.955	494.996	0.647	Heterocyclic compounds	Pteridines and derivatives	MS1	0.9637	rp	C21094	-	135398606	-	-	27056.5	35525.7	39559.8	42147.6	43737.4	31889.5	35524.6	36116	34431.6	ko00790
MW0015132	7',8'-Dihydro-8'-hydroxyreticulataxanthin	C33H46O3	473.343	490.345	10.088	Aldehyde,Ketones,Esters	Ketones	MS2-Insilico	0.6281	rp	-	HMDB0039090	131752545	-	-	30994.5	27801.6	30120.7	34145.2	31255.2	28592.1	37598.3	36175.3	37445.2	--
MW0161595	6-amino-4H-dithiolo[4,3-b]pyrrol-5-one	C5H4N2OS2	194.962	171.976	1.0149	Aldehyde,Ketones,Esters	Ketones	MS1	0.5727	rp	-	-	15559639	-	-	1357.84	5825.99	6184.42	2566.33	1919.41	5436.99	2410.32	2181.87	2401.04	--
MW0113568	6-[5-(2-carboxyeth-1-en-1-yl)-2,4-dihydroxyphenoxy]-3,4,5-trihydroxyoxane-2-carboxylic acid	C15H16O11	355.069	372.069	9.4911	Benzene and substituted derivatives	Benzene and substituted derivatives	MS2-Insilico	0.5005	rp	-	HMDB0132635	131836690	-	-	1294.79	1408.28	1726.17	1499.77	1304.98	1475.44	9119.38	9188.54	9183.04	--
MW0113522	6-[4-(2-carboxyeth-1-en-1-yl)-2,5-dihydroxyphenoxy]-3,4,5-trihydroxyoxane-2-carboxylic acid	C15H16O11	355.069	372.069	10.5876	Benzene and substituted derivatives	Benzene and substituted derivatives	MS2-Insilico	0.504	rp	-	HMDB0132636	131836691	-	-	140096	15518.3	17899.9	183615	4390.72	2956.39	74689.5	74483.3	74605.9	--
MW0143866	6-Methylthiohexanaldoxime	C7H15NOS	73.5317	161.087	0.5693	Alcohol and amines	Alcohols	MS1	0.7159	rp	C17246	-	25010756	-	-	3497.01	3309.68	5778.2	3397.91	5105.62	4314.13	3871.78	3944.26	3894.58	ko01210
MW0122229	6-Methoxy-3-(2-thiazolyl)-1H-indole	C12H10N2OS	189.006	230.051	1.1293	Heterocyclic compounds	Indole and Its derivatives	MS1	0.5776	rp	-	HMDB0038632	11160579	-	-	3904.19	5019.76	3929.2	3658.48	3952.94	4575.32	5394.35	5522.72	5533.3	--
MW0015017	6-Geranylgeranyl 8'-methyl 6,8'-diapocarotene-6,8'-dioate	C43H60O4	663.433	640.449	9.7891	Aldehyde,Ketones,Esters	Esters	MS1	0.7859	rp	-	HMDB0034770	15491080	-	-	7968.45	7233.66	7701.12	9218.27	5848.58	7327.74	15060.1	13679.7	14750.5	--
MW0143776	6-Amino-6-deoxyfutalosine	C19H19N5O6	413.14	413.134	2.3428	Nucleotide And Its metabolomics	Nucleotide and Its metabolomics	MS2-Insilico	0.5717	rp	C20773	-	56927843	-	-	13632.4	366.04	13425.5	13732.4	6563.94	59.42	7123	7615.68	2178.74	ko00130,ko01100,ko01240
MW0134897	6-(3,4-dihydroxy-6-methyl-5-oxooxan-2-yl)-5,7-dihydroxy-2-(3-hydroxyphenyl)-4H-chromen-4-one	C21H18O9	437.084	414.095	0.6475	Aldehyde,Ketones,Esters	Ketones	MS1	0.9951	rp	-	HMDB0127309	131833672	-	-	33148.1	34223.2	37159.3	41543.7	43076.1	33949.3	35696.8	36290.7	35614.2	--
MW0134891	6-(2H-1,3-benzodioxole-5-carbonyloxy)-3,4,5-trihydroxyoxane-2-carboxylic acid	C14H14O10	398.043	342.059	1.3051	Organic acid And Its derivatives	Organic acid And Its derivatives	MS1	0.7083	rp	-	HMDB0129381	131835631	-	-	5760.33	4249.8	4212.17	4497.17	3586.85	3702.9	4816.84	4848.74	4843.26	--
MW0143741	6,8a-Seco-6,8a-deoxy-5-oxoavermectin ''1a'' aglycone	C34H48O7	607.298	568.34	8.2291	Aldehyde,Ketones,Esters	Ketones	MS1	0.7498	rp	C11977	-	5282023	-	-	11540.5	18229.6	15416.9	11787.1	8201.56	10598.8	9568.57	9889.54	10007.9	ko01100
ZINC15267612	6,7-Dihydroxy-2,2,9-trimethyl-10,12,12-tris(3-methylbut-2-enyl)naphtho[2,3-g]chromen-5-one	C35H42O4	790.486	526.308	8.4093	Aldehyde,Ketones,Esters	Ketones	MS1	0.7183	rp	-	-	11329963	-	-	491.31	874.25	627.18	999.4	579.54	1083.31	1754.41	1760.45	1699.02	--
MW0014735	5beta-Pregnanediol	C21H36	289.293	288.282	5.872	Alcohol and amines	Alcohols	MS1	0.5421	rp	-	HMDB0005943	12547	-	-	442.98	447.05	136.78	321.84	738.11	231.15	1452.23	1446.75	1452.33	--
MW0162025	5-[[4-[5-[[4-[5-[acetyl(hydroxy)amino]pentylamino]-4-oxobutanoyl]-hydroxyamino]pentylamino]-4-oxobutanoyl]-hydroxyamino]pentylazanium	C25H49N6O8+	652.324	561.361	6.3418	Organic acid And Its derivatives	Organic acid And Its derivatives	MS1	0.6264	rp	-	-	24848212	-	-	1383.82	3051.36	1459.05	3957.55	2959.98	2791.64	2578.22	2766.33	2463.93	--
MW0014819	5-O-p-Coumaroylnigrumin	C20H23NO9	422.15	421.137	2.3069	Organic acid And Its derivatives	Organic acid And Its derivatives	MS1	0.5887	rp	-	HMDB0038730	131752441	-	-	6.03	451.45	43.9	61.58	688.98	518	278.55	92.43	430.44	--
MW0005721	5-Nonadecyl-1,3-benzenediol	C25H44O2	394.351	376.334	10.7221	Benzene and substituted derivatives	Phenolics	MS1	0.5587	rp	-	HMDB0030956	161858	-	-	45686.4	49508.7	51424.2	48196.1	49964.2	32879.7	45420.5	46490.4	44307.2	--
MW0143652	5-Methyl-3-isoxazolyl sulfate	C4H5NO5S	201.975	178.989	0.3837	Others	Others	MS1	0.6827	rp	C11105	-	443071	-	-	3099.74	3711.44	3601.61	3260.45	3738.54	4133.11	2597.92	2691.03	2572.81	--
MW0121619	5-Methyl-2,5-di-1-pyrrolidinyl-2-cyclopenten-1-one	C14H22N2O	491.333	234.173	2.8368	Aldehyde,Ketones,Esters	Ketones	MS1	0.9868	rp	-	HMDB0039671	86131855	-	-	6900.33	6742.87	6596.83	6236.26	6722.59	6673.85	7027.98	6969.16	7015.11	--
MEDP1241	5-Hydroxy-2-oxo-4-ureido-2,5-dihydro-1H-imidazole-5-carboxylic acid ester	C5H6N4O5	203.038	202.034	0.5536	Organic acid And Its derivatives	Organic acid And Its derivatives	MS2-Search-Local	0.8596	rp	C12248	-	-	-	-	29287	19322.6	24046	27196.5	29656.6	30809.2	24784.5	23855.7	23677.8	ko00230,ko01100
MW0105310	5-Hydroxy-2-oxo-4-ureido-2,5-dihydro-1H-imidazole-5-carboxylate	C5H6N4O5	204.04	202.034	0.5546	Organic acid And Its derivatives	Organic acid And Its derivatives	MS2-MetDNA	0.8146	rp	C12248	HMDB0059663	443736	-	-	2953.53	4453.85	6086.9	2971.77	4636.63	3472.8	3016.42	3040.02	3160.19	ko00230,ko01100
ZINC13380768	5-Hydroxy-2,2-dimethyl-12-(3-methylbut-2-enyl)-11H-pyrano[3,2-b]acridin-6-one	C23H23NO3	400.134	361.168	3.143	Aldehyde,Ketones,Esters	Ketones	MS1	0.5455	rp	-	-	10428666	-	-	1013.83	3859.77	15157.5	9525.64	6009.84	3273.12	821.86	668.91	1446.5	--
MW0121112	5-Amino-2-{4-[(4-aminophenyl)sulfanyl]phenyl}-1H-isoindole-1,3(2H)-dione	C20H15N3O2S	422.051	361.089	1.721	Heterocyclic compounds	Indole and Its derivatives	MS1	0.5348	rp	-	-	1202104	-	-	1658.82	2058.66	1605.66	1817.27	1429.74	1742.1	1962.57	1970.54	1962.48	--
MW0120782	5-(2-Methylbutan-2-yl)-4,5,6,7-tetrahydro-2H-indazole-3-carbohydrazide	C13H22N4O	251.186	250.179	4.0026	Heterocyclic compounds	Heterocyclic compounds	MS1	0.6718	rp	-	-	2874138	-	-	970.9	956.9	1068.74	1361.86	1087.65	1036.85	3145.25	3255.02	3190.33	--
MW0014649	5,8,11,14-Eicosatetraenoic acid, 19-hydroxy-, (5Z,8Z,11Z,14Z,19R)-	C20H32O3	304.238	320.235	6.8577	Organic acid And Its derivatives	Organic acid And Its derivatives	MS2-MetDNA	0.7602	rp	-	-	20839325	-	-	249.13	2505.41	590.86	6447.84	440.65	5040.37	1876.15	1507	1949.64	--
ZINC85509626	5,7-Dihydroxy-2-(3-hydroxy-4-methoxyphenyl)-6,8-dimethoxy-3-[(2S,3R,4S,5S,6R)-3,4,5-trihydroxy-6-(hydroxymethyl)oxan-2-yl]oxychromen-4-one	C24H26O14	556.173	538.132	11.4541	Aldehyde,Ketones,Esters	Ketones	MS1	0.6679	rp	-	-	5318586	-	-	498.68	5.8	50.47	1.11	10.17	1.72	1145.31	1170.67	1139.66	--
MW0143526	5,6-Epoxytetraene;(7E,9E,11Z,13E)-(5S,6S,15S)-5,6-Epoxy-15-hydroxyeicosa-7,9,11,13-tetraenoic acid;(7E,9E,11Z,13E)-(5S,6S,15S)-5,6-Epoxy-15-hydroxyicosa-7,9,11,13-tetraenoic acid	C20H30O4	357.203	334.214	6.8857	Organic acid And Its derivatives	Organic acid And Its derivatives	MS2-MetDNA	0.9038	rp	C14815	-	11954060	-	-	4712.17	4189.01	2921.68	17804.1	5346.44	14221.1	9146.59	9402.93	9323.37	ko00590
MW0143595	5'-Dehydroadenosine	C10H11N5O4	288.075	265.081	0.8003	Nucleotide And Its metabolomics	Nucleotide and Its metabolomics	MS1	0.697	rp	C11500	-	443234	-	-	415.84	1495.11	2061.99	2245.43	1658.33	2412.53	1809.01	1849.52	1926.83	--
MW0014412	4alpha-hydroxymethyl-4beta-methyl-5alpha-cholesta-8-en-3beta-ol	C29H50O2	469.338	430.381	8.3633	Alcohol and amines	Alcohols	MS1	0.5612	rp	-	HMDB0062391	44263321	-	-	4860.83	4583.28	7231.09	3475.07	2105.65	4023.99	4295.96	3564.2	4052.41	--
MW0014397	4alpha,5alpha-Epoxy-11-eudesmen-3a-ol	C15H24O2	237.185	236.178	2.8368	Alcohol and amines	Alcohols	MS2-Insilico	0.5859	rp	-	HMDB0035301	131751701	-	-	42161.5	1220.92	46288.2	46862.7	2502.57	1010.93	34668.1	34592.3	9601.07	--
MW0143459	4S,5S-antillatoxin A	C28H45N3O5	504.341	503.336	8.9357	Benzene and substituted derivatives	Benzene and substituted derivatives	MS2-Search-DB	0.7045	rp	-	-	-	-	-	254575	239056	245348	344095	242384	307522	275590	274554	275481	--
MW0161949	4-pyridin-3-ylbutanoate	C9H10NO2-	203.031	164.071	1.4073	Heterocyclic compounds	Heterocyclic compounds	MS1	0.6998	rp	-	-	23615202	-	-	2664.11	7263.83	6690.94	10341.2	3800.96	44977.8	9204.19	9117.4	8611.75	--
MW0164001	4-methylsulfanylbutanenitrile oxide	C5H9NOS	132.044	131.041	2.3237	Benzene and substituted derivatives	Benzene and substituted derivatives	MS2-MetDNA	0.5838	rp	-	-	46173192	-	-	71.76	729.1	307.39	6.99	898.45	821.6	128.75	152.02	489.48	--
MW0168606	4-hydroxyphenylacetic acid	C8H8O3	216.062	152.047	3.522	Benzene and substituted derivatives	Benzene and substituted derivatives	MS2-MetDNA	0.609	rp	C00642	-	127	-	-	34.26	1099.11	18.39	154.42	1742.69	1647.54	982.34	301.81	871.21	ko00350,ko00360,ko01100
MW0164775	4-carboxy-2-hydroxy-6-[(2E,6E,10E,14E,18E,22E,26E,30E)-3,7,11,15,19,23,27,31,35-nonamethylhexatriaconta-2,6,10,14,18,22,26,30,34-nonaenyl]phenolate	C52H77O4-	834.597	765.582	8.1499	Benzene and substituted derivatives	Phenolics	MS1	0.7467	rp	-	-	54738024	-	-	139619	139764	67024.9	157457	137617	126186	172301	179892	177860	--
MW0164791	4-carboxy-2-[(2E,6E,10E,14E,18E)-3,7,11,15,19,23-hexamethyltetracosa-2,6,10,14,18,22-hexaenyl]phenolate	C37H53O3-	584.367	545.399	8.1668	Benzene and substituted derivatives	Phenolics	MS1	0.7263	rp	-	-	54740358	-	-	4074.76	5082.37	3797.59	2635.18	2846.56	3323.83	3052.48	2938.57	2916.8	--
ZINC14887313	4-Methoxy-[1,3]benzodioxolo[5,6-c]phenanthridin-3-ol	C19H13NO4	380.039	319.084	1.3179	Benzene and substituted derivatives	Benzene and substituted derivatives	MS1	0.7172	rp	-	-	5315427	-	-	4148.71	3260.4	2823.85	3484.26	1817.51	2249.66	3732.79	3722.53	3786.25	--
MW0168600	4-HYDROXY-3-METHOXYBENZALDEHYDE	C8H8O3	216.062	152.047	3.3272	Benzene and substituted derivatives	Benzene and substituted derivatives	MS2-MetDNA	0.7661	rp	C00755	-	1183	-	-	3506.85	26.34	3268.27	4987.53	40.66	318.87	2206.84	2346.28	230.05	ko01100
MW0143320	4-Guanidinobutanamide	C5H12N4O	191.106	144.101	6.9634	Alcohol and amines	Amines	MS1	0.5889	rp	C03078	-	123	-	-	19494.9	7113.91	29394.9	9252.77	5210.79	22880.8	9890.48	10214.8	9352.89	ko00330,ko01100
ZINC86047481	4-Epi-11-nor-Aristola-1(10),11-diene	C14H20	587.444	188.156	9.1177	Others	Hydrocarbon derivatives	MS1	0.9697	rp	-	-	637290	-	-	5429.37	5931.03	2867.2	7037.9	4305.64	5921.92	5945.01	5996.17	5646.82	--
MW0004893	4-Chloro-N-[trans-4-[4-[(dimethylamino)methyl]phenyl]cyclohexyl]-N-methylbenzamide	C23H29ClN2O	402.232	384.197	3.0012	Benzene and substituted derivatives	Benzene and substituted derivatives	MS1	0.7402	rp	-	-	-	-	-	117.03	5826.26	536.1	6041.72	5393.93	5537.64	6618.39	6235.77	4214.55	--
MW0113020	4-Aminobutanal	C4H9NO	70.0646	87.0684	0.7797	Aldehyde,Ketones,Esters	Aldehydes	MS2-MetDNA	0.8327	rp	C00555	HMDB0001080	118	-	-	9910.92	10891.5	14775.8	18872.9	10495.2	10015	11576.8	11631.2	11704.8	ko00330,ko00410,ko01100
MW0105189	4-Amino-3-(5-bromothiophen-2-yl)butanoic acid	C8H10BrNO2S	349.921	264.959	0.415	Organic acid And Its derivatives	Organic acid And Its derivatives	MS1	0.502	rp	-	-	10220920	-	-	2252.67	2179.41	884.66	2203.39	1334.33	1476.43	2177.05	2403.37	2365.47	--
MW0113008	4-Acetamidobutanal	C6H11NO2	84.0802	129.079	0.6165	Alcohol and amines	Amines	MS1	0.6924	rp	C05936	HMDB0004226	440850	-	-	9928.01	10762.8	9957.22	12481.8	15688.8	17131.5	11652	11625.5	11315.3	ko00330,ko01100
MW0004200	4-({[(4-Fluorophenyl)sulfonyl]amino}methyl)-N1-(3-pyridylmethyl)benzamide	C20H18FN3O3S	422.097	399.105	3.1552	Benzene and substituted derivatives	Benzene and substituted derivatives	MS1	0.5814	rp	-	-	5165428	-	-	2198.95	5636.84	131.96	70.69	5027.41	5831.69	493.55	3575.3	3355.55	--
MW0112962	4-(Hydroxy(phenyl)methyl)-5-oxo-3-phenyl-2,5-dihydrofuran-2-yl 2-acetamido-2-deoxy-6-O-methylhexopyranoside	C26H29NO9	522.169	499.184	7.6057	Benzene and substituted derivatives	Benzene and substituted derivatives	MS1	0.9885	rp	-	-	45782820	-	-	14506.8	7169.72	9505.92	8162.22	10070.4	6937.12	10767.2	10737.1	10381.6	--
MW0133316	4-(6-carboxy-2,3,4-trihydroxyphenoxy)-4',5,5',6,6'-pentahydroxy-[1,1'-biphenyl]-2,2'-dicarboxylic acid	C21H14O15	529.024	506.033	2.1327	Organic acid And Its derivatives	Organic acid And Its derivatives	MS1	0.5633	rp	-	HMDB0136072	12444662	-	-	16649.5	17461.5	14126.2	21557.2	86.23	87.12	4970.77	5574.7	2979.77	--
MW0119854	4-(2-Oxo-1,2,3,4-tetrahydroquinolin-6-yl)oxycilostazol	C29H34N6O4	531.271	530.264	10.9228	Heterocyclic compounds	Heterocyclic compounds	MS1	0.9928	rp	-	-	131668291	-	-	17773.5	11936	10946.9	11378.5	13830	8991.87	11570.7	11444.7	11323.6	--
MW0004413	4,11,14,15-Tetrahydroxy-6,9-dimethyl-3H,7H-8,14b-methanofuro[2'',3'',4''	C25H16O9	729.082	460.079	0.6169	Benzene and substituted derivatives	Benzene and substituted derivatives	MS1	0.5893	rp	-	-	102571678	-	-	665.94	923.79	1856.87	1143.49	517.58	305.67	1179.76	1148.28	1186.42	--
MW0142825	3beta,4-Dimethyl-4-aza-5alpha-cholestane	C28H51N	424.374	401.402	7.9605	Alcohol and amines	Alcohols	MS1	0.559	rp	C15336	-	247298	-	-	32949.8	28094.4	22679.2	28249.3	24115.5	3528.43	19565.9	20071.7	19357.1	--
MW0142799	3alpha-Hydroxy-3,5-dihydromonacolin L acid	C19H32O5	363.211	340.225	3.1122	Organic acid And Its derivatives	Organic acid And Its derivatives	MS1	0.6898	rp	C20852	-	195046	-	-	2775.93	8798.8	2062.44	2446.47	14367.1	8593.42	4296.33	3707.91	4171.87	ko01100
MW0004121	3-methyl-2-nitrophenyl acetate	C9H9NO4	218.041	195.053	5.5219	Benzene and substituted derivatives	Phenolics	MS2-Search-DB	0.6199	rp	-	-	220396	-	-	2485.15	2434.64	2547.71	2092.48	2698.77	2389.53	2559.08	2562.69	2507.78	--
MW0014149	3-methoxy Limaprost	C23H40O6	395.257	412.283	9.6458	Organic acid And Its derivatives	Organic acid And Its derivatives	MS2-Search-DB	0.6217	rp	-	-	57370058	-	-	331.37	2114.82	1340.65	3603.44	1761.33	4094.18	2272.68	1862.51	2151.03	--
MW0164701	3-carboxyphenolate	C7H5O3-	202.044	137.024	2.4177	Benzene and substituted derivatives	Benzene and substituted derivatives	MS2-MetDNA	0.7947	rp	-	-	54675842	-	-	42573.2	76564	42135.1	96.14	58025.9	70011.9	10381	35923.3	38870.4	--
MW0160999	3-[(2S)-pyrrolidin-1-ium-2-yl]pyridine	C9H13N2+	343.185	149.108	3.1102	Heterocyclic compounds	Heterocyclic compounds	MS1	0.6843	rp	-	-	6950513	-	-	266.16	2253.01	214.05	137.86	2414.94	2234.42	801.44	1220.87	1277.46	--
MW0112852	3-Ketosphingosine	C18H35NO2	281.266	297.267	10.2133	Alcohol and amines	Alcohols	MS2-MetDNA	0.9195	rp	C06121	-	9839212	-	-	12345.4	10204.4	11407.1	7609.5	10754.3	6976.67	23800.3	23735.6	23407	--
MW0014145	3-Ketopetromyzonol	C24H40O4	807.57	392.293	9.646	Alcohol and amines	Alcohols	MS1	0.6563	rp	-	-	29982614	-	-	624094	421716	824035	679411	58874.5	445118	433562	431148	433551	--
MW0014120	3-Hydroxysintaxanthin	C31H42O2	429.317	446.318	10.113	Aldehyde,Ketones,Esters	Ketones	MS2-Insilico	0.6847	rp	-	HMDB0035641	131751826	-	-	43290.3	48695.3	43408.5	45333.6	48877.5	46068.1	46078.5	45971.1	45320.2	--
MW0014081	3-Hydroxybutyrylcarnitine	C11H21NO5	248.149	247.142	1.0506	Organic acid And Its derivatives	Organic acid And Its derivatives	MS2-Search-DB	0.7175	rp	-	HMDB0062735	90659885	-	-	20680.3	23115.7	20964.3	25615.7	21572.7	20255.1	21654.3	21986.1	21845.8	--
MW0014038	3-Hexaprenyl-4,5-dihydroxybenzoic acid	C37H54O4	545.4	562.402	11.1882	Benzene and substituted derivatives	Benzene and substituted derivatives	MS2-Insilico	0.5223	rp	C05200	HMDB0001063	5280760	-	-	31649.6	43634.8	44725.2	39967	42183	30042.9	38076.4	36683.6	36409.5	--
MW0142917	3-Ethoxyandrosta-3,5-dien-17beta-ol propanoate	C24H36O3	355.265	372.266	9.6461	Aldehyde,Ketones,Esters	Esters	MS1	0.6133	rp	C15057	-	251872	-	-	3771.37	4299.55	1264.63	5506.71	2488.66	8821.97	6336.39	6204.72	6146.53	--
MW0132994	3-Amino-1-(4-fluorophenyl)-1H-benzo[f]chromene-2-carbonitrile	C20H13FN2O	372.101	316.101	11.4295	Benzene and substituted derivatives	Benzene and substituted derivatives	MS1	0.5241	rp	-	-	3980644	-	-	11727	75287.2	8076.15	13445.5	70933	4063.81	110398	108958	107422	--
MW0119055	3-(4-Methyl-3-pentenyl)thiophene	C10H14S	121.081	166.082	4.2375	Heterocyclic compounds	Heterocyclic compounds	MS1	0.6583	rp	-	HMDB0038183	566107	-	-	2483.05	2398.97	2022.99	2179.72	2301.07	2240.92	2162.12	2156.87	2100.72	--
MW0003729	3,8-Dihydroxy-1-methylanthraquinone-2-carboxylic acid	C16H10O6	281.05	298.048	8.2422	Benzene and substituted derivatives	Benzene and substituted derivatives	MS2-Search-DB	0.5859	rp	-	HMDB0030830	14379528	-	-	44322.7	51385.7	46199.3	45276.1	45950.8	43211.9	79419.1	79755.9	79412.5	--
MW0013856	3,7,8,15-Scirpenetetrol	C15H22O6	619.271	298.142	4.1498	Alcohol and amines	Alcohols	MS1	0.6095	rp	-	HMDB0037560	14587765	-	-	23689.9	43006.1	55686.7	19761.4	22034.3	27964.9	1884.15	1836.13	1295	--
MW0119265	3,7,7,10-Tetramethyl-12-thiabicyclo[9.1.0]dodeca-3,7-diene	C15H24S	237.169	236.16	3.3915	Heterocyclic compounds	Heterocyclic compounds	MS2-Insilico	0.6058	rp	-	HMDB0036469	101600316	-	-	763.44	2297.64	176.72	453.68	2515.79	37	5339.42	5394.86	5397.15	--
MW0165964	3,5-dioxo-6-[4,5,7-trihydroxy-3-(3-oxobutanoyl)naphthalen-2-yl]hexanoate	C20H17O9-	508.045	401.087	0.632	Benzene and substituted derivatives	Benzene and substituted derivatives	MS1	0.5636	rp	-	-	90659064	-	-	3373.76	4412.98	3404.81	3270.84	2746.65	2913.65	3430.93	3395.78	3404.32	--
MW0166999	3,5-dihydroxy-2-(2-methylbutanoyl)-6-(3-methylbut-2-enyl)phenolate	C16H21O4-	300.131	277.144	8.517	Aldehyde,Ketones,Esters	Esters	MS1	0.6402	rp	-	-	126961191	-	-	41448.9	39898.3	40032.2	38002.7	15261.8	9963.07	41535.8	41527.6	41819.8	--
MW0112590	3,4,5-trihydroxy-6-{[3-(3,4,5-trihydroxyphenyl)propanoyl]oxy}oxane-2-carboxylic acid	C15H18O11	357.067	374.085	0.0503	Organic acid And Its derivatives	Organic acid And Its derivatives	MS1	0.6351	rp	-	HMDB0128013	131834388	-	-	9790.33	9862.85	10051	9357.27	3847.25	7227.08	11436.3	11947.9	11912.9	--
MW0112565	3,4,5-trihydroxy-6-{[(16S)-5,7,11-trihydroxy-8,8,10,12-tetramethyl-3-[1-(2-methyl-1,3-thiazol-4-yl)prop-1-en-2-yl]-9-oxo-17-oxa-4-azabicyclo[14.1.0]heptadec-4-en-16-yl]methoxy}oxane-2-carboxylic acid	C33H50N2O12S	681.315	698.308	3.0261	Benzene and substituted derivatives	Benzene and substituted derivatives	MS2-Insilico	0.6283	rp	-	HMDB0127587	131833925	-	-	5829.69	4628.63	3863.03	4229.98	4703.85	4626.76	4905.49	4907.95	4850.96	--
MW0112645	3,4,5-trihydroxy-6-{2-hydroxy-4-[(1E)-3-oxo-3-[(3,4,5,6-tetrahydroxyoxan-2-yl)methoxy]prop-1-en-1-yl]phenoxy}oxane-2-carboxylic acid	C21H26O15	557.092	518.127	0.7067	Organic acid And Its derivatives	Organic acid And Its derivatives	MS1	0.7418	rp	-	HMDB0125184	131831714	-	-	2313.15	2756.06	1940.7	3900.45	1047.81	1805.59	2474.09	2619.25	2302.54	--
MW0119158	3,3'-Dithiobis[4,5-dihydro-2-methylfuran]	C10H14O2S2	253.031	230.043	4.0831	Heterocyclic compounds	Heterocyclic compounds	MS1	0.7185	rp	-	HMDB0039670	526180	-	-	3215.32	4093.73	1567.67	3267.88	3159.71	2659.95	2564.37	2729.85	2647.58	--
MW0130935	3'-(1''-(3-Methylbutanoyl))-angeloyl vaginidiol	C24H28O7	643.307	428.183	7.5792	Alcohol and amines	Alcohols	MS1	0.6698	rp	-	HMDB0040691	56776263	-	-	203.88	425.73	99.94	276.38	151.15	172.34	944.48	984.45	950.83	--
MW0132543	3',4',6-Trihydroxy-3,5,7-trimethoxyflavone	C18H16O8	361.091	360.084	5.5667	Flavonoids	Flavonoid	MS2-Search-DB	0.5766	rp	C04552	-	5280699	-	-	2567.2	3183.9	2904.51	2742.53	2704.08	3645.16	3444.29	3465.6	3443.81	--
MW0142592	3 -HYDROXYDEOXODIHYDRODEOXYGEDUNIN	C28H38O6	471.282	470.267	4.4122	Others	Others	MS2-Search-DB	0.5933	rp	-	-	-	-	-	76755.6	74471.8	75578.5	79182.6	77412.8	78099.9	77498.3	77522.7	78106.5	--
MW0013368	28-Homobrassinolide	C29H50O6	477.36	494.361	7.8188	Aldehyde,Ketones,Esters	Esters	MS2-Insilico	0.5281	rp	-	HMDB0030423	11038340	-	-	53689.7	49107.5	48785	47996.7	50033.3	51422.4	52979.2	52977.3	52816.5	--
MW0112036	24-Norursa-3,12-dien-11-one	C29H44O	409.341	408.339	7.826	Aldehyde,Ketones,Esters	Ketones	MS1	0.514	rp	-	-	91736804	-	-	2683.25	2394.26	703.73	1271.43	846.56	1507.41	5015.3	5110.21	5005.96	--
MW0013297	24-Acetyl- 25-cinnamoylvulgaroside	C36H48O8	631.328	608.335	9.5371	Benzene and substituted derivatives	Benzene and substituted derivatives	MS1	0.8934	rp	-	HMDB0041368	131753124	-	-	208900	71232.5	190736	246802	193306	200120	213879	212768	206955	--
MW0142173	22-Hydroxydocosahexaenoate;(4Z,7Z,10Z,13Z,16Z,19Z)-22-Hydroxydocosahexaenoic acid	C22H32O3	383.202	344.235	9.4659	FA	Oxidized lipids	MS2-MetDNA	0.5249	rp	C20855	-	72715842	-	-	18826.9	24508.4	19777.3	21495	26121.7	19382.2	20706.2	20704.6	20503.5	--
MW0142157	21,22-Diprenylpaxilline	C37H49NO4	896.022	571.366	9.07	Heterocyclic compounds	Heterocyclic compounds	MS1	0.7431	rp	C20561	-	71745339	-	-	1756.67	675.15	836.75	1471.98	780.06	1340.56	1585.35	1335.16	1455.48	--
MW0142145	20,21-Diprenylterpendole I	C37H51NO5	590.38	589.377	9.3293	Heterocyclic compounds	Heterocyclic compounds	MS2-Insilico	0.5587	rp	C20532	-	72734299	-	-	8777.19	12889.8	12090.9	12750.9	10992	14573.3	13424.7	13578.3	13348.2	--
MW0161704	2-methylsulfanylethanesulfonate	C3H7O3S2-	223.979	154.984	0.9538	Heterocyclic compounds	Heterocyclic compounds	MS1	0.9229	rp	-	-	18343309	-	-	21503.2	37421.7	22851.1	39827.6	16273.9	25249.4	22658.6	22513.5	22725.3	--
MW0104782	2-hydroxyoct-1-enoylglycine	C10H17NO4	216.122	215.116	0.3381	Amino acid and Its metabolomics	Amino acid derivatives	MS2-Insilico	0.6511	rp	-	HMDB0094738	137220382	-	-	29018.5	22718.3	23084.4	21037.8	24117.2	19042.2	19596.2	19365.5	19248.3	--
MW0160477	2-hydroxy-2-oxoacetate	C2HO4-	173.961	88.9875	0.4175	Organic acid And Its derivatives	Organic acid And Its derivatives	MS1	0.7417	rp	-	-	3716971	-	-	459413	680456	613463	432228	547739	383905	590187	621237	588240	--
MW0159910	2-fluoroacetate	C2H2FO2-	233.982	77.0039	1.0701	Organic acid And Its derivatives	Organic acid And Its derivatives	MS1	0.6587	rp	-	-	5236	-	-	269277	298748	251065	403485	259262	262248	321661	343874	340801	--
MW0160578	2-azaniumyl-3-sulfanylpropanoate	C3H7NO2S	205.986	121.02	1.0623	Others	Others	MS2-MetDNA	0.7613	rp	-	-	5260155	-	-	88274.2	106084	82101.1	106924	81616	92907.3	98814.2	99326.7	102567	--
MW0160706	2-aminobenzoate	C7H6NO2-	91.0535	136.04	1.7166	Benzene and substituted derivatives	Benzene and substituted derivatives	MS1	0.6832	rp	-	-	5459842	-	-	6434.31	2901.76	7809.19	6536.13	4276.29	5899.57	4844.21	4719.58	4606.17	--
MW0104559	2-amino-4-({1-[(carboxymethyl)-C-hydroxycarbonimidoyl]-2-[(4-{3-[2-(2,4-dihydroxyphenyl)-2-oxoethyl]-4,6-dihydroxy-2-methoxyphenyl}-3-hydroxy-2-methylbutan-2-yl)sulfanyl]ethyl}-C-hydroxycarbonimidoyl)butanoic acid	C30H39N3O13S	704.21	681.22	11.3453	Organic acid And Its derivatives	Organic acid And Its derivatives	MS1	0.9205	rp	-	HMDB0125481	131831983	-	-	4759.99	58933.7	1040.75	5048.9	55296	1045.63	33339.2	9360.12	6241.4	--
MW0165757	2-[3,4-dimethoxy-2-[(2S,3R,4S,5S,6R)-3,4,5-trihydroxy-6-(hydroxymethyl)oxan-2-yl]oxyphenyl]-5-hydroxy-3,7-dimethoxychromen-4-one	C25H28O13	537.164	536.153	0.3532	Aldehyde,Ketones,Esters	Ketones	MS1	0.5946	rp	-	-	90658428	-	-	32256.7	27654.4	24614.5	14937.9	20248.4	24533.2	26148.2	26342	26142.7	--
MW0166235	2-[2-[3-[acetyl(hydroxy)amino]propylamino]-2-oxoethyl]-4-[3-[[(E)-dec-2-enoyl]-hydroxyamino]propylamino]-2-hydroxy-4-oxobutanoate	C24H41N4O9-	530.292	529.287	3.105	FA	Others	MS1	0.8314	rp	-	-	91820159	-	-	165.82	1990.99	15.55	47.28	2708.81	1970.03	286.02	337.9	1824.7	--
MW0166186	2-[(E,7R,11R)-3,7,11,15-tetramethylhexadec-2-enyl]naphthalene-1,4-diol	C30H46O2	421.344	438.35	8.5611	Alcohol and amines	Alcohols	MS1	0.9081	rp	-	-	91820032	-	-	480639	514492	449854	462138	519339	450529	501170	503782	499134	--
MW0002467	2-[(3-Bromobenzoyl)amino]-4,5-dimethoxybenzoic acid	C16H14BrNO5	203.971	379.005	1.0958	Benzene and substituted derivatives	Benzene and substituted derivatives	MS1	0.634	rp	-	-	2264702	-	-	157252	165513	162277	183829	115697	168097	170935	171209	174522	--
MW0104839	2-Phosphoglycolic Acid	C2H5O6P	334.959	155.982	1.1255	Organic acid And Its derivatives	Organic acid And Its derivatives	MS2-MetDNA	0.6006	rp	C00988	HMDB0000816	529	-	-	653.11	2994.38	2524.95	2250.4	594.91	2566.54	2128.32	2220.59	2211.03	ko00630,ko01100,ko01200
MEDL00404	2-Palmitoyl-rac-glycerol	C19H38O4	313.273	330.277	8.3635	GL	DG	MS2-Search-Local	0.7395	rp	-	HMDB0011533	-	-	-	24440.7	26564.7	23887.5	28191.2	24686.1	29077.4	26735.3	26604.9	26834.1	--
MW0104833	2-Oxosuccinamic acid	C4H5NO4	264.056	131.022	6.5983	Organic acid And Its derivatives	Organic acid And Its derivatives	MS2-MetDNA	0.9062	rp	C02362	HMDB0060350	439716	-	-	1603.04	1637.03	1952.98	1516.89	1873.77	1350.61	5597.37	5639.9	5645.42	ko00250,ko01100
MW0013590	2-Methylpropyl hexanoate	C10H20O2	362.325	172.146	5.7126	Organic acid And Its derivatives	Organic acid And Its derivatives	MS2-Insilico	0.5409	rp	-	HMDB0036228	7775	-	-	219227	244483	611508	158461	230515	313066	303885	302919	304272	--
MW0104814	2-Methylpropyl formate	C5H10O2	149.074	102.068	4.2375	Aldehyde,Ketones,Esters	Esters	MS2-Insilico	0.5298	rp	-	HMDB0031247	10957	-	-	10235.9	10070.7	9516.72	10636.5	9323.49	10017	9687.95	9686.13	9633.49	--
MW0118623	2-Hydroxyclomipramine	C19H23ClN2O	377.157	330.15	2.0927	Heterocyclic compounds	Heterocyclic compounds	MS1	0.6973	rp	-	HMDB0060718	10246110	-	-	5684.52	148.87	8407.46	12925	210.45	165.46	6022.34	5488.95	186.56	--
MW0013511	2-Hydroxyadipic acid	C6H10O5	208.032	162.053	10.5806	Organic acid And Its derivatives	Organic acid And Its derivatives	MS2-MetDNA	0.7322	rp	C02360	HMDB0000321	193530	-	-	773.21	83.93	6.52	640.78	761.26	722.74	1443.76	1426.84	1407.65	--
MW0142392	2-Hydroxy-6-oxo-6-(2-carboxyphenyl)-hexa-2,4-dienoate	C13H10O6	285.038	262.048	6.5771	Aldehyde,Ketones,Esters	Esters	MS2-MetDNA	0.8998	rp	C16264	-	23724683	-	-	83.35	168.16	62.3	16.19	173.45	204.23	697.01	714.49	699.97	ko01100
MW0118562	2-Heptylbenzothiazole	C14H19NS	234.133	233.124	0.3836	Benzene and substituted derivatives	Benzene and substituted derivatives	MS2-Insilico	0.5793	rp	-	HMDB0040033	57240436	-	-	714880	611619	442022	513336	230663	549164	407550	432474	416127	--
MW0142322	2-Deoxy-D-ribose 1,5-bisphosphate	C5H12O10P2	332.956	293.991	0.7691	Organic acid And Its derivatives	Organic acid And Its derivatives	MS1	0.6682	rp	C04175	-	46173726	-	-	1848.22	1836.78	1484.52	1981.29	1061.09	1026.65	1526.32	1521.69	1511.82	--
MW0168484	2-Aminoethanol	C2H7NO	84.0438	61.0528	1.0953	Alcohol and amines	Alcohols	MS2-MetDNA	0.8973	rp	C00189	-	700	-	-	3838.07	4846.6	5876.77	5405.23	5055.37	5114.85	5135.94	5149.14	5188.06	ko00564,ko01100,ko04723
MW0161026	2-(dimethylazaniumyl)acetate	C4H9NO2	143.028	103.063	1.0665	Aldehyde,Ketones,Esters	Esters	MS2-MetDNA	0.8949	rp	-	-	6971056	-	-	3252.84	2955	4556.18	3059.38	3826.6	2476.33	2711.12	2589.39	2699.44	--
MW0130068	2-(2,5-dihydroxy-4-methoxyphenyl)-5,7-dihydroxy-6-[3,4,5-trihydroxy-6-(hydroxymethyl)oxan-2-yl]-8-(3,4,5-trihydroxyoxan-2-yl)-4H-chromen-4-one	C27H30O16	628.193	610.153	10.6733	Aldehyde,Ketones,Esters	Ketones	MS1	0.5656	rp	-	HMDB0126910	131833291	-	-	427178	12164.2	11850.3	535436	11755.1	12471.2	27390.2	27532.1	26563	--
MW0161914	2,6-dichloro-4-(4-hydroxyanilino)phenolate	C12H8Cl2NO2-	374.939	267.993	0.7697	Benzene and substituted derivatives	Benzene and substituted derivatives	MS1	0.6294	rp	-	-	22955880	-	-	9195.66	10544.8	7535.01	11468.2	10003.7	6869.53	7946.41	8175.5	8076.3	--
MW0002352	2,5-Dimethylbenzaldehyde	C9H10O	135.079	134.073	7.6055	Benzene and substituted derivatives	Benzene and substituted derivatives	MS2-Search-DB	0.8362	rp	-	-	22015	-	-	42939.5	23076.1	31272	27596.3	31708.9	25782.2	31038.7	31086	31469.7	--
MW0117978	2,5-Dihydro-4,5-dimethyl-2-(1-methylpropyl)thiazole	C9H17NS	381.197	171.108	10.7697	Heterocyclic compounds	Heterocyclic compounds	MS1	0.8978	rp	-	HMDB0037514	5362564	-	-	35257.3	29490.6	24031.9	21612.6	21052	24182.7	28813	28404.1	28807.7	--
MW0110680	2,4-bis(Ethylamino)-6-diethylamino-1,3,5-triazine	C11H22N6	277.147	238.191	10.2245	Heterocyclic compounds	Heterocyclic compounds	MS1	0.819	rp	-	-	11253406	-	-	904502	898558	852741	916223	922813	748128	990948	1.01077e+06	1.00072e+06	--
MW0117830	2,3-Dihydro-5-(5-methyl-2-furanyl)-1H-pyrrolizine	C12H13NO	188.103	187.1	5.602	Heterocyclic compounds	Heterocyclic compounds	MS2-Insilico	0.6137	rp	-	HMDB0040012	86127014	-	-	43498.8	42401.6	43234.1	41347	41576.1	39866.6	41466.6	40982.8	40925.5	--
MW0130359	2,3,4-trihydroxy-5-(3,4,5-trihydroxybenzoyloxy)benzoic acid	C14H10O10	339.039	338.027	1.7175	Organic acid And Its derivatives	Organic acid And Its derivatives	MS1	0.6111	rp	-	HMDB0128311	131834651	-	-	16808.4	17774.3	17708.1	15581.6	14346	13089.6	17795.5	17646.1	17806.5	--
MW0013079	2,3,14,20,22,25,26-Heptahydroxyergost-7-en-6-one	C28H46O8	533.302	510.319	8.6515	Aldehyde,Ketones,Esters	Ketones	MS1	0.5791	rp	-	-	57509343	-	-	52192.4	31761.1	35330.8	35859.8	39439.2	32530	37043.7	39073.7	39402.7	--
MW0127220	2,2,4,4,6,6-Hexamethyl-1,3,5-trithiane	C9H18S3	357.067	222.057	11.4295	Heterocyclic compounds	Heterocyclic compounds	MS1	0.9961	rp	-	HMDB0040243	13233	-	-	7978.33	35074.1	6540.06	8511.62	45199.9	4338.88	34733.5	34443.8	33494.8	--
MW0013095	2',3'-Dihydro-phytomenadione	C31H48O2	475.353	452.365	9.1177	Aldehyde,Ketones,Esters	Ketones	MS1	0.7195	rp	-	HMDB0034839	152059	-	-	3879.22	4950.77	3946.25	3884.98	3170.9	2969.86	3127.71	3156.18	3067.15	--
MW0117025	1H-Indole, 3-methyl-1-(trimethylsilyl)-	C12H17NSi	176.127	203.113	0.8284	Heterocyclic compounds	Indole and Its derivatives	MS1	0.6927	rp	-	HMDB0094663	608918	-	-	2527.55	2533.23	2456.07	3461.62	4255.68	2805.55	2793.17	2607.94	2672	--
MW0104261	1H-Indazole-3-carboxamide, N-[1-(aminocarbonyl)-2,2-dimethylpropyl]-1-(4-hydroxypentyl)-	C19H28N4O3	361.223	360.216	9.479	Alcohol and amines	Amines	MS1	0.6835	rp	-	-	118964459	-	-	3563.16	1517.42	3002.71	870.7	913.4	719.68	1357.11	1287.41	1376.97	--
MW0012737	19-Nor-5-androstenediol	C18H28O2	315.17	276.209	10.7672	Alcohol and amines	Alcohols	MS1	0.5559	rp	-	HMDB0004590	9900246	-	-	1828.21	1045.25	1198.59	735.76	809.94	876.3	1462.88	1358.81	1408.88	--
MW0141647	17-trifluoromethylphenyl trinor PGF2 ethyl amide	C26H36F3NO3	468.27	467.265	8.5611	Hormones and hormone related compounds	Hormones and hormone related compounds	MS1	0.6864	rp	-	-	-	-	-	8049.86	4977.77	6475.52	9357.81	8102.4	10125.6	7234.21	7307.44	7249.02	--
MW0141517	17-[[3-(1-Pyrrolidinyl)propyl]imino]androst-5-en-3beta-ol acetate	C28H44N2O2	479.296	440.34	8.4624	Alcohol and amines	Alcohols	MS1	0.5946	rp	C14928	-	252290	-	-	31649.3	28464.2	25249.2	20422	18055.3	34812.9	29460.6	28490.3	29095.4	--
MW0012633	17-Hydroxymethylethisterone	C22H30O3	229.158	342.219	9.1131	Aldehyde,Ketones,Esters	Ketones	MS1	0.6648	rp	-	HMDB0060710	160654	-	-	6162.64	6748.19	6341.98	5535.57	4863.84	7221.78	5577.59	5570.39	5398.29	--
MW0012601	17,18-EpETE	C20H30O3	301.211	318.219	11.4701	FA	Oxidized lipids	MS2-Search-DB	0.7031	rp	-	HMDB0010212	16061089	-	-	44265.6	39524.2	41142	50572.9	41667.4	41944.4	38271.2	38728.4	38839.4	--
MW0012427	15beta-Hydroxydesogestrel	C22H30O2	653.454	326.225	9.0325	Alcohol and amines	Alcohols	MS1	0.9744	rp	-	HMDB0060707	46781784	-	-	2860.29	5633.41	4167.03	5001.93	3757.26	7576.72	6255.4	6284.37	6284.88	--
MW0012497	15R-hydroxy-5Z,8Z,11Z,13E-eicosatetraenoic acid	C20H32O3	322.245	320.235	6.8216	FA	Oxidized lipids	MS2-MetDNA	0.7229	rp	-	HMDB0062294	5283169	-	-	3800.46	3377.76	2340.78	8625.95	3773.87	6778.8	4199.8	4414.63	3930.7	--
MW0104223	15H-11,12-EETA	C20H32O4	302.221	336.23	9.1186	Organic acid And Its derivatives	Organic acid And Its derivatives	MS2-MetDNA	0.9254	rp	C14781	HMDB0005050	11954042	-	-	9487.63	10563.4	10044.6	24887.1	9677.55	23687.8	8818.49	9183.66	8737.2	ko00590,ko01100
MW0116840	14alpha-Hydroxypaxilline	C27H33NO5	452.239	451.236	8.2592	Heterocyclic compounds	Heterocyclic compounds	MS2-Insilico	0.5501	rp	-	HMDB0040978	85141768	-	-	58766.2	57463.5	61391	64943.8	70839.5	71707.1	64637	64241.5	64646.6	--
MW0104219	13-Hydroxy-6-(1-hydroxyethyl)-12,14-dimethyl-3-methylidene-15-nonyl-9-(propan-2-yl)-1-oxa-4,7,10-triazacyclopentadecane-2,5,8,11-tetrone	C28H49N3O7	540.365	539.357	8.8194	Organic acid And Its derivatives	Organic acid And Its derivatives	MS1	0.9976	rp	-	-	60208878	-	-	41551.4	47517.4	45679.2	44646.2	43184.5	45158.8	42325.2	42363.9	42352.9	--
MW0012314	13-Ethyl-17-ethynyl-17-hydroxy-6,7,8,9,10,11,12,13,14,17-decahydro-1H-cyclopenta[a]phenanthren-3(2H)-one	C21H26O2	311.206	310.193	3.3364	Aldehyde,Ketones,Esters	Ketones	MS1	0.5272	rp	-	-	2999	-	-	2729.35	319.07	2327.59	941.48	3129.46	2793.35	4550.21	4767.53	3210.15	--
MW0012333	13'-Hydroxy-alpha-tocopherol	C29H50O3	429.371	446.376	11.0144	Alcohol and amines	Alcohols	MS2-Insilico	0.6913	rp	-	HMDB0012559	53481465	-	-	67861	63607.4	23913.6	36810.6	48409.1	9757.77	27954.8	30673.3	24523.1	--
MW0141321	12alpha-Fluoro-11beta,17beta-dihydroxyandrost-4-en-3-one	C19H27FO3	407.17	322.194	2.3146	Aldehyde,Ketones,Esters	Ketones	MS1	0.7242	rp	C15164	-	243750	-	-	1.55	378.49	22.41	9.91	216.42	210	26.74	9.07	200.95	--
MW0141343	12-Oxo-9(Z)-dodecenoic acid	C12H20O3	282.141	212.141	7.6058	FA	Oxidized lipids	MS2-MetDNA	0.9379	rp	C16311	-	9548789	-	-	17403.5	10056.2	12950.5	12878.8	16243.4	12275.5	13977.7	14288.3	14311.6	ko00592
ZINC14490919	12-(3-Hydroxy-6-methylpyridin-2-yl)dodecan-2-one	C18H29NO2	274.223	291.22	6.7058	Aldehyde,Ketones,Esters	Ketones	MS1	0.6801	rp	-	-	85988899	-	-	11053.7	10835.8	10810.1	10596.7	10135.2	11257.2	11630.8	11667.3	11764.4	--
MW0141312	12(13)-EpOME;(12R,13S)-(9Z)-12,13-Epoxyoctadecenoic acid	C18H32O3	320.229	296.235	6.6294	FA	Oxidized lipids	MS2-MetDNA	0.9637	rp	C14826	HMDB0004702	5281128	-	-	10819.3	12882.7	11327.2	38307	14505.2	27388.2	19597.6	19599.7	19468	ko00591,ko01100
MW0141271	11beta,17beta-Dihydroxy-9alpha-fluoro-17alpha-methyl-5alpha-androstan-3-one	C20H31FO3	339.237	338.226	4.3243	Aldehyde,Ketones,Esters	Ketones	MS1	0.832	rp	C15338	-	236179	-	-	4316.79	4113.81	4465.94	2655.3	3874.14	4033.72	9672.09	9642.02	9603.48	--
MW0012083	11b-Hydroxyprogesterone	C20H28O4	333.212	332.199	4.9198	Aldehyde,Ketones,Esters	Ketones	MS2-MetDNA	0.6183	rp	-	HMDB0004031	44263342	-	-	290.19	206.67	229.76	37.14	225.04	433.65	1549.15	1519.7	1517.27	--
MW0141281	11-cis-Dehydroretinal	C20H26O	462.265	282.198	6.6372	Aldehyde,Ketones,Esters	Aldehydes	MS1	0.7277	rp	C05919	-	5280867	-	-	12394	20660.7	5694.39	30038.5	1344.16	3574.39	12121.6	11974.6	12131.8	--
MW0012087	11'-Carboxy-gamma-chromanol	C25H40O4	443.266	404.293	6.447	Alcohol and amines	Alcohols	MS1	0.5083	rp	-	HMDB0012517	53481453	-	-	796.87	620.06	217.84	3926.68	2113.55	2696.4	1076.58	1023.71	1080.45	--
MW0012773	1-arachidonoyl-sn-glycero-3-phospho-1D-myo-inositol	C29H49O12P	643.291	620.296	11.2789	GP	PI	MS1	0.7882	rp	-	HMDB0062722	86290034	-	-	33268	30363.9	34595.2	33057.5	20364.6	24116.8	7319.21	7595.53	6939.28	--
MW0111722	1-[(5-Amino-5-carboxypentyl)amino]-1-deoxyfructose	C12H24N2O7	281.171	308.158	0.6087	Amino acid and Its metabolomics	Amino acid derivatives	MS1	0.7285	rp	-	HMDB0034879	131751634	-	-	1148.43	1149.33	523.56	1636.3	1437.35	2079.02	887.94	821.85	771.33	--
MW0168470	1-Stearoyl-rac-Glycerol	C21H42O4	342.308	358.308	9.4555	GL	MG	MS2-MetDNA	0.9075	rp	D01947	-	24699	-	-	7583.94	8382.9	5479	7089.47	5329.69	13797.6	7946.62	7988.18	7998.52	--
MW0012995	1-Stearoyl-2-docosahexaenoyl-sn-glycero-3-phosphocholine	C48H84NO8P	834.597	833.593	0.3231	GP	PC	MS2-Search-DB	0.7733	rp	-	HMDB0008057	24778876	-	-	46795.2	5372.21	46202.2	113468	88343.7	80790.6	11446.2	36480.3	35543.9	--
MW0012993	1-Stearoyl-2-arachidonyl-sn-glycero-3-phosphocholine	C46H84NO8P	832.582	809.593	8.1377	GP	PS	MS2-Search-DB	0.5828	rp	-	HMDB0008043	-	-	-	80863.6	32789.6	37542.8	136795	168703	104388	68866.4	72963.8	72443	--
MW0012918	1-Octadecanoyl-2-octadecenoyl-sn-glycero-3-phosphocholine	C44H86NO8P	810.598	787.609	9.3587	GP	PC	MS1	0.9374	rp	-	-	24778824	-	-	688613	3912.49	2871.05	840257	490084	1.89331e+06	1.01006e+06	1.08493e+06	1.05483e+06	--
MW0141815	1-O-Palmitoyl-2-O-acetyl-sn-glycero-3-phosphorylcholine	C26H52NO8P	560.332	537.343	6.8276	GP	PC	MS2-Search-DB	0.5498	rp	-	-	-	-	-	75715	117268	75914.5	167960	121249	220618	125366	124821	125219	--
MW0110625	1-O-Hexadecyl-2-deoxy-2-thio-S-acetyl-sn-glyceryl-3-phosphorylcholine	C26H54NO6PS	586.347	539.341	6.9967	Organic acid And Its derivatives	Phosphoric acids	MS2-Search-DB	0.6156	rp	-	-	10347222	-	-	6535.59	10073.8	5641.68	14267.3	11337.3	43701.1	15184.4	15000.3	14312	--
MW0012926	1-O-Hexadecyl-2-O-(2E-butenoyl)-sn-glyceryl-3-phosphocholine	C28H56NO7P	594.352	549.379	9.0688	GP	PC	MS2-Search-DB	0.5824	rp	-	-	45138381	-	-	27226.2	34536.3	27695.1	27114.6	31318.5	32772.5	27383.9	27518.8	27381.4	--
MW0012899	1-O-(1,3,22,24,25-Pentahydroxy-28-oxo-9,19-cyclolanostan-28-yl)hexopyranose	C36H60O12	685.421	684.409	8.2145	FA	Others	MS1	0.6366	rp	-	-	44715720	-	-	152.49	149.83	3274.43	1661.56	1503.61	582.1	1504.69	1915.74	2127.74	--
MW0117235	1-Methylpyrrole	C5H7N	82.0693	81.0578	2.9155	Heterocyclic compounds	Heterocyclic compounds	MS2-Insilico	0.5957	rp	-	HMDB0033113	7304	-	-	12855.6	13682.7	14157.1	13867.5	13712.2	13733	13925	13928.9	13894	--
MW0141770	1-Linoleoylglycerophosphocholine;1-Linoleoyl-sn-glycero-3-phosphocholine	C26H51NO7P	520.34	520.34	8.2591	GP	PC	MS2-Insilico	0.5156	rp	C04100	-	5280646	-	-	3.78772e+07	3.82763e+07	3.81796e+07	4.05823e+07	3.77831e+07	4.44464e+07	4.08482e+07	4.09147e+07	4.09425e+07	--
MW0012846	1-Linoleoyl-sn-glycero-3-phosphorylcholine	C26H50NO7P	542.322	519.332	7.7587	GP	PC	MS2-Search-DB	0.7105	rp	-	HMDB0010386	11988421	-	-	158362	205029	163876	274944	228046	316075	226339	226467	226718	--
MW0012813	1-Hexadecanoyl-2-octadecadienoyl-sn-glycero-3-phosphocholine	C42H80NO8P	758.569	757.562	9.9624	GP	PC	MS1	0.9633	rp	-	-	134753865	-	-	455842	7.43041e+06	1.14128e+07	2.51204e+06	3.43839e+06	609586	2.12507e+06	2.24746e+06	1.62352e+06	--
MW0141741	1-Hexadecanoyl-2-(9Z-octadecenoyl)-sn-glycero-3-phosphocholine	C42H83NO8P	761.586	760.586	9.6694	GP	PC	MS1	0.8233	rp	C13875	-	5282288	-	-	376867	370108	395998	568257	320278	337283	222543	270257	298829	--
MW0012789	1-Docosahexaenoyl-2-stearoyl-sn-glycero-3-phosphocholine	C48H84NO8P	792.583	833.593	0.3259	GP	PC	MS1	0.6564	rp	-	HMDB0008727	52923691	-	-	3100.04	4048.09	4514.06	3536.25	776.84	2625.63	2731.27	2702.86	2761.27	--
MW0129624	1-(dimethylamino)-2-methyl-3,4-diphenylbutane-1,3-diol	C19H25NO2	146.017	299.188	5.5395	Alcohol and amines	Alcohols	MS1	0.663	rp	-	HMDB0144301	70634678	-	-	2478.47	2248.67	1528.86	1819.8	2780.75	1780.34	2133.24	2050.42	2144.41	--
MW0001217	1-(Benzo[d][1,3]dioxol-4-yl)-2-(methylamino)pentan-1-one	C13H17NO3	304.119	235.121	4.4294	Benzene and substituted derivatives	Benzene and substituted derivatives	MS2-Search-DB	0.5341	rp	-	-	91698906	-	-	27085.7	26736.1	28236.2	26692.5	26934.7	25819.2	26001.4	26146.7	26322.4	--
MW0129623	1-(7-methoxy-2-oxo-2H-chromen-6-yl)butane-2,3-dione	C14H12O5	283.054	260.068	1.2536	Aldehyde,Ketones,Esters	Ketones	MS1	0.617	rp	-	HMDB0128965	131835253	-	-	3979.73	3774.83	3376.34	3382.31	2609.88	3483.7	3824.37	3801.35	3885.5	--
MW0011809	1-(5-Oxotetrahydrofuran-2-yl)octan-3-yl β-D-glucopyranoside	C18H32O8	399.198	376.21	3.1122	Carbohydrates and Its metabolites	Carboxylic acids and derivatives	MS1	0.6259	rp	-	-	129008969	-	-	2577.95	1418.72	2953.42	2487.16	6069.99	4322.35	2844.14	1168.18	2859.67	--
MW0104195	1,5-Dibutyl methyl hydroxycitrate	C15H26O8	160.075	334.163	2.3299	Organic acid And Its derivatives	Organic acid And Its derivatives	MS1	0.7357	rp	-	HMDB0040461	9974117	-	-	13652.8	33281	245.25	402.81	28908.5	31696.6	654.4	18927.8	18600.3	--
MW0116690	1,4-Benzodioxin-2(3H)-one	C8H6O3	151.041	150.032	4.3257	Benzene and substituted derivatives	Benzene and substituted derivatives	MS1	0.7084	rp	-	HMDB0040528	4685450	-	-	204	299.7	111.85	685.2	221.31	446.55	1363.02	1321.86	1342.47	--
MW0116650	1,3-Dideacetyldeoxykhivorin	C28H38O7	487.279	486.262	9.7666	Heterocyclic compounds	Heterocyclic compounds	MS2-Search-DB	0.6505	rp	-	-	6710744	-	-	51101.3	47025.9	49043.6	59762.5	47967.2	46535	47994.8	48203.9	47665.9	--
MW0010286	1,3-Butadiene	C4H6	93.0693	54.047	11.6259	Others	Hydrocarbon derivatives	MS1	0.6724	rp	C16450	HMDB0041792	7845	-	-	756.11	774.66	1242.82	865.43	1099.19	817.41	1510.17	1684.9	1573.76	--
MW0129640	1,26-Hexacosanediol diferulate	C46H70O8	751.52	750.507	10.5122	Alcohol and amines	Alcohols	MS2-Insilico	0.5747	rp	-	HMDB0030751	129681811	-	-	11839.8	12810.3	11241.7	14643.6	11316.4	11931	10495.6	10790.2	10526	--
MW0011913	1,2-Dipalmitoleoyl-sn-glycero-3-phosphocholine	C40H76NO8P	753.518	729.531	9.0399	GP	PC	MS2-MetDNA	0.836	rp	-	HMDB0008002	24778764	-	-	7975.17	6043.09	7392.05	6142.32	8273.52	4821.9	9848.36	9478.29	9810.28	--
MW0116583	1,2,5-Trimethyl-1H-pyrrole	C7H11N	165.075	109.089	0.7963	Heterocyclic compounds	Heterocyclic compounds	MS1	0.6001	rp	-	HMDB0029722	70260	-	-	1254.54	1332.09	1658.04	1879.62	1096.25	1543.71	1433.11	1452.36	1481.82	--
MW0161504	1,1-dihydroxypropan-2-one	C3H6O3	137.045	90.0317	1.3201	Aldehyde,Ketones,Esters	Ketones	MS2-MetDNA	0.6444	rp	-	-	13180982	-	-	744.66	480.45	10157.9	746.75	6344.38	1554.12	4030.09	3993.83	3972.56	--
MW0140182	(±)5-HEPE [(±)-5-hydroxy-6E,8Z,11Z,14Z,17Z-eicosapentaenoic acid]	C20H30O3	283.204	318.219	6.6295	FA	Oxidized lipids	MS2-MetDNA	0.8161	rp	-	HMDB0005081	6439678	-	-	8715	11042.8	7600.13	32551.1	11485.4	23880.2	16417.8	16552.8	16433.7	--
MW0127671	({5-[(2-{[5,7-dihydroxy-2-(4-hydroxyphenyl)-4-oxo-4H-chromen-3-yl]oxy}-4,5-dihydroxy-6-(hydroxymethyl)oxan-3-yl)oxy]-3,4-dihydroxyoxolan-3-yl}methoxy)sulfonic acid	C26H28O18S	683.092	660.1	0.6625	Organic acid And Its derivatives	Organic acid And Its derivatives	MS1	0.918	rp	-	HMDB0127453	131833808	-	-	80003.2	84434.8	91646.6	100784	101340	86818.8	91129.8	90646.1	90828.9	--
MW0127639	({1-[6-(5,7-dihydroxy-4-oxo-3,4-dihydro-2H-1-benzopyran-2-yl)-7-hydroxy-2-methyl-2H-chromen-2-yl]-4-methylpent-3-en-1-yl}oxy)sulfonic acid	C25H26O10S	536.163	518.125	0.4451	Organic acid And Its derivatives	Organic acid And Its derivatives	MS2-Insilico	0.5338	rp	-	HMDB0132818	131836859	-	-	104120	85014.9	70968.9	88658.8	81429	90433.5	71066.2	71506.3	68085.7	--
ZINC14822195	(z,2,4,5-Trimethoxyphenyl	C12H14O4	267.058	222.089	0.8461	Alcohol and amines	Alcohols	MS1	0.6799	rp	-	HMDB0038563	46906714	-	-	11399	10409.8	12158	11483.2	10779.1	9243.5	11002.5	11154.4	10899.7	--
MW0011495	(all-E)-6'-Apo-y-caroten-6'-al	C32H42O	443.333	442.324	10.7037	Aldehyde,Ketones,Esters	Aldehydes	MS2-Insilico	0.7011	rp	-	HMDB0040118	20055192	-	-	108304	105397	133253	117188	102947	111560	128743	127696	127292	--
MW0164683	(Z)-7-[(2R,3S)-3,5-dihydroxy-2-[(E,3S)-3-hydroxyoct-1-enyl]cyclopentyl]hept-5-enoic acid	C20H34O5	319.226	354.241	6.8733	FA	Oxidized lipids	MS2-MetDNA	0.8027	rp	-	-	53480669	-	-	23710.8	33142.3	23563.1	46742.8	26665.1	41147.3	32666.8	32516.2	32376.6	--
MW0161814	(Z)-3-(2-hydroxyphenyl)prop-2-enoate	C13H16O3	205.085	220.11	7.0576	Aldehyde,Ketones,Esters	Esters	MS1	0.7465	rp	-	-	21158468	-	-	426655	225747	223892	213595	99459.7	256289	139931	145859	127245	--
ZINC85541309	(Z)-3,4,4-Trimethylhex-2-ene	C9H18	165.106	126.141	2.2837	Others	Hydrocarbon derivatives	MS1	0.6322	rp	-	-	5322110	-	-	331.78	9335.94	484.54	27078.2	10563.3	8926.03	1444.57	1104.7	6112.29	--
MW0140724	(Z)-2-tetracos-15-enamidoethanesulfonic acid	C26H51NO4S	496.34	473.354	8.6364	Others	Others	MS2-Search-DB	0.6541	rp	-	-	-	-	-	9.57286e+07	8.33958e+07	8.92899e+07	8.80983e+07	7.64572e+07	9.65546e+07	8.93974e+07	8.94081e+07	8.99222e+07	--
MW0111496	(S)-2-Methyl-1-butanol	C5H12O	111.078	88.0888	4.1777	Alcohol and amines	Alcohols	MS1	0.7386	rp	-	HMDB0031527	8723	-	-	8715.08	6242.63	2196.26	1368.19	2517.4	2173.07	1968.91	1906.42	2040.97	--
MW0140648	(S)-2-Hydroxypropylphosphonate	C3H9O4P	281.05	140.024	9.4911	Organic acid And Its derivatives	Organic acid And Its derivatives	MS2-MetDNA	0.6083	rp	C06452	-	4369587	-	-	2326.57	3018.2	1706.38	1696.95	2129.82	1692.22	12659.2	12650.7	12600.8	ko01100
MW0140630	(R,E)-S-2-acetamido-13-(methylamino)-13-oxotridec-3-enyl ethanethioate	C18H32N2O3S	357.223	356.213	6.2106	Others	Others	MS2-Search-DB	0.6905	rp	-	-	-	-	-	1078.71	748.42	1270.86	475.69	601.1	893.57	2574.78	2630.16	2626.62	--
MW0000804	(R)-Pterosin B	C14H18O2	201.126	218.131	9.1238	Benzene and substituted derivatives	Benzene and substituted derivatives	MS2-Insilico	0.6123	rp	-	HMDB0030759	5320780	-	-	37685.1	46822.9	37524.8	50790.8	37062.9	48805.1	45427.4	45439.5	45058.7	--
MW0000800	(R)-Mandelonitrile	C8H7NO	156.038	133.053	2.4346	Benzene and substituted derivatives	Benzene and substituted derivatives	MS2-MetDNA	0.5859	rp	C00561	HMDB0060486	9548674	-	-	3.75	16978.7	130.98	56.15	18174	21923.5	1129.5	9850.49	8797.15	ko01100
MW0140582	(R)-2-Methylpyrrolidine	C5H11N	124.054	85.0891	1.1496	Heterocyclic compounds	Heterocyclic compounds	MS1	0.7407	rp	C20809	-	641544	-	-	6507.02	7821.65	7219.29	5548.92	6197.17	6804.9	6223.41	6040.03	6315.58	--
ZINC95912392	(E)-N-(2-Methylpropyl)-3-[(2R,3R)-3-pentyloxiran-2-yl]prop-2-enamide	C14H25NO2	278.149	239.189	6.0259	Alcohol and amines	Amines	MS1	0.5023	rp	-	-	21580216	-	-	493539	213600	309923	351144	563583	258279	207571	217841	229321	--
MW0140534	(E)-4-Hydroxyphenylacetaldehyde oxime;(E)-[4-Hydroxyphenylacetaldehyde oxime]	C8H9NO2	134.059	151.063	2.3222	Benzene and substituted derivatives	Phenolics	MS2-MetDNA	0.8436	rp	C04350	-	5460411	-	-	382.96	1183.1	139.87	105.03	1048.69	1600.75	898.04	650.24	870.66	ko01100,ko01210
MW0160670	(E)-2-aminooctadec-4-ene-1,3-diol	C18H37NO2	301.292	299.282	6.6602	Alcohol and amines	Alcohols	MS2-MetDNA	0.9083	rp	-	-	5353955	-	-	3622.06	4185.54	4122.55	5668.77	3730.7	3930.87	4414.91	4446.06	4411.91	--
MW0011516	(E)-2-Tridecene-4,6,8-triyn-1-ol	C13H14O	209.093	186.105	3.8182	Alcohol and amines	Alcohols	MS1	0.6627	rp	-	HMDB0030931	101412523	-	-	14045.5	11289.2	10054.7	13141.4	12637.6	11724	11787	11777.3	11597.6	--
MW0140526	(E)-2-Methylbutanal oxime	C5H11NO	146.06	101.084	2.3299	Others	Others	MS2-MetDNA	0.501	rp	C19491	-	12917320	-	-	1133.86	3448.65	648.57	1079.65	3025.86	3138.77	385.57	425.77	2488.85	ko01210
ZINC17120436	(E)-13-[(1R)-Cyclopent-2-en-1-yl]tridec-6-enoic acid	C18H30O2	318.24	278.225	8.7796	FA	FFA	MS1	0.7244	rp	-	-	12310324	-	-	2686.74	2199.91	3429.88	470.4	3615.7	1191.68	9205.96	8919.59	8837.42	--
MW0011489	(9Z,12Z)-15-Hydroxyoctadeca-9,12-dienoic acid	C18H32O3	279.231	296.235	10.449	FA	Oxidized lipids	MS2-Search-DB	0.6723	rp	-	HMDB0029978	75536015	-	-	86961.8	80395.9	70960.5	58336.4	53280.7	57908.7	73028.8	72928.4	72023.3	--
MW0161517	(8S,9S,10R,13S,14S)-17-(2-hydroxyacetyl)-10,13-dimethyl-2,6,7,8,9,12,14,15,16,17-decahydro-1H-cyclopenta[a]phenanthrene-3,11-dione	C21H28O4	328.199	344.199	4.4409	Aldehyde,Ketones,Esters	Ketones	MS2-MetDNA	0.9363	rp	-	-	13783449	-	-	4654.4	3500.62	3836.26	3953.29	3546.25	3042.95	3607.91	3695.55	3820.34	--
MW0160202	(8S,9S,10R,11R,13S,14S,17R)-17-acetyl-11,17-dihydroxy-10,13-dimethyl-2,6,7,8,9,11,12,14,15,16-decahydro-1H-cyclopenta[a]phenanthren-3-one	C21H30O4	348.233	346.214	5.3073	Aldehyde,Ketones,Esters	Ketones	MS2-MetDNA	0.6492	rp	-	-	222803	-	-	87.86	99.91	61.58	40.76	25.77	55.73	720.3	703.51	717.84	--
MW0161406	(8E,10Z,13Z,16Z,19Z)-7-hydroxydocosa-8,10,13,16,19-pentaenoic acid	C22H34O3	311.239	346.251	10.7171	FA	Oxidized lipids	MS2-MetDNA	0.8743	rp	-	-	11559293	-	-	2123.07	8865.16	9522.98	3672.15	9190.52	4007.94	8038.94	7806.4	8517.96	--
ZINC85507985	(7Z,9E)-Heptadeca-1,7,9-trien-11,13,15-triyne	C17H18	223.153	222.141	2.8485	Others	Hydrocarbon derivatives	MS1	0.5127	rp	-	-	5318013	-	-	942.68	1697.15	356.3	269.5	2200.08	1684.19	3426.47	3381.34	3182.09	--
MW0166634	(7Z,10Z,13R,14E,16Z,19Z)-13-hydroxydocosa-7,10,14,16,19-pentaenoic acid	C22H34O3	370.242	346.251	9.2683	FA	Oxidized lipids	MS2-MetDNA	0.924	rp	-	-	102571773	-	-	10561.7	15813.8	10392.4	19182.9	13781.3	19169.2	16993.1	16546.2	16497	--
MW0161518	(5Z,8Z,10E,14Z)-12-hydroxyicosa-5,8,10,14-tetraenoic acid	C20H32O3	322.245	320.235	9.5714	FA	Oxidized lipids	MS2-MetDNA	0.8691	rp	-	-	13786989	-	-	1411.03	1721.4	2293.33	4519.41	2993.39	5695.5	2685.83	2560.04	2305.03	--
MW0164477	(5Z,8Z,10E,12E)-13-[(2S,3S)-3-pentyloxiran-2-yl]trideca-5,8,10,12-tetraenoic acid	C20H30O3	319.226	318.219	9.3004	FA	Oxidized lipids	MS2-MetDNA	0.865	rp	-	-	52921883	-	-	18017.5	21524.6	22686.9	47387.2	36121.1	156201	50144.8	49495	44687.2	--
MW0140454	(5Z,7E,9E,14Z,17Z)-Eicosapentaenoic acid;(5Z,7E,9E,14Z,17Z)-Eicosapentaenoate	C20H30O2	321.256	302.225	9.3403	FA	Oxidized lipids	MS2-MetDNA	0.7126	rp	C12083	-	5282061	-	-	354.55	2415.34	163.51	2050.12	149.03	19.12	5837.24	5834.85	5799.52	ko04750
MW0167891	(4aS,6aR,6aS,6bR,8aR,10S,12aR,14bS)-2,2,6a,6b,9,9,12a-heptamethyl-10-[(2R,3R,4S,5S,6R)-3,4,5-trihydroxy-6-(hydroxymethyl)oxan-2-yl]oxy-1,3,4,5,6,6a,7,8,8a,10,11,12,13,14b-tetradecahydropicene-4a-carboxylate	C36H57O8-	618.42	617.405	9.9662	Others	Others	MS1	0.5663	rp	-	-	134819986	-	-	5183.97	5256.52	4676.29	3664.77	6670.21	3266.02	2618.78	2940.06	2736.14	--
MW0167878	(4Z,7Z,16S,17R,19Z)-16-[(2R)-2-[[(4S)-4-amino-4-carboxybutanoyl]amino]-3-(carboxymethylamino)-3-oxopropyl]sulfanyl-17-hydroxydocosa-4,7,10,12,14,19-hexaenoic acid	C32H47N3O9S	604.3	649.303	8.4248	Others	Others	MS1	0.8761	rp	-	-	132472316	-	-	146620	93309	74230.6	109571	91208.7	64405.1	73215.4	70084.4	69390.1	--
MW0164483	(4Z,7Z,10Z,12E,14R,16Z,19Z)-14-hydroxydocosa-4,7,10,12,16,19-hexaenoic acid	C22H32O3	346.243	344.235	9.3734	FA	Oxidized lipids	MS2-MetDNA	0.8453	rp	-	-	52921999	-	-	15768.6	22603.8	11957.8	27602.4	21404.5	33047.4	18929.8	20455.1	19606.5	--
MW0166933	(4Z,7Z,10Z,12E,14R,16Z,19Z)-14,22-dihydroxydocosa-4,7,10,12,16,19-hexaenoic acid	C22H32O4	383.215	360.23	7.7689	Others	Others	MS2-MetDNA	0.6593	rp	-	-	126456471	-	-	3397.88	5709.28	4167.66	1796.49	2284.79	16233.5	2775.65	2329.64	2905.38	--
MW0166668	(4S)-6-[2-[3-[[(2R)-4-[[[(2R,3S,4R,5R)-5-(6-aminopurin-9-yl)-4-hydroxy-3-phosphonatooxyoxolan-2-yl]methoxy-oxidophosphoryl]oxy-oxidophosphoryl]oxy-2-hydroxy-3,3-dimethylbutanoyl]amino]propanoylamino]ethylsulfanyl]-4-hydroxy-6-oxohexanoate	C27H39N7O20P3S-5	929.1	906.118	0.6625	CoEnzyme and vitamins	CoEnzyme and vitamins	MS1	0.8523	rp	-	-	121225556	-	-	45487.6	51649.5	51126.8	59442	55455.1	44749	52072.3	51979.8	51977.8	--
MW0161243	(4R)-4-[(3R,5S,7R,8R,9S,10S,12R,13R,14S,17R)-3,7,12-trihydroxy-10,13-dimethyl-2,3,4,5,6,7,8,9,11,12,14,15,16,17-tetradecahydro-1H-cyclopenta[a]phenanthren-17-yl]pentanoate	C24H39O5-	457.24	407.28	7.6004	Aldehyde,Ketones,Esters	Esters	MS1	0.5855	rp	-	-	9548607	-	-	4910.56	2938.19	3017.96	2503.46	4284.18	3142.79	3821.24	3718.51	3642.19	--
MW0160848	(4E)-4-(1H-imidazol-5-ylmethylidene)-9-(2-methylbut-3-en-2-yl)-2,5,16-triazatetracyclo[7.7.0.02,7.010,15]hexadeca-10,12,14-triene-3,6-dione	C22H23N5O2	412.171	389.185	8.2891	Aldehyde,Ketones,Esters	Ketones	MS1	0.701	rp	-	-	5935070	-	-	1005.72	4820.1	1620.33	1061.47	3653.39	359.42	3674.69	3527.97	3410.49	--
MW0162673	(4-amino-4-oxobutyl)-(diaminomethylidene)azanium	C5H13N4O+	184.072	145.109	10.1667	Alcohol and amines	Polyamines	MS1	0.5557	rp	-	-	25243936	-	-	60068.7	124699	54957.9	87984.3	37043.2	37987	38683.9	38445.6	37848.9	--
ZINC59586779	(4-Hydroxyphenyl)methyl-trimethylazanium	C10H16NO+	205.085	166.123	5.5978	Benzene and substituted derivatives	Benzene and substituted derivatives	MS1	0.6809	rp	-	-	23423071	-	-	398084	137361	272391	323987	170317	291829	106720	113902	108348	--
MW0011337	(3β,5β,9β,10α,13α,15R)-16-(β-D-Galactopyranosyloxy)-3-hydroxypimar-8(14)-en-15-yl acetate	C28H46O9	527.319	526.314	8.6364	Aldehyde,Ketones,Esters	Esters	MS1	0.9063	rp	-	-	24066831	-	-	355882	314246	330375	341786	294652	367468	341669	339700	339743	--
MW0011128	(3alpha,5alpha,22R,23R)-Cholestane-3,22,23-triol	C27H48O3	438.377	420.36	10.7016	Alcohol and amines	Alcohols	MS1	0.5635	rp	-	HMDB0039463	131752655	-	-	125339	163630	152644	157185	122288	164440	142793	139852	136393	--
MW0011126	(3a,5b,7a,12a)-24-[(carboxymethyl)amino]-1,12-dihydroxy-24-oxocholan-3-yl-b-D-Glucopyranosiduronic acid	C32H51NO12	642.369	641.341	10.4023	Organic acid And Its derivatives	Organic acid And Its derivatives	MS1	0.6342	rp	-	HMDB0002472	53477752	-	-	25352	25576	27872.4	25815.4	25603.1	24672.6	29388.1	29434.4	29355.1	--
ZINC13416334	(3S,6S)-3-(Hydroxymethyl)-6-(2-methylpropyl)piperazine-2,5-dione	C9H16N2O3	223.103	200.116	1.3723	Aldehyde,Ketones,Esters	Ketones	MS1	0.6349	rp	-	-	57396597	-	-	1409.99	1277.87	4951.65	5385.48	4768.41	2081.23	5354.15	5216.03	5536.55	--
MW0164890	(3S,6R)-3-hydroxy-2-methyl-6-[(3R,5S,7R,8R,9S,10S,12S,13R,14S,17R)-3,7,12-trihydroxy-10,13-dimethyl-2,3,4,5,6,7,8,9,11,12,14,15,16,17-tetradecahydro-1H-cyclopenta[a]phenanthren-17-yl]heptanoate	C27H45O6-	466.327	465.322	10.0372	Aldehyde,Ketones,Esters	Esters	MS1	0.9204	rp	-	-	56927964	-	-	45109.3	47386.5	42189.7	65948.5	45459.4	64152.4	54804.2	54478.5	54081.9	--
MW0103913	(3S,5S)-3,5-Diaminohexanoic acid	C6H14N2O2	147.116	146.106	9.1142	Aldehyde,Ketones,Esters	Esters	MS2-MetDNA	0.7662	rp	C01186	HMDB0012115	439430	-	-	4662.68	8099.95	6252.09	6600.64	5527.6	8398.22	6822.93	6685.53	6794.08	ko00310,ko01100
MW0166474	(3S,4S,5S,10S,13R,17R)-4,10,13-trimethyl-17-[(2R)-6-methylhept-5-en-2-yl]-2,3,4,5,6,7,11,12,16,17-decahydro-1H-cyclopenta[a]phenanthren-3-ol	C28H44O	452.328	396.339	8.5457	Alcohol and amines	Alcohols	MS1	0.525	rp	-	-	102514956	-	-	5404.43	4495.45	6347.96	4001.39	4635.93	6148.9	5252.18	5160.88	4903.8	--
MW0011264	(3R,7R)-1,3,7-Octanetriol	C8H18O3	185.114	162.126	11.2639	FA	Others	MS1	0.9096	rp	-	HMDB0033625	85279741	-	-	869696	1.13421e+06	1.58149e+06	1.45622e+06	425655	110095	815976	732422	422137	--
MW0160394	(3R,5R)-1,3,4,5-tetrahydroxycyclohexane-1-carboxylate	C7H11O6-	421.058	191.056	1.7175	Organic acid And Its derivatives	Organic acid And Its derivatives	MS1	0.7234	rp	-	-	1560034	-	-	2132.94	2117.34	2088.34	2032.64	2117.69	1606.51	2183.88	2189.26	2196.29	--
ZINC34572350	(3R,3As,4R,8S,8aS)-5-(methoxymethyl)-8a-methyl-3-propan-2-yl-2,3,3a,4,7,8-hexahydro-1H-azulene-4,8-diol	C16H28O3	452.24	268.204	8.5153	Alcohol and amines	Alcohols	MS1	0.5592	rp	-	-	10934471	-	-	12284.4	14528.1	12607	15610.2	16381.9	17964.6	11276.7	11180.8	11741.2	--
MW0115888	(3E)-10b-(2-Methylbut-3-en-2-yl)-3-((5-(2-methylbut-3-en-2-yl)-1H-imidazol-4-yl)methylidene)-6,10b,11,11a-tetrahydro-2H-pyrazino[1',2'	C27H31N5O2	458.255	457.248	4.7172	Heterocyclic compounds	Indole and Its derivatives	MS1	0.9879	rp	-	-	102571696	-	-	10548.6	11000.8	6663.72	32701.6	14944.1	26803.1	18107.3	17694	17865.6	--
ZINC14619544	(3As,8aS)-1,5,8-trimethyl-3a,4,8a,9-tetrahydroazuleno[6,5-b]furan-2,6-dione	C15H16O3	231.107	244.11	0.5693	Aldehyde,Ketones,Esters	Ketones	MS1	0.6367	rp	-	-	3013843	-	-	13188	12462.3	21213.2	12593.8	17652.7	16070.1	13188.2	13192	13160	--
MW0140356	(3-Hydroxy-4-methylanthranilyl)adenylate;3-Hydroxy-4-methylanthraniloyl-AMP;2-Amino-3-hydroxy-4-methylbenzoyl-AMP	C18H21N6O9P	519.086	496.111	0.6625	Nucleotide And Its metabolomics	Nucleotide and Its metabolomics	MS1	0.6528	rp	C21460	-	102515309	-	-	97145.7	107294	105916	124225	116954	105491	113593	112737	112706	--
MW0115876	(2Z)-7-(Azepanium-1-ylmethyl)-2-(1H-indol-3-ylmethylidene)-3-oxo-2,3-dihydro-1-benzofuran-6-olate	C24H24N2O3	227.124	388.179	0.6165	Heterocyclic compounds	Indole and Its derivatives	MS1	0.8747	rp	-	-	1939911	-	-	33357.5	34482.9	36136	34266	31358.8	30951.1	33059.5	32568.2	32432.9	--
MW0128036	(2Z)-2-(phenylmethylidene)hept-6-enal	C14H16O	239.088	200.12	5.9103	Aldehyde,Ketones,Esters	Aldehydes	MS1	0.5577	rp	-	HMDB0133163	131837118	-	-	70517	86571.6	75000.9	69953	23291.5	28217.1	63224.5	58483.2	51958	--
MW0162206	(2S,4R)-2-azaniumyl-4-hydroxy-5-oxopentanoate	C5H9NO4	263.927	147.053	0.7215	Organic acid And Its derivatives	Organic acid And Its derivatives	MS2-MetDNA	0.9653	rp	-	-	25201126	-	-	5120.23	4514.7	5803.28	4162.13	3714.44	4819.65	2018.11	1717.94	2012.89	--
MW0161646	(2S,3R,4R,5S)-2-[(3R,5S,8R,9S,10S,13S,14S,17R)-3-hydroxy-10,13-dimethyl-2,3,4,5,6,7,8,9,11,12,14,15,16,17-tetradecahydro-1H-cyclopenta[a]phenanthren-17-yl]-5,6-dimethylheptane-3,4-diol	C28H50O3	452.393	434.376	11.2378	Aldehyde,Ketones,Esters	Esters	MS1	0.5707	rp	-	-	16061346	-	-	117079	123445	96282	126121	126000	114053	112625	115056	113604	--
ZINC95910691	(2S,3R,4R,5R,6S)-2-[(2S,3R,4S,5R)-3,5-Dihydroxy-2-[3-hydroxy-5-[2-(4-hydroxyphenyl)ethyl]phenoxy]oxan-4-yl]oxy-6-methyloxane-3,4,5-triol	C25H32O11	367.108	508.195	7.5478	Alcohol and amines	Alcohols	MS1	0.5421	rp	-	-	11533550	-	-	309.63	178.96	397.41	158.33	390.15	457.39	1441.17	1436.32	1462.4	--
MW0162661	(2S)-4-[(E)-2-[[(1S)-1-carboxylato-2-(4-hydroxyphenyl)ethyl]amino]ethenyl]-2,3-dihydropyridine-2,6-dicarboxylate	C18H15N2O7-3	389.111	371.088	9.4939	Others	Others	MS1	0.9454	rp	-	-	25243906	-	-	199.46	212.51	249.08	152	367.99	207.53	1895.5	1865.65	1831.09	--
MW0161020	(2S)-4-(2-aminophenyl)-2-azaniumyl-4-oxobutanoate	C10H12N2O3	231.072	208.085	1.3176	Aldehyde,Ketones,Esters	Esters	MS2-MetDNA	0.7242	rp	-	-	6971029	-	-	2455.02	2418.61	4174.54	1117.56	2024.82	1357.09	2955.31	2954.07	2860.07	--
MW0161064	(2S)-2-azaniumyl-5-(carbamoylamino)pentanoate	C6H13N3O3	427.089	175.096	0.7872	Aldehyde,Ketones,Esters	Esters	MS1	0.6072	rp	-	-	6992098	-	-	8506.01	8535.14	7652.34	13440.2	44051.3	9130.08	14049.4	13463.5	13990.2	--
MW0165270	(2S)-2-azaniumyl-3-(4-hydroxy-3-methylphenyl)propanoate	C10H13NO3	218.081	195.089	1.456	Others	Others	MS2-MetDNA	0.8756	rp	-	-	86289482	-	-	6739.49	4953.21	3082.24	5340.45	4746.48	4394.5	4764.16	5061.56	4829.79	--
MW0160969	(2S)-2-azaniumyl-3-(1H-indol-3-yl)propanoate	C11H12N2O2	227.079	204.09	2.3222	Others	Others	MS2-MetDNA	0.857	rp	-	-	6923516	-	-	6058.68	9788.12	6127.67	5411.8	5318.33	7010.18	3549.56	905.33	3991.18	--
MW0165325	(2S)-2-[[(2S)-3-[[(E)-4-amino-4-oxobut-2-enoyl]amino]-2-azaniumylpropanoyl]amino]-4-methylpentanoate	C13H22N4O5	375.1	314.159	10.6859	Amino acid and Its metabolomics	Small Peptide	MS1	0.6923	rp	-	-	86583462	-	-	13485.8	5381.07	6683.36	13136.3	5194.04	1846.39	6745.03	6806.56	6076.64	--
MW0103862	(2S)-2-[(2R,3S,7R,8R,8aS)-2,3,4'-Trihydroxy-4,4,7,8a-tetramethyl-6'-oxospiro[2,3,4a,5,6,7-hexahydro-1H-naphthalene-8,2'-3,8-dihydrofuro[2,3-e]isoindole]-7'-yl]-3-methylbutanoic acid	C28H39NO7	540.242	501.273	7.6052	Organic acid And Its derivatives	Organic acid And Its derivatives	MS1	0.6871	rp	-	-	45359340	-	-	5408.6	1092.33	3223.25	1606.78	3889.23	1014.21	2477.31	2392.34	2377.76	--
MW0103873	(2S)-2-Hydroxy-2-methyl-3-oxobutanoic acid	C5H8O4	133.049	132.042	1.6196	Organic acid And Its derivatives	Organic acid And Its derivatives	MS2-MetDNA	0.5299	rp	C06010	HMDB0006855	440878	-	-	554.42	1099.43	5359.4	712.54	4843.92	1950.9	2926.9	2961.57	2932.25	ko00290,ko00650,ko00660,ko00770,ko01100,ko01210,ko01230
MW0164209	(2R,5R,7S,16S)-15-[(2S,3R,4R,5S)-3,4-dihydroxy-5,6-dimethylheptan-2-yl]-5-hydroxy-2,16-dimethyl-9-oxatetracyclo[9.7.0.02,7.012,16]octadecan-8-one	C28H48O5	482.403	464.35	10.6767	Aldehyde,Ketones,Esters	Ketones	MS1	0.5659	rp	-	-	46926207	-	-	194216	152562	194499	162786	196671	142621	199453	199438	198521	--
MW0166402	(2R,4R,5R,6S)-2,4,5-trihydroxy-6-[(1S)-1-hydroxy-2-oxoethyl]oxane-2-carboxylate	C8H11O8-	150.045	235.045	4.2962	Organic acid And Its derivatives	Organic acid And Its derivatives	MS1	0.7261	rp	-	-	91826597	-	-	614.93	172.07	711.43	462.17	708.45	359.26	2481.62	2493.04	2512.72	--
MW0166143	(2R,3S,4S,5R,6S)-2-(hydroxymethyl)-6-[6-[[(3S)-3-methyl-4-[(2S,3R,4S,5S,6R)-3,4,5-trihydroxy-6-(hydroxymethyl)oxan-2-yl]oxybutyl]amino]purin-9-yl]oxane-3,4,5-triol	C22H35N5O11	702.211	545.233	11.3348	Alcohol and amines	Alcohols	MS1	0.5751	rp	-	-	91819899	-	-	8536.76	112476	1970.94	7233.68	101401	3626.23	63349.1	7436.87	16205.8	--
ZINC38321852	(2R,3S)-4-[(2R,3S,4S,5R)-3,4-Dihydroxy-2,5-bis(hydroxymethyl)oxolan-2-yl]oxy-3-methylbutane-1,2,3-triol	C11H22O9	299.129	298.126	3.4134	Alcohol and amines	Alcohols	MS1	0.7267	rp	-	-	6325656	-	-	63907.2	39484.8	54432.8	27914.2	41260.5	97330.8	36652.7	39383.1	38150.9	--
MW0160099	(2R,3R,4S,5S,6R)-2-[[(3S,5R,8R,9R,10R,12R,13R,14R,17S)-12-hydroxy-17-[(2S)-2-hydroxy-6-methylhept-5-en-2-yl]-4,4,8,10,14-pentamethyl-2,3,5,6,7,9,11,12,13,15,16,17-dodecahydro-1H-cyclopenta[a]phenanthren-3-yl]oxy]-6-(hydroxymethyl)oxane-3,4,5-triol	C36H62O8	623.438	622.444	8.2582	Alcohol and amines	Alcohols	MS1	0.6695	rp	-	-	119307	-	-	68951.4	82034.8	71996.9	88989.5	80598	104477	86344.7	85466.9	84572.5	--
ZINC95911802	(2R,3R,4S,5S,6R)-2-[(1R,2R)-1,3-Dihydroxy-1-(4-hydroxy-3-methoxyphenyl)propan-2-yl]oxy-6-(hydroxymethyl)oxane-3,4,5-triol	C16H24O10	399.126	376.137	2.9744	Alcohol and amines	Alcohols	MS1	0.7467	rp	-	-	102066051	-	-	637.51	1575.31	1947.38	1930.66	1641.73	1612.82	1485.23	1437.52	1542.89	--
MW0166800	(2R,3R,4S,5R,6R)-2-(hydroxymethyl)-6-[(1S,4S,5'R,6R,7S,9S,12S,13R,16S)-5',7,9,13-tetramethylspiro[5-oxapentacyclo[10.8.0.02,9.04,8.013,18]icos-18-ene-6,2'-piperidine]-16-yl]oxyoxane-3,4,5-triol	C33H53NO7	548.369	575.382	9.2197	Others	Others	MS1	0.9912	rp	-	-	122706341	-	-	358607	366640	377344	329324	309804	449823	372688	372697	371908	--
ZINC49833052	(2R)-2-Hydroxy-N-[(2S,3R,4E,8E)-3-hydroxy-1-[(2R,3R,4S,5S,6R)-3,4,5-trihydroxy-6-(hydroxymethyl)oxan-2-yl]oxyoctadeca-4,8-dien-2-yl]octadecanamide	C42H79NO9	832.579	741.576	0.3229	Alcohol and amines	Amines	MS1	0.6756	rp	-	-	10771309	-	-	15507.1	16201.7	20696.5	41429.1	51838.2	34633.9	12955.3	14667.5	13630.8	--
ZINC14767603	(2R)-2,5,7,8-Tetramethyl-2-[(4R,8R)-4,8,12-trimethyltridecyl]chromen-6-ol	C29H48O2	429.371	428.365	0.3229	Alcohol and amines	Alcohols	MS1	0.9755	rp	-	-	10574579	-	-	8348.48	10600.8	10022.5	7576.74	7425.11	6324.75	5078.83	4824.88	4699.65	--
MW0162559	(2R)-1-methyl-2-propylpiperidin-1-ium	C9H20N+	277.148	142.16	7.4706	Alkaloids	Alkaloids	MS1	0.5322	rp	-	-	25203444	-	-	1.83965e+06	190284	1.8557e+06	2.90897e+06	1.44488e+06	2863708	569864	1.42957e+06	1.20754e+06	--
MW0011054	(2E,6E,11E,13E)-18-(2,6-Dioxopiperidin-4-yl)-9-hydroxy-8-methoxy-10,12,14-trimethyl-15-oxooctadeca-2,6,11,13-tetraenoic acid	C27H39NO7	490.275	489.273	3.3863	FA	Others	MS1	0.5942	rp	-	-	45359474	-	-	7657.99	2216.8	8240.21	7789.03	4670.38	2944.99	8273.58	7997.44	7317.34	--
MW0127941	(2E)-3-(3-hydroxyphenyl)prop-2-enal	C9H8O2	264.054	148.052	1.7175	Alcohol and amines	Alcohols	MS1	0.7156	rp	-	HMDB0135274	6538957	-	-	2129.11	2569.38	2158.52	2325.17	1811.29	2183.5	2413.78	2450.8	2450.23	--
MW0010983	(25S)-26-Hydroxy-24-methylenecycloartan-3-one	C31H50O2	437.373	454.381	8.6815	Aldehyde,Ketones,Esters	Ketones	MS2-Insilico	0.5235	rp	-	HMDB0034555	78385389	-	-	2113.61	3980.82	538.4	59.52	3351.92	324.16	8086.2	8082.48	8164.37	--
MW0010859	(1beta,2beta,5beta)-p-Menth-3-ene-1,2,5-triol	C10H18O3	242.118	186.126	2.2837	Alcohol and amines	Alcohols	MS1	0.5383	rp	-	HMDB0038978	85408483	-	-	12.6	335.82	47.98	7.15	291.54	246.54	45.14	35.4	210.74	--
MW0010856	(1aS,2R,6R,7R,7aR,7bR)-7,7a-Dimethyl-1a-prop-1-en-2-yl-2,4,5,6,7,7b-hexahydronaphtho[1,2-b]oxirene-2,6-diol	C15H22O3	406.201	250.157	1.8948	Alcohol and amines	Alcohols	MS1	0.5982	rp	-	-	24123446	-	-	734.94	261.67	1460.98	3134.02	3042.92	2698.87	2281.34	2259.62	2258.83	--
ZINC70454996	(1S,5R)-Bicyclo[3.2.0]hept-6-ene	C7H10	153.126	94.0783	12.4975	Others	Hydrocarbon derivatives	MS1	0.6777	rp	-	-	11182573	-	-	7159.03	9228.69	5714.87	9917.07	5802.43	13059.9	5156.63	5674.77	5578.56	--
ZINC95909507	(1S,4S,5S,9S,10R,13R,14S)-5-Hydroperoxy-14-(hydroxymethyl)-5,9-dimethyltetracyclo[11.2.1.01,10.04,9]hexadecan-14-ol	C19H32O4	363.215	324.23	5.4069	Alcohol and amines	Alcohols	MS1	0.5992	rp	-	-	11034695	-	-	5068.11	5962.12	5480.83	18301.9	15778.1	9330.07	11352.5	11288.2	11286.8	--
ZINC95918822	(1S,4S,4Ar,8aS)-6-[[(4aS,9S,10aS)-6-hydroxy-1,1,4a-trimethyl-7-propan-2-yl-2,3,4,9,10,10a-hexahydrophenanthren-9-yl]methyl]-1-methyl-4-propan-2-yl-2,3,4,4a,7,8-hexahydronaphthalene-1,8a-diol	C35H54O3	540.445	522.407	11.2033	Alcohol and amines	Alcohols	MS1	0.8508	rp	-	-	11584453	-	-	127707	131913	130562	111342	134700	102755	131200	130618	130298	--
MW0166154	(1S,4R,10R,11S,13R,15S,16R,17R,21R)-16-hydroxy-5,5,10,13,15-pentamethyl-6,19-dioxahexacyclo[13.6.1.01,11.04,10.013,21.017,21]docos-8-ene-7,14,18-trione	C25H32O6	429.225	428.22	8.0314	Aldehyde,Ketones,Esters	Ketones	MS1	0.7007	rp	-	-	91819930	-	-	7020.66	2799.94	3620.75	4567.71	5528.75	3079.22	4232.37	4061.22	4122.14	--
MW0166168	(1S,3R,13S,16R,18S,21S)-18-hydroxy-3,10,13,17,17,21-hexamethyl-6,12-dioxapentacyclo[11.8.0.03,11.04,8.016,21]henicosa-4(8),10-diene-7,9-dione	C25H34O5	415.252	414.241	3.1153	Aldehyde,Ketones,Esters	Ketones	MS1	0.5448	rp	-	-	91819981	-	-	159.45	1912.54	105.22	179	2099.58	1901.98	3540.02	3546.67	3508.04	--
ZINC95913364	(1S,2S,3S,5S,6S,8S,9S,10S,11R,15S)-3,9,10,15-Tetrahydroxy-6-(methoxymethyl)-12,12-dimethyl-17-oxapentacyclo[7.6.2.15,8.01,11.02,8]octadecan-7-one	C21H32O7	397.227	396.215	5.872	Aldehyde,Ketones,Esters	Ketones	MS1	0.5111	rp	-	-	101249030	-	-	17394	19885.8	18996.9	18481.6	16913	18393	19126.7	19173.8	19082.8	--
MW0166321	(1S,2R,5S,7S,12S,15S)-7-(2-hydroxypropan-2-yl)-1,2-dimethyl-19,20-bis(3-methylbut-2-enyl)-6,10-dioxa-24-azaheptacyclo[13.10.0.02,12.05,11.09,11.017,25.018,23]pentacosa-17(25),18(23),19,21-tetraene-8,12-diol	C37H51NO5	612.361	589.377	9.3139	Alcohol and amines	Alcohols	MS1	0.5849	rp	-	-	91820402	-	-	5924.02	7561.38	6212.49	7720.01	4147.25	5350.06	6103.56	6089.57	5626.53	--
ZINC85530743	(1S,14S)-9,20,21,25-Tetramethoxy-15,15,30-trimethyl-7,23-dioxa-30-aza-15-azoniaheptacyclo[22.6.2.23,6.18,12.114,18.027,31.022,33]hexatriaconta-3(36),4,6(35),8,10,12(34),18,20,22(33),24,26,31-dodecaene	C39H45N2O6+	492.268	637.328	8.1835	Lignans and Coumarins	Lignans	MS1	0.6378	rp	-	-	14753654	-	-	1175.24	1395.06	388.78	338.97	951.21	926.11	1444.97	1449.22	1366.01	--
ZINC14515170	(1S,11S)-5-Methoxy-12,12-dimethyl-6-propan-2-yltricyclo[9.4.0.03,8]pentadeca-3,5,7-trien-1-ol	C21H32O2	317.247	316.24	10.3264	Alcohol and amines	Alcohols	MS1	0.7358	rp	-	-	100983030	-	-	2928.73	1250.19	519.01	1365.17	1065.33	11277.4	3595.53	3618.8	3619.43	--
ZINC71787041	(1S)-1-[(1R)-1H-Inden-1-yl]-1H-indene	C18H14	248.149	230.11	0.8471	Benzene and substituted derivatives	Benzene and substituted derivatives	MS1	0.6671	rp	-	-	12672313	-	-	8361.15	7432.99	6892.48	8131.23	9486.03	5001.55	8546.09	8493.25	8543.78	--
ZINC85644661	(1R,4S,4Ar)-4-methyl-7-methylidene-1-propan-2-yl-2,3,4,4a,5,6-hexahydro-1H-naphthalene	C15H24	205.195	204.188	13.6225	Alcohol and amines	Alcohols	MS1	0.7024	rp	-	-	10750739	-	-	3158.19	2014.15	4420.63	13957.2	4292.09	2812.14	6242.44	6061.47	7151.27	--
ZINC95912239	(1R,2S,3R,4R,5'R,6R,7S,8R,9S,12S,13S,16S,18S)-5',7,9,13-Tetramethylspiro[5-oxapentacyclo[10.8.0.02,9.04,8.013,18]icosane-6,2'-piperidine]-3,16-diol	C27H45NO3	478.365	431.34	7.819	Alcohol and amines	Alcohols	MS1	0.8509	rp	-	-	102093830	-	-	31467.2	26247.3	27487.2	30025.8	29606.8	28334.3	29381.6	29345.8	29193	--
ZINC95919161	(1R,2R,5S)-2-[(E,3R)-3-Hydroxybut-1-enyl]-1,3,3-trimethyl-5-propan-2-yloxycyclohexane-1,2-diol	C16H30O4	304.247	286.214	0.5065	Alcohol and amines	Alcohols	MS1	0.6692	rp	-	-	21574479	-	-	5494.29	5672.99	5976.16	3876.21	6909.64	5821.08	4249.47	4008.16	4292.54	--
ZINC95912695	(1R,2R,4Ar,8R,8aS)-2,5,5,8a-tetramethyl-1-(3-methylidenepent-4-enyl)-3,4,4a,6,7,8-hexahydronaphthalene-1,2,8-triol	C20H34O3	305.246	322.251	9.6021	Alcohol and amines	Alcohols	MS1	0.9874	rp	-	-	21579293	-	-	45749.8	84580.3	52942.9	91397.9	77183.4	121589	73548.5	70421.1	68493.1	--
MW0165720	(1R,2E,7S,8R)-9-hydroxy-1,8-dimethyl-12-propan-2-yltricyclo[9.3.0.03,7]tetradeca-2,11-diene-4-carbaldehyde	C20H30O2	341.185	302.225	11.0105	Alcohol and amines	Alcohols	MS1	0.5696	rp	-	-	90658320	-	-	11900.8	11382.1	10415.4	9784.34	8704.81	9402.61	10486.9	10314.4	10302.3	--
MW0165591	(1R,2E,7S,8R)-4-(methoxymethyl)-1,8-dimethyl-12-propan-2-yltricyclo[9.3.0.03,7]tetradeca-2,11-diene-4,9-diol	C21H34O3	357.24	334.251	10.3264	Alcohol and amines	Alcohols	MS1	0.6801	rp	-	-	90657944	-	-	1808.6	765.28	675.1	1046.28	781.62	5818.66	2640.81	2487.52	2610.33	--
ZINC14587651	(1R)-4-[(E,3R)-3-Hydroxybut-1-enyl]-3,5,5-trimethylcyclohex-3-en-1-ol	C13H22O2	193.158	210.162	6.4627	Alcohol and amines	Alcohols	MS1	0.7488	rp	-	-	23251168	-	-	13334.6	12378.7	10727.3	9787.6	10866.1	9721.19	14688.5	14593.9	13954	--
ZINC36462270	(12S)-3,7,11,15-Tetramethylhexadeca-2,6,10,14-tetrene-1,12-diol	C20H34O2	635.494	306.256	10.3683	Alcohol and amines	Alcohols	MS1	0.8488	rp	-	-	10018055	-	-	11758.7	8253.45	11462.2	10738	11040.7	7018.62	9894.53	9827.17	9794.93	--
ZINC14515123	(11S)-12,12-Dimethyl-6-propan-2-yltricyclo[9.4.0.03,8]pentadeca-1(15),3,5,7-tetraene-4,5-diol	C20H28O2	331.187	300.209	8.5459	Alcohol and amines	Alcohols	MS1	0.6874	rp	-	-	10040486	-	-	168.86	273.58	383.5	312.27	333.04	330.83	1035.3	1055.36	1028.61	--
MW0140166	(+/-)-Asarinol B	C10H14O3	165.075	182.094	4.161	Alcohol and amines	Alcohols	MS1	0.6753	rp	C17825	-	46174002	-	-	10591.7	96894.2	126456	225.71	42949.5	32.37	43341.8	43343.3	43155.3	--
MW0140165	(+/-)-Asarinol A	C10H14O2	189.09	166.099	5.3651	Alcohol and amines	Alcohols	MS1	0.568	rp	C17824	-	46174001	-	-	8732.36	10941.9	11147.4	11538.5	11082.2	11530.7	11677.6	11676.5	11745.2	--
MW0111373	(+/-)-4-Mercapto-4-methyl-2-pentanol	C6H14OS	120.064	134.077	0.785	Alcohol and amines	Alcohols	MS1	0.6174	rp	-	HMDB0032375	6429308	-	-	4567.19	4284.6	4966.84	6678.98	4767.38	4867.85	4610.42	4545.81	4636.29	--
ZINC85639210	(+)-Phytocassane C	C20H30O3	301.215	318.219	6.3965	Alcohol and amines	Alcohols	MS1	0.72	rp	-	-	10041597	-	-	7540.98	13796.1	15292.7	14239.8	11668.6	13640.1	13429.6	13591.9	13708	--
MW0010771	(+)-Cycloisolongifol-5-ol	C15H24O	221.185	220.183	0.7697	Alcohol and amines	Alcohols	MS1	0.6758	rp	-	-	71308801	-	-	14562	11909.2	12755.6	15055.3	11375.8	11566.6	13276.2	13284.6	13103.9	--
