# Supplementary material for: Chronic stress–induced ANPEP drives liver cancer progression by increasing glutathione synthesis and inhibiting ferroptosis
Source: J Clin Invest. 2025 Dec 2;136(4):e195685. doi: 10.1172/JCI195685 (PMC12904706; doi:10.1172/JCI195685)
Supplement: Supplemental table 3 [file jci-136-195685-s311.xlsx]

## Sheet: Sheet1
Index	Mode	Compounds	Class I	Class II	Formula	Q1 (Da)	Molecular weight (Da)	RT (min)	Adduct	Mass error	Level	score	LC mode	CAS	PubChem CID	HMDB	Metlin	cpd_ID	C1	C2	C3	C4	C5	S1	S2	S3	S4	S5	QC01	QC02	QC03
MW0109274	T3_positive	Pipecolic acid	Organic acid and Its derivatives	Organic acid and Its derivatives	C6H11NO2	130.0861	129.079	0.6445	[M+H]+	0.450000000000728	1a	0.9901	rp	535-75-1	849	HMDB0000070	50	C00408	591124987.51	591298368.52	446027151.18	4237109.55	539210120.2	566480045.95	374293792.64	350535137.49	340345297.48	403978350.75	449065869.96	451633552.77	451634040.92
MW0169549	T3_positive	Niacinamide	Alcohol and amines	Amines	C6H6N2O	123.0554	122.048	1.4393	[M+H]+	0.225000000000364	1a	0.9852	rp	98-92-0	936	HMDB0001406	1497	C00153	3427919086.37	17867887756.84	2822737868.95	12367768138.11	12451950957.54	38439908.29	1647123948.73	28451891.07	3091700779.16	11143429618.02	7004951390.69	5568076985.16	7304732388.08
MW0108213	T3_positive	Methionine	Amino acid and Its metabolites	Amino acids	C5H11NO2S	150.0432	149.051	1.1526	[M+H]+	0.374999999976922	1a	0.978	rp	63-68-3	6137	HMDB0000696	5664	C00073	24737939.78	41353714.26	41637620.56	24922533.82	50499324.89	29394475.69	23056862.79	24402088.54	5185738.74	38797329.98	31156347.29	29482460.41	31325626.07
MW0109211	T3_positive	Phenylalanylphenylalanine	Amino acid and Its metabolites	Small Peptide	C18H20N2O3	313.1545	312.1474	3.4085	[M+H]+	0.474999999937609	1a	0.9774	rp	201023-39-4	65104	HMDB0013302	-	-	5012849.62	4371868.18	3660225.26	3533226.12	3122875.87	6427753.73	4104304.6	2977487.53	1862731.72	3862865.91	5850367.43	5885054.47	5909066.99
MEDN0305	T3_positive	Creatine	Organic acid and Its derivatives	Organic acid and Its derivatives	C4H9N3O2	132.0657	131.0695	0.9535	[M+H]+	0.0500000000158707	1a	0.9743	rp	57-00-1	586	HMDB0000064	7	C00300	80061392.59	342553282.9	332959505.53	330454543.68	410312736.22	296788842.81	135724354	157936468.32	233822600.81	208790587.09	235984810.95	247912648	232395013.65
MW0111232	T3_positive	n-Oleoylethanolamine	Alcohol and amines	Amines	C20H39NO2	326.305	325.2981	7.6867	[M+H]+	0.950000000017326	1a	0.9738	rp	111-58-0	5283454	HMDB0002088	-	-	37700026.14	39569067.28	27926186.35	119362680.36	34178481.77	20823985.33	51569318.59	9051897.31	16213678.63	15068987.44	58691255.74	61743350.33	53853186.41
MW0169424	T3_positive	Ornithine	Amino acid and Its metabolites	Amino acids	C5H12N2O2	115.0866	132.0899	0.6445	[M+H-H2O]+	0.0500000000158707	1a	0.9733	rp	3184-13-2	6262	HMDB0000214	27	C00077	76831716.31	62288189.63	41533643.85	54881520.26	51666848.1	66078098.33	43989257.09	32403462.06	31225519.12	49255605.5	48077254.37	48033230.27	47903965.73
MW0169283	T3_positive	2-Amino-1-phenylethanol	Alcohol and amines	Alcohols	C8H11NO	120.0811	137.0841	1.7886	[M+H-H2O]+	0.850000000021112	1a	0.973	rp	7568-93-6	1000	HMDB0001065	59	C02735	25553344331.41	22636247029.54	17398122724.64	18344616113.49	19332247194.26	21769119711.08	13333073168.06	11291142967.48	11826107312.46	14467158261.62	18470784354.63	18360529008.01	18541298116.55
MW0194064	T3_positive	Acetyl-L-carnitine	FA	CAR	C9H17NO4	204.1231	203.1158	1.0536	[M+H]+	0.100000000031741	1a	0.9707	rp	3040-38-8 | 14992-62-2	7045767	HMDB0000201	956	C02571	854595239.84	484131926.39	984888704.62	853171623.89	750385963.47	1017258387.11	1211749190.79	994566950.53	810516091.54	1376914544.01	1059464876.32	1040149276.94	1025086752.74
MEDP0401	T3_positive	5'-Deoxy-5'-(Methylthio) Adenosine	Nucleotide and Its metabolites	Nucleotide and Its metabolites	C11H15N5O3S	298.0967	297.0896	2.6436	[M+H]+	0.399999999984857	1a	0.9693	rp	2457-80-9	439176	HMDB0001173	3425	C00170	503568570.49	439443671.8	528677322	542472277.11	614723733.77	431849792.84	343929405.47	461833797.42	448025021.83	406187629.14	463075733.26	463841980.31	470226153.19
MW0169367	T3_positive	L-Proline	Amino acid and Its metabolites	Amino acids	C5H9NO2	116.0707	115.0633	0.9793	[M+H]+	0.17500000002002	1a	0.9689	rp	147-85-3	145742	HMDB0000162	29	C00148	2132377943.74	1920498832.08	1854057526.36	1906404471.22	1860393390.14	2015275233.56	1616727293.12	1644933973.23	1595588650.89	1846094883.92	2410645670.77	2290785578.52	2369405672.65
MW0170020	T3_positive	Xanthosine	Nucleotide and Its metabolites	Nucleotide and Its metabolites	C10H12N4O6	285.0835	284.0757	1.4644	[M+H]+	1.30000000012842	1a	0.9687	rp	146-80-5	64959	HMDB0000299	3408	C01762	271064152.66	231539600.19	96478512.63	127467147.38	135657619.99	277472332.89	259038686.59	139000319.79	141386834.2	179420486	184219218.18	184590572.14	185872075.09
MW0054524	T3_positive	LPC(16:0/0:0)	GP	LPC	C24H50NO7P	478.3298	495.3325	6.8918	[M+H-H2O]+	1.2752723704666	1a	0.9683	rp	17364-16-8	460602	HMDB0010382	-	C00157	33892268.1	27429145.13	28460125.35	33961022.91	22865575.19	30656010.6	27483605.46	49653751.2	49518429.87	25742728.99	29653008.82	29435034.34	28883184.52
MEDP0577	T3_positive	Carnitine isoC4:0	FA	CAR	C11H21NO4	232.1535	231.1471	2.0516	[M+H]+	2.1499999999719	1a	0.967	rp	25518-49-4	10177002	HMDB0000736	-	-	1305591079.18	1296538033.57	1245804090.39	998205159.49	704874503.97	1837210424.33	610544023.5	834939920.18	730397251.51	1327634917.75	1047933268.52	1093970650.89	1099238777.34
MW0103577	T3_positive	Guanosine	Nucleotide and Its metabolites	Nucleotide and Its metabolites	C10H13N5O5	284.099	283.0917	1.3011	[M+H]+	0.0749999999527518	1a	0.9661	rp	118-00-3 | 26578-09-6 | 197227-95-5 | 103654-69-9 | 103654-70-2 | 146849-94-7 | 197227-93-3 | 202933-46-8 | 244769-87-7 | 247226-75-1 | 250586-91-5 | 250586-97-1 | 30747-23-0	135398635	-	-	C00387	311409945.76	229117728.73	228683081.19	228718944.95	225167203.65	365034230.56	194004462.17	186902970.28	74610513.27	228066513.05	238475648.15	238096628.27	236858045.63
MEDP0513	T3_positive	Palmitic amide	FA	Others	C16H33NO	256.2639	255.2562	7.7262	[M+H]+	0.974999999954207	1a	0.9655	rp	629-54-9	69421	HMDB0012273	-	-	38082462.62	18563000.23	26585072.93	39219277.5	39321326.73	32666223.72	46421979.88	13092470.84	6867269.05	24042002.68	16837236.92	16758291.69	16237249.2
MW0168692	T3_positive	Adenosine	Nucleotide and Its metabolites	Nucleotide and Its metabolites	C10H13N5O4	268.104	267.0968	1.5391	[M+H]+	0.124999999968622	1a	0.9653	rp	58-61-7	60961	HMDB0000050	86	C00212	263963760.87	260174575.19	222487543.53	223232117.1	277710464.57	225228090	109985654.76	121142000.72	181129186.18	178837115.25	219356110.73	223006821.66	219730023.35
MEDP1592	T3_positive	Citicoline	Nucleotide and Its metabolites	Nucleotide and Its metabolites	C14H26N4O11P2	489.1129	488.1073	1.004	[M+H]+	3.53700317643794	1a	0.965	rp	987-78-0	13804	HMDB0001413	3581	C00307	14324463.48	13315441.51	12590451.72	11798704.69	6512560.59	6522108.34	5421859.35	5264888.92	8352800.24	11033776.86	11307580.85	11352193.5	11292891.91
MW0109791	T3_positive	Taurine	Amino acid and Its metabolites	Amino acids	C2H7NO3S	126.0223	125.0147	0.9669	[M+H]+	0.849999999985585	1a	0.9642	rp	107-35-7	1123	HMDB0000251	31	C00245	830766032.45	946062836.69	1074351670.44	856586360.8	914259566.06	824643274.72	619016317.83	875203483.18	902083591.91	894218298.41	978763572.22	974682196.34	974616823.79
MW0006930	T3_positive	Dopamine	Alcohol and amines	Polyamines	C8H11NO2	136.0621	153.079	1.1773	[M+H-H2O]+	0.0500000000158707	1a	0.9638	rp	62-31-7	681	HMDB0000073	64	C03758	258158012.7	144950880.03	351978601.49	331112705.87	395697027.73	111317286.69	120247619.16	271440046.59	275169692.34	193333092.65	254395164.76	258762207.18	258999861.3
MW0169004	T3_positive	Cytosine	Nucleotide and Its metabolites	Nucleotide and Its metabolites	C4H5N3O	112.0509	111.0433	0.9546	[M+H]+	0.849999999985585	1a	0.963	rp	71-30-7	597	HMDB0000630	283	C00380	342946750.56	237565411.73	319588050.45	299358354.26	279541921.46	155320785.59	259235242.08	286394501.01	278942784.58	194416226.99	265592744.06	266662525.35	267573242.07
mws0120	T3_positive	Choline Alfoscerate	GP	PC	C8H20NO6P	258.1106	257.1028	1.3641	[M+H]+	1.19999999995457	1a	0.9622	rp	28319-77-9	657272	HMDB0000086	370	C00670	180481967.2	128094351.82	443398394.42	172036939.69	116092091.45	192888998.81	820866020.78	153384646	627011521.89	656769306.79	196323911.35	197049417.99	199556310.99
MW0169988	T3_positive	Uracil	Nucleotide and Its metabolites	Nucleotide and Its metabolites	C4H4N2O2	113.0347	112.0273	1.2578	[M+H]+	0.299999999988643	1a	0.962	rp	66-22-8	1174	HMDB0000300	258	C00106	274660034.44	237500123.22	542000904.98	506421764.84	294564188.83	255052300.49	211352216.68	182203581.69	210986332.26	498235872.88	248420338.32	247959006.45	251444822.35
MEDP0125	T3_positive	Choline	Tryptamines,Cholines,Pigments	Cholines	C5H14NO+	104.0989	104.1075	0.8863	[M+]+	20.3499999999934	1a	0.9598	rp	62-49-7	305	HMDB0000097	56	C00114	10605492.85	10180114.38	12273118.84	7052488.82	8100043.96	19961507.67	18838761.7	12270672.11	14362097.58	9980538.95	9414294.3	9719532.65	9448776.65
MW0103478	T3_positive	Adenosine monophosphate	Nucleotide and Its metabolites	Nucleotide and Its metabolites	C10H14N5O7P	348.0686	347.0631	1.7268	[M+H]+	4.44999999999141	1a	0.9596	rp	61-19-8	6083	HMDB0000045	5111	C00020	8461881.7	15499172.14	20638399.49	11939198.39	8784813.44	6697857.51	6161149.42	9633537.47	10216859.54	12333491.31	9205936.61	8135477.42	9137181.65
MW0124723	T3_positive	Lumichrome	Heterocyclic compounds	Heterocyclic compounds	C12H10N4O2	243.0872	242.0804	4.354	[M+H]+	1.19999999995457	1a	0.9592	rp	1086-80-2	5326566	-	-	C01727	2439800.44	1664625.43	1000655.68	1699853.69	2007064.91	2568192.19	1451509.27	1707440.02	1018629.37	744639.78	2391932.09	2392336.84	2375441.78
MW0159913	T3_positive	Inosine	Nucleotide and Its metabolites	Nucleotide and Its metabolites	C10H12N4O5	269.0872	268.0808	1.2888	[M+H]+	2.17499999990878	1a	0.9571	rp	58-63-9	135398641	HMDB0000195	-	C00294	942508144.39	1002645549.7	787449067.08	757178567.97	767614701.11	822573909.49	411447175.82	444042629.14	315053121.86	655794736.19	716104774.09	716113490.13	714135885.07
MW0103590	T3_positive	Guanosine-5'-monophosphate	Nucleotide and Its metabolites	Nucleotide and Its metabolites	C10H14N5O8P	364.0642	363.058	1.1892	[M+H]+	2.74999999987813	1a	0.9569	rp	85-32-5 | 128952-18-1 | 29593-02-0	135398631	HMDB0001397	-	C00144	231744284.8	205117744.89	327596975.28	282140527.95	256316371.98	118168482.68	144157557.85	316458926.78	364121420.4	218526124.98	245428964.2	245946355.89	245933290.72
FDATN01488	T3_positive	L-Glutamic acid	Amino acid and Its metabolites	Amino acids	C5H9NO4	148.0604	147.0532	0.9917	[M+H]+	0.149999999976558	1a	0.9568	rp	56-86-0	33032	HMDB0000148	-	C00025	1043267339.28	1001145851.07	759562254.22	879499765.02	799815619.05	981704074	526965767.94	502574782.57	392968679.52	699596901.79	900885906.3	899571524.4	889359086.9
MEDN0428	T3_positive	N6-Succinyl Adenosine	Nucleotide and Its metabolites	Nucleotide and Its metabolites	C14H17N5O8	384.1155	383.1077	1.9639	[M+H]+	1.22500000003356	1a	0.9565	rp	4542-23-8	20849086	HMDB0000912	-	-	316814685.13	200329952.22	320384806.18	277654079.36	340107593.75	188672633.09	133256312.15	160450228.74	149853052.2	241457978.08	228052081.75	228198202.18	231103512.07
MW0126805	T3_positive	Thymine	Nucleotide and Its metabolites	Nucleotide and Its metabolites	C5H6N2O2	127.05	126.0429	1.4013	[M+H]+	0.575000000004877	1a	0.9561	rp	65-71-4	1135	HMDB0000262	290	C00178	56140287.59	91797370.16	114583776.48	96970872.1	55677277.98	81305502.89	138175662.06	94071904.27	94581793.11	75520193.93	87227635.52	86497594.27	90379074.94
MW0003626	T3_positive	3,4-Dihydroxymandelic acid	Benzene and substituted derivatives	Phenolics	C8H8O5	149.0235	184.0372	2.4473	[M+H-2H2O]+	0.575000000040404	1a	0.955	rp	775-01-9	85782	HMDB0001866	696	C05580	67031620.68	54840957.39	42116986.55	269539456.01	52772115.45	59369134.58	77309317.58	66269405.93	655908.28	71022719.83	68784892.59	68843015.87	67589910.78
MEDN0006	T3_positive	L-Tyrosine	Amino acid and Its metabolites	Amino acids	C9H11NO3	182.0811	181.0739	1.2216	[M+H]+	0.225000000000364	1a	0.9547	rp	60-18-4	6057	HMDB0000158	34	C00082	2661736676.36	2623060119.2	1637716780.2	846960081.44	944407189.73	2997591916.3	644635823.81	1400400413.62	632969976.72	388134188.68	1197033022.86	1407833985.58	1248970180.84
MW0159289	T3_positive	Val-Met	Amino acid and Its metabolites	Small Peptide	C10H20N2O3S	249.1273	248.1195	1.5425	[M+H]+	1.35000000000218	1a	0.9538	rp	14486-09-0	292427	-	65182	-	7377860.12	5377542.77	5006317.49	3018528.18	2959289.78	17329025.08	7513307.2	16980560.43	10826450.91	5535705.28	10578010.91	10731015.23	11019360.51
MW0010027	T3_positive	L-Valine	Amino acid and Its metabolites	Amino acids	C5H11NO2	118.0866	117.079	0.9731	[M+H]+	0.800000000005241	1a	0.9517	rp	72-18-4	6287	HMDB0000883	5842	C00183	2664903634.07	2647101840.81	2395763997.63	2328340242.79	2485990214.17	2482820998.22	1731238358.42	1568203896.12	1565774899.95	2089803195.36	2495408794.61	2441372096.03	2499785252.88
MW0103706	T3_positive	Uridine-5'-diphosphate	Nucleotide and Its metabolites	Nucleotide and Its metabolites	C9H14N2O12P2	405.0082	404.0022	1.464	[M+H]+	3.20980125161196	1a	0.9508	rp	58-98-0	6031	HMDB0000295	-	C00015	19115188.16	6999222.1	26811760.35	13012994.56	35825166.82	6956441.97	3031140.21	10967488.08	7258182.65	14788763.05	17435743.7	17399906.99	17808253.68
MW0009449	T3_positive	Phthalic acid	Organic acid and Its derivatives	Organic acid and Its derivatives	C8H6O4	149.0169	166.0266	3.2551	[M+H-H2O]+	16.0250000000417	1a	0.9507	rp	88-99-3	1017	HMDB0002107	6489	C01606	402918.9	90872.55	207166.6	170311.68	209235.7	73141.19	265402.25	1123905.6	73031.41	215812.75	141840.47	137183.73	151378.07
MW0169387	T3_positive	L-Carnitine	Amino acid and Its metabolites	Amino acids	C7H15NO3	162.1126	161.1052	0.9422	[M+H]+	0.275000000016234	1a	0.9504	rp	541-15-1	10917	HMDB0000062	52	C00318	1924190040.24	2290310725.04	2602913310.59	2096052200.03	2193010884.61	2106246477.81	909478688.95	1228647498.52	1409347607.65	1852967318.05	1918754446.46	1999349201.09	1978703628.03
MW0107902	T3_positive	L-Leucyl-L-alanine	Amino acid and Its metabolites	Small Peptide	C9H18N2O3	203.1388	202.1317	1.3136	[M+H]+	0.599999999977285	1a	0.9495	rp	7298-84-2	81721	HMDB0028922	44685	-	50177585.33	34090809.93	30257639.82	44303628.55	38933481.67	65980169.39	47003668.52	34584273.01	25462672.88	46625747.12	76161111.08	76454093.19	76450006.84
MW0107334	T3_positive	L-Histidine	Amino acid and Its metabolites	Amino acids	C6H9N3O2	156.0771	155.0695	0.8925	[M+H]+	0.800000000040768	1a	0.9493	rp	71-00-1	6274	HMDB0000177	21	C00135	724890357.06	1331296172.45	543817806.04	549807831.94	1126245801.49	696285616.98	451516550.77	383068639.87	267941263.45	496176416.42	428484205.17	468597817.11	464115013.7
MW0114745	T3_positive	L-Kynurenine	Amino acid and Its metabolites	Amino acids	C10H12N2O3	209.092	208.0848	1.8134	[M+H]+	0.22499999992931	1a	0.9491	rp	2922-83-0	161166	HMDB0000684	72	C00328	50793079.67	89099650.85	59043371	59864816.98	57859459.06	144772933.53	45692269.43	35753293.69	60727982.67	41663432.57	57241401.11	60038786.71	58805716.08
MW0106490	T3_positive	DL-2-Aminooctanoic acid	Organic acid and Its derivatives	Organic acid and Its derivatives	C8H17NO2	160.1331	159.1259	2.8985	[M+H]+	0.324999999961051	1a	0.9489	rp	644-90-6	69522	HMDB0000991	5923	-	38119053.61	32846296.14	39265555.8	40546986.83	37544358.51	32936807.66	45563995.61	49987887.03	50400802.54	44346355.99	38555378.22	39010372.44	39031245.01
MW0109026	T3_positive	Oxiglutatione	Amino acid and Its metabolites	Small Peptide	C20H32N6O12S2	613.1571	612.152	1.1773	[M+H]+	3.5227389373578	1a	0.9488	rp	27025-41-8	65359	HMDB0003337	-	C00127	215409695.05	230061239.99	100297519.63	111896778.08	107470902.18	99911218.72	11099082.42	26589047.07	35999184.63	87159363.02	103402172.34	103316612.36	104629085.23
MW0103316	T3_positive	N2,N2-Dimethylguanosine	Nucleotide and Its metabolites	Nucleotide and Its metabolites	C12H17N5O5	312.1309	311.123	2.0891	[M+H]+	1.57500000000255	1a	0.9482	rp	2140-67-2	135501639	-	-	C74036	45512793.16	19967379.63	38950830.25	31940427	35800043.39	19567322.72	43242042.63	18531324.3	14821795.07	17632778.3	26791412.32	27147114.32	26807673.2
MW0159685	T3_positive	Glutathione	Amino acid and Its metabolites	Amino acid derivatives	C10H17N3O6S	308.0915	307.0838	1.1773	[M+H]+	0.974999999954207	1a	0.9478	rp	70-18-8	124886	HMDB0000125	44	C00051	79405873.55	559699127.78	80619670.26	68563555.92	71833005.3	86031732.21	42795013.84	49332969.13	55488650.25	63850749.89	138117005.78	139699938.17	139952745.98
MW0126003	T3_positive	Oxindole	Heterocyclic compounds	Indole and Its derivatives	C8H7NO	134.06	133.0528	3.2172	[M+H]+	0.149999999976558	1a	0.9471	rp	59-48-3	321710	HMDB0061918	-	C12312	1076195.52	2586057.44	2013216.15	2849261.4	1159535.1	18538252.13	20207446.42	28320806.95	20663535.06	23064916.96	11294831.77	10499981.14	11391232.63
MEDL02002	T3_positive	Erucic acid	FA	FFA	C22H42O2	321.3161	338.3185	7.8199	[M+H-H2O]+	2.30000000001951	1a	0.9461	rp	112-86-7	5281116	HMDB0002068	6470	C08316	21726904.63	44139888.62	19060067.94	35125465.78	24245634.75	17431194.65	31557264.11	24878942.56	35737734.98	12848384.66	35478079.29	37173267.39	37210637.9
MEDL02028	T3_positive	Spermidine	Alkaloids	Phenolamine	C7H19N3	146.1649	145.1579	1.0784	[M+H]+	0.750000000024897	1a	0.9455	rp	124-20-9	1102	HMDB0001257	254	C00315	147511760.47	212648808.13	140007717.37	353228734.43	194839244.43	131127866.81	72237325.89	245922072.79	415161707.06	133635180.54	218145758.55	248551271.86	251358824.1
MW0107141	T3_positive	Glycyl-L-leucine	Amino acid and Its metabolites	Amino acid derivatives	C8H16N2O3	189.123	188.1161	1.8218	[M+H]+	0.975000000025261	1a	0.9454	rp	869-19-2	92843	HMDB0000759	5727	C02155	54056517.1	358700468.37	26762671.04	63143993.53	32257548.54	50878177.46	10061848.76	28436239.7	27924289.19	55081835.15	34720818.58	36036933.35	35053241.61
MW0126267	T3_positive	protoporphyrin IX	Heterocyclic compounds	Heterocyclic compounds	C34H34N4O4	563.2656	562.258	7.8427	[M+H]+	0.514855068830604	1a	0.9453	rp	553-12-8	4971	HMDB0000241	78	C02191 | C75594	7188667.22	8374571.41	7102697.07	12126579.56	9469422.21	12876225.15	18531825.54	12163906.18	20511443.34	8601384.3	13935696.17	13827863.94	13953475.02
mws4176	T3_positive	Alanylphenylalanine	Amino acid and Its metabolites	Small Peptide	C12H16N2O3	237.1232	236.1161	2.5551	[M+H]+	0.475000000008663	1a	0.9446	rp	3061-90-3	96814	HMDB0028694	23975	-	1162180.72	2941551.48	413527.64	666378.6	694153.32	1529503.2	589212.81	430638.6	572449.29	702981.94	2166953.4	2256923.27	2035447.03
MW0103482	T3_positive	Adenylosuccinic acid	Nucleotide and Its metabolites	Nucleotide and Its metabolites	C14H18N5O11P	464.0788	463.074	1.7534	[M+H]+	5.47317847343404	1a	0.9443	rp	19046-78-7	447145	HMDB0000536	-	C03794	5571474.67	8557932.73	26109293	23077637.28	21365199.94	466072.29	9335124.21	3336228.52	6261770.98	2002474.84	12610300.95	14479793.9	14359523.78
MW0123207	T3_positive	Epsilon-caprolactam	Heterocyclic compounds	Heterocyclic compounds	C6H11NO	114.0917	113.0841	2.6949	[M+H]+	0.850000000021112	1a	0.9429	rp	105-60-2	7768	HMDB0062769	-	C06593	10963848.86	7445306.1	12580215.87	12753916.38	13131528.84	10226658.02	9336920.52	11236893.48	34739720.02	11556220.59	31211679.05	31273815.33	28658369.58
MEDL00638	T3_positive	Taurocholic acid	Bile acids	Bile acids	C26H45NO7S	516.2976	515.2917	5.1286	[M+H]+	2.65350132298673	1a	0.9422	rp	81-24-3	6675	HMDB0000036	5104	C05122	15080244.52	18737113.18	4944422.06	2754804.9	5143060.6	8932693.26	8839449.68	3632343.6	3782328.99	10641764.39	7871636.4	8402534.46	8426548.48
MW0109139	T3_positive	Phenylalanyltyrosine	Amino acid and Its metabolites	Small Peptide	C18H20N2O4	329.1493	328.1423	2.5677	[M+H]+	0.775000000032833	1a	0.9404	rp	17355-18-9	515709	HMDB0029007	23928	-	6243389.35	4840312.33	6313740.56	5956034.73	4544129.26	8571545.81	8235515.41	6276235.11	4652686.29	5547360.5	8761123.1	8772631.46	8881308.63
MEDP0637	T3_positive	Phe-Pro	Amino acid and Its metabolites	Amino acids	C14H18N2O3	263.1382	262.1317	2.7968	[M+H]+	2.09999999995603	1a	0.9396	rp	7669-65-0	7020642	HMDB0011177	-	-	13535916.56	28134250.26	8308986.11	7803537.21	8656782.76	14073999.61	4771093.66	5967186.97	4216211.49	8799342.8	12291328.08	12187196.37	12448636.48
MW0107960	T3_positive	L-Threonine	Amino acid and Its metabolites	Amino acids	C4H9NO3	120.0655	119.0582	0.9669	[M+H]+	0.0999999999962142	1a	0.9383	rp	72-19-5	6288	HMDB0000167	32	C00188	341314829.13	338516930.84	425916788.6	311445460.26	326079926.55	311394408.65	274784878.7	275084204.12	264116939.68	307840229.26	373632413.46	374257630.63	365759557.26
MW0103512	T3_positive	Cytidine	Nucleotide and Its metabolites	Nucleotide and Its metabolites	C9H13N3O5	226.0818	243.0855	1.1773	[M+H-H2O]+	1.05000000004907	1a	0.9381	rp	65-46-3	6175	HMDB0000089	3376	C00475	122100969.61	131538283.18	115198601.07	134269698.71	118550638.27	115114835.18	106485416.76	88244888.29	113264810.97	141490150.45	110922323.1	112033106.46	112061682.09
MW0012998	T3_positive	LPC(18:0/0:0)	GP	LPC	C26H54NO7P	506.3605	523.3638	6.655	[M+H-H2O]+	0.0197487762751708	1a	0.9376	rp	19420-57-6	497299	HMDB0010384	-	C00157	58505328.96	16496857.39	11677831.97	22945292.01	12525607.08	14545459.3	18252771.37	21903061.2	28770769.95	19224566.18	20141016.73	19905415.18	19650515.15
pme3174	T3_positive	Cytidine-5'-monophosphate	Nucleotide and Its metabolites	Nucleotide and Its metabolites	C9H14N3O8P	324.058	323.0519	1.066	[M+H]+	2.87499999998886	1a	0.9373	rp	63-37-6	6131	HMDB0000095	-	C00055	23598223.58	17678200.94	34198171.12	33108172.27	33571123.93	21648487.61	12569176.98	18379224.07	12137873.47	24918757.77	22140547.17	21403501.43	22538668.58
MW0107537	T3_positive	Indole	Heterocyclic compounds	Indole and Its derivatives	C8H7N	118.0654	117.0578	2.3035	[M+H]+	0.624999999985221	1a	0.9371	rp	120-72-9	798	HMDB0000738	286	C00463	473870481.68	537009113.67	472217237.34	530800104.83	525943878.76	530459399.54	407107263.27	385368838.87	393103970.93	485637835.05	457246490.98	455407082.55	459638860.89
MEDL02767	T3_positive	Palmitoylethanolamide	FA	Others	C18H37NO2	300.2886	299.2824	7.5378	[M+H]+	2.82499999997299	1a	0.9368	rp	544-31-0	4671	HMDB0002100	-	C16512	10681065.47	25589269.71	12135925.17	18905918.42	22114743.77	9248709.31	23922597.13	6262528.29	13734141.34	10862022.92	20484366.17	20685548.15	20678585.52
MW0109669	T3_positive	L-Serine	Amino acid and Its metabolites	Amino acids	C3H7NO3	106.0491	105.0426	1.1649	[M+H]+	1.97500000002293	1a	0.9363	rp	56-45-1	5951	HMDB0000187	5203	C00065	4173813.79	4556045.95	17306820.85	7007060.37	29993043.64	4931017.95	3252397.61	6252907.84	7986454.29	10717711.84	10680116.68	11296411.63	8738774.37
MEDP0514	T3_positive	Thiamine	Heterocyclic compounds	Heterocyclic compounds	C12H17N4OS+	265.1107	265.1123	1.066	[M+]+	2.77499999995712	1a	0.9361	rp	70-16-6	1130	HMDB0000235	-	C00378	16646168.6	17846030.81	10344056.54	11463807.16	10970835.77	14701438.91	7360135.86	6385065.21	11295982.97	42631123.58	21884360.61	26797693.55	24431388.92
MEDN0068	T3_positive	S-(5-Adenosy)-L-Homocysteine	Nucleotide and Its metabolites	Nucleotide and Its metabolites	C14H20N6O5S	385.1279	384.1216	1.2639	[M+H]+	2.475000000004	1a	0.9353	rp	979-92-0	439155	HMDB0000939	296	C00021	289503029.13	232190520.86	180280450.75	143153957.54	163729292.33	147265397.52	48919207.07	41384119.8	58569299.26	106715535.33	143282935.57	143388783.71	145376325.24
MW0170017	T3_positive	Xanthine	Nucleotide and Its metabolites	Nucleotide and Its metabolites	C5H4N4O2	153.0405	152.0334	1.4392	[M+H]+	0.57499999996935	1a	0.9324	rp	69-89-6	1188	HMDB0000292	82	C00385	387337739.09	166712549.03	178075998.5	140361824.3	182622265.23	351156543.61	171288231.81	141028336.12	183685141.08	78097612.61	195538077.73	198062617.1	186429018.66
MEDN1519	T3_positive	Adenosine-5'-triphosphate	Nucleotide and Its metabolites	Nucleotide and Its metabolites	C10H16N5O13P3	508.0039	506.9957	1.564	[M+H]+	1.67321830058699	1a	0.9317	rp	56-65-5	5957	HMDB0000538	5523	C00002	254162.28	524327.87	1344481.47	987143.36	986232	1483900.04	1281886.53	735437.18	975638.97	993826.86	1399869.2	1404060.02	1418998.16
MW0169991	T3_positive	Uridine	Nucleotide and Its metabolites	Nucleotide and Its metabolites	C9H12N2O6	245.0763	244.0695	1.2639	[M+H]+	1.34999999993113	1a	0.9314	rp	58-96-8	6029	HMDB0000296	90	C00299	39834331.15	47034256.88	33843859.16	36158929.38	49616777.58	34076429.69	25919214.99	19533590.79	20231410.08	22010621.71	30286138.32	30390367.58	30954540.75
MW0103589	T3_positive	Guanosine-5'-diphosphate	Nucleotide and Its metabolites	Nucleotide and Its metabolites	C10H15N5O11P2	444.0312	443.0243	1.5768	[M+H]+	0.968399480898195	1a	0.9312	rp	146-91-8 | 157420-46-7 | 105184-12-1 | 105184-46-1	135398619	HMDB0001201	-	C00035	1266820	1950092.17	731564.36	741045.59	3325557.56	1269457.67	931350.97	331526.66	7322167.06	2147139.89	1246303.74	1802270.52	1837125.88
MW0103469	T3_positive	Adenosine-5'-diphosphate	Nucleotide and Its metabolites	Nucleotide and Its metabolites	C10H15N5O10P2	428.0374	427.0294	1.2021	[M+H]+	1.58864874954763	1a	0.9301	rp	58-64-0	6022	HMDB0001341	6175	C00008	70527399.54	59211257.82	98921721.12	75905774.99	62703278.69	51249028.27	22987547.59	55563917.04	69272342.19	52215329.45	80874744.62	76590449.98	78643144.31
MW0141851	T3_positive	1-Aziridineethanol	Alcohol and amines	Alcohols	C4H9NO	88.0763	87.0684	0.4675	[M+H]+	1.47500000000633	1a	0.9293	rp	1072-52-2 | 9016-04-0	14074	-	-	C19332	246449940.69	354885545.22	381967572.88	249371387.93	339840297.07	62528509.08	251980381.29	100198320.59	363543337.41	262231602.05	257565921.4	260520772.71	259442188.73
MW0110455	T3_positive	Val-val	Amino acid and Its metabolites	Small Peptide	C10H20N2O3	217.1539	216.1474	1.3765	[M+H]+	1.9749999999874	1a	0.9274	rp	3918-94-3	107475	HMDB0029140	23988	-	28421711.02	18591901.52	21022205.08	22158606.29	22777637.82	30334574.9	22776170.93	16459550.03	16362953.34	23363490.47	29491244.23	29886803.79	29509883.64
MW0109196	T3_positive	L-Phenylalanine	Amino acid and Its metabolites	Amino acids	C9H11NO2	166.0867	165.079	2.53	[M+H]+	1.05000000004907	1a	0.9259	rp	63-91-2	6140	HMDB0000159	28	C00079	31133204.43	45194612.51	24142184.13	16771247.03	26809996.29	31847922.45	30397740.47	15724614.17	29835811.59	19603092.39	18468744.4	18314766.01	17373914.43
MW0111287	T3_positive	Sphinganine	SP	SPH	C18H39NO2	302.3042	301.2981	6.2417	[M+H]+	2.95000000008372	1a	0.9197	rp	764-22-7	91486	HMDB0000269	-	C00836	953381902.19	1217984191.26	1312082289.78	1062523580.21	1256358098.82	1016610102.37	1162852955.73	916855510.79	1022378696.83	1014730824.09	1402933567.32	1411651023.94	1403128196.49
MW0012353	T3_positive	13-Docosenamide	Alcohol and amines	Amines	C22H43NO	338.3418	337.3345	8.2148	[M+H]+	0.0749999999527518	1a	0.9191	rp	112-84-5	5365371	HMDB0244507	64926	-	7486015.16	11869299.63	4970528.02	6656001.37	8487803.15	5596460.72	11639071.05	16104404.42	11340728.84	6232179.76	7614116.99	8252472.78	8166080.54
ZINC5133329	T3_positive	Phenol	Benzene and substituted derivatives	Phenolics	C6H6O	95.0497	94.0419	1.7763	[M+H]+	1.35000000000218	1a	0.9176	rp	108-95-2	996	HMDB0000228	-	C15584	578124536.41	548229331.07	428605365.39	481886777.92	526391506.04	529815183.99	291543221.87	301631542.75	306429764.84	425908263.5	391068118.54	389531339.94	401073277.25
MW0002155	T3_positive	2,3-Dihydrobenzofuran	Benzene and substituted derivatives	Benzene and substituted derivatives	C8H8O	121.0647	120.0575	1.7907	[M+H]+	0.274999999980707	1a	0.9145	rp	496-16-2	10329	HMDB0013815	-	-	105350660.55	35741115.22	93805919.39	75180274.34	95020574.23	73217271.86	73781497.37	33215363.31	65555690.34	30647320.92	61184669.68	60065392.17	62395959.21
MW0114304	T3_positive	Maltose	Carbohydrates and Its metabolites	Sugars	C12H22O11	365.1059	342.1162	0.9172	[M+Na]+	0.974999999954207	1a	0.9137	rp	69-79-4	10991489	HMDB0000163	413	C00208	41932670.19	129896058.67	1984255.24	821299.24	14367725.26	29833368.39	1919375.19	339720.97	17078951.55	3894175.5	33558676.04	33517491.33	31936347.99
MEDN0579	T3_positive	N-lactoyl-phenylalanine	Amino acid and Its metabolites	Amino acids	C12H15NO4	238.1072	237.1001	3.8559	[M+H]+	0.524999999953479	1a	0.9137	rp	183241-73-8	11075454	HMDB0062175	-	-	11824265.49	6624225.32	9598542.23	8685992.92	8154382.46	8373763.16	4592388.55	3399132.76	4567681.42	9794074.15	6819468.42	6823635.29	6702181.12
MW0194063	T3_positive	Trp-glu	Amino acid and Its metabolites	Small Peptide	C16H19N3O5	334.1388	333.1325	2.2285	[M+H]+	2.42499999998813	1a	0.9118	rp	36099-95-3	7009663	HMDB0029082	-	-	9118026.94	26416913.68	5515920.7	7833158.68	6995550.16	7442176.18	953772.59	720134	1464256.45	4131588.02	7222843.43	7078277.72	7166126.19
MW0102800	T3_positive	thromboxane B2	FA	Oxidized lipids	C20H34O6	393.2254	370.2355	4.709	[M+Na]+	1.39999999987594	1a	0.9095	rp	54397-85-2	5283137	HMDB0003252	422	C05963	36519934.86	11195391.83	14617826.59	31795497.65	27742616.62	59720371.89	45556733.77	7661034.19	40194220.18	32111518.52	27007955.86	27190029.83	28133503.58
MW0106169	T3_positive	Citrulline	Amino acid and Its metabolites	Amino acids	C6H13N3O3	176.1034	175.0957	0.956	[M+H]+	1.02500000004113	1a	0.9083	rp	372-75-8	9750	HMDB0000904	16	C00327	53120717.9	52693575.85	55602152.09	70886821.36	45703514.65	52740767.48	56971361.17	65209219.26	70821021.74	65230161.2	67956676.03	69541237.59	67526981.19
MEDP1045	T3_positive	Biliverdin	Tryptamines,Cholines,Pigments	Pigments	C33H34N4O6	583.2545	582.2478	6.3482	[M+H]+	1.09728994411566	1a	0.9078	rp	114-25-0	5280353	HMDB0001008	-	C00500	9217063.32	24907036.64	26671729.59	9729008.02	8644055.04	9808196.61	7060607.2	11297255.91	3393147.21	8206774.5	16935919.96	17626712.25	18379108.03
MW0160187	T3_positive	Maltotriose	Alcohol and amines	Alcohols	C18H32O16	527.159	504.169	0.911	[M+Na]+	1.25199574768932	1a	0.9071	rp	9005-82-7 | 6401-81-6 | 133137-05-0 | 1109-28-0	192826	-	-	-	676516.11	4738180.65	24898.85	24901	24898.85	124336.09	24898.85	24898.85	24898.85	24898.85	306156.36	357526.62	329189.57
MW0055024	T3_positive	MG(18:2/0:0/0:0)	GL	MG	C21H38O4	337.2727	354.277	8.7313	[M+H-H2O]+	2.52500000001987	1a	0.905	rp	26545-74-4	5283469	HMDB0242115	-	C01885	33810379.09	27459233.77	30845802.52	38395792.84	35750816.46	31804305.48	31957489.27	27257168.21	35609228.63	27569599.07	34017164.1	33582166.26	34479516.34
MW0103557	T3_positive	Flavin adenine dinucleotide	Nucleotide and Its metabolites	Nucleotide and Its metabolites	C27H33N9O15P2	786.1662	785.1571	2.4603	[M+H]+	2.23871738588203	1a	0.9037	rp	146-14-5	643975	HMDB0001248	6106	C00016	40063139.47	33265298.12	38011170.6	34579511.16	27849186.58	40471401.55	29248552.25	31176337.04	25455445.48	32939803.64	32159746.46	32167773.88	32428711.27
MEDL00377	T3_positive	Glu-Phe	Amino acid and Its metabolites	Small Peptide	C14H18N2O5	295.1295	294.1216	2.5425	[M+H]+	1.57500000000255	1a	0.8985	rp	20556-22-3	18653118	HMDB0029156	23756	-	71223007.2	49190201	67145285.55	74986764.86	82496471.68	138128639.75	107358853.94	86083248.44	68178477.45	81774359.43	76284146.55	76304819.45	76955620.39
MW0103600	T3_positive	Inosinic acid	Nucleotide and Its metabolites	Nucleotide and Its metabolites	C10H13N4O8P	349.0523	348.0471	1.1898	[M+H]+	5.24999999996112	1a	0.8982	rp	131-99-7 | 30918-54-8 | 25249-22-3	135398640	HMDB0000175	-	C00130	24674048.32	27225239.5	71050498.71	68595272.75	54202274.58	21852766.23	22587502.72	94737786.43	97067774.74	26651478.1	48052696.08	48249693.32	47973451.26
MW0107794	T3_positive	Leu-Gly	Amino acid and Its metabolites	Small Peptide	C8H16N2O3	189.1229	188.1161	1.3641	[M+H]+	1.22500000003356	1a	0.8974	rp	686-50-0	97364	HMDB0028929	24012	-	20904211.47	97439864.03	6385095.74	22743567.18	26493446.26	25772158.81	10531641.47	7811396.96	5878084.09	13447839.74	31599947.22	29880235.32	32543895.79
MEDP0212	T3_positive	N-Acetylserotonin	Tryptamines,Cholines,Pigments	Tryptamines	C12H14N2O2	219.1131	218.1055	3.1662	[M+H]+	0.675000000072146	1a	0.8969	rp	1210-83-9	903	HMDB0001238	366	C00978	7057124.67	9774651.23	6222535.64	6133567.12	4340620.89	7269923.67	3223382.15	2478804.28	5224042.69	3614297.97	7707022.05	7871915.01	7719567.69
MW0003649	T3_positive	3,4-Dimethylbenzoic acid	Benzene and substituted derivatives	Benzene and substituted derivatives	C9H10O2	133.0649	150.0681	6.4434	[M+H-H2O]+	0.299999999953116	1a	0.8968	rp	619-04-5	12073	HMDB0002237	6565	-	4734036.67	4745552.27	7700469.09	5440932.78	4574829.98	2899250.68	4034617.69	4706915.28	3605536.65	4549659.77	9846477.73	9849616.25	9936522.07
MEDP0053	T3_positive	L-Dopa	Amino acid and Its metabolites	Amino acids	C9H11NO4	198.0754	197.0688	1.1649	[M+H]+	1.77499999999498	1a	0.8958	rp	59-92-7	6047	HMDB0000181	42	C00355	118503088.88	72934226.95	378134186.06	86490251.97	180030162.16	125358751.55	74750146.43	180253703.18	28417636.98	477607714.2	184360843.13	189621431.81	183625481.39
MW0103660	T3_positive	S-adenosylmethionine	Nucleotide and Its metabolites	Nucleotide and Its metabolites	C15H22N6O5S	399.1439	398.1372	0.9422	[M+H]+	1.60000000008154	1a	0.8957	rp	29908-03-0 | 17176-17-9 | 485-80-3 | 78548-84-2 | 91279-78-6	34755	HMDB0001185	3289	C00019	363169810.16	356138836.99	343223148.42	325125339.66	373685849.37	487826870.99	133350867.33	220491162.48	242854614.27	209328259.33	275302882.94	275376370.04	277640299.73
MEDN1024	T3_positive	Piperidine acid	Organic acid and Its derivatives	Organic acid and Its derivatives	C6H11NO2	130.0862	129.079	0.8183	[M+H]+	0.199999999992428	1a	0.8954	rp	1723-00-8	439227	HMDB0005960	-	-	188770865.26	150237906.17	223576566.46	170070357.57	189125949.42	212903448.62	117343608.99	130457918.52	109349619.91	126629347.78	197370016.97	195331829.8	183990026.07
MEDP1836	T3_positive	Nootkatone	Aldehyde,Ketones,Esters	Ketones	C15H22O	219.1741	218.1671	5.8263	[M+H]+	0.674999999930037	1a	0.8883	rp	4674-50-4 | 28834-25-5	1268142	-	-	C17914	16821050.7	16600929.36	18578672.31	16363717.78	16218507.23	19850081.07	17565906.92	16502601.46	16959302.75	17670545.78	17707685.86	17545441.49	17649980.76
MEDL01942	T3_positive	Dibutyl phthalate	Benzene and substituted derivatives	Benzene and substituted derivatives	C16H22O4	279.1593	278.1518	8.8059	[M+H]+	0.474999999937609	1a	0.8879	rp	84-74-2	3026	HMDB0033244	-	C14214	14412155.18	17541117.15	21426675.15	18683433.32	19458106.96	19986648.1	16241497.53	18672344.63	17579222.32	18111230	23125503.13	21121904.19	21083687.5
MW0114220	T3_positive	Glucuronic Acid	Carbohydrates and Its metabolites	Sugar acids	C6H10O7	177.0391	194.0427	1.115	[M+H-H2O]+	0.625000000056275	1a	0.8874	rp	528-16-5	94715	HMDB0000127	161	C00191	55055232.06	134528832.15	41585297.19	56697887.34	33499345.59	54251437.54	23228659.07	11849369	19936668.86	2658727.42	29662822.42	29938140.68	29970099.21
MW0168720	T3_positive	L-Allothreonine	Amino acid and Its metabolites	Amino acids	C4H9NO3	102.0551	119.0582	1.1649	[M+H-H2O]+	0.399999999984857	1a	0.8837	rp	24830-94-2	99289	HMDB0004041	7007	C05519	257349871.12	226887235.34	292599938.5	244702489.06	256271933.43	260711919.73	143081527.65	169047110.82	189158787.36	229113546.07	179135170.57	187936852.73	187496934.66
MW0105531	T3_positive	L-Alanine	Amino acid and Its metabolites	Amino acids	C3H7NO2	90.0552	89.0477	0.9535	[M+H]+	0.549999999996942	1a	0.8792	rp	56-41-7	5950	HMDB0000161	-	C00041	961068470.21	932159122.85	1010991706.15	1140940373.43	919419091.97	817728194.4	790480197.16	937755361.15	705373193.78	1012138319.27	894110526.73	900257884.24	899703881.2
MW0169682	T3_positive	Piperidine	Heterocyclic compounds	Heterocyclic compounds	C5H11N	86.0967	85.0891	1.2392	[M+H]+	0.624999999985221	1a	0.8777	rp	110-89-4	8082	HMDB0034301	-	C01746	13590507282.67	12717748462.99	10013002245.13	10530787034.74	10788876634.93	12000618666.8	8647466104.86	7287652403.89	3981468260.17	7003625456.54	10013143526.92	10048475011.13	10070117882.29
MW0123105	T3_positive	Bilirubin	Heterocyclic compounds	Heterocyclic compounds	C33H36N4O6	584.266	584.2635	7.6273	[M+]+	5.16890527616905	1a	0.8751	rp	635-65-4	5280352	HMDB0000054	81	C00486	26121253.25	29636890.07	19276073.51	29914225.77	40861180.83	19711178.79	10400010.47	4709503.16	14013689.91	7671490.33	21767080.53	21394493	21161306.7
MEDN0040	T3_positive	Glyc-Pro	Amino acid and Its metabolites	Small Peptide	C7H12N2O3	173.0918	172.0848	0.9659	[M+H]+	0.724999999945908	1a	0.8738	rp	704-15-4	79101	HMDB0000721	-	-	62423928.27	71797196.92	37753933.02	46120831.9	43921537.31	46065703.93	21512398.89	29637477.28	25419598.59	32685750.36	44682729.2	44280647.56	44493838.35
MEDP1639	T3_positive	Corticosterone	Hormones and hormone related compounds	Hormones and hormone related compounds	C21H30O4	347.2225	346.2144	5.4086	[M+H]+	1.97500000012951	1a	0.8724	rp	50-22-6	5753	HMDB0001547	6314	C02140	1789503.59	1454235.44	783629.5	1313641.21	1530703.82	2224505.81	5214883.32	4801703.63	3745545.37	5494369.08	2770256.42	2779165.52	2779299.1
MEDP0322	T3_positive	L-Homoserine	Amino acid and Its metabolites	Amino acids	C4H9NO3	102.0551	119.0582	0.8915	[M+H-H2O]+	0.399999999984857	1a	0.8721	rp	672-15-1	12647	HMDB0000719	5687	C00263	43112863.41	49123726.76	44270133.45	23093677.15	44125060.97	39369117.97	31712090.66	90824214.62	97193430.51	36848723.88	77387267.56	76663221.89	66363917.6
MW0169728	T3_positive	Pyridoxamine	Heterocyclic compounds	Heterocyclic compounds	C8H12N2O2	169.0949	168.0899	0.6445	[M+H]+	5.69999999996185	1a	0.8701	rp	85-87-0	1052	HMDB0001431	238	C00534	108656467.32	107511255.82	95981817.06	100863279.51	104797711.79	115930234.91	131313510.78	96441360.97	99272975.15	101934853.18	109050463.12	109177764.74	109511027.01
MW0152190	T3_positive	Dihydrobiopterin	Heterocyclic compounds	Pteridines and derivatives	C9H13N5O3	240.101	239.1018	1.9007	[M+H]+	20.3499999999934	1a	0.8697	rp	6779-87-9	135398687	HMDB0000038	-	C02953	48073562.98	48912994.31	39408069.39	50141315.55	36636112.26	60212739.11	31612487.71	30707686.44	25978906.32	40917004.73	43596287.81	43738652.97	42277371.58
MEDP1589	T3_positive	Theonylleucine	Amino acid and Its metabolites	Small Peptide	C10H20N2O4	233.1492	232.1423	1.5267	[M+H]+	1.02499999997008	1a	0.8695	rp	50299-12-2	7021827	HMDB0029065	-	-	1028922.72	4224207.11	2434733.93	4438902.11	3731934.06	6897599.29	3116913.67	5500293.57	4205205.38	3928598.55	5700669.09	6084532.17	5799842.7
MW0105438	T3_positive	Adenine	Nucleotide and Its metabolites	Nucleotide and Its metabolites	C5H5N5	136.0619	135.0545	1.5516	[M+H]+	0.250000000079353	1a	0.8695	rp	73-24-5	190	HMDB0000034	85	C00147	57756376.01	33284231.85	49963244.49	78809050.87	53013753.71	45541771.27	20106936.71	22360046.99	30959831.11	25867518.51	47127452.89	52099415.75	50197859.4
MW0110047	T3_positive	Tropate	Organic acid and Its derivatives	Organic acid and Its derivatives	C9H10O3	131.0492	166.063	1.7848	[M+H-2H2O]+	0.275000000016234	1a	0.8692	rp	552-63-6	10726	HMDB0062590	-	C01456	360645481.59	416250845.52	309818240.32	346392886.42	366963849.79	454404808.88	252486071.3	217001073.93	223908053.8	321562888.18	324287198.76	328256484.56	330819843.15
MW0014806	T3_positive	5-Methoxyindoleacetate	Heterocyclic compounds	Indole and Its derivatives	C11H11NO3	206.0814	205.0739	3.8938	[M+H]+	0.525000000024534	1a	0.8652	rp	3471-31-6	18986	HMDB0004096	7016	C05660	4719879.86	4607369.23	8334844.75	8191063.64	4430136.07	4833781.95	5900912.86	8695257.05	7962038.69	5267424.57	6296289.37	6380552.76	6432248.4
MEDP1879	T3_positive	Phe-ala	Amino acid and Its metabolites	Amino acid derivatives	C12H16N2O3	237.1232	236.1161	2.191	[M+H]+	0.475000000008663	1a	0.8648	rp	3918-87-4	5488196	HMDB0028988	-	-	11241054.34	5861887.11	7424327.71	9001832.07	7892107.2	15226526.35	9076973.59	7723496.55	8456550.13	10902051.07	15872938.89	16082782.24	16073820.51
MW0103508	T3_positive	Cyclic AMP	Nucleotide and Its metabolites	Nucleotide and Its metabolites	C10H12N5O6P	330.0589	329.0525	1.4392	[M+H]+	2.30000000001951	1a	0.8622	rp	60-92-4	6076	HMDB0000058	5120	C00575	8329898.51	10345694.43	12504715.17	9429482.56	11718625.29	5015488.75	2364148.41	1414197.96	3749148.31	9132785.39	7931487.8	8067524.88	8188179.88
MW0110225	T3_positive	Tyrosyltyrosine	Amino acid and Its metabolites	Small Peptide	C18H20N2O5	345.1447	344.1372	2.0891	[M+H]+	0.450000000000728	1a	0.8587	rp	1050-28-8	70590	HMDB0029117	65164	-	649978.84	385940.61	385796.77	446243.76	519243.11	1034726.62	662197.84	401575.15	280813.83	377176.02	1224341.15	1212919.36	1237982.68
MW0062226	T3_positive	prostaglandin D2	Hormones and hormone related compounds	Hormones and hormone related compounds	C20H32O5	317.2098	352.225	5.5363	[M+H-2H2O]+	3.17500000008408	1a	0.8559	rp	41598-07-6	448457	HMDB0001403	6221	C00696	47685367.71	19875947.65	20312546.48	29057273.75	34016306.85	31222558.48	41365473.85	17459415.79	23475653.91	43856455.69	27432899.29	27454608.76	27848537.75
MW0133678	T3_positive	4-Hydroxycinnamic acid	Benzene and substituted derivatives	Phenolic acids	C9H8O3	147.0443	164.0473	1.1773	[M+H-H2O]+	0.649999999993156	1a	0.8532	rp	501-98-4	637542	HMDB0002035	6450	C00811	228902327.37	228697137.68	117116249.38	219653128.25	154900112.37	235149489.87	143291813.04	101856809.99	135227716.78	75397920.52	163520438.41	163979062.9	168069908.08
MEDL02151	T3_positive	3'-Adenylic acid	Nucleotide and Its metabolites	Nucleotide and Its metabolites	C10H14N5O7P	386.0258	347.0631	0.8059	[M+K]+	1.20000000009668	1a	0.849	rp	84-21-9	41211	HMDB0003540	-	C01367	8009511.5	9544644.39	5237694.49	9879699.04	8643642.29	1552482.46	3548934.8	2570587.89	4369331.16	2271771.89	7133603.43	7216655.3	7068996.4
MW0107116	T3_positive	Glycine	Amino acid and Its metabolites	Amino acids	C2H5NO2	76.0399	75.032	0.9422	[M+H]+	1.42499999999046	1a	0.8451	rp	56-40-6	750	HMDB0000123	20	C00037	244384218.46	250544788.07	186139206.83	156259173.07	272322887.86	187457250.98	106415305.21	211183833.64	225832647.39	128828223.57	144574954.92	144437462.52	143739219.49
MW0103709	T3_positive	Uridine-5'-monophosphate	Nucleotide and Its metabolites	Nucleotide and Its metabolites	C9H13N2O9P	325.0432	324.0359	1.1043	[M+H]+	0.0750000000948603	1a	0.8438	rp	58-97-9	6030	HMDB0000288	-	C00105	5369733.85	5062883.16	9732435.39	7508108.79	8851171.44	1014276.24	3545159.22	6089530.24	8481958.97	3854466	5481904.06	5630068.4	5463236.88
MW0110155	T3_positive	Trp-Asp	Amino acid and Its metabolites	Small Peptide	C15H17N3O5	320.1231	319.1168	2.1648	[M+H]+	2.54999999995675	1a	0.8403	rp	71835-78-4	7019108	HMDB0029079	23802	-	5263284.77	8058256.14	3237313.96	3251917.13	4922080.42	4285718.33	1146787.38	744121.96	1803240.43	3670790.85	4122043.64	4044998.33	4128836.36
MW0168454	T3_positive	(2E)-Decenoyl-ACP	Amino acid and Its metabolites	Amino acid derivatives	C6H11NO2	147.1126	129.079	0.8677	[M+NH4]+	0.700000000009027	1a	0.8387	rp	52-52-8	2901	HMDB0062225	-	C03969	583289861.75	570964943.44	439400564.37	481310315.56	427284395.53	545696656.52	310536704.81	154204510.19	258212184.78	303642433.37	340189665.77	340073555.37	343159443.77
MW0054394	T3_positive	Lithocholic acid	Bile acids	Bile acids	C24H40O3	377.2976	376.2977	6.2293	[M+H]+	18.6250000000143	1a	0.8375	rp	434-13-9	9903	HMDB0000761	209	C03990	243956694.1	268413893.25	238992987.99	221016197.34	223884709.15	235825159.77	261577665.66	279425734.06	266830843.98	252904847.87	233680207.82	230773955.15	232854348.4
MW0054600	T3_positive	LPE(16:0/0:0)	GP	LPE	C21H44NO7P	454.2915	453.2855	6.8418	[M+H]+	2.94963926798281	1a	0.8357	rp	53862-35-4	9547069	HMDB0011503	-	C04438	747391221.18	799719904.37	900002946.15	755000493.8	752452469.71	664903873.25	748997395.63	632071771.09	735883926.89	786420045.54	773222536.29	773083626.56	776910871.35
MW0108615	T3_positive	N-Acetyl-DL-methionine	Amino acid and Its metabolites	Amino acid derivatives	C7H13NO3S	192.0693	191.0616	2.5037	[M+H]+	0.975000000025261	1a	0.825	rp	1115-47-5	6180	-	62466	-	17132503.58	31339919.94	9308358.44	14126752.77	12078583.8	15376529.4	5603804.17	5350814.95	10890828.04	7377301.34	15146892.42	15265824.73	15239225.04
MEDP0664	T3_positive	Tyrosine methylester	Amino acid and Its metabolites	Amino acid derivatives	C10H13NO3	196.097	195.0895	2.0516	[M+H]+	0.400000000055911	1a	0.8248	rp	1080-06-4	70652	HMDB0029217	-	C03404	16692198.74	19613617.14	6078149.23	10558811.39	7137342.04	17397525.13	8725319.39	4302978.73	9137436.57	6679095.73	17185068.58	17202646.42	17473047.01
MEDP0815	T3_positive	N-Ethylacetamide	Alcohol and amines	Amines	C4H9NO	88.0721	87.0684	1.5391	[M+H]+	9.02499999998696	1a	0.8243	rp	625-50-3	12253	HMDB0031215	-	-	404061.39	139511.62	226246.83	581008.87	762264.85	1426827.68	853184.27	1137919.22	488445.35	396433.82	501887.79	490018.29	531795.64
MEDP1339	T3_positive	LPC(18:1/0:0)	GP	LPC	C26H52NO7P	544.3377	521.356	6.6303	[M+Na]+	13.9066148216431	1a	0.82	rp	3542-29-8	53480465	HMDB0010385	-	C00157	1847045533.57	1782404585.61	1066808387.72	1416747961.83	1102521773.34	1930482755.06	2504931014.31	1542386162.4	1415572840.76	1292093231.74	1630037125.67	1632046379.81	1619489965.92
FDATN01492	T3_positive	DL-Methionine	Amino acid and Its metabolites	Amino acids	C5H11NO2S	150.0582	149.051	0.8931	[M+H]+	0.374999999976922	1a	0.8157	rp	59-51-8 | 26062-47-5 | 7005-18-7 | 33807-07-7	876	HMDB0033951	-	C01733	141709894.7	148788313.87	717601891.49	174503224.99	780304074.14	149633100.35	104775161.59	100265850.5	655233603.99	476986638.12	332273524.84	278046251.76	272093187.18
MEDP0081	T3_positive	Serotonin	Tryptamines,Cholines,Pigments	Tryptamines	C10H12N2O	159.0918	176.095	2.3035	[M+H-H2O]+	0.350000000040041	1a	0.8102	rp	50-67-9	5202	HMDB0000259	-	C00780	307963889.13	274822715.87	248829793.81	254685950.93	267801239.92	292874476.62	203451698.2	175313878.9	196455540.5	243124870.66	241111043.65	242978700	242980872.27
MW0110349	T3_positive	Val-Ile	Amino acid and Its metabolites	Small Peptide	C11H22N2O3	231.1708	230.163	2.8608	[M+H]+	1.15000000008081	1a	0.808	rp	20556-14-3	7010532	HMDB0029130	65242	-	645686.98	825473.25	919629.12	1118575.95	440673.93	849326.63	350194.82	352436.06	3624656.68	1005368.17	1817112.88	1708705.88	1809960.47
MW0015516	T3_positive	Abietic acid	Organic acid and Its derivatives	Organic acid and Its derivatives	C20H30O2	303.2317	302.2246	7.7767	[M+H]+	0.450000000000728	1a	0.8049	rp	514-10-3 | 8050-09-7 | 10248-55-2 | 15522-12-0	10569	-	-	C06087	17437465.33	18340093.14	6340081.3	4303677.47	2756768.94	25951412.62	13763644.77	334641.49	488792.4	4509595.16	10216059	9855178.95	9568953.85
MEDP0603	T3_positive	Cuminaldehyde	Benzene and substituted derivatives	Benzene and substituted derivatives	C10H12O	149.0958	148.0888	7.3032	[M+H]+	0.799999999969714	1a	0.8046	rp	122-03-2	326	HMDB0002214	-	C06577	44240616	60998609.64	45247564.85	52932895.19	45362389.82	35460244.73	31517170.53	26966498.56	37108054.07	31970485.56	40115684.31	39824327.64	39192630.23
MW0105888	T3_positive	Asparagine	Amino acid and Its metabolites	Amino acids	C4H8N2O3	133.0608	132.0535	0.9669	[M+H]+	0.0250000000079353	1a	0.8039	rp	70-47-3	6267	HMDB0000168	14	C00152	143587510.41	264162702.17	115879078.99	113373767.7	201988374.18	219384498.56	101418766.88	67230308.34	77226689.3	107341822.93	122146014.44	120761561.4	120815952.65
MEDP0525	T3_positive	N-Acetyl-L-alanine	Amino acid and Its metabolites	Amino acid derivatives	C5H9NO3	154.0276	131.0582	2.3706	[M+Na]+	15.1000000000323	1a	0.8038	rp	97-69-8	88064	HMDB0000766	5733	-	1078357.95	1846887.49	2435197.89	1976093.62	1744780.08	3900642.03	5386525.9	494055.6	3966320.9	2625431.53	3710033.01	3801964.3	3573554.12
MEDP2131	T3_positive	L-Isserine	Amino acid and Its metabolites	Amino acid derivatives	C3H7NO3	105.0425	105.0426	0.8677	[M+]+	1.0250000000056	1a	0.8037	rp	632-13-3	6999797	-	-	-	10074057	9041062.89	17689819.38	15604738.51	16948820.32	8132408.79	46719979.59	32254931.3	38624163.64	18148990.47	18069960.37	18134231.92	17411522.82
MW0106189	T3_positive	Creatinine	Organic acid and Its derivatives	Organic acid and Its derivatives	C4H7N3O	152.0222	113.0589	0.7685	[M+K]+	0.225000000000364	1a	0.8035	rp	60-27-5	588	HMDB0000562	8	C00791	147227011.77	126504435.11	136835817.32	135739655.17	144372199.2	147834076.85	59993646.15	94060907.8	92913083.13	113624013.08	118696234.63	118715203.62	119475109.35
MW0169955	T3_positive	Trigonelline	CoEnzyme and vitamins	CoEnzyme and vitamins	C7H7NO2	138.0523	137.0477	0.7812	[M+H]+	6.69999999999504	1a	0.8018	rp	535-83-1	5570	HMDB0000875	273	C01004	50850798.56	23762677.07	24430531.8	30957556.64	42592320.8	45887611.62	65265259.41	47956427.63	52061532.72	48161896.16	50741992.21	51313459.56	50763958.98
MW0107685	T3_positive	L-Cysteine	Amino acid and Its metabolites	Amino acids	C3H7NO2S	122.0272	121.0197	0.9793	[M+H]+	0.374999999976922	1a	0.8014	rp	52-90-4	5862	HMDB0000574	5556	C00097	15877894.72	48048191.1	15806795.26	15598988.14	21285884.46	18229405.7	22703505.68	15460293.99	19714453.68	12206428.59	24626458.14	25486844.93	25028115.49
MW0169982	T3_positive	Tyramine	Amino acid and Its metabolites	Amino acid derivatives	C8H11NO	120.0812	137.0841	1.3889	[M+H-H2O]+	1.09999999999388	1a	0.8014	rp	51-67-2	5610	HMDB0000306	60	C00483	21901197.51	39632753.39	14068053.57	19892995.15	16528760.64	135375868.32	16751619.6	14230228.06	9698906.04	15229019.72	24485637.6	24008887.08	23797860.16
MW0114733	T3_positive	L-Gulose	Carbohydrates and Its metabolites	Sugars	C6H12O6	203.0523	180.0634	0.7935	[M+Na]+	0.974999999954207	1a	0.8011	rp	6027-89-0	10130220	HMDB0012326	-	C15923	57743430.89	102135993.98	29697934.44	26782395.04	18665805.14	63051665.84	64066982.44	17239241.07	7841059.54	56660073.98	58859576.87	59938670.78	60423480.43
MW0169369	T3_positive	L-Lysine	Amino acid and Its metabolites	Amino acids	C6H14N2O2	185.0687	146.1055	0.6569	[M+K]+	0.0749999999527518	1a	0.8009	rp	56-87-1	5962	HMDB0000182	5200	C00047	46289683.12	40949484.94	35431118.37	34115210.54	39416350.78	34626573.16	4816841.25	15886845.02	34717351.91	23082110.45	27897036.74	27043765.1	26844526.87
MW0105914	T3_positive	L-Aspartic acid	Amino acid and Its metabolites	Amino acids	C4H7NO4	199.991	133.0375	0.7065	[M-2H+3Na]+	0.475000000008663	1b	0.9871	rp	56-84-8	5960	HMDB0000191	5206	C00049	456697.88	646781.19	815033.44	414919.54	532092.25	1467827.78	3636013.82	2419955.7	2640118.1	2063246.76	1267080.17	1208510.72	1363609.27
MW0159863	T3_positive	Hypoxanthine	Nucleotide and Its metabolites	Nucleotide and Its metabolites	C5H4N4O	119.0356	136.0385	1.2021	[M+H-H2O]+	0.974999999989734	1b	0.9863	rp	68-94-0	790	HMDB0000157	83	C00262	86653576.93	49935011.16	92523220.4	87470351.51	52756152.2	78388598.33	43354141.55	54669274.17	49023123.23	54153520.17	65228313.25	60617150.44	62398795.65
MEDN0785	T3_positive	LTB4	FA	Oxidized lipids	C20H32O4	354.2642	336.2301	5.7386	[M+NH4]+	0.60000000004834	1b	0.9813	rp	71160-24-2	5280492	HMDB0001085	-	C02165	11298.05	11298.06	11328.77	11297.08	11298.05	11297.68	953922.3	11294.97	11298.06	642447.36	27535.19	27535.19	35535.49
MEDL01840	T3_positive	Vanillylamine	Alkaloids	Alkaloids	C8H11NO2	118.0654	153.079	8.7313	[M+H-2H2O]+	0.800000000005241	1b	0.9763	rp	1196-92-5	70966	HMDB0012309	-	C16666	4389151.29	9283832.74	9196607.49	10421074.51	13727495.81	2781509.26	9090445.83	3855014.93	5849914.93	3657975.1	3669194.9	3203839	3453977.95
MEDN0781	T3_positive	6-keto-PGF1α	Hormones and hormone related compounds	Hormones and hormone related compounds	C20H34O6	388.2703	370.2355	5.0902	[M+NH4]+	2.1499999999719	1b	0.969	rp	58962-34-8	5280888	HMDB0002886	6782	C05961	6106898.33	1598903.61	1685868.31	5633357.19	4769458.78	4790867.62	6206351.85	1262638.73	5979518.04	4468715.11	4051378.59	4065324.24	4112747.34
MEDL00860	T3_positive	D-Ornithine	Amino acid and Its metabolites	Amino acids	C5H12N2O2	209.009	132.0899	0.6693	[M-H+2K]+	0.0499999999448164	1b	0.9682	rp	348-66-3	71082	HMDB0003374	6910	C00515	45376437.99	35848559.37	25634987.63	27834797.49	31259187.03	34929962.18	7378421.36	9421772.44	12815223	20144033.11	24419942.89	24458755.77	24518268.87
MEDN0362	T3_positive	LPE(18:1/0:0)	GP	LPE	C23H46NO7P	548.297	479.3012	8.719	[M+Na+HCOOH]+	2.0426927154996	1b	0.9671	rp	89576-29-4	53480949	HMDB0011506	-	C04438	6548170.7	8065801.28	4327676.25	4849979.6	15332595.43	5960050.63	7598735.49	9515834.7	7834381.9	6116031.9	5808443.1	6216037.47	6157869.94
MW0110783	T3_positive	Beta-Aminopropionitrile	Alcohol and amines	Polyamines	C3H6N2	141.1136	70.0531	8.719	[2M+H]+	0.250000000008299	1b	0.9663	rp	151-18-8	1647	HMDB0004101	7017	C05670	641897.21	877221.56	1339061.62	604761.15	1280846.06	896214.71	2275608.79	1112594.48	819869.33	2382851.97	1235726.53	1132346.22	1336599.94
MW0109783	T3_positive	Symmetric dimethylarginine	Organic acid and Its derivatives	Organic acid and Its derivatives	C8H18N4O2	279.0469	202.143	0.7828	[M-H+2K]+	0.699999999937972	1b	0.9387	rp	30344-00-4	169148	HMDB0003334	6891	-	14439121.48	14982804.64	17425322.26	17793136.14	13352810.58	17916063.26	4208426.76	10465997.92	10339639.6	13255547.13	17394957.81	17286491.92	17043261.81
MEDP0510	T3_positive	Carnitine C2:0	FA	CAR	C9H17NO4	226.1048	203.1158	0.7951	[M+Na]+	0.649999999922102	1b	0.9356	rp	4398-79-2	1	HMDB0000201	-	C02571	1098611.85	579302.55	3060027.78	2269316.16	1352049.59	1634774.41	1164567.23	2290962.1	4562715.29	6944307.18	4331717.43	4205744.66	4313305.19
MW0008586	T3_positive	Dimethylglycine	Amino acid and Its metabolites	Amino acid derivatives	C4H9NO2	86.0604	103.0633	0.9546	[M+H-H2O]+	0.925000000009391	1b	0.9354	rp	1118-68-9	673	HMDB0000092	277	C01026	41216049.71	40197927.64	45485308.4	45686701.22	32728771.71	42216786.96	13748021.5	53419087.69	34372682.2	35225598.25	42764324.41	44368415.63	42330319.2
MW0159921	T3_positive	[(2R,3S,4R,5R)-5-(2-amino-6-oxo-3H-purin-9-yl)-3,4-dihydroxyoxolan-2-yl]methyl dihydrogen phosphate	Others	Others	C10H14N5O8P	727.1196	363.058	1.1773	[2M+H]+	5.08854550525436	1b	0.9347	rp	85-32-5	6804	HMDB0001397	6216	C00144	2137600.37	2153258.03	6469882.81	4641793.49	3686864.72	2474791.31	3746783.01	16986843.64	3343422.21	1837626.45	2966918.29	3015155.44	2852064.5
MW0103343	T3_positive	2'-Deoxyguanosine	Nucleotide and Its metabolites	Nucleotide and Its metabolites	C10H13N5O4	268.1041	267.0968	1.8134	[M+H]+	0.125000000110731	1b	0.9311	rp	961-07-9 | 663615-45-0 | 38559-49-8 | 116002-28-9 | 130434-96-7 | 197227-97-7 | 197227-99-9 | 244769-88-8 | 246137-64-4	135398592	-	-	C00330	15073244.29	19406331.76	18153158.95	19885664.94	18718735.69	10189841.48	10310945.23	10189204.63	4138423.63	15849605.04	14557020.94	14980782.56	14996638.93
MW0106984	T3_positive	Glutaconic acid	Organic acid and Its derivatives	Organic acid and Its derivatives	C5H6O4	148.0604	130.0266	1.3574	[M+NH4]+	0.275000000016234	1b	0.9264	rp	1724-02-3	5280498	HMDB0000620	5593	C02214	1978537.03	1400635.34	1810403.72	1383674.64	2962734.02	1107642.87	1190251.4	3015979.66	510579.66	6847388.29	2577725	2743730.68	2847307.27
MW0168753	T3_positive	Aniline	Benzene and substituted derivatives	Benzene and substituted derivatives	C6H7N	111.0919	93.0578	1.4764	[M+NH4]+	0.374999999976922	1b	0.9244	rp	62-53-3	6115	HMDB0003012	489	C00292	477727.06	2745164.89	2190799.6	1662542.02	2243469.95	2110122.03	1109844.05	1105674.59	3110912.87	1757925.79	2139823.03	1690413.95	2279217.49
MEDN1430	T3_positive	prostaglandin A2	Hormones and hormone related compounds	Hormones and hormone related compounds	C20H30O4	352.2478	334.2144	6.1031	[M+NH4]+	1.27500000004943	1b	0.9213	rp	13345-50-1	5280880	HMDB0002752	-	C05953	2663335.85	885521.74	1674274.48	2668164.38	3217192.28	3532856.87	3735899.27	1368953.89	1707485.65	3824433.03	2138272.03	2179865.06	2180449.13
MW0106578	T3_positive	Ectoine	Organic acid and Its derivatives	Organic acid and Its derivatives	C6H10N2O2	125.0708	142.0742	8.8952	[M+H-H2O]+	0.324999999996578	1b	0.92	rp	96702-03-3	126041	-	43384	C06231	12559856.48	23211051.5	21768111.87	48767025.84	16837656.12	20773504.25	48726725.67	13789459.88	25132189.11	39293130.36	14416324.49	14968697.96	12330243.21
MW0113978	T3_positive	D-Fructose	Heterocyclic compounds	Heterocyclic compounds	C6H12O6	256.982	180.0634	0.7561	[M-H+2K]+	1.22499999989145	1b	0.9153	rp	53188-23-1	439709	HMDB0000660	135	C02336	3536615.1	3959162.54	933008.82	489224.03	1131472.91	1057509.01	1343417.73	591374.31	587649.6	685628.28	1361543.33	1364302.97	1328272.32
MW0105302	T3_positive	5-Aminopentanoic acid	Organic acid and Its derivatives	Organic acid and Its derivatives	C5H11NO2	82.0657	117.079	9.5124	[M+H-2H2O]+	1.55000000003014	1b	0.9024	rp	660-88-8	138	HMDB0003355	6902	C00431	18096196.16	5281699.46	4407166.65	9821218.24	12900152.83	6102662.99	21918400.79	5668976.46	5351224.16	5073371.44	13714990.52	14199704.2	11937456.01
MW0107688	T3_positive	L-Cysteinesulfinic acid	Amino acid and Its metabolites	Amino acid derivatives	C3H7NO4S	307.0257	153.0096	0.6569	[2M+H]+	1.90000000003465	1b	0.8974	rp	1115-65-7	1549098	HMDB0000996	-	C00606	234420.39	374927.15	189015.51	18912.15	18910.76	18910.75	18910.75	18910.75	18910.87	18910.75	116697.99	74666.23	118438.47
MW0107973	T3_positive	Firefly luciferin	Heterocyclic compounds	Heterocyclic compounds	C11H8N2O3S2	281.004	279.9976	4.1483	[M+H]+	2.32499999995639	1b	0.8963	rp	2591-17-5	92934	HMDB0029713	65823	C02740	1149736818.14	1026009749.93	1097641211.45	1051204885.39	1032815641.14	1056014169.4	1358313937.24	1113698006.01	1103335789.31	1113978453.41	1060319083.91	1056068819.61	1060797529.76
MW0006998	T3_positive	Estrone	Hormones and hormone related compounds	Hormones and hormone related compounds	C18H22O2	309.127	270.162	5.2431	[M+K]+	4.55000000002315	1b	0.894	rp	53-16-7	5870	HMDB0000145	264	C00468	260827.89	268791.28	335492.79	314258.38	82273.93	376605.71	320820.96	412059.13	79534.39	192435.02	250680.41	329264.33	364862.16
MW0114481	T3_positive	L-fucopyranose 1-phosphate	Organic acid and Its derivatives	Organic acid and Its derivatives	C6H13O8P	329.005	244.0348	2.2091	[M+K+HCOOH]+	3.92500000003793	1b	0.887	rp	16562-58-6	439871	HMDB0001265	-	-	8842836.89	4391349.85	4553735.36	4342171.51	8028112.57	5518976.39	3937620.7	3147208.98	5215089.86	11074029.91	2997409.44	2986802.75	3082892.92
MW0102906	T3_positive	cis,cis-Muconic acid	FA	FFA	C6H6O4	186.9951	142.0266	8.719	[M-H+2Na]+	7.02499999995609	1b	0.8858	rp	1119-72-8	5280518	HMDB0006331	-	C02480	193447165.93	176903733.42	177815992.92	183185991.19	173020186.26	187417632.56	221768566.11	228480046.56	159312782.42	258166963.88	191750838.41	198386666.56	194821205.35
MW0052505	T3_positive	Ecdysone	Organic acid and Its derivatives	Organic acid and Its derivatives	C27H44O6	429.2995	464.3138	8.1771	[M+H-2H2O]+	0.90845585816871	1b	0.8828	rp	3604-87-3	19212	-	-	C00477	19232093.18	32026127.1	18867635.98	34409531.3	18580633.34	26954001.7	22405370.92	16850484.95	36111384.95	18068703.17	31661431.83	31762027.01	32593637.68
MEDN1837	T3_positive	3,5-Di-tert-butyl-4-hydroxybenzyl alcohol	Benzene and substituted derivatives	Benzene and substituted derivatives	C15H24O2	219.1741	236.1776	4.8224	[M+H-H2O]+	0.57499999996935	1b	0.878	rp	88-26-6	6929	HMDB0032048	-	-	9842038.72	10917693.98	7731673.15	7066821.7	7504179.12	18583232.08	9506312.18	7783772.6	7955806.57	12818566.33	10124404.8	10414580.8	10389909.11
MW0107822	T3_positive	leukotriene C4	FA	Oxidized lipids	C30H47N3O9S	648.2909	625.3033	5.447	[M+Na]+	2.6222727207252	1b	0.8702	rp	72025-60-6	5280493	HMDB0001198	-	C02166	234002.79	199007.99	401355.91	315466.66	194602.48	113590.64	287573.51	211634.67	405626.67	1050478.2	375654.98	386392.33	395594.66
MW0012919	T3_positive	LPE(18:0/0:0)	GP	LPE	C23H48NO7P	504.3052	481.3168	5.6491	[M+Na]+	1.86394716513694	1b	0.8658	rp	69747-55-3	9547068	HMDB0011130	-	C00157	9914115.75	5012992.98	7154129.45	5331039.42	8955331.8	6555786.22	5433241.96	12100104.27	5088302.63	14244259.92	4832086.59	4971295.42	4846607.06
MW0062219	T3_positive	prostaglandin B2	Hormones and hormone related compounds	Hormones and hormone related compounds	C20H30O4	352.2471	334.2144	5.5363	[M+NH4]+	3.02500000003647	1b	0.8653	rp	13367-85-6	5280881	HMDB0004236	-	C05954	3092393.38	1538901.76	2300272.19	3697146.25	3176017.69	3334851.67	4376255.78	1484906.95	1630250.45	4884319.48	2844870.03	2860441.31	2881226.35
MEDN0022	T3_positive	gamma-Glu-Ala	Amino acid and Its metabolites	Small Peptide	C8H14N2O5	219.0976	218.0903	1.0907	[M+H]+	0.075000000023806	1b	0.8611	rp	5875-41-2	440103	HMDB0006248	-	C03740	12799238.53	14948098.75	12690891.93	13154442.9	17846627.47	20830923.03	11241868.25	7748120.23	5146445.95	14119823.25	12059181.69	12260708.45	12046196.22
MEDP0250	T3_positive	Riboflavin	CoEnzyme and vitamins	CoEnzyme and vitamins	C17H20N4O6	399.1263	376.1383	3.0005	[M+Na]+	3.20000000002096	1b	0.8598	rp	83-88-5	493570	HMDB0000244	-	C00255	459317.01	533710.68	131913.66	497809.65	165736.4	870160.86	179640.47	261370.96	497786.05	617259.68	424071.41	393165.98	402683.93
MW0164608	T3_positive	25-Hydroxycholest-5-en-3-ol	Alcohol and amines	Alcohols	C27H46O2	403.3595	402.3498	9.3355	[M+H]+	5.99964676467109	1b	0.8504	rp	2140-46-7	53477807	HMDB0006247	3899	C15519	8481817.56	12836978.08	12188009.97	6372656.5	9380443.45	7717075.91	10479910.47	8296077.62	5916428.37	4805538.39	8626270.98	8263374.75	8482934.16
MW0157921	T3_positive	Thymopentin	Amino acid and Its metabolites	Small Peptide	C30H49N9O9	680.3624	679.3653	2.4912	[M+H]+	15.0211805995425	1b	0.8476	rp	69558-55-0	451417	-	-	-	109820.18	586923.59	98794.55	479554.75	341901.5	152293.49	228750.8	380703.67	192984.25	185224.44	193717.24	203080.67	203623.62
MW0169525	T3_positive	N-Arachidonoyl-L-Serine	Amino acid and Its metabolites	Amino acid derivatives	C23H37NO4	392.2792	391.2723	4.2878	[M+H]+	0.900000000001455	1b	0.8367	rp	187224-29-9	10596625	-	44904	-	722670.91	233463.3	641730.33	298749.18	301052.81	826769.16	707676.77	800997.28	307961.16	811653.84	638078.27	651397	643825.39
MW0004954	T3_positive	4-Ethynylaniline	Benzene and substituted derivatives	Benzene and substituted derivatives	C8H7N	118.0654	117.0578	7.0156	[M+H]+	0.624999999985221	1b	0.8295	rp	14235-81-5	3760025	-	4113	-	45523428.79	59045627.4	52887096.04	51366444.49	60534246.45	37075139.26	24375693.98	31164118.21	42748565.95	39855690.06	40923495.44	41237140.58	41158850.86
MW0061712	T3_positive	14,15-Leukotriene C4(ExC4)	GP	PI	C47H83O13P	887.56	886.5571	6.5054	[M+H]+	4.99118694974101	1b	0.8276	rp	206059-96-3	42607491	HMDB0009815	-	-	11117132.11	12164930.26	14783152.1	9442148.72	12292004.51	10268867.16	9971868.63	30544438.75	6226994.47	10225911.23	11618521.23	11736209.17	10790259.42
MW0054385	T3_positive	Lipoxin A4	FA	Oxidized lipids	C20H32O5	317.2099	352.225	4.8927	[M+H-2H2O]+	2.92500000000473	1b	0.8253	rp	89663-86-5	5280914	HMDB0004385	7058	C06314	12513640.8	8313057.77	3480701.3	8092520.33	7572543.64	14531477.46	13133145.92	5809496.38	10991495.46	10351262.61	9434419.03	9601459.51	9592147
MW0012062	T3_positive	13,14-Dihydro-15-keto-pgd2	Hormones and hormone related compounds	Hormones and hormone related compounds	C20H32O5	353.2318	352.225	5.0909	[M+H]+	1.17499999987558	1b	0.8145	rp	59894-07-4	5283036	HMDB0060042	-	-	11331464.18	3815009.79	2795291.06	8701287.48	6579941.67	11119554.32	10515268.06	2173726.69	9516566.31	6448765.39	6932657.13	6964020.13	7002166.02
MW0104018	T3_positive	(S)-2-Azetidinecarboxylic acid	Organic acid and Its derivatives	Organic acid and Its derivatives	C4H7NO2	102.0551	101.0477	1.4261	[M+H]+	0.299999999988643	1b	0.8101	rp	2133-34-8	16486	HMDB0029615	-	C08267	38521912.06	38830847.31	46352821.02	51979435.98	63585795.96	48833179.99	28059959.34	52769410.95	149586223.27	112166444.67	74279897.68	80449134.57	81926014.06
MEDP1641	T3_positive	20alpha-Hydroxycholesterol	Hormones and hormone related compounds	Hormones and hormone related compounds	C27H46O2	403.3599	402.3498	7.2044	[M+H]+	6.99132391573643	1b	0.8083	rp	516-72-3	121935	HMDB0006283	-	C05500	1210206414.69	3226199260.84	1349417227.86	1589528868.33	1294440718.74	1125180756.96	1323682729.4	2355264428.01	2858415013.12	1052336690.58	1473447869.33	1476078206.65	1426536355.74
MW0016971	T3_positive	Celastrol	Benzene and substituted derivatives	Benzene and substituted derivatives	C29H38O4	451.2759	450.277	5.9904	[M+H]+	18.6357021807965	1b	0.8079	rp	34157-83-0	122724	HMDB0002385	-	-	26947406.93	29093617.88	28634021.4	24677349.99	23542000.79	23910480.5	17019898.08	18366365.24	18893690.8	21682235.25	25753459.69	24930385.88	25217772.12
MW0193943	T3_positive	Epinephrine	Hormones and hormone related compounds	Hormones and hormone related compounds	C9H13NO3	184.0945	183.0895	0.8197	[M+H]+	5.8499999999384	1b	0.8077	rp	51-43-4	5816	HMDB0000068	5127	C00788	115815081.69	9717455.68	121630542.89	126386069.76	113212053.54	125150767.89	139381875.32	136000071.38	126835528.48	141598834	131168384.61	131186191.25	131963038.09
MW0107929	T3_positive	DL-Ornithine	Amino acid and Its metabolites	Amino acids	C5H12N2O2	133.097	132.0899	0.8677	[M+H]+	0.449999999929673	1b	0.8037	rp	616-07-9 | 128551-39-3 | 7006-33-9	389	HMDB0000214	-	C01602	194877267.62	255125660.39	147109701.92	123744892.7	168912958.83	222763671.16	111112600.3	101478040.53	115529098.77	180895302.3	151120317.5	152978655.14	156259788.31
MW0122844	T3_positive	Ammeline	Heterocyclic compounds	Heterocyclic compounds	C3H5N5O	127.0392	127.0494	1.3259	[M+]+	24.2749999999958	1b	0.7997	rp	645-92-1	135408770	-	-	C08733	1193075.29	1968682.06	5655798.84	3132351.66	5857377.8	2934293.76	5524902.54	4351162.64	13183723.61	5294893.49	10538386.22	11257519.21	7881525.69
MEDN0479	T3_positive	4-Methylvaleric Acid	Organic acid and Its derivatives	Organic acid and Its derivatives	C6H12O2	81.0704	116.0837	5.8138	[M+H-2H2O]+	1.42500000002599	1b	0.7997	rp	646-07-1	12587	HMDB0000689	4191	-	21303269.14	14771102.13	21054421.26	18664060.46	17832664.14	23389378.99	28216532.7	20490950.81	14242825.29	20368022.54	15184856.17	15454698.27	15297207.99
MW0062224	T3_positive	Prostaglandin D1	Hormones and hormone related compounds	Hormones and hormone related compounds	C20H34O5	377.2304	354.2406	6.0781	[M+Na]+	1.19999999995457	1b	0.7985	rp	17968-82-0	5280936	HMDB0005102	-	C06438	5659151.95	3303955.48	4829292.78	4793937.74	13680726.43	14145164.35	39506090.42	8354553.33	9857026.66	37404007.98	12836144.02	12885369.92	13168423.54
MEDP1825	T3_positive	Dihydrokavain	Benzene and substituted derivatives	Benzene and substituted derivatives	C14H16O3	233.1109	232.1099	6.493	[M+H]+	15.8499999999862	1b	0.7956	rp	587-63-3	10220256	HMDB0029504	-	-	9140609.79	12857497.67	10236461.09	13715803.13	10727458.77	7863479.04	11141418.78	7267808.63	9681936.26	6838000.32	10671960.8	10577027.68	10668772.26
MW0012247	T3_positive	12-OxoETE	FA	Oxidized lipids	C20H30O3	319.2269	318.2195	7.0908	[M+H]+	0.275000000016234	1b	0.7953	rp	108437-64-5	5283162	HMDB0013633	-	C14807	370566.99	772429.11	134549.21	1311555.24	5384430.79	233864.34	5835696.32	1601539.66	5536999.08	9106728.62	2613400.27	2361047.58	2556071.24
MW0104668	T3_positive	2-Aminoethyl dihydrogen phosphate	GP	PE	C2H8NO4P	164.0082	141.0191	0.8553	[M+Na]+	0.475000000079717	1b	0.7952	rp	1071-23-4	1015	HMDB0000224	5233	C00346	26938293.24	46528185.22	22581884.14	90122345.18	37438951.21	96058072.7	146629169.56	68485558.66	115486826.47	114592060.61	83942366.49	83624061.73	86026236.68
MEDP1058	T3_positive	Tauroursodeoxycholic acid	Bile acids	Bile acids	C26H45NO6S	522.2826	499.2968	5.6943	[M+Na]+	6.62472209198581	1b	0.7952	rp	14605-22-2	9848818	HMDB0000896	-	-	7353548.08	9519667.35	4776146.96	6788046.26	5929198.16	9170124.57	9618123.88	13076715.93	9041266.47	12199996.54	7184425.02	6828913.6	6900183.78
MW0168601	T3_positive	4-Hydroxybenzaldehyde	Benzene and substituted derivatives	Benzene and substituted derivatives	C7H6O2	123.0407	122.0368	0.9172	[M+H]+	8.44999999998208	1b	0.7945	rp	123-08-0	126	HMDB0011718	-	C00633	261337654.32	427569400.99	397354921.06	228626130.3	244862053.37	354948512.89	304094323.91	229554839.9	365639330.83	214754578.63	281808072.85	294489507.34	302083132.69
MW0105426	T3_positive	N-Acetylthreonine	Amino acid and Its metabolites	Amino acid derivatives	C6H11NO4	184.0451	161.0688	0.6072	[M+Na]+	17.2249999999963	1b	0.7942	rp	17093-74-2	152204	HMDB0062557	-	-	145465999.12	184264327.58	147939291.3	155673655.95	161736456.81	120283872.12	139399255.25	138414615.84	149935099.58	158435076.32	143466531.12	143871702.38	146562958.95
MW0107510	T3_positive	Ile-Ser	Amino acid and Its metabolites	Small Peptide	C9H18N2O4	219.134	218.1267	1.5391	[M+H]+	0.100000000031741	1b	0.7939	rp	6403-14-1	7021815	HMDB0028916	23658	-	47335096.64	20750862	13520299.81	15302877.28	5579849.18	33942283.64	13024501.44	12647693.22	9416478.02	18072898.12	26524680.26	27542401.22	27027552.13
MW0168837	T3_positive	Betaine	Others	Others	C5H11NO2	156.0508	117.079	0.9172	[M+K]+	21.5500000000191	1b	0.7934	rp	107-43-7	247	HMDB0000043	-	C00719	3589532.26	15387215.5	23020921.21	14621811.3	35920554.09	25277140.83	26751755.21	16301661.74	22983472.3	27315838.06	26752809.51	27553246.16	26918020.87
MEDL02483	T3_positive	5-Hydroxytryptophol	Alkaloids	Plumerane	C10H11NO2	160.0754	177.079	2.3035	[M+H-H2O]+	0.700000000009027	1b	0.7924	rp	154-02-9	9061	HMDB0001855	5730	-	45398768.9	41841928.54	36642787.57	35654893.7	37974360.13	44779782.85	28209577.24	23318493.1	28237824.09	32148847.06	33704652.4	33535611.87	33856958.99
MW0121545	T3_positive	Sumiki's acid	Organic acid and Its derivatives	Organic acid and Its derivatives	C6H6O4	142.0263	142.0266	0.9793	[M+]+	0.474999999937609	1b	0.7909	rp	6338-41-6	80642	HMDB0002432	6680	C20448	98916318.22	53683538.49	117070198.89	73020960.19	62637216.74	78754510.69	68394265.73	76857097.19	72209369.93	124021057.75	95026387.68	95093283.29	90460012.19
MEDN1317	T3_positive	3,3-Dimethylglutaric acid	Organic acid and Its derivatives	Organic acid and Its derivatives	C7H12O4	143.0729	160.0736	2.3035	[M+H-H2O]+	6.60000000003436	1b	0.7907	rp	4839-46-7	20984	HMDB0002441	6683	-	86952200.82	86879049.85	82365153.09	85874634.15	81406404.23	85285062.39	63437357.82	53009135.19	60961934.92	76098997.68	73468275.99	74563004.74	74507093.09
MW0007367	T3_positive	Imidazoleacetic acid	Benzene and substituted derivatives	Benzene and substituted derivatives	C5H6N2O2	126.0432	126.0429	1.217	[M+]+	1.92500000000706	1b	0.7906	rp	645-65-8	96215	HMDB0002024	6445	C02835	69960869.23	39075742.64	76086632.75	53362896.24	56169165.16	68945879.89	80527548.88	109639457.69	88134083.97	88232948.56	63023447.33	62004013.3	63086525.4
MW0117239	T3_positive	1-Methylxanthine	Nucleotide and Its metabolites	Nucleotide and Its metabolites	C6H6N4O2	189.0392	166.0491	1.0907	[M+Na]+	2.04999999994016	1b	0.7903	rp	6136-37-4	80220	HMDB0010738	-	C16358	35417585.84	58495248.76	104916466.48	119852597.99	118260752.2	32760856.26	26365233.61	102905806.37	104675058.57	37445936.67	89164739.34	90085177.58	89802500.65
MW0169547	T3_positive	Nicotinic acid	Organic acid and Its derivatives	Organic acid and Its derivatives	C6H5NO2	124.0244	123.032	0.6072	[M+H]+	3.1749999999775	1b	0.7894	rp	59-67-6	938	HMDB0001488	6272	C00253	106291481.58	129735790.95	109703480.45	117387671.4	117068256.3	86642719.49	100974644.52	99648736.3	105331317.56	116251929.97	103517988.76	103785403.47	105953510.89
MEDN1113	T3_positive	12-Ketolithocholic acid	Bile acids	Bile acids	C24H38O4	355.2629	390.277	5.9904	[M+H-2H2O]+	0.525000000095588	1b	0.7892	rp	5130-29-0	3080612	HMDB0000328	5317	-	10303614.67	13890322.06	8059557.31	7972457.37	7505082.81	8825067.81	7796684.28	5470545.1	5395629.06	6613004.1	7938460.41	8100286.94	8089806.07
MW0004631	T3_positive	p-Aminobenzoic acid	Organic acid and Its derivatives	Organic acid and Its derivatives	C7H7NO2	120.0445	137.0477	2.0136	[M+H-H2O]+	0.299999999953116	1b	0.7888	rp	150-13-0	978	HMDB0001392	3261	C00568	56237891.96	45310579.88	48086130.53	39460318.82	39074792.91	44970819.88	31450943.67	33874126.29	26931768.85	40292873.76	41029644.21	40873509.38	40906528.79
MEDP1500	T3_positive	16-Dehydroprogesterone	Hormones and hormone related compounds	Hormones and hormone related compounds	C21H28O2	313.2169	312.2089	5.9779	[M+H]+	1.67500000003429	1b	0.7888	rp	1096-38-4	101964	HMDB0000995	5926	C03207	7834699.86	8046595.63	7494964.38	6364494.82	7997250.6	7926732.44	5869212.44	8234961.56	6740950.93	7344098.56	7375101.57	7383279.3	7364330.8
MEDN1502	T3_positive	2-Phenylbutyric acid	Organic acid and Its derivatives	Organic acid and Its derivatives	C10H12O2	147.0808	164.0837	7.3156	[M+H-H2O]+	0.925000000009391	1b	0.7888	rp	90-27-7	7012	HMDB0000329	5318	-	2332347.22	8004501.88	5013571.15	6711268.2	5448031.23	4337209.32	1761400.79	1793908.47	3492928.37	3956180.21	4100424.16	4418938.99	4217106.9
MW0114814	T3_positive	Melezitose	Carbohydrates and Its metabolites	Sugars	C18H32O16	543.1328	504.169	0.843	[M+K]+	1.03105645128041	1b	0.7882	rp	597-12-6	92817	HMDB0011730	-	C08243	597841.41	4551221.75	27702.39	27702.39	27702.39	138511.95	27702.39	27702.39	27702.39	27703.07	391616.74	393290	387932.67
MW0120328	T3_positive	4-Carboxypyrazole	Heterocyclic compounds	Heterocyclic compounds	C4H4N2O2	113.0347	112.0273	2.2911	[M+H]+	0.299999999988643	1b	0.7871	rp	37718-11-9	3015937	HMDB0060760	-	-	5727833.01	12544339.56	7021256.45	12189903.93	8441860.92	20438927.48	14242058.09	12847938.71	4763432.55	10389292.75	15564145.84	14176899.93	15335016.05
MW0113863	T3_positive	2'-Adenylic acid	Nucleotide and Its metabolites	Nucleotide and Its metabolites	C10H14N5O7P	370.0524	347.0631	0.8059	[M+Na]+	0.0499999998737621	1b	0.7868	rp	130-49-4 | 81012-86-4	94136	HMDB0011617	-	C00946	8438358.39	3121008.42	12204194.37	4375826.29	13329873.46	1994726.55	6678671.8	9100165.61	10722069.27	6360508.76	10702327.8	10646744.46	10279513.21
MEDN0682	T3_positive	Octadecanamide	Alcohol and amines	Amines	C18H37NO	284.2943	283.2875	5.3446	[M+H]+	1.27499999990732	1b	0.7853	rp	124-26-5	31292	HMDB0034146	-	C13846	76542744.82	79644675.55	67276568.26	48502127.27	63721627.04	63999195.93	40334029	44518493.89	37330108.4	71002878.86	56289964.87	57579112.43	56545903.87
pme2617	T3_positive	L-methionine sulfoxide	Amino acid and Its metabolites	Amino acid derivatives	C5H11NO3S	166.0522	165.046	0.9077	[M+H]+	2.64999999998849	1b	0.7849	rp	3226-65-1	158980	HMDB0002005	6428	C02989	183246016.76	118516340.72	182275678.44	109277662.71	173604168.44	170004548.24	98578415.21	188832095.02	150593871.24	116569187.09	110621223.52	118548380.98	110742512.62
MEDP1600	T3_positive	4-Propylphenol	Benzene and substituted derivatives	Benzene and substituted derivatives	C9H12O	119.0857	136.0888	6.4416	[M+H-H2O]+	0.450000000000728	1b	0.784	rp	645-56-7	12580	HMDB0032625	-	C14311	183822524.52	213273383.18	391750648.81	238821714.12	220078749.54	166484125.5	215790795.12	225577655.31	179821521.28	206505737.02	447374183.73	447389438.09	448635124.01
MEDN1863	T3_positive	Carbocyclic thromboxane A2	Hormones and hormone related compounds	Hormones and hormone related compounds	C22H36O3	366.2994	348.2664	8.4408	[M+NH4]+	2.37500000011437	1b	0.784	rp	74034-56-3	5311387	-	45632	-	1422722.37	2155584.25	1657310.98	3336645.29	2794423.72	3167246.26	3157855.49	3540662.16	3922075.97	1347641.04	4906214.28	4671921.93	4667004.44
MW0126505	T3_positive	Salsolinol	Heterocyclic compounds	Heterocyclic compounds	C10H13NO2	144.0806	179.0946	1.8031	[M+H-2H2O]+	0.324999999961051	1b	0.7792	rp	27740-96-1	91588	HMDB0042012	-	C09642	83594088.37	159635441.69	156618919.28	99208185.98	92242316.02	90255538.1	102149713.37	96484750.21	90663152.14	129904701.04	103770129.33	106777326.89	113427332.54
MW0151674	T3_positive	Ile-Leu	Amino acid and Its metabolites	Small Peptide	C12H24N2O3	245.1853	244.1787	3.4085	[M+H]+	1.72499999990805	1b	0.7778	rp	26462-22-6	7019083	HMDB0028911	65239	-	2906360.01	715190.52	4276469.79	9351310.99	10256431.39	6324250.32	7618990.28	6204235.04	17544241.4	5917409.31	10659154.41	10745598.16	10670284.92
MW0063484	T3_positive	Sebacic acid	FA	FFA	C10H18O4	185.1151	202.1205	4.2116	[M+H-H2O]+	5.27499999996905	1b	0.7778	rp	111-20-6	5192	HMDB0000792	4240	C08277	5178604.19	6516834.22	9640217.45	9647662.15	6388214.9	6980371.78	8423421.01	10396980.98	10173690.8	7141207.42	7876520.81	7857430.09	7782994.88
MW0105167	T3_positive	FAPy-adenine	Heterocyclic compounds	Heterocyclic compounds	C5H7N5O	153.0659	153.0651	1.3383	[M+]+	3.34999999999752	1b	0.7776	rp	5122-36-1	114926	HMDB0004816	7080	C06502	120276017.38	131232120.81	86239484.52	102765046.01	90729206.49	127914713.39	158393396.38	134647969.29	123841319.45	115167986.34	113171222.66	114413033.36	114827079.29
MW0053475	T3_positive	Genipin	Heterocyclic compounds	Heterocyclic compounds	C11H14O5	191.077	226.0841	0.6569	[M+H-2H2O]+	16.94999999998	1b	0.7773	rp	6902-77-8	442424	HMDB0035830	-	C09780	84684761.37	85492149.26	78788860.8	91958715.43	90372904.66	94870618.31	188092407.33	119483967.87	123364613.25	107404520.94	105606296.91	105552118.9	105563210.42
MW0160014	T3_positive	2'-Deoxyinosine	Nucleotide and Its metabolites	Nucleotide and Its metabolites	C10H12N4O4	217.0679	252.0859	1.0907	[M+H-2H2O]+	10.1249999999453	1b	0.7766	rp	890-38-0	135398593	HMDB0000071	3383	C05512	7063350.14	4762355.6	4012301.23	4130411.19	5474554.69	5504155.12	17445044.27	13657539.77	12725348.43	2942260.87	9787817.22	8189257.95	9621519.39
MW0012476	T3_positive	15-Keto-PGF2alpha	Hormones and hormone related compounds	Hormones and hormone related compounds	C20H32O5	335.2206	352.225	5.0902	[M+H-H2O]+	2.67499999992538	1b	0.776	rp	35850-13-6	5280887	HMDB0004240	7035	C05960	30032943.17	9419328.33	9924863.39	28704233.12	22782582.69	24611786.46	29466235.64	7971154.1	29998555.77	12676358.72	21287598.04	21243075.23	21287104.4
MW0109320	T3_positive	Pro-leu	Amino acid and Its metabolites	Small Peptide	C11H20N2O3	229.1541	228.1474	2.5008	[M+H]+	1.47499999997081	1b	0.7757	rp	52899-07-7	444109	-	23647	-	1939181.48	3255034.95	2616324.27	2590530.25	1956711.74	4029999.74	1545551.08	917188.26	1107317.43	1847415.24	3441780.54	3554582.91	3106728.88
MW0109395	T3_positive	Pro-Trp	Amino acid and Its metabolites	Small Peptide	C16H19N3O3	365.1581	301.1426	2.7578	[M+CH3CN+Na]+	0.849999999985585	1b	0.7755	rp	35310-39-5	7408124	HMDB0029028	-	-	1313616.05	481883.28	444328.23	212460.4	578647.11	917088.33	1806880.54	2390283.61	483874.89	626228.9	530177.59	390719.85	407929.82
MW0106514	T3_positive	DL-Leucine	Amino acid and Its metabolites	Amino acids	C6H13NO2	132.102	131.0946	2.3534	[M+H]+	0.175000000055547	1b	0.7754	rp	328-39-2 | 25322-63-8 | 25988-64-1 | 7005-03-0	857	HMDB0062203	-	-	53755697.76	79992762.18	101944779.81	104271701.48	185147178.28	84965127.33	65107255.26	68580682.77	39270770.03	86660900.5	72061760.37	74463320.47	73992219.5
MW0108999	T3_positive	O-Phospho-DL-threonine	Organic acid and Its derivatives	Phosphoric acids	C4H10NO6P	200.023	199.0246	0.531	[M+H]+	22.1750000000043	1b	0.7752	rp	27530-80-9	1016	HMDB0011185	-	-	3187910.48	1320131.53	1850151.31	1182996.32	989613.54	543353.74	476936.97	361835.25	754701.24	681187.26	633916.58	544524.66	796019.21
MW0106541	T3_positive	Docosahexaenoyl glycine	Amino acid and Its metabolites	Amino acids	C24H35NO3	386.2699	385.2617	7.5091	[M+H]+	2.27500000008263	1b	0.7733	rp	132850-40-9	9908158	-	62993	-	15326449.74	13521071.58	8761957.24	15143988.17	8610281.81	12958155.44	17535154.41	7191717.16	11606210.6	5298033.81	11990128.22	12427224.06	10589772.36
MW0107880	T3_positive	L-Homophenylalanine	Amino acid and Its metabolites	Amino acids	C10H13NO2	202.0858	179.0946	3.1662	[M+Na]+	4.67499999999177	1b	0.7731	rp	943-73-7	2724505	-	43203	C17235	6677643.47	8874187.89	5994536.07	5562751.75	3959246.84	7258622.95	2881999.72	2312024.94	5200186.91	3423700.74	7542504.12	7636740.79	7656252.08
MW0004043	T3_positive	3-Hydroxyanthranilic acid	Benzene and substituted derivatives	Benzene and substituted derivatives	C7H7NO3	154.0589	153.0426	0.848	[M+H]+	22.5250000000443	1b	0.7713	rp	548-93-6	86	HMDB0001476	3275	C00632	2055350464.66	685460537.03	2158134458.69	2282283437.55	1958273532.02	2199565834.13	2890729849.46	2822187476.69	814782104.7	2631469591.01	820739414.83	835952965.25	843031456.61
MW0052939	T3_positive	Forskolin	Heterocyclic compounds	Heterocyclic compounds	C22H34O7	411.2348	410.2305	4.4271	[M+H]+	7.17346595734087	1b	0.7696	rp	66575-29-9 | 66428-89-5	47936	-	53589	C09076	78563.79	646016.41	354148.19	133825.93	2068239.04	1071551.66	2624181.21	603931.16	1562433.75	1799098.14	621757.2	741040.55	809770.73
MW0054374	T3_positive	Linoleic acid	FA	FFA	C18H32O2	298.2734	280.2402	7.1535	[M+NH4]+	1.8250000000819	1b	0.7688	rp	60-33-3	5280450	HMDB0000673	191	C01595	7664538.7	6080469.02	4191524.9	28866934.15	5274799.96	9049039.1	12770895.93	5425557.08	4933778.13	6172471.2	5881603.27	5913329.29	5923223.98
MEDP0555	T3_positive	Androsterone	Hormones and hormone related compounds	Hormones and hormone related compounds	C19H30O2	291.2355	290.2246	4.5676	[M+H]+	9.05000000003042	1b	0.7686	rp	53-41-8	5879	HMDB0000031	2797	C00523	22343368.95	23541866.83	23447040.75	22817505.93	22479527.66	22214813.17	22622842.22	22651651.89	22086942.4	23428888.15	21961448.28	21984136.17	22029527.01
MW0108678	T3_positive	Nagaba	Amino acid and Its metabolites	Amino acid derivatives	C24H39NO3	390.2993	389.293	8.0774	[M+H]+	2.47499999986189	1b	0.768	rp	128201-89-8	16759310	HMDB0062330	-	-	9807716.92	3952906.27	4059335.9	4740938.82	3929984.1	7096136.83	8925949.55	5932128.09	6831738.82	2300995.68	6737811	6370525.51	6418346.56
MEDP0688	T3_positive	Benzophenone	Benzene and substituted derivatives	Benzene and substituted derivatives	C13H10O	183.0803	182.0732	9.3611	[M+H]+	0.399999999984857	1b	0.768	rp	119-61-9	3102	HMDB0032049	-	C06354	4674997.73	5564132.28	10373082.74	5104059.87	5212973.61	6015532.47	8179408.57	5271768.58	5377737.95	5154165.73	6776342.32	6952124.3	6907082.49
MW0004671	T3_positive	4-Methoxybenzaldehyde	Benzene and substituted derivatives	Benzene and substituted derivatives	C8H8O2	136.0618	136.0524	0.8745	[M+]+	24.6750000000162	1b	0.7676	rp	123-11-5	31244	HMDB0029686	-	C10761	33113750.51	28740672.84	36159477.65	32503025.65	36239552.93	19499535.61	7589934.61	23742770.41	29655631.8	14397641.32	22237249.51	22180232.54	22573451.17
MW0013234	T3_positive	20-hydroxyleukotriene B4	FA	Others	C20H32O5	335.2203	352.225	4.4221	[M+H-H2O]+	3.42499999987922	1b	0.767	rp	79008-24-5	6438337	HMDB0001509	-	-	1585465.88	831944.97	973556.51	2432285.35	4893112.83	3336200.01	6626468.99	3296007.5	4308693.83	5422275.37	3472852.3	3473336.68	3452918.84
MW0169515	T3_positive	2-Acetamido-2-Deoxy-D-Mannopyranose	Carbohydrates and Its metabolites	Sugars	C8H15NO6	204.0872	221.0899	1.0054	[M+H-H2O]+	1.399999999947	1b	0.7662	rp	7772-94-3 | 1136-44-3	439281	HMDB0001129	-	C00645	37194495.97	43283758.17	36219515.99	34947011.43	41495592.82	35379515.84	34066516.81	33998254.71	26537909.77	30407488.08	37013761.81	36906422.56	36665728.56
MEDN0304	T3_positive	Cinnamic Acid	Organic acid and Its derivatives	Organic acid and Its derivatives	C9H8O2	166.0867	148.0524	4.491	[M+NH4]+	0.925000000080445	1b	0.7657	rp	140-10-3	444539	HMDB0000930	5880	C10438	6522655.22	8020514.25	7052916.93	9178685.31	7124337.54	11478362.64	8619737.45	9175297.85	9507410.45	7088993.97	7677929.01	8223878.47	8024575.32
MW0049085	T3_positive	Curcumol	Alcohol and amines	Alcohols	C15H24O2	254.2108	236.1776	6.2151	[M+NH4]+	1.82499999993979	1b	0.7655	rp	4871-97-0	14240392	HMDB0038122	-	-	38019649.59	21020125.2	20476802.55	18953006.42	14682779.85	32459419.74	42717948.1	23854833.82	15633598.36	41788897.5	10105393.26	10119649.6	9508782.01
MEDP0519	T3_positive	L-Norleucine	Amino acid and Its metabolites	Amino acids	C6H13NO2	132.0971	131.0946	5.0649	[M+H]+	12.0749999999248	1b	0.7654	rp	327-57-1	21236	HMDB0001645	6334	C01933	323591.16	482067.57	82565.56	85640.37	93559.75	709363.43	247323.93	309697.34	398162.86	161779.01	208713.5	212653.95	184136.37
MEDL00984	T3_positive	Ancitabine	Nucleotide and Its metabolites	Nucleotide and Its metabolites	C9H11N3O4	225.0718	225.075	0.6072	[M+]+	6.65000000005023	1b	0.7653	rp	31698-14-3	25051	-	44413	-	66955882	75166959.53	66883322.55	67159882.92	70608259.68	62033461.59	61183867.47	68312328.56	65357889.34	77255541.43	66911632.82	68254582.79	68174061
MW0012788	T3_positive	1-Deoxynojirimycin	Heterocyclic compounds	Heterocyclic compounds	C6H13NO4	128.0708	163.0845	9.9036	[M+H-2H2O]+	0.599999999977285	1b	0.7647	rp	19130-96-2	29435	HMDB0035359	45343	-	14320729.18	9696360.57	6908990.36	14709575.25	10586386.79	9441090.9	10753868.22	10311391.72	10000143.79	7588056.47	12759114.94	16046090.91	15193150.07
MW0016293	T3_positive	Calcifediol	Alcohol and amines	Alcohols	C27H44O2	401.3446	400.3341	7.2105	[M+H]+	7.89851174849166	1b	0.7645	rp	19356-17-3	5283731	HMDB0003550	6949	C01561	18122034.83	27201892.62	27653422.92	31743131.56	26956772.86	66391895.57	49969523.73	71699469.84	38722699.11	39819204.49	46431901.17	45859859.63	45549818.4
MW0008802	T3_positive	N-Acetyl-Neuraminic Acid	Amino acid and Its metabolites	Amino acid derivatives	C11H19NO9	310.113	309.106	0.4865	[M+H]+	0.699999999937972	1b	0.7633	rp	131-48-6 | 489-46-3	439197	HMDB0000230	-	C00270	5984548.23	5797200.85	5939242.84	5888357.45	935281.42	5684787.63	5214848.49	5415881.62	5806014.44	5326587.15	5068508.58	5071353.46	5131460.94
MW0102874	T3_positive	3-Hexenedioic acid	FA	FFA	C6H8O4	162.0761	144.0423	0.9793	[M+NH4]+	0.149999999976558	1b	0.7626	rp	29311-53-3	5351896	HMDB0000393	5382	-	142218009.36	123437551.51	184713244.95	117556753.26	133045323.71	122653322.56	53539901.2	87036413.75	71886320	118035624.82	214384700.58	214271680.35	215300174.13
MW0169339	T3_positive	Isosteviol	Heterocyclic compounds	Heterocyclic compounds	C20H30O3	319.2269	318.2195	5.2682	[M+H]+	0.275000000016234	1b	0.7623	rp	27975-19-5	99514	-	84972	-	6627238.88	3646740.29	1930449.62	3020159.55	3231178.07	5834600.78	7270398.15	1684359.95	3575071.94	4672148.09	2910902.82	3067159.35	2788677.25
MEDP1138	T3_positive	1-Methylhistamine	Alcohol and amines	Polyamines	C6H11N3	125.0964	125.0953	7.3156	[M+]+	4.0000000000262	1b	0.7614	rp	501-75-7	3614	HMDB0000898	5854	C05127	879833.98	2150689.57	370712.76	590900.98	1109802.75	263273.27	266040.52	278235.27	482592.7	262043.91	850245.28	827560.33	876093.94
MW0103561	T3_positive	Flavin mononucleotide	Nucleotide and Its metabolites	Nucleotide and Its metabolites	C17H21N4O9P	457.112	456.1046	2.7201	[M+H]+	0.175011843982089	1b	0.7598	rp	146-17-8	643976	HMDB0001520	6295	C00061	6970702.02	6495197.86	7059589.57	5701788.65	5012802.86	7706093.85	5845633.5	6467879.03	5433055.98	7512783.81	7338754.62	7395424.73	7453015.04
MEDP0870	T3_positive	Ubiquinone-2	CoEnzyme and vitamins	CoEnzyme and vitamins	C19H26O4	319.1901	318.1831	7.3124	[M+H]+	0.775000000032833	1b	0.7584	rp	606-06-4	5280346	HMDB0006709	-	C00399	7706918.56	12068349.58	8509061.37	7876633.51	8842201.16	3062311.47	5013373.81	3488813.11	7550750.91	5654946.47	5895549.46	5531751.19	5780918.51
MW0103330	T3_positive	2-Chloroadenosine	Nucleotide and Its metabolites	Nucleotide and Its metabolites	C10H12ClN5O4	301.0559	301.0578	0.7812	[M+]+	3.44999999995821	1b	0.7583	rp	146-77-0 | 103090-47-7	8974	-	43196	-	4586592.42	5102895.82	6395773.16	4866421.52	5723948.75	6918339.38	8257740.96	9182134.35	4055555.24	9032043.71	7313498.81	6843987.96	7403426.1
MW0054292	T3_positive	Lauroyl diethanolamide	FA	Others	C16H33NO3	326.2136	287.246	6.0906	[M+K]+	10.8999999999071	1b	0.758	rp	120-40-1	8430	HMDB0032358	-	C06179	9896696.95	18674151.5	6407423.73	10160298.8	8318983.47	7922006.98	6011620	1463802.29	6882758.03	5155152.15	7893295.79	7947643.73	8006545.54
MW0107877	T3_positive	Homocysteine	Amino acid and Its metabolites	Amino acids	C4H9NO2S	293.0636	135.0354	0.7812	[2M+Na]+	8.7499999999352	1b	0.7573	rp	6027-13-0	91552	HMDB0000742	3256	C00155	2072409.61	6659847.22	850257.8	1816012.08	2458741.3	2372592.71	327493.9	391597.14	625352.89	932118.98	1448154.93	1512481.65	1456147.91
MW0103486	T3_positive	Nicotinamide mononucleotide	Nucleotide and Its metabolites	Nucleotide and Its metabolites	C11H15N2O8P	357.04	334.0566	0.6569	[M+Na]+	14.7499999999923	1b	0.7572	rp	1094-61-7	14180	HMDB0000229	4167	C00455	9189320.57	8318159.02	7479216.77	10677791.02	7855545.93	10069450.68	13012626.1	8013898.25	11057169.98	12187894.16	10127357.66	10213420.51	10158639.12
MW0012985	T3_positive	7-[2-(3-Hydroxyoctyl)-5-oxopyrrolidin-1-YL]heptanoic acid	Hormones and hormone related compounds	Hormones and hormone related compounds	C19H35NO4	342.2647	341.2566	5.8138	[M+H]+	1.9749999999874	1b	0.757	rp	64054-40-6	44269516	-	45720	-	6949494.79	3344387.44	9022098.34	3389012.47	10645266.6	7171794.02	1602937.3	5244524.06	7601132.58	6766856.07	5158395.58	5230601.64	5163927.54
MW0115305	T3_positive	Sorbitol	Carbohydrates and Its metabolites	Sugar alcohols	C6H14O6	205.0641	182.079	1.464	[M+Na]+	10.599999999954001	1b	0.7557	rp	50-70-4	5780	HMDB0000247	-	C00794	48044599.65	83632609.65	22833248.82	27997488.32	26278972.97	77136792.24	31336863.88	11238109.83	16177294.79	37180488.01	40187226.99	40742781.25	40756074.23
MW0062278	T3_positive	Prostaglandin K1	Hormones and hormone related compounds	Hormones and hormone related compounds	C20H32O5	353.232	352.225	4.7079	[M+H]+	0.674999999858983	1b	0.7544	rp	69413-73-6	16061102	-	36217	-	155012380.77	41196561.52	50697206.64	114446141.82	103815156	225907113.04	164230855.17	26696920.77	148687742.2	111338866.62	111315084.63	112470365.74	112425528.13
MEDN1337	T3_positive	6-Methyl mercaptopurine	Heterocyclic compounds	Heterocyclic compounds	C6H10O6	149.0235	166.0313	3.4982	[M+H-H2O]+	11.299999999963	1b	0.754	rp	50-66-8	5778	HMDB0060412	-	C16614	47105082.45	46689773.51	47058931.04	53965596.32	46418043.37	50618160.35	45158511.41	53871937.59	57877949.82	51616108.83	46958456.04	46154642.47	47393307.06
MW0124741	T3_positive	Maltol	Heterocyclic compounds	Heterocyclic compounds	C6H6O3	126.0222	126.0317	1.6163	[M+]+	22.4749999999929	1b	0.7507	rp	118-71-8	8369	HMDB0030776	-	C11918	57274276.51	40720511.01	50814320.38	65075875.94	44866966.56	71979723.02	25083754.32	15342586.27	23826427.57	17005246.98	44311687.99	46892195.59	46214721.84
MW0123430	T3_positive	cotinine N-oxide	Heterocyclic compounds	Pyridine and pyridine derivatives	C10H12N2O2	192.0951	192.0899	2.4159	[M+]+	14.2999999999915	1b	0.7505	rp	36508-80-2	9815514	HMDB0001411	6227	-	138775550.79	121244593.45	153612098.74	148054951.34	1111717308.24	128793759.1	150012754.72	154102121.28	151057353.17	156612321.72	136778210.89	137231503.59	137389146.62
MW0122769	T3_positive	Allantoin	Others	Others	C4H6N4O3	181.0281	158.044	1.3951	[M+Na]+	12.9750000000683	1b	0.7495	rp	5377-33-3	204	-	-	C02348	19356779.13	19015424.97	29006119.3	24199644.55	25087098.34	30152013.87	38699730.1	41418884.2	54097681.41	38016815.16	30605394.81	30602835.39	29892086.08
MW0103385	T3_positive	5,6-Dichloro-1-beta-D-ribofuranosylbenzimidazole	Benzene and substituted derivatives	Benzene and substituted derivatives	C12H12Cl2N2O4	336.0518	318.0174	0.7685	[M+NH4]+	1.22500000003356	1b	0.7494	rp	53-85-0	5894	HMDB01265	45243	C02985	821057.54	2003282.57	4215156.7	5582641.95	6465156.67	1493708.65	1691629.54	1586319.65	2710002.21	1061097.66	3199196.3	3331871.02	3337458.95
MW0115006	T3_positive	GcNeu	Organic acid and Its derivatives	Organic acid and Its derivatives	C11H19NO10	326.1084	325.1009	1.0536	[M+H]+	0.500000000016598	1b	0.7486	rp	1113-83-3	123802	HMDB0000833	3580	C03410	1102149.19	3273198.29	3817196.71	6819511.88	5123717.39	3289840.42	7518255.68	2826717.47	9129630.34	4252455.58	3784686.79	3793473.06	2563522.09
MW0107567	T3_positive	Ile-Ile	Amino acid and Its metabolites	Small Peptide	C12H24N2O3	245.1853	244.1787	2.69	[M+H]+	1.72499999990805	1b	0.7468	rp	42537-99-5	7010568	HMDB0028910	23681	-	12326633.84	12084421.42	6053909.41	4135661.97	7920959.74	12556907.47	6471611.5	4548324.86	4180349.87	9098394.71	10215856.15	8800292.96	9951659.09
MEDP0176	T3_positive	Thymidine	Nucleotide and Its metabolites	Nucleotide and Its metabolites	C10H14N2O5	242.0865	242.0903	1.0851	[M+]+	8.1750000000369	1b	0.7463	rp	50-89-5	5789	HMDB0000273	3375	C00214	41392172.47	82228202.39	142148196.36	98808306.56	111102979.72	88335429.98	40077124.8	80005524.7	137088292.96	55783364.41	124675958.64	124440026.42	124673415.65
MW0110000	T3_positive	Tranexamic acid	Others	FDA	C8H15NO2	158.1176	157.1103	3.4602	[M+H]+	0.050000000086925	1b	0.7461	rp	1197-18-8 | 701-54-2 | 1197-17-7	5526	HMDB0014447	-	-	18327707.9	12938549.7	15539517.14	23389001.24	12945154.85	13478678.87	7699888.67	17379744.42	10342007.85	13467940.12	11170763.86	11131214.53	11170111.92
Hmfn000531	T3_positive	Ascorbic acid	CoEnzyme and vitamins	CoEnzyme and vitamins	C6H8O6	214.987	176.0321	0.571	[M+K]+	20.7250000000414	1b	0.746	rp	50-81-7	54670067	HMDB0000044	249	C00072	26186367.87	27486461.55	28433127.87	31321113.31	26418184.32	46730633.3	21474917.2	26178136.58	26770145.05	26802421.27	20982102.02	18378843.99	19780419.75
MW0107008	T3_positive	Glu-Arg	Amino acid and Its metabolites	Small Peptide	C11H21N5O5	326.1461	303.1543	1.6395	[M+Na]+	6.32499999994707	1b	0.7451	rp	7219-59-2	9796450	HMDB0028813	23759	-	517381.67	262311.97	1039352.94	896494.65	173078.15	957789.72	6283364.71	322765.12	207768.77	620673.24	572456.1	617513.47	452356.32
MW0106508	T3_positive	DL-Homocysteine	Amino acid and Its metabolites	Amino acids	C4H9NO2S	180.0032	135.0354	0.8089	[M-H+2Na]+	8.75000000007731	1b	0.7428	rp	454-29-5 | 454-28-4 | 6681-97-6	778	HMDB0000742	63636	C05330	26276692.08	26558332.01	30578921.28	30900767.57	18066882.77	31028078.83	29110255.51	29274719.39	27927193.64	27437696.43	30245368.66	30285009.6	30308946.56
MW0130918	T3_positive	Tyrphostin B42	Alcohol and amines	Amines	C17H14N2O3	295.1104	294.1004	4.6323	[M+H]+	6.65000000012128	1b	0.7412	rp	133550-30-8 | 134036-52-5	5328779	-	45246	C72336	30419232.79	8520525.64	11805062.56	12681854.38	4921583.22	26573984.63	14612323.31	4086663.11	1798376.9	20488711.55	17761850.88	17759352.9	17869298.14
MW0048983	T3_positive	Colneleic acid	FA	Oxidized lipids	C18H30O3	358.2383	294.2195	7.7767	[M+CH3CN+Na]+	7.52499999990164	1b	0.7407	rp	52761-34-9	6441681	HMDB0030995	-	C19827	2677726.76	731512.27	687090.14	613422.9	150066.66	4563658.97	1641130.58	444755.18	751665.84	1108363.61	1392171.13	1385561.87	1297213.86
MW0122222	T3_positive	Mercaptopurine	Nucleotide and Its metabolites	Nucleotide And Its metabolites	C5H4N4S	175.0107	152.0157	0.8925	[M+Na]+	14.3249999999995	1b	0.7402	rp	50-44-2	667490	HMDB0015167	-	C02380	972922.22	2316322.89	4026841.56	1127749.09	2076447.76	974507.44	901465.02	807560.29	686471.39	841810.63	1160716.03	1155876.26	1115603.5
MADN0618	T3_positive	alpha-Hydroxyisobutyric acid	Organic acid and Its derivatives	Organic acid and Its derivatives	C4H8O3	104.0532	104.0473	1.1649	[M+]+	15.900000000002	1b	0.7393	rp	594-61-6	11671	HMDB0000729	3750	-	267159813.43	256044305.92	238831033.19	240948269.46	241265689.16	289610704	205532618.38	256392609.96	192263428.65	242188318.68	265304725.22	270284967.71	264909327.55
MW0111420	T3_positive	Lithospermoside	Alcohol and amines	Alcohols	C14H19NO8	329.1047	329.1111	0.6196	[M+]+	14.6750000000395	1b	0.7388	rp	63492-69-3	10065132	-	-	C17771	6175433.84	6949619.79	6611972.18	2659871.74	3105657.66	4302214.27	4970881.28	4212891.24	1823582.92	3363720.88	4455291.22	4363104.38	4379062.86
MEDL01000	T3_positive	Octopamine	Alcohol and amines	Polyamines	C8H11NO2	118.0654	153.079	1.7886	[M+H-2H2O]+	0.800000000005241	1b	0.7376	rp	104-14-3	4581	HMDB0004825	61	-	448786641.81	562376541.79	325906826.82	510145308.76	228599493.29	584362967.39	326613992.86	275538139.06	264687457.58	330409899.43	382319508.58	390627925.52	381571952.6
MW0016023	T3_positive	Azelaic acid	Organic acid and Its derivatives	Organic acid and Its derivatives	C9H16O4	153.0913	188.1049	7.3078	[M+H-2H2O]+	0.849999999985585	1b	0.7346	rp	123-99-9	2266	HMDB0000784	5750	C08261	9884962.32	13178196.42	8709456.61	11490568.73	11544910.61	7859477.21	7248529.48	4324079.88	6482813.32	5983901.77	8572038.9	8495689.38	8481771.68
MW0002264	T3_positive	2,4-Dihydroxy-3,6-dimethylbenzoic acid	Benzene and substituted derivatives	Benzene and substituted derivatives	C9H10O4	183.0611	182.0579	0.6072	[M+H]+	10.2749999999219	1b	0.7345	rp	4707-46-4	736228	-	43818	-	185872058.18	224169823.17	204068490.82	205637344.98	211437011.7	168377059.3	186099687.76	182917586.6	199775669.13	207321017.77	190120899.68	191774561.53	194005724.71
MW0063480	T3_positive	Sclareol	Terpenoids	Ditepenoids	C20H36O2	350.3036	308.2715	7.2291	[M+CH3CN+H]+	4.32499999988067	1b	0.7344	rp	515-03-7 | 86023-49-6	163263	HMDB0036827	53595	C09183	509298.46	347840.94	1893790.78	671267.58	657107.08	1266032.03	1667956.74	1824795.26	1511458.62	1785880.31	959356.86	968843.53	1009707.56
MEDP1817	T3_positive	2-Acetylpyrazine	Heterocyclic compounds	Heterocyclic compounds	C6H6N2O	105.0425	122.048	0.6693	[M+H-H2O]+	5.52500000001288	1b	0.73	rp	22047-25-2	30914	HMDB0031861	-	-	1713582.04	18128670.21	17700925.51	22246194.83	1402358.51	22554062.94	40381502.22	30986774.29	29747658.85	25500841.35	20864390.11	21553408.72	20571833.21
MW0108082	T3_positive	Lys-Tyr	Amino acid and Its metabolites	Small Peptide	C15H23N3O4	310.1756	309.1689	1.3287	[M+H]+	1.40000000001805	1b	0.7293	rp	35978-98-4	7021820	HMDB0028963	-	-	14457143.69	68744637.29	17710159.54	9954766.07	22276445.82	19429706.17	5944530.67	4727260.26	10021383.53	8128049.55	16216651.46	15781818.54	18228141.33
MW0110614	T3_positive	1-Amino-propan-2-ol	Alcohol and amines	Alcohols	C3H9NO	98.0603	75.0684	1.0288	[M+Na]+	6.47499999999468	1b	0.7277	rp	78-96-6	4	HMDB0012136	-	C05771	7730992.38	11143007.74	6336550.87	9261433.51	4093425.95	10132420.19	5398285.48	6444037.21	5304253.09	5683466	9289395.83	8335147.76	8651021.05
MEDP0151	T3_positive	2-Hydroxy-6-Aminopurine	Nucleotide and Its metabolites	Nucleotide and Its metabolites	C5H5N5O	152.0543	151.0494	1.1649	[M+H]+	6.0249999999229	1b	0.7277	rp	3373-53-3	76900	HMDB0000403	5392	-	391338654.37	253188726.81	342352035.38	171470186.05	333573967.53	393309239.92	139095480.8	52032627.73	290138873.18	331741312.1	219971109.5	171341719.57	209916632.21
MEDN1116	T3_positive	Aldosterone	Aldehyde,Ketones,Esters	Ketones	C21H28O5	360.192	360.1937	2.95	[M+]+	2.92500000000473	1b	0.7243	rp	52-39-1	5839	HMDB0000037	-	C01780	2238268.23	7217134.59	1665671.05	1507801.66	3779772.26	2538473.47	606137.15	423627.89	885251.65	1854412.09	2715232.5	2674640.52	2727173.59
MEDN0061	T3_positive	N-Phenylacetylglycine	Amino acid and Its metabolites	Amino acid derivatives	C10H11NO3	176.0742	193.0739	2.3406	[M+H-H2O]+	9.02499999995143	1b	0.7227	rp	500-98-1	68144	HMDB0000821	4237	C05598	6263077.85	14044552.14	6225045.86	7132519.79	6267033.24	9228414.22	8066690.67	6337881.81	6089168.74	3849620.35	7864904.89	7868492.87	7954295.41
MW0015222	T3_positive	7-Methylxanthine	Nucleotide and Its metabolites	Nucleotide and Its metabolites	C6H6N4O2	167.0481	166.0491	0.9048	[M+H]+	20.6999999999624	1b	0.7226	rp	552-62-5	68374	HMDB0001991	-	C16353	118776625.58	102100812.68	165048572.3	163829996.88	159438444.12	89750090.92	83162168.27	156575320.65	84962219.45	143728296.15	111082766.74	119599379.3	120946919.09
MW0138954	T3_positive	Methyl cinnamate	Benzene and substituted derivatives	Benzene and substituted derivatives	C10H10O2	163.0752	162.0681	7.0156	[M+H]+	0.450000000000728	1b	0.7216	rp	103-26-4 | 1754-62-7	637520	HMDB0033833	66385	C06358	206227861.56	246331774.74	233884536.16	250910715.27	271023394.41	141620829.81	112980420.9	144444611.64	191337260.17	183159308.88	195093702.88	195335127.47	193505610.48
MW0108619	T3_positive	N-Acetyl-D-phenylalanine	Amino acid and Its metabolites	Amino acids	C11H13NO3	190.0899	207.0895	3.0767	[M+H-H2O]+	9.14999999999111	1b	0.7213	rp	10172-89-1	101184	-	5498	C05620	2685427.41	5767675.31	2380552.69	3522566.87	2856535.44	4291604.23	3644633.59	2338450.91	3027144.58	1900883.99	3846673.2	3876708.74	3847521.34
MW0124489	T3_positive	Isopentenyladenine	Nucleotide and Its metabolites	Nucleotide and Its metabolites	C10H13N5	204.123	203.1171	3.4729	[M+H]+	3.49999999997408	1b	0.7206	rp	2365-40-4	92180	HMDB0245646	-	C04083	86343137.22	58652009.77	70233836.64	58154786.21	62672703.63	66289867.34	24491902.92	21380325.12	24170090.73	61680514.61	47113107.83	48579698.4	48570978.51
MW0125367	T3_positive	N-(3-Hydroxypropyl)phthalimide	Heterocyclic compounds	Indole and Its derivatives	C11H11NO3	206.0768	205.0739	0.6072	[M+H]+	10.975000000002	1b	0.7198	rp	883-44-3	70160	-	85158	-	44277009.87	52096966.13	44440792.54	45756211.32	49810683.03	39303876.33	43901821.46	41985766.44	42111281.23	44823173.28	42296496.97	42857882.65	43308245.96
MW0105036	T3_positive	3-Hydroxybutyric acid	Organic acid and Its derivatives	Organic acid and Its derivatives	C4H8O3	104.0532	104.0473	0.8942	[M+]+	15.900000000002	1b	0.7195	rp	625-72-9	441	HMDB0000011	-	C01089	70570091.12	59245218.08	16850303.35	51661258.79	51811071.68	60160652.13	41443570.99	44213515.04	42434206.72	53345879.29	55796044.18	56035298.47	56447592.69
MEDP0685	T3_positive	Methylcysteine	Amino acid and Its metabolites	Amino acid derivatives	C4H9NO2S	100.0248	135.0354	0.7685	[M+H-2H2O]+	8.24999999998965	1b	0.7187	rp	1187-84-4	225710	HMDB0002108	6490	-	118839870.68	23908913.65	22869557.22	21753854.79	25133984.68	18433406.66	23155217.91	23685012.35	27106867.51	21167508.25	21375437.67	21878754.97	21320785.76
MW0004236	T3_positive	3-Methoxytyramine	Benzene and substituted derivatives	Phenolics	C9H13NO2	132.0767	167.0946	2.9753	[M+H-2H2O]+	10.0750000000005	1b	0.7178	rp	554-52-9	1669	HMDB0000022	5094	C05587	84534832.8	25994485.92	32086344.27	32369375.21	36061897.59	37693571.1	32048014.32	33367535.5	31593829.99	25548109.82	28708102.48	29564069.1	29862968.56
MW0119709	T3_positive	3-Methylindole	Heterocyclic compounds	Indole and Its derivatives	C9H9N	132.0767	131.0735	3.6773	[M+H]+	10.249999999985	1b	0.715	rp	83-34-1	6736	HMDB0000466	5453	C08313	22780231.67	11566802.71	17805329.45	15340728.43	12111355.24	16375842.95	10684244.53	14655002.04	9463922.2	10430276.55	11211422.58	10636111.88	11245875.82
MW0114172	T3_positive	Arabitol	Carbohydrates and Its metabolites	Sugar alcohols	C5H12O5	153.0771	152.0685	0.8931	[M+H]+	3.32500000006064	1b	0.7147	rp	488-82-4	94154	HMDB0000568	5551	C01904	28813036.43	36856393.07	162538247.73	33465146.27	150530413.77	33958422.04	40388329.86	42895256.88	45054559.73	38943970.09	103240450.95	83095871.14	101044496.38
MW0126012	T3_positive	Oxypurinol	Nucleotide and Its metabolites	Nucleotide and Its metabolites	C5H4N4O2	153.0406	152.0334	1.7682	[M+H]+	0.324999999961051	1b	0.7138	rp	2465-59-0 | 184764-63-4 | 187486-05-1 | 187486-06-2	135398752	HMDB0000786	-	C07599	69972737.32	22773959.42	17536875.37	24036035.31	11942943.16	29406952.54	56688298.26	9659750.19	10938945.13	26030375.58	33783448.5	31115260.64	34172065.96
MW0013325	T3_positive	25-Hydroxyvitamin D2	CoEnzyme and vitamins	CoEnzyme and vitamins	C28H44O2	412.3384	412.3341	6.2803	[M+]+	11.5683021051445	1b	0.7133	rp	21343-40-8	5710148	HMDB0001438	217	-	807892.44	1714915.29	1472470.6	1296243.84	1174207.28	1569001.89	2166399.23	900641.92	1106419.31	1592295.15	3294970.47	3262200.51	3297436.01
MW0000273	T3_positive	Harmaline	Alkaloids	Alkaloids	C13H14N2O	232.1363	214.1106	4.919	[M+NH4]+	20.5249999999779	1b	0.7131	rp	304-21-2	3564	HMDB0030310	-	C06536	19607163.04	34263833.99	13920627.11	23455193.97	19376769.53	39846942.48	30155471.36	16185307.73	15193677.62	14875140.3	22598394.02	22748007.48	22744000.87
MW0168773	T3_positive	Arachidic acid	FA	FFA	C20H40O2	330.3352	312.3028	6.6674	[M+NH4]+	3.82500000000618	1b	0.7105	rp	506-30-9	10467	HMDB0002212	401	C06425	927044475.31	1027583079.98	1378908344	1158998316.3	1291371528.68	760206269.89	885321634.74	790244305.98	809007523.23	1096280212.35	1434803802.06	1449754012.09	1428977705.67
MW0106333	T3_positive	Cys-Tyr	Amino acid and Its metabolites	Small Peptide	C12H16N2O4S	285.0831	284.0831	1.7577	[M+H]+	18.1999999999505	1b	0.7098	rp	1089-23-2	150879	HMDB0028787	23992	-	2256129.12	1124879.19	1668515	2518232.78	17845394.16	3972426.23	13917309.34	7268893.84	9020932.74	3060841.79	2585841.48	2679516.94	2860573.41
MEDN1011	T3_positive	Mannitol	Carbohydrates and Its metabolites	Sugar alcohols	C6H14O6	147.0635	182.079	2.306	[M+H-2H2O]+	4.09999999995136	1b	0.7092	rp	69-65-8	6251	HMDB0000765	142	C00392	66352788.82	58612457.11	55950664.69	56761908.04	61073415.98	64694443.47	45498660.92	39112181.93	43824053.18	52329222.61	51926437.66	51590794.89	52539039.92
MW0103510	T3_positive	Cyclic guanosine monophosphate	Nucleotide and Its metabolites	Nucleotide and Its metabolites	C10H12N5O7P	368.0333	345.0474	0.6053	[M+Na]+	8.57500000009281	1b	0.7091	rp	7665-99-8 | 40732-48-7	135398570	HMDB0001314	-	C00942	2459274.15	14040079.56	1027298.38	3540517.46	2314779.3	1156063.28	2999306.39	2792941.05	2286580.61	3803419.91	2214954.31	2132139.02	2152895.41
MEDN0207	T3_positive	6-Hydroxymelatonin	Hormones and hormone related compounds	Hormones and hormone related compounds	C13H16N2O3	249.1263	248.1161	1.7534	[M+H]+	7.27499999996439	1b	0.7083	rp	2208-41-5	1864	HMDB0004081	7013	C05643	48942204.19	11987222.34	27116054.72	12685139.51	14855969.63	14529181.95	49790923.88	22512988.54	6670719.44	49648105.56	32130031.75	32479460.05	29829476.05
MW0110995	T3_positive	Diethanolamine	Alcohol and amines	Amines	C4H11NO2	123.117	105.079	5.8138	[M+NH4]+	10.3000000000009	1b	0.7082	rp	111-42-2	8113	HMDB0004437	3239	C06772	8930616.87	8082212.72	9143642.05	8560837.52	7791618.35	11279843.59	11673145.26	9483162.42	6728382.84	9724035.36	6519593.02	6391279.69	6604293.24
MEDN0146	T3_positive	5-Hydroxymethyluracil	Nucleotide and Its metabolites	Nucleotide and Its metabolites	C5H6N2O3	125.04	142.0378	1.2021	[M+H-H2O]+	13.6500000000339	1b	0.7076	rp	4433-40-3	78168	HMDB0000469	5456	C03088	660991647.56	688321170	843008475.56	845493073.17	827010309.15	727296180.43	1242820438.45	1272497125.02	1035961520.8	969883068.42	882644134.42	865373862.45	866186021.8
MW0107633	T3_positive	L-alpha-Aminobutyric acid	Amino acid and Its metabolites	Amino acids	C4H9NO2	126.0549	103.0633	1.0164	[M+Na]+	5.67500000002497	1b	0.7073	rp	1492-24-6	80283	HMDB0000452	12	C02356	7287480.56	9498685.62	9190496.98	6881197.81	5486086.7	6269591.79	6344504.05	10386675.8	4248516.03	4710056.78	6696936.23	7822599.11	7550934.44
MW0105351	T3_positive	6-Hydroxyhexanoic acid	Organic acid and Its derivatives	Organic acid and Its derivatives	C6H12O3	132.0767	132.0786	3.3832	[M+]+	3.60000000007688	1b	0.7071	rp	1191-25-9	14490	HMDB0012843	-	C06103	9010962.54	11893841.65	15798608.91	24603531.69	14312563.75	33864624.02	14260182.44	15266532.61	19617300.04	39011214.84	16254150.65	16543409.4	16160066.96
MW0109254	T3_positive	Phosphoenolpyruvate	Organic acid and Its derivatives	Phosphoric acids	C3H5O6P	150.9771	167.9824	0.843	[M+H-H2O]+	4.92500000000007	1b	0.7062	rp	138-08-9	1005	HMDB0000263	-	C00074	577810044.09	452797636.06	581248980.94	667047397.45	618863478.34	569198314.5	676071466.56	793356160.72	738824635.09	716019658.58	594964128	601918879.74	602974253.89
MW0168490	T3_positive	2'-Deoxyadenosine-5'-monophosphate	Nucleotide and Its metabolites	Nucleotide and Its metabolites	C10H14N5O6P	314.0571	331.0682	0.5941	[M+H-H2O]+	19.424999999984	1b	0.7052	rp	653-63-4	12599	HMDB0000905	3461	C00360	5522622.88	6211244.92	6650599.42	6423927.96	6278148.21	5677342.59	6664019.2	6800518.13	6250827.53	6980207.43	5662203.96	5742100.98	5892125.59
MW0143395	T3_positive	4-(Methylamino)butanoic acid	Organic acid and Its derivatives	Organic acid and Its derivatives	C5H11NO2	118.0865	117.079	6.9847	[M+H]+	0.549999999996942	1b	0.704	rp	1119-48-8	70703	-	-	-	33430805.05	27327804.45	38901762.77	39172293.89	41780857.12	59912460.09	41990281.86	59127325.68	26986752.1	26389705.91	36303861.44	37156649.38	37229957.7
MEDP0773	T3_positive	Norambreinolide	Aldehyde,Ketones,Esters	Esters	C16H26O2	268.2266	250.1933	6.5054	[M+NH4]+	1.44999999989182	1b	0.7031	rp	564-20-5	61129	HMDB0035293	-	-	20344052.95	17443843.42	16706723.28	16848311.6	19200793.27	19202619.13	29776993.43	17541940.59	11991647.43	22122392.32	12653063.44	12677849.36	12027210.87
MW0006079	T3_positive	Arvanil	Benzene and substituted derivatives	Phenolics	C28H41NO3	462.2965	439.3086	6.8111	[M+Na]+	3.11487436015651	1b	0.7031	rp	128007-31-8	6449767	-	64918	-	15031736.8	14225762.48	20560209.41	16493063.01	18497877.17	15121027.99	15439760.5	15194179.65	15574553.53	22140626.46	15972642.6	16738898.65	16648285.12
MEDN0034	T3_positive	β-Alanine	Amino acid and Its metabolites	Amino acid derivatives	C3H7NO2	90.0553	89.0477	2.0011	[M+H]+	0.800000000005241	1b	0.7029	rp	107-95-9	239	HMDB0000056	5119	C00099	275414387.99	45473352.67	55476384.42	1353242.74	56082225.2	47098602.45	34189554.47	43739032.21	35526757.95	68592244.21	49083720.77	49731043.91	49595773.39
MW0108767	T3_positive	N-Ethylglycine	Amino acid and Its metabolites	Amino acid derivatives	C4H9NO2	103.0587	103.0633	1.5013	[M+]+	10.3249999999733	1b	0.7019	rp	627-01-0	316542	HMDB0041945	-	C11735	426118.92	3871882.47	1846517.92	4893916.47	2521104.19	2168599.64	1974637.6	3680581.08	21634178.92	2889350.38	1664950.52	1709745.39	1796745.14
MW0113252	T3_positive	5-Methyl-2-furancarboxaldehyde	Aldehyde,Ketones,Esters	Aldehydes	C6H6O2	111.0441	110.0368	6.4434	[M+H]+	0.0500000000158707	1b	0.7013	rp	620-02-0	12097	HMDB0033002	-	C11115	1288895.9	991939.94	2267446.39	1841340.32	1387668.92	879258.46	690561.14	1220893.71	601751.73	1636785.79	2533418.77	2659201.26	2496384.65
MEDL00543	T3_positive	3-Methyladipic acid	Organic acid and Its derivatives	Organic acid and Its derivatives	C7H12O4	125.0603	160.0736	1.3506	[M+H-2H2O]+	1.60000000004601	1b	0.7007	rp	3058-01-3 | 61898-58-6	12292	-	-	-	35844788.59	51392118.27	36147402.52	39181273.99	40904871.45	37052259.61	23727334.48	30822848.05	32457072.96	30260133.52	37455493.22	37878840.89	38158143.44
MW0049036	T3_positive	Cortol	Alcohol and amines	Alcohols	C21H36O5	386.2906	368.2563	5.6057	[M+NH4]+	1.07499999998595	1b	0.7	rp	516-38-1	246873	HMDB0003180	3174	C05482	19167889.86	8533225.58	20403305.21	15681593.38	24074997.23	62206011.92	11150588.26	11383933.98	11821297.23	15386524.49	14049405.81	14015350.67	12292156.17
MW0015582	T3_positive	Adipic acid	Organic acid and Its derivatives	Organic acid and Its derivatives	C6H10O4	111.0441	146.0579	0.5484	[M+H-2H2O]+	0.225000000035891	1b	0.6991	rp	124-04-9	196	HMDB0000448	115	C06104	1790560.21	1618700.58	1483860.56	2601321.92	200189.95	386490.32	149047.95	647847.71	697196.72	229889.42	903036.91	583438.42	812267.41
MW0013751	T3_positive	Senecioic acid	Organic acid and Its derivatives	Organic acid and Its derivatives	C5H8O2	118.0867	100.0524	5.4596	[M+NH4]+	0.924999999973863	1b	0.6988	rp	541-47-9	10931	HMDB0000509	5495	-	80204771.29	1000746.86	50843598.51	92370490.06	76981435.06	74130923.18	145603708.68	55593286.61	223491204.25	115171798.74	72412048.5	74633888.64	72931741.3
MW0106168	T3_positive	Citric acid	Organic acid and Its derivatives	Organic acid and Its derivatives	C6H8O7	215.0107	192.027	0.0919	[M+Na]+	13.9999999999674	1b	0.6987	rp	77-92-9	311	HMDB0000094	124	C00158	16574200.68	13834451.52	10983877.32	15255726.99	13837275.38	20698663.54	13731599.56	11072715.66	9619334.56	8061530.67	22883499.52	22469523.75	20313903.97
MW0055336	T3_positive	Octyl-Beta-D-Glucopyranoside	Carbohydrates and Its metabolites	Sugars	C14H28O6	275.1837	292.1886	1.2145	[M+H-H2O]+	3.97499999991169	1b	0.6965	rp	29836-26-8 | 144388-20-5 | 78168-20-4	62852	-	24055	-	85924719.22	82130891.4	68705239.2	90723788.05	88684434.91	76333150.42	96107778.58	120728715.07	98734598.58	91219415.29	87501484.23	88887437.71	88818381.54
MW0105168	T3_positive	Succinylacetone	Organic acid and Its derivatives	Organic acid and Its derivatives	C7H10O4	141.0506	158.0579	0.6072	[M+H-H2O]+	10.0249999999846	1b	0.6959	rp	51568-18-4	5312	HMDB0000635	5608	-	95760886.46	116565801.29	102398453.18	104706556.46	107017068.01	86500850.53	99600811.27	97498873.67	99843621.15	108962134.51	96434432.17	98039730.36	99123313.2
MEDP0082	T3_positive	S-Sulfo-L-Cysteine	Amino acid and Its metabolites	Amino acid derivatives	C3H7NO5S2	165.9667	200.9766	0.7561	[M+H-2H2O]+	10.1000000000084	1b	0.6958	rp	1637-71-4	115015	HMDB0000731	-	C05824	48389962.85	28500760.28	50677111.08	50433690.22	42889627.1	43454116.04	7579965.53	13120173.64	26288397.66	30151899.05	37837727.23	37951365.73	37998032.78
MW0108434	T3_positive	3-Oxo-octanoic acid (2-oxo-tetrahydro-furan-3-YL)-amide	Aldehyde,Ketones,Esters	Esters	C12H19NO4	224.1285	241.1314	9.2473	[M+H-H2O]+	0.975000000025261	1b	0.6951	rp	147795-39-9	127293	-	36734	-	29610133.42	15194150.11	81589061.35	18006627.92	20630601.92	15760496.43	80311473.14	18024307.53	72127885.63	19578620.52	47277148.07	40129932.82	58377553.19
MW0169676	T3_positive	Pinolenic acid	FA	Others	C18H30O2	317.1886	278.2246	4.0468	[M+K]+	2.05000000008226	1b	0.6934	rp	16833-54-8	5312495	-	35008	-	14145533.14	20782275.77	10780090.61	17223051.45	14684282.38	29990923.66	25208220.36	11909096.69	9772630.29	9909020.76	15288601.75	15293085.39	15426735.58
MW0003838	T3_positive	3-Aminosalicylic acid	Organic acid and Its derivatives	Organic acid and Its derivatives	C7H7NO3	153.0345	153.0426	1.1923	[M+]+	18.9749999999833	1b	0.693	rp	570-23-0	68443	HMDB0001972	6409	-	1416920792.62	1413349910.39	1805503318.36	1684944214.7	1633091572.29	1399851511.95	2060002789.88	2238269249.69	2231466629.1	1717853332.56	1621731986.39	1622116048.39	1634935111.65
MW0015215	T3_positive	7-Ketocholesterol	Hormones and hormone related compounds	Hormones and hormone related compounds	C27H44O2	400.3406	400.3341	7.6472	[M+]+	17.4104783551835	1b	0.6929	rp	566-28-9	91474	HMDB0000501	3901	-	10315419.18	3604106.33	8304790.35	5009892.96	10408776.97	12990143.33	22876375.6	24649093.88	22494943.58	20536019.22	33884509.17	31410389.89	29378194.09
MW0123535	T3_positive	delta-Hexanolactone	Aldehyde,Ketones,Esters	Esters	C6H10O2	132.1019	114.0681	6.1031	[M+NH4]+	0.199999999992428	1b	0.6922	rp	823-22-3	13204	HMDB0000453	5442	-	5942492.95	13421860.73	6599789.08	12003153.4	57918516.44	27051212.93	5757689.5	10918067.49	4958282.85	5509261.76	8409874.39	8925075.58	8905921.32
MW0126362	T3_positive	Pyrroloquinoline quinone	Aldehyde,Ketones,Esters	Ketones	C14H6N2O8	330.0099	330.0124	0.9669	[M+]+	5.05000000003974	1b	0.6906	rp	72909-34-3	1024	HMDB0013636	-	C00113	1385634.46	950029.83	1553358.02	1279675.54	1155273.96	3197624.79	4172491.76	3931878.22	5167110.96	4871493.63	2111994.37	2141843.22	2178938.92
MEDP1577	T3_positive	Norvaline	Amino acid and Its metabolites	Amino acids	C5H11NO2	118.0866	117.079	7.3537	[M+H]+	0.800000000005241	1b	0.6888	rp	760-78-1	65098	HMDB0013716	-	C01799	25940519.76	23149969.89	18385833.7	16705189.5	15764070.8	34192645.3	30199249.19	17261828.4	30087076.08	176870210.43	21606025.06	21182562.92	21929877.69
MW0000126	T3_positive	(-)-Anabasine	Alkaloids	Alkaloids	C10H14N2	163.1324	162.1157	1.4013	[M+H]+	23.4999999999985	1b	0.6884	rp	494-52-0	205586	HMDB0004350	-	-	6822228.83	595933.64	1442031.07	4661341.22	1221654.27	1388784.8	830953.33	917345.09	942729.88	729299.54	2151063.57	2103771.54	1910275.83
MEDTP01677	T3_positive	FFA(12:1)	FA	Others	C12H22O2	216.1961	198.162	5.116	[M+NH4]+	0.550000000032469	1b	0.6881	rp	2430-94-6	5312378	HMDB0000529	5514	-	10077896.02	5747499.57	7707210.88	7823456.73	7760389.19	12168407.81	10555041.23	7601739.37	6712857.75	9747072.9	6359175.89	6498426.81	6370017.38
MW0004851	T3_positive	4-Chloro-o-phenylenediamine	Benzene and substituted derivatives	Benzene and substituted derivatives	C6H7ClN2	142.0216	142.0298	0.609	[M+]+	19.1999999999837	1b	0.688	rp	95-83-0	7263	-	-	C19207	924707.68	295631.78	538995.98	868270.29	1162073.21	200156.61	560629.84	547126.08	1007757.75	410004.58	781327.82	857501.33	812048.69
MEDP2105	T3_positive	3,6,9,12,15,18,21-Heptaoxatricosane-21,23-diol	Benzene and substituted derivatives	Benzene and substituted derivatives	C16H34O9	371.2296	370.2203	2.9626	[M+H]+	5.05000000003974	1b	0.6875	rp	5117-19-1	78798	-	-	-	4046559.23	3506650.15	4069580.99	3097930.35	3600592.86	4481751.3	2014541.95	2310338.66	2091209.56	3273675.67	4937192.81	4982265.85	4991020.75
MW0103432	T3_positive	8-Hydroxyguanosine	Nucleotide and Its metabolites	Nucleotide and Its metabolites	C10H13N5O6	300.0912	299.0866	2.6487	[M+H]+	6.69999999999504	1b	0.6868	rp	3868-31-3	135407175	HMDB0002044	44820	-	19727488.17	17138872.1	20825596.77	22663759.37	24034134.73	16747373.02	13413518.74	18466889.56	17159106.04	16077211.2	18687469.86	18768705.11	19186529.42
MEDP0584	T3_positive	Pterin	Heterocyclic compounds	Pteridines and derivatives	C6H5N5O	186.0338	163.0494	1.3841	[M+Na]+	12.2749999999172	1b	0.6867	rp	2236-60-4	135398660	HMDB0000802	-	C00715	27868284.82	16467883.21	24997585.67	19634880.91	22276344.71	21345501.47	18563611.11	43651449.27	22744578.39	36906830.09	21964707.9	22832936.91	20558994.74
MW0109339	T3_positive	Pro-Tyr	Amino acid and Its metabolites	Small Peptide	C14H18N2O4	301.1187	278.1267	3.9703	[M+Na]+	6.84999999990055	1b	0.6861	rp	19786-36-8	152264	HMDB0029029	23717	-	272719.87	73052.54	364588.04	723096.58	766092.11	598871.34	891989.59	598086.67	1948113.9	666745.27	922391.26	937517.71	938910.38
MW0105654	T3_positive	Arg-Glu	Amino acid and Its metabolites	Small Peptide	C11H21N5O5	418.0193	303.1543	2.6977	[M-2H+3K]+	23.8500045702776	1b	0.6861	rp	15706-89-5	6995004	-	23931	-	465647.07	222099.58	1836944.11	1799239.45	968098.26	2704654.73	2414928.2	2800853.16	2144872.74	1327874.24	1124633.71	830780.12	1025648.14
MEDP1841	T3_positive	Zerumbone	Aldehyde,Ketones,Esters	Ketones	C15H22O	219.174	218.1671	5.0775	[M+H]+	0.924999999938336	1b	0.6859	rp	471-05-6	5470187	-	-	C20262	81462603.55	77774990.75	79467914.54	76937289.96	77625774.47	80038345.19	80002344.65	79020370.46	77050241.08	81017071.97	78780420.73	78549780.9	78553713.39
MW0063386	T3_positive	Bovinic acid	FA	Oxidized lipids	C18H32O2	303.232	280.2402	6.1417	[M+Na]+	6.17500000004156	1b	0.6855	rp	2540-56-9	5280644	HMDB0003797	-	C04056	247498.64	147239.32	2606413.52	1012295.19	1236600.13	1610679.43	1807944.45	392104.45	887165.94	3711833.22	906491.76	833611.65	918363.66
ZINC895703	T3_positive	D-Homocysteine	Amino acid and Its metabolites	Amino acids	C4H9NO2S	153.077	135.0354	1.6142	[M+NH4]+	19.2499999999995	1b	0.6847	rp	6027-14-1 | 454-28-4	134603	HMDB0000742	-	-	2215904.85	1629198.93	2959157.21	3357567.55	5056724.11	6288665.15	4712212.85	5426009.77	3441334.62	6555676.63	2174328.29	2756248.38	2613813.56
MW0010676	T3_positive	Xanthurenic acid	Amino acid and Its metabolites	Amino acid derivatives	C10H7NO4	206.0481	205.0375	1.2218	[M+H]+	8.22500000005277	1b	0.6843	rp	59-00-7	5699	HMDB0000881	5841	C02470	32750977.08	41838993.52	35913466.21	49185810.33	44475104.66	58497076.6	61274307.52	44036724.75	71040366.11	33923450.93	46452319.05	46242221.61	47532421.1
MW0107957	T3_positive	L-Theanine	Amino acid and Its metabolites	Amino acids	C7H14N2O3	197.0944	174.1004	2.8693	[M+Na]+	11.650000000003	1b	0.6832	rp	3081-61-6	439378	HMDB0034365	-	C01047	34335309.65	30772954.97	36816981.64	37403304.26	31845698.35	35244538.81	39964197.31	40598852.97	39251674.68	36409871.44	33363768.53	33369245.57	33592770.97
MW0168567	T3_positive	Indole-3-carboxaldehyde	Heterocyclic compounds	Indole and Its derivatives	C9H7NO	146.0672	145.0528	2.4159	[M+H]+	17.8500000000525	1b	0.6829	rp	487-89-8	10256	HMDB0029737	-	C08493	692444.63	300903.57	66907.11	154882.86	166421.58	102796.45	230744.26	126260.14	258579.64	251847.83	278351.81	259672.69	211023.35
MW0106090	T3_positive	Caffeic acid	Organic acid and Its derivatives	Organic acid and Its derivatives	C9H8O4	163.0386	180.0423	1.1278	[M+H-H2O]+	0.900000000001455	1b	0.6814	rp	501-16-6	689043	HMDB0001964	-	C01481	48657672.73	78024358.69	74610488.53	43376949.52	86829403.81	29168770.9	121512905.56	64895495.02	77748901.63	79131114.72	54135849.69	52176581.93	51368278.82
MEDP1478	T3_positive	4-Pentenoic acid	Organic acid and Its derivatives	Organic acid and Its derivatives	C5H8O2	118.0866	100.0524	5.1223	[M+NH4]+	0.675000000001091	1b	0.6804	rp	591-80-0	61138	HMDB0031602	-	-	94882350.24	108382046.82	934959.39	111486172.16	88963028.1	47873339.23	74493655.07	233793037.13	207519462.93	47223806.81	93270132.62	92473638.66	87533539.8
MW0114494	T3_positive	Dulcitol	Carbohydrates and Its metabolites	Sugar alcohols	C6H14O6	183.0805	182.079	0.5561	[M+H]+	14.5999999999447	1b	0.6794	rp	608-66-2	11850	HMDB0000107	5148	C01697	37264838.92	34800301.21	21051707.65	37274084.98	41402463.35	41620151.69	79640636.93	45673921	40725005.82	42153523.68	37424799.66	37454578.24	37810309.19
MW0124719	T3_positive	L-Tryptophanamide	Alcohol and amines	Amines	C11H13N3O	204.1056	203.1059	3.792	[M+H]+	18.8999999999595	1b	0.6792	rp	20696-57-5	439356	HMDB0013318	-	C00977	8266623.29	19032257.9	7503504.77	10946316.66	10132565.57	13616975.79	12560461.21	8214422.45	11402388.76	6503510.93	13418706.62	13575404.93	13570308.2
MW0142383	T3_positive	Leucinic acid	Organic acid and Its derivatives	Organic acid and Its derivatives	C6H12O3	132.0767	132.0786	4.2752	[M+]+	3.60000000007688	1b	0.6787	rp	498-36-2	92779	HMDB0000665	5635	-	23591553.38	9974474.46	7199511.34	12468729.12	10542329.47	9147447.71	5565276.31	10833128.04	8005036.51	7857723.48	7475388.24	7505448.74	7131166.46
MW0109596	T3_positive	Selenomethionine	Amino acid and Its metabolites	Amino acid derivatives	C5H11NO2Se	197.0008	196.9955	9.6324	[M+]+	14.474999999976	1b	0.6786	rp	1464-42-2 | 2578-28-1	15103	HMDB0003966	-	-	181130138.02	208202152.01	512133244.71	169471962.01	504757013.1	252050990.03	474332445.03	187539467.9	119850669.72	141987240.73	250786398.43	264554071.1	271106590.42
MW0004446	T3_positive	4,4'-Methylenebis(2-methylaniline)	Benzene and substituted derivatives	Benzene and substituted derivatives	C15H18N2	244.1908	226.147	5.396	[M+NH4]+	24.75000000004	1b	0.6781	rp	838-88-0	13283	-	-	C19260	32297695.96	21877304.82	32552267.33	31358160.03	22243990.17	37693763.1	41277014.5	31859726.17	18303917.05	24978918.73	19053430.96	19240761.15	19197152.55
MW0103980	T3_positive	(r)-3-Amino-4-methylpentanoic acid	Amino acid and Its metabolites	Amino acid derivatives	C6H13NO2	154.0865	131.0946	6.1417	[M+Na]+	6.42499999997881	1b	0.6773	rp	75992-50-6	2761558	HMDB0003640	-	C02486	541757.97	1208386.99	231484.93	228025.92	652572.88	328440.24	518384.58	143842.59	885250.15	238903.03	401950.6	606166.79	622956.84
MW0055180	T3_positive	Myristic acid	FA	FFA	C14H28O2	246.2419	228.2089	4.9626	[M+NH4]+	2.32500000002744	1b	0.6772	rp	544-63-8	11005	HMDB0000806	196	C06424	241628149.44	255006574.7	364006945.55	303064017.87	310481411.69	269440678.12	295628429.67	211381951.15	222583184.07	260780754.71	344927685.92	346716055.01	345749673.44
MW0193947	T3_positive	2-Phenylacetamide	Benzene and substituted derivatives	Benzene and substituted derivatives	C8H9NO	118.0654	135.0684	6.4434	[M+H-H2O]+	0.724999999981435	1b	0.6767	rp	103-81-1	7680	HMDB0010715	-	C02505	11978564.69	11973074.04	20333006.02	13323888.18	12698924.84	11465179.38	14195360.77	12616833.89	10803811.54	13239763.61	29037026.55	27479275.51	29273232.3
MW0063750	T3_positive	Taurohyocholate	Bile acids	Bile acids	C26H45NO7S	498.281	515.2917	6.6479	[M+H-H2O]+	14.7906321793613	1b	0.6767	rp	32747-07-2	11954195	HMDB0011637	-	-	11476208.39	1457842.16	1078169.51	43118043.95	2979907.64	957501.44	10071918.01	8681310.9	1436884.26	828524.89	6594034.95	6447142.72	6726789.65
MW0054114	T3_positive	Isopentenyl pyrophosphate	Organic acid and Its derivatives	Phosphoric acids	C5H12O7P2	284.9725	246.0058	0.6693	[M+K]+	8.67500000012456	1b	0.6737	rp	358-71-4	1195	HMDB0001347	6181	C00129	163474844.22	179935822.19	228018748.14	240985826.31	200579428.65	198942942.13	507763577.97	452274569.14	482220731.92	336915606.79	296658090.44	296059172.19	297333486.28
MADP0489	T3_positive	Heptethylene glycol	Alcohol and amines	Alcohols	C14H30O8	344.2284	326.1941	2.7578	[M+NH4]+	1.07499999998595	1b	0.6735	rp	5617-32-3	79718	HMDB0061835	-	-	4446408.06	672334.85	3099530.18	1276890.55	2274621.25	1638546.19	8872177.71	8379519.95	1662511.66	2778875.18	2321446.35	2369581.26	2366413.82
MW0154595	T3_positive	Norbinaltorphimine	Alkaloids	Isoquinoline alkaloids	C40H43N3O6	644.322	661.3152	4.9308	[M+H-H2O]+	15.6911585163213	1b	0.6731	rp	105618-26-6	5480230	-	-	C18130	320637.27	405750.2	119261.36	188445.04	727888.34	573961.13	1269141.97	1178426.2	1429797.43	1078965.87	738965.06	739780.28	726309.29
MEDN1327	T3_positive	2-Methyl-4-pentenoic acid	Organic acid and Its derivatives	Organic acid and Its derivatives	C6H10O2	114.0616	114.0681	6.4434	[M+]+	14.9499999999847	1b	0.6708	rp	1575-74-2	549519	HMDB0031158	-	-	1799951.56	1647332.98	3611966.17	1958113.5	2579399.94	1009856.77	5283614.58	3916942.82	810651.18	1133998.26	1365979.66	1317639.08	1420758.94
MW0007231	T3_positive	Gallic acid	Benzene and substituted derivatives	Benzene and substituted derivatives	C7H6O5	171.0164	170.0215	0.8183	[M+H]+	18.2000000000215	1b	0.67	rp	149-91-7	370	HMDB0005807	3295	C01424	13990183.85	29303593.77	10692451.99	9469615.96	40744997.92	20159745.94	11612644.75	10262163.63	3176403.57	3849830.64	14369751.95	14049030.12	13171690.94
MEDP1501	T3_positive	Isocytosine	Nucleotide and Its metabolites	Nucleotide and Its metabolites	C4H5N3O	134.027	111.0433	1.0412	[M+Na]+	13.9000000000067	1b	0.6695	rp	108-53-2 | 100643-25-2 | 674-97-5 | 155831-94-0 | 107646-85-5 | 107646-87-7 | 155831-92-8 | 155831-93-9 | 176773-00-5 | 176773-01-6 | 176773-02-7 | 145358-63-0	66950	-	-	-	12375726.11	11937094.11	11894256.76	22148454.32	14811817.27	26940486.7	12236497.39	36024095.71	23449898.46	6344027.58	18877052.74	19936651.83	19866396.04
MW0107376	T3_positive	Homovanillic acid sulfate	Organic acid and Its derivatives	Organic acid and Its derivatives	C9H10O7S	263.0282	262.0147	0.6072	[M+H]+	15.4500000000724	1b	0.6638	rp	38339-06-9	29981063	HMDB0011719	-	-	475709.26	2519879.42	1953779.41	2779115.87	1109083.89	1777009.6	1865025.29	5270031.58	3209195.45	2597837.61	2279936.65	2311534.39	2290422.93
MEDL02748	T3_positive	Auraptene	Others	Hydrocarbon derivatives	C19H22O3	337.1253	298.1569	4.4145	[M+K]+	13.0249999999421	1b	0.6637	rp	495-02-3	1550607	HMDB0034054	-	-	1149325.1	892561.51	486628.71	551786.66	554191.06	1198468.02	403191.42	65853.68	635712.42	467405.29	1369546.44	1372489.85	1384483.01
MW0111334	T3_positive	Triethylamine	Others	Hydrocarbon derivatives	C6H15N	102.1282	101.1204	0.0729	[M+H]+	1.12500000000182	1b	0.6612	rp	121-44-8	8471	HMDB0032539	-	C14691	7861384.9	7622712.25	5836964.5	2396956.98	3913433.61	2896589.86	2976403.53	2080295.96	3189755.79	1649307.27	5754495.49	4701599.85	5374874.89
MW0015050	T3_positive	6-ketoprostaglandin E1	Hormones and hormone related compounds	Hormones and hormone related compounds	C20H32O6	351.2164	368.2199	4.9753	[M+H-H2O]+	0.474999999937609	1b	0.6608	rp	67786-53-2	5280889	HMDB0004241	7036	C05962	4390762.21	1436963.09	651970.58	2186678.14	2286779.65	4818363.56	4069847.9	723762.23	2399107.76	4989379.04	2519742.58	2451372.91	2459344.37
MEDP1031	T3_positive	1-Phenylethanol	Benzene and substituted derivatives	Benzene and substituted derivatives	C8H10O	105.0702	122.0732	7.3032	[M+H-H2O]+	0.824999999977649	1b	0.6585	rp	98-85-1	7409	HMDB0032619	-	C07112	11224334.42	14713169.79	11296867.43	15400237.68	12817510.3	6967592.07	7548521.69	7306939.17	8926573	6911890.33	10186421.78	9937198.71	9861010.75
MW0014532	T3_positive	4-Methylhexanoic acid	Organic acid and Its derivatives	Organic acid and Its derivatives	C7H14O2	95.086	130.0994	5.8138	[M+H-2H2O]+	1.30000000002184	1b	0.6581	rp	1561-11-1	15271	-	4482	-	74530120.24	57815740.99	66719080.3	66052924.38	62411459.65	86313006.21	102103869.13	78106199.65	58047727.65	76161814.2	54921047.71	55703648.48	55666833.2
MEDP0670	T3_positive	2,6-Dimethylpyridine	Heterocyclic compounds	Pyridine and pyridine derivatives	C7H9N	107.0721	107.0735	0.9669	[M+]+	2.24999999996811	1b	0.6581	rp	108-48-5	7937	HMDB0032972	-	-	20522296.52	18896276.37	20965374.54	11564809.49	16501710.31	16253760.65	23794536.28	22929577.5	25775427.18	12714249.05	20122533.09	20110659.21	19866806.43
MW0007317	T3_positive	Hexylresorcinol	Benzene and substituted derivatives	Phenolics	C12H18O2	212.1651	194.1307	3.5747	[M+NH4]+	1.29999999998631	1b	0.6573	rp	136-77-6	3610	HMDB0032567	-	-	50276839.97	40117287.63	43335930.66	42318270.79	32247063.97	72531355.35	35844524.22	20824183.11	14219652.19	32311440.65	26763068.93	26962330.98	27010651.18
MW0054914	T3_positive	Methyl stearate	FA	Others	C19H38O2	316.32	298.2872	6.462	[M+NH4]+	2.70000000000437	1b	0.6528	rp	112-61-8	8201	HMDB0034154	-	-	7805898.87	10863200.89	9707787.17	10883393.33	8991757.26	8254042.23	10842997.98	6836011.07	5987811.27	9222475.5	11296086.69	11088011.86	10381077.7
MW0151759	T3_positive	Ionomycin	Organic acid and Its derivatives	Organic acid and Its derivatives	C41H72O9	673.5132	708.5176	7.751	[M+H-2H2O]+	14.0607981487568	1b	0.6466	rp	56092-81-0	6912226	-	96378	-	1053569.86	759243.22	490086.21	1107501.45	260862.4	1055246.01	367271.84	706868.75	426640.62	372429.29	962175.94	967402.37	841384.95
MW0169934	T3_positive	4-Hydroxyproline	Amino acid and Its metabolites	Amino acids	C5H9NO3	96.0449	131.0582	1.3383	[M+H-2H2O]+	1.39999999998253	1b	0.6448	rp	51-35-4	5810	HMDB0000725	257	C01157	162242757.78	168008563.44	149408087.74	145708352.01	140558668.66	142456158.38	94644021.83	118819929.16	115856125.31	134177277.23	142674183.06	146053072.52	143038161.47
MW0109192	T3_positive	Phenyl dihydrogen phosphate	Benzene and substituted derivatives	Benzene and substituted derivatives	C6H7O4P	197.0008	174.0082	1.9763	[M+Na]+	8.24999999998965	1b	0.6426	rp	701-64-4	12793	-	-	C02734	53997798.45	31702968.83	61074947.93	60903282.61	31049516.78	69206620.32	265321063.72	75427999.57	57855738.34	59934360.54	72049715.46	71698291.61	72055951.77
MEDN0181	T3_positive	2-Aminoethylphosphonate	Organic acid and Its derivatives	Organic acid and Its derivatives	C2H8NO3P	126.022	125.0242	0.5941	[M+H]+	23.699999999991	1b	0.6357	rp	2041-14-7	339	HMDB0011747	-	C03557	16751511.58	13365957.85	16631354.28	19223065.24	18537678.48	65076901.88	15991688.22	15384667.58	17939331.66	19551847.09	15592973.34	16067676.15	15861166.97
MW0112171	T3_positive	2-Hydroxyacetophenone	Aldehyde,Ketones,Esters	Ketones	C8H8O2	136.0497	136.0524	2.6436	[M+]+	5.57499999999322	1b	0.6356	rp	582-24-1	68490	-	-	C07189	999705.9	457469.6	1002082.19	1229777.25	1291106.29	302968.48	415909.53	1092826.39	904955.98	845396.45	784410.99	875664.68	881783.16
MW0104284	T3_positive	N-Methylhydantoin	Heterocyclic compounds	Heterocyclic compounds	C4H6N2O2	132.0767	114.0429	1.7948	[M+NH4]+	0.325000000032105	1b	0.634	rp	616-04-6	69217	HMDB0003646	-	C02565	163221376.97	334304606.99	105936098.73	120115714.69	150062233.11	78479056.06	64403064.27	80369929.69	300669183.61	79004019.41	89703882.45	92207884.81	89937000.64
MW0111340	T3_positive	Trimethylamine N-oxide	Alcohol and amines	Amines	C3H9NO	160.0451	75.0684	0.6072	[M+K+HCOOH]+	20.150000000001	1b	0.6338	rp	1184-78-7	1145	HMDB0000925	5876	C01104	51397892.99	61703612.63	55244402.43	53562460.62	54824189.17	46834399.1	51590215.29	51372269.43	54579988.87	58087920.5	50935916.83	51325447.37	52055183.54
MW0169870	T3_positive	Spermine	Alcohol and amines	Polyamines	C10H26N4	202.217	202.2157	5.0005	[M+]+	4.3749999999676	1b	0.6335	rp	71-44-3	1103	HMDB0001256	255	C00750	6805605.86	7552933.24	11273882.05	9255667.05	10850658.76	8745216.94	8590854.33	7226830.99	7159077.29	8733271.56	11096908.85	11370725.85	11349789.59
MW0054155	T3_positive	Isovaleric acid	FA	FFA	C5H10O2	120.1023	102.0681	7.1225	[M+NH4]+	0.800000000005241	1b	0.6334	rp	503-74-2	10430	HMDB0000718	109	C08262	9594575.62	13136948.69	9501084.48	7324213	25962130.15	33224180.68	34836270.69	12859414.97	55778798.12	12291716.68	25137216.71	25156562.99	28336127.35
MEDP2209	T3_positive	Meestrol	Hormones and hormone related compounds	Hormones and hormone related compounds	C21H26O2	310.1831	310.1933	7.1659	[M+]+	24.2000000000075	1b	0.6322	rp	72-33-3	6291	HMDB0015446	-	C07618	4441914.1	3563260.57	4650298.14	2937594.15	3911437.55	3205100.68	2552982.12	3152296.71	3828288.29	3341255.5	3340622.59	3193885.47	3352106.73
MEDN0469	T3_positive	Citraconic Acid	Organic acid and Its derivatives	Organic acid and Its derivatives	C5H6O4	214.9873	130.0266	2.216	[M+K+HCOOH]+	19.8500000000479	1b	0.6308	rp	498-23-7	643798	HMDB0000634	5607	C02226	5337806.23	4961245.76	4860483.28	5153298.13	5143553.85	4113508.24	5682347.78	5541509.65	5481065.03	5755168.85	5301140.93	5012215.96	4908274.13
MW0193984	T3_positive	Isolithocholic acid	Bile acids	Bile acids	C24H40O3	341.2776	376.2977	5.9844	[M+H-2H2O]+	15.6250000000568	1b	0.6306	rp	1534-35-6	164853	HMDB0000717	5685	C17658	42650509.04	46988379.72	44389399.17	46794220.43	44638289.42	46294348.8	43101064.97	42887069.42	41343472.59	42592706.87	42992021.33	42584088.81	43031658.44
MEDP0843	T3_positive	Ethyl 2-methylpropanoate	Aldehyde,Ketones,Esters	Esters	C6H12O2	134.1176	116.0837	0.7967	[M+NH4]+	0.0749999999527518	1b	0.6303	rp	97-62-1	7342	HMDB0031248	-	-	122277671.36	114053396.53	21358057.72	22781046.52	15678589.46	97471119.91	61393567.85	3463700.76	8118279.06	10218377.1	49062875.41	49606693.25	49377232.94
MADP0506	T3_positive	2-Amino-6-chloropurine	Nucleotide and Its metabolites	Nucleotide and Its metabolites	C5H4ClN5	192.014	169.0155	0.8801	[M+Na]+	22.9500000000371	1b	0.6287	rp	10310-21-1 | 133762-81-9	5360349	-	-	-	84960913.23	55597188.25	6881566.54	80633893.2	86629070.01	46518897.66	212401048.87	97604466.06	78529194.99	89594887.41	47324829.67	51899732.65	35695243.51
MEDP1651	T3_positive	MG(18:1/0:0/0:0)	GL	MG	C21H40O4	339.2895	356.2927	8.7437	[M+H-H2O]+	0.349999999968986	1b	0.6282	rp	111-03-5	5283468	HMDB0011566	4251	C01885	87877167.38	99797248.46	88917792.26	95582837.17	96970022.45	90681752.98	108339430.84	83843889.94	81957718.97	74527248.05	98723068.2	97385224.13	98996566.15
MW0119641	T3_positive	3-Indoleacrylic acid	Organic acid and Its derivatives	Organic acid and Its derivatives	C11H9NO2	170.0609	187.0633	1.191	[M+H-H2O]+	2.17499999997983	1b	0.6272	rp	29953-71-7	5375048	HMDB0000734	-	-	936923991.91	821843699.36	903669878.25	1164769870.63	897367480.4	791808315.23	1103791115.06	1536450494.72	1325069545.08	929572578.51	885486285.39	901857165.92	895836528.97
MW0125626	T3_positive	N-Acetyl-L-tryptophanamide	Alcohol and amines	Amines	C13H15N3O2	263.1452	245.1164	0.9546	[M+NH4]+	12.8250000000207	1b	0.627	rp	2382-79-8	94230	-	44265	-	93463065.1	85301086.13	70610785.83	70254109.6	81703734.18	119799071.21	29075276.06	43172902.46	40513607.99	64706386.77	70543554.9	69478714.97	70625223.04
MW0062212	T3_positive	Prostaglandin A1 ethyl ester	Hormones and hormone related compounds	Hormones and hormone related compounds	C22H36O4	382.2951	364.2614	6.0028	[M+NH4]+	0.400000000126965	1b	0.6249	rp	93464-24-5	12149511	-	45366	-	4506446.65	1012875.48	4317380.77	3408319.44	5313170.85	7416279.46	7658174.89	3449747.66	3190657.15	7287571.72	4285905.97	4458340.71	4248037.37
MW0107952	T3_positive	L-selenomethionine	Amino acid and Its metabolites	Amino acids	C5H11NO2Se	197.0008	196.9955	2.3786	[M+]+	14.474999999976	1b	0.623	rp	3211-76-5	105024	HMDB0003966	-	C05335	28535402.73	38094598.9	20169219.16	32464985	38792110.23	44495165.95	43565369.22	50939146.4	44868935.72	34828324.77	43004447.13	42903280.37	41747778.1
MW0103656	T3_positive	5-Methyluridine	Nucleotide and Its metabolites	Nucleotide and Its metabolites	C10H14N2O6	223.0639	258.0852	0.5439	[M+H-2H2O]+	18.4750000000378	1b	0.6163	rp	1463-10-1	445408	HMDB0000884	5843	-	22593591.98	18411135.91	16394972.88	18156868.38	17834627.75	18014855.4	20132605.48	19308320.63	20958286.35	19550363.24	18648352.02	18915971.09	18908581.04
MEDN1410	T3_positive	N-Palmitoylglycine	Amino acid and Its metabolites	Amino acid derivatives	C18H35NO3	296.2566	313.2617	5.6374	[M+H-H2O]+	4.47499999992829	1b	0.6159	rp	158305-64-7	151008	HMDB0013034	-	-	8430080.37	8579240.19	12495035.07	12155904.52	9738546.44	8823285.4	10708574.13	8072415.77	7854688.34	9154124.49	12920603.33	13182491.62	13165762.8
FDATN00199	T3_positive	p-Toluenesulfonic acid	Benzene and substituted derivatives	Benzene and substituted derivatives	C7H8O3S	190.0493	172.0194	9.7395	[M+NH4]+	10.0249999999846	1b	0.6147	rp	104-15-4	6101	HMDB0059933	-	C06677	5344854.05	9115744.74	6540740.34	5176592.34	4307583.97	13509810.92	3890190.2	6862477.32	5127360.97	3550844.26	4700291.51	4719223.05	4505270.82
MW0106311	T3_positive	Cysteamine	Heterocyclic compounds	Heterocyclic compounds	C2H7NS	95.0607	77.0299	0.6445	[M+NH4]+	7.80000000002445	1b	0.6133	rp	60-23-1	6058	HMDB0002991	3222	C01678	8905960.79	2031939.78	1583986.08	1492671.55	1824832.12	4773197.63	1142057.75	836341.72	391861.65	1615022.13	1620005	1624566.69	1375838.68
MW0137290	T3_positive	Aflatoxin M1	Heterocyclic compounds	Heterocyclic compounds	C17H12O7	328.0549	328.0583	0.9422	[M+]+	7.25000000002751	1b	0.612	rp	6795-23-9 | 25325-49-9	15558498	HMDB0030479	-	C16756	37289304.66	56553586.29	11758512.82	11470370.9	14948778.96	25685426.73	7144198.63	11155371.96	10928549.25	18799745.04	17379829.78	17608779.33	17402664.58
MW0103073	T3_positive	Valeric acid	Organic acid and Its derivatives	Organic acid and Its derivatives	C5H10O2	120.1023	102.0681	7.7262	[M+NH4]+	0.800000000005241	1b	0.6093	rp	109-52-4	7991	HMDB0000892	110	C00803	4775106.88	2147482.18	1339441.38	1485778.7	1065254.54	1876420.37	3156094.93	3263256.73	1681018.41	1969570.75	5456835.83	4494501.42	6061463.76
MW0139253	T3_positive	p-Coumaryl alcohol	Alcohol and amines	Alcohols	C9H10O2	189.0308	150.0681	0.8863	[M+K]+	1.20000000002563	1b	0.6086	rp	20649-40-5	5280535	HMDB0003654	6971	C02646	3147229.15	4014374.05	4834947.34	8810619.14	5606164.01	8491920.32	9551723.22	11630692.38	12906487.52	9420680.32	3654362.17	4797741.48	4962760.62
MW0006285	T3_positive	Phenylglyoxylic acid	Benzene and substituted derivatives	Benzene and substituted derivatives	C8H6O3	133.0191	150.0317	1.1402	[M+H-H2O]+	23.2249999999823	1b	0.6073	rp	611-73-4	11915	HMDB0001587	-	C02137	4056958.68	4388035.2	1724275.5	6028240.52	2684722.04	3273491.75	1143496.27	4221419.17	832863.12	1138992.21	1948431.63	2314618.83	2132319.77
MW0114590	T3_positive	Hexaethylene glycol	Alcohol and amines	Alcohols	C12H26O7	300.2023	282.1679	2.5551	[M+NH4]+	1.37499999993906	1b	0.6069	rp	2615-15-8	17472	HMDB0061822	-	-	4218622.39	126984.68	508289.91	799030.17	2543625.32	371611.01	10262666.32	8167032.53	750292.8	1103427.94	1381441.15	1454590.46	1565942.56
MW0009949	T3_positive	Tosyl-L-lysine chloromethyl ketone	Benzene and substituted derivatives	Benzene and substituted derivatives	C14H21ClN2O3S	355.0819	332.0961	0.6569	[M+Na]+	8.84999999996694	1b	0.6055	rp	2364-87-6	73094	-	45451	C00896	6871454.36	7151174.21	8980699.01	12024761.72	9533619.71	9563684.08	48267290.01	16271622.24	17113669.61	18176831.2	15291083.58	15290469.43	15341077.72
MW0105257	T3_positive	Ketoleucine	Organic acid and Its derivatives	Organic acid and Its derivatives	C6H10O3	113.054	130.063	1.0784	[M+H-H2O]+	14.2250000000388	1b	0.6053	rp	816-66-0	70	HMDB0000695	5663	C00233	64869993.14	42156476.15	58187499.97	64456198.76	56871189.01	32500995.84	40330351.16	47705967.57	45344167.11	37963080.45	47780629.27	48061217.31	48065773.86
MW0169027	T3_positive	Dehydrocholic acid	Bile acids	Bile acids	C24H34O5	385.233	402.2406	2.7842	[M+H-H2O]+	10.7999999998754	1b	0.6031	rp	81-23-2	6674	-	3990	-	387610.86	357680.43	257375.85	206351.14	772897.01	109169.17	310985.62	353554.25	103015.5	310907.65	255172.26	224627.58	258802.68
MEDN0506	T3_positive	N-Acetylglucosamine 1-Phosphate	Carbohydrates and Its metabolites	Phosphate sugars	C8H16NO9P	302.0562	301.0563	0.5941	[M+H]+	18.4249999999508	1b	0.6021	rp	6866-69-9	440272	HMDB0001367	6194	C04256	5037888.15	5969405.49	5497362.87	6793887.41	5392148.47	3961335.93	5141597.1	5208177.76	5180981.68	6481084.2	5195707.18	5403649.13	5380720.29
MW0107418	T3_positive	Hypotaurine	Organic acid and Its derivatives	Organic acid and Its derivatives	C2H7NO2S	110.0273	109.0197	0.9597	[M+H]+	0.624999999985221	1b	0.5999	rp	300-84-5	107812	HMDB0000965	281	C00519	7444337.96	3669147.93	11676732.64	12806048.45	10787788.28	19357688.68	4887746.59	2267172.26	4313684.82	1044150.67	7925191.44	8508128.31	6984974.33
MEDL00450	T3_positive	Arachidonic acid	FA	FFA	C20H32O2	287.2331	304.2402	7.7767	[M+H-H2O]+	9.5749999999839	1b	0.5993	rp	506-32-1	444899	HMDB0001043	193	C00219	825037.36	165260.07	146081.06	133936.42	624396.95	1178153.43	822356.47	368558.99	261465.81	143319.37	258821.02	279292.48	288631.04
MADP0518	T3_positive	N3-(4-fluorophenyl)-1h-pyrazolo[3,4-d]pyrimidine-3,4-diamine	Alcohol and amines	Amines	C11H9FN6	244.0782	244.0873	0.9284	[M+]+	21.4249999999794	1b	0.5956	rp	522629-08-9	11644425	-	45535	C75450	30290887.3	32753586.71	28472445.16	25860377.14	24709955.04	18831096.17	49554682.06	36175805.02	32311338.16	23554609.16	30395581.81	31134990.52	30984723.15
MW0054288	T3_positive	Dodecanoic acid	FA	FFA	C12H24O2	239.1492	200.1776	7.1783	[M+K]+	20.9250000000338	1b	0.5944	rp	143-07-7	3893	HMDB0000638	5611	C02679	1524293.48	1031865.76	2079986.55	4854067.05	1508188.86	1141439.22	847951.03	458669.33	942635.78	1974822.99	1326410.12	1306749.06	1209245.92
MEDP0781	T3_positive	2-Undecanone	Aldehyde,Ketones,Esters	Ketones	C11H22O	193.1585	170.1671	5.8138	[M+Na]+	5.32500000005598	1b	0.5937	rp	112-12-9	8163	HMDB0033713	-	C01875	70869582.06	55179343.82	67608776.46	67516403.21	58717910.4	86766229.73	100523414.03	76761945.41	49275676.29	73925573.73	51987982.56	52304793.87	51995050.55
MW0106811	T3_positive	Gln-Gln	Amino acid and Its metabolites	Small Peptide	C10H18N4O5	297.1072	274.1277	3.1157	[M+Na]+	24.5500000001186	1b	0.5933	rp	54419-93-1	7010588	HMDB0028795	23971	-	4750718.18	4244174.83	5249310.01	4531399.83	5712359.79	4782905.68	4288650.8	3296688.83	3339578.63	3917346.19	3887714.87	3885930.67	3929557.45
MW0002028	T3_positive	Formylanthranilic acid	Benzene and substituted derivatives	Benzene and substituted derivatives	C8H7NO3	165.0504	165.0426	1.5137	[M+]+	20.7749999999862	1b	0.589	rp	3342-77-6	101399	HMDB0004089	-	C05653	17334315.89	21798391.02	20321669.49	18626766.32	20220736.89	4710794.03	20766960.96	19388494.84	22801436.41	23115983.55	19899958.67	20070660.09	18853623.64
MW0105140	T3_positive	Ureidopropionic acid	Organic acid and Its derivatives	Organic acid and Its derivatives	C4H8N2O3	201.0536	132.0535	0.9597	[M+Na+HCOOH]+	13.5499999999666	1b	0.5821	rp	462-88-4	111	HMDB0000026	-	C02642	603760.93	2731255.92	4716539.43	2788719.96	963032.64	677958.87	899906.36	2879498.31	5983607.67	1069089.69	4385976.67	3705908.01	4336065.6
MW0013266	T3_positive	Desoxycortone	Hormones and hormone related compounds	Hormones and hormone related compounds	C21H30O3	330.2264	330.2195	4.199	[M+]+	18.5249999999826	1b	0.5802	rp	64-85-7	6166	HMDB0000016	5089	C03205	22300507.23	15101944.29	28228369.85	19283858.08	23353905.34	28565117.82	11708428.46	15800696.47	15347534.44	17803594.96	19143508.35	19014851.48	19103108.39
MW0007319	T3_positive	Hippuric acid	Organic acid and Its derivatives	Organic acid and Its derivatives	C9H9NO3	202.0559	179.0582	0.6072	[M+Na]+	20.8999999999548	1b	0.5791	rp	495-69-2	464	HMDB0000714	1301	C01586	43536962.45	56801930.01	47145942.37	47478376.78	52167097.05	39416198.82	45844487.3	45804321.74	44461283.97	50684017.84	44438027.01	44510977.35	45368260.97
MW0117754	T3_positive	2,2,6,6-Tetramethyl-4-piperidinone	Heterocyclic compounds	Heterocyclic compounds	C9H17NO	178.1227	155.131	4.9374	[M+Na]+	5.97499999997808	1b	0.5777	rp	826-36-8	13220	HMDB0031179	-	-	16397318.62	16200213.33	16152100.95	16798532.54	15913683.29	16236470.72	16632654.01	17329791.36	16989678.32	17385732.15	16394813.45	16358473.95	16293152.61
MEDN0084	T3_positive	Benzoic acid	Benzene and substituted derivatives	Benzene and substituted derivatives	C7H6O2	105.0425	122.0368	6.5178	[M+H-H2O]+	22.5500000000167	1b	0.5771	rp	65-85-0	243	HMDB0001870	1297	C00539	11050611.17	3663161.96	5503503.52	16164543.02	13895027.98	8553976.6	11148066.3	13804616.8	58105993.05	14544987.8	23736784.92	20517134.3	22954177.9
MW0125153	T3_positive	Methyl nicotinate	CoEnzyme and vitamins	CoEnzyme and vitamins	C7H7NO2	137.0457	137.0477	0.8214	[M+]+	3.70000000003756	1b	0.5761	rp	93-60-7	7151	HMDB0029806	-	-	409101930.13	498698032.79	429630765.23	359889690.07	406611664.82	367200573.11	249708040.61	346925454.01	277523633.91	356012953.08	391371628.64	389884002.41	389076904.71
MW0005761	T3_positive	5,5'-Dehydrodivanillate	Benzene and substituted derivatives	Benzene and substituted derivatives	C16H14O8	335.0731	334.0689	1.0536	[M+H]+	7.67499999994925	1b	0.5756	rp	2134-90-9	16487	-	-	C18347	10161923.31	5002219	6775402.26	6583292.77	7058523.19	6298285.65	3842428.86	4515117.9	6416825.86	7152265.98	7832699.25	8014339.18	8029011.53
MW0169632	T3_positive	Paraxanthine	Nucleotide and Its metabolites	Nucleotide and Its metabolites	C7H8N4O2	219.0262	180.0647	0.7577	[M+K]+	4.32500000002278	1b	0.5717	rp	611-59-6	4687	HMDB0001860	1457	C13747	96255081.93	145284333.24	29914853.88	31724218.35	27304369.47	69700478.52	32489496.55	7730389.26	2814627.26	52053135.43	53033044.08	53121036.02	52991602.7
MEDN1507	T3_positive	3-Methylpentanoic acid	Organic acid and Its derivatives	Organic acid and Its derivatives	C6H12O2	116.0819	116.0837	8.719	[M+]+	3.32499999998959	1b	0.5711	rp	105-43-1	7755	HMDB0033774	-	-	9105981.21	7099521.55	7116830.94	7114088.06	8158026.04	8837898.99	7585176.39	10059274.24	4184319.74	9659372.33	7439919.08	7827806.85	7536518.57
MW0152598	T3_positive	Leu-Enkephalin	Amino acid and Its metabolites	Small Peptide	C28H37N5O7	573.3155	555.2693	2.4411	[M+NH4]+	21.4546159867623	1b	0.5676	rp	14-18-6	461776	HMDB0001045	-	-	23197.4	720714.76	23197.4	23196.27	23206.82	23212.04	23197.4	23353.05	23197.4	25307.88	72962.17	56535.81	56535.81
MW0014905	T3_positive	Pregnanediol	Hormones and hormone related compounds	Hormones and hormone related compounds	C21H36O2	359.23630000000003	320.2715	5.0522	[M+K]+	3.92500000003793	1b	0.5661	rp	80-92-2	219833	HMDB0004025	-	C05484	3129494.2	4669644.4	1541487.47	3050460.09	2412741.43	6380967.54	4568845.13	1888124.21	1491339.43	1643533.34	2537000.27	2513058.81	2500329.01
MW0116330	T3_positive	1-Furfurylpyrrole	Heterocyclic compounds	Heterocyclic compounds	C9H9NO	186.0338	147.0684	3.2424	[M+K]+	5.47500000003254	1b	0.5656	rp	1438-94-4	15037	HMDB0030204	-	-	14060516.87	8204581.63	11915748.39	11149541.43	10589152.38	10143730.31	14242927.6	17042063.58	16548996.88	13007740.99	11320001.65	11223368.44	11220069.45
MW0155457	T3_positive	Phe-Met	Amino acid and Its metabolites	Small Peptide	C14H20N2O3S	335.0736	296.1195	2.1422	[M+K]+	22.650000000084	1b	0.5647	rp	15080-84-9	7010506	HMDB0029001	65195	-	1637702.24	1390261.26	2251215.5	2656602.96	2166814.32	1210506.66	2263901.35	1978189.91	1550074.14	1849306.32	1980763.13	2222547.86	2283832.96
MW0112272	T3_positive	2-Phospho-D-Glyceric Acid	Organic acid and Its derivatives	Phosphoric acids	C3H7O7P	262.907	185.9929	0.6941	[M-H+2K]+	12.6000000000204	1b	0.5576	rp	3443-57-0	439278	HMDB0003391	6915	C00631	13364739.45	438718.82	11211355.64	9358804.43	14634647.3	14256485.37	9320045.64	13347739.64	8614339.78	539128.27	12611103.15	11619385.97	10617823.67
MW0168721	T3_positive	Tretinoin	CoEnzyme and vitamins	CoEnzyme and vitamins	C20H28O2	301.2152	300.2089	5.7386	[M+H]+	2.57500000003574	1b	0.557	rp	302-79-4	444795	HMDB0001852	-	C00777	1926865.78	1373445.51	3581768.37	4038623.39	10331809.78	6261089.44	44800379.43	7607384.53	12352021.93	35735822.98	13011171.57	13325983.88	13039078.62
MW0107874	T3_positive	L-Homoarginine	Amino acid and Its metabolites	Amino acids	C7H16N4O2	188.1285	188.1273	3.3579	[M+]+	4.17499999997517	1b	0.5506	rp	156-86-5	9085	HMDB0000670	5640	C01924	18359299.81	15471584.14	23022264.58	67598498.62	16331538.48	59777688.22	41951955.35	27917139.79	12053458.92	27073073.51	10763544.9	10935884.19	10817758.54
MW0114186	T3_positive	Deoxycytidine diphosphate	Nucleotide and Its metabolites	Nucleotide and Its metabolites	C9H15N3O10P2	387.0296	387.0233	0.6675	[M+]+	17.0749999999487	1b	0.5459	rp	800-73-7	150855	HMDB0001245	6105	C00705	24444341.3	25592826.13	24382784.5	28257922.03	26252921.24	25362494.2	11472132.28	12648618.94	12309919.72	21048210.78	24121316.26	23702933.38	24115458.06
MW0014810	T3_positive	5-Methyl-2-[(1R,6R)-3-methyl-6-(1-methylethenyl)-2-cyclohexen-1-yl]-1,3-benzenediol	Benzene and substituted derivatives	Benzene and substituted derivatives	C17H22O2	241.1549	258.162	1.066	[M+H-H2O]+	9.45000000008633	1b	0.5457	rp	35482-50-9	16657068	-	44953	-	20753186.95	25606298.97	26865429.85	28221165.36	27302870.26	34156875.27	19543603.26	21401501.78	22118150.58	26890508.67	24538133.04	24446701.99	24536920.21
MW0112152	T3_positive	2-Hexenal	Aldehyde,Ketones,Esters	Aldehydes	C6H10O	81.0704	98.0732	7.3279	[M+H-H2O]+	1.35000000000218	1b	0.5426	rp	6728-26-3	5281168	HMDB0031496	-	C08497	302665.28	1196451.33	265776.16	1003007.65	1721504.51	478822.26	1441366.32	350369.55	478256.04	1199245.25	978737.65	866755.81	910091.66
MW0053754	T3_positive	Glycocholic acid	Bile acids	Bile acids	C26H43NO6	534.2935	465.309	7.221	[M+Na+HCOOH]+	19.1464132207699	1b	0.5404	rp	475-31-0	10140	HMDB0000138	-	C01921	6483194.56	8798299.77	3933174.22	8194595.07	5929191.47	9124327.37	22017251.52	12877918.11	17146450.54	7772879.93	12662578.89	12654100.19	12792082.74
MW0007768	T3_positive	Methyl benzoate	Benzene and substituted derivatives	Benzene and substituted derivatives	C8H8O2	136.0483	136.0524	8.757	[M+]+	9.0749999999673	1b	0.5397	rp	93-58-3	7150	HMDB0033968	-	-	3508679.4	4563476.13	5200788.8	5900711.44	7495019.77	8485468.89	7628249.87	8664281.08	11655076.1	9279182.7	7436410.53	7526599.69	7877313.6
MW0007328	T3_positive	Homovanillic acid	Organic acid and Its derivatives	Organic acid and Its derivatives	C9H10O4	165.0505	182.0579	0.9113	[M+H-H2O]+	10.2749999999929	1b	0.5386	rp	306-08-1	1738	HMDB0000118	971	C05582	1227153231.13	745619035.23	1172923965.11	1185123167.03	1291274323.59	1080386608.5	966334990.34	1071656322.54	1107298171.57	1027484878.65	793718403.04	856002781.75	800098313.75
MW0012061	T3_positive	Dihomo-alpha-linolenic acid	FA	FFA	C20H34O2	370.2766	306.2559	8.6434	[M+CH3CN+Na]+	12.2999999999251	1b	0.5358	rp	17046-59-2	5312529	HMDB0060039	-	C16522	11767903.99	40376731.86	8084408.89	37369262.32	13245523.5	53755810.59	43312827.94	8484489.18	24313151.95	6460634.47	22782728.45	23841407.63	22960064.26
MEDP1824	T3_positive	Caftaric acid	Organic acid and Its derivatives	Organic acid and Its derivatives	C13H12O9	330.0725	312.0481	0.8059	[M+NH4]+	23.8250000001017	1b	0.5357	rp	67879-58-7	6440397	HMDB0013680	-	-	830363.35	13448671.55	1459292.25	1168387.13	2813290.56	871220.4	1463149.75	941362.94	2448488.61	1162921.61	4001318.55	3993414.43	4084498.88
MW0137498	T3_positive	Benzyl cinnamate	Benzene and substituted derivatives	Benzene and substituted derivatives	C16H14O2	238.0925	238.0994	3.658	[M+]+	15.9500000000179	1b	0.5352	rp	103-41-3 | 8014-16-2 | 78277-23-3	5273469	HMDB0040286	94811	-	553676.16	638886.38	257175.97	77600.64	507456.77	474603.91	376719.24	156301.37	196035.93	73713.38	405629.43	424607.53	416343.04
MW0063594	T3_positive	2,4-Hexadienoic acid	Organic acid and Its derivatives	Organic acid and Its derivatives	C6H8O2	95.0496	112.0524	1.1796	[M+H-H2O]+	1.17499999998216	1b	0.5316	rp	110-44-1	643460	HMDB0029581	-	-	231172261.28	182002003.46	153143812.68	164853177.95	192116647.75	185748331.44	148986272.34	100954931.53	204304505.3	127795892.13	182270143.73	178758354.33	182237028.66
MW0012715	T3_positive	Biosone	Others	Hydrocarbon derivatives	C30H46O4	453.3418	470.3396	3.5493	[M+H-H2O]+	12.1102145998605	1b	0.5238	rp	471-53-4	18526330	HMDB0011628	-	C02283	2824006.72	3417204.91	32681755.48	914100.78	446912.39	99726.58	2944464.86	1908449.83	484811.03	430476.99	2458572.26	2441665.49	2441248.73
MW0053910	T3_positive	Carnitine C6:0	FA	CAR	C13H25NO4	260.1853	259.1784	3.4982	[M+H]+	0.900000000001455	2	0.979	rp	22671-29-0	6426853	HMDB0000705	3548	-	41797457.44	83730825.53	72344227.45	53776111.79	60567688.43	48867372.22	32927426.47	40997536	44847492.07	42140764.48	50419923.91	50248555.83	50591994.87
MW0054160	T3_positive	Isovaleryl-l-carnitine	FA	CAR	C12H23NO4	246.1693	245.1627	2.6781	[M+H]+	1.77499999999498	2	0.9789	rp	31023-24-2	169235	-	-	C20826	549751517.18	391259643.81	618520672.56	865109032.42	468073927.65	962528763.77	708614709.8	310472304.03	643847484.58	433356614.01	643774586.2	632081459.51	678573213.51
MW0063662	T3_positive	Stearoylcarnitine	FA	CAR	C25H49NO4	428.3748	427.3662	7.5029	[M+H]+	3.12811162490653	2	0.977	rp	25597-09-5	52922056	HMDB0000848	5811	-	9573816970.53	6532946243.54	3450511423.74	11061787424.34	6649151852.24	16380288192.65	24006585271.69	23915866591.61	22880716941.54	18960383155.03	15964290406.71	15972122515.41	16009461742.93
MW0063564	T3_positive	C24:1 Sphingomyelin	SP	SM	C47H93N2O6P	813.6801	812.6771	6.9909	[M+H]+	5.32147333823475	2	0.9759	rp	94359-13-4	44260126	HMDB0012107	-	C00550	6687374.63	5254533.45	7490925.14	5413250.07	4821071.19	716915.45	1700243.94	1536005.52	854429.8	1718315.26	2418347.71	2402342.19	1879360.28
MW0055186	T3_positive	Tetradecanoylcarnitine	FA	CAR	C21H41NO4	372.3111	371.3036	6.418	[M+H]+	0.60000000004834	2	0.9758	rp	25597-07-3	53477791	HMDB0005066	-	-	1277135658.38	1115979350.19	1377086308.96	1273021313.05	1323078294.13	1946981671.7	1686353101.69	1364715657.21	1263588074.75	1682741070.45	1292881507.37	1300316141.95	1300712626.95
MW0054402	T3_positive	L-Octanoylcarnitine	FA	CAR	C15H29NO4	288.2175	287.2097	4.5676	[M+H]+	1.35000000000218	2	0.974	rp	25243-95-2	11953814	HMDB0000791	-	C02838	18395089.52	25619855.34	30863322.81	21917747.96	27086665.29	23722736.31	22795685	14827950.5	21849601.09	21510834.38	21905495.31	22043494.33	22110632.61
MW0124396	T3_positive	Imiquimod	Heterocyclic compounds	Heterocyclic compounds	C14H16N4	241.1448	240.1375	3.8822	[M+H]+	7.105427357601e-11	2	0.9715	rp	99011-02-6	57469	HMDB0014862	-	-	18958.74	146514.35	252609.64	225723.14	807178.51	192636.08	239511.5	91265.65	14057470.47	82923.12	1539225.95	1542233.28	1543026.72
MEDP1390	T3_positive	Carnitine C18:1	FA	CAR	C25H47NO4	426.3591	425.3505	7.2291	[M+H]+	3.02562769998275	2	0.9712	rp	38677-66-6	46907933	HMDB0005065	-	-	301067849.84	446979012.71	313338969.78	318220663.12	233104374.35	408112802.9	507392945.34	359195110.43	407795261.42	380690051.99	368798552.28	360136645.62	357826300.6
MEDP1665	T3_positive	Carnitine C3:0	FA	CAR	C10H19NO4	218.138	217.1314	1.3136	[M+H]+	1.77499999992392	2	0.9692	rp	17298-37-2	107738	HMDB0062514	-	C03017	85185176.08	91213607.3	88184713.4	73510372.14	85432267.73	99431904.24	93985756.16	70255673.19	50214770.63	109371928.07	85465485.33	85880449.94	84051417.38
MW0054535	T3_positive	1-(9Z-octadecenoyl)-sn-glycero-3-phosphocholine	GP	LPC	C26H52NO7P	522.3579	521.3481	7.0156	[M+H]+	4.7094369306116	2	0.9653	rp	19420-56-5	16081932	HMDB0002815	-	C00157	2328036525.32	2512390957.55	4218244535.09	2448983597.36	4501157896.04	3666658419.52	4557866164.62	5727456729.88	3252278118.9	2843391367.7	3174445314.26	3174798428.95	3158475065.46
MW0054414	T3_positive	L-Palmitoylcarnitine	FA	CAR	C23H45NO4	400.3406	399.3349	7.2066	[M+H]+	3.89666679118576	2	0.9636	rp	2364-67-2	11953816	HMDB0000222	5231	C02990	73020975.25	46609161.44	75623838.79	95256355.24	75701654.63	122226336.07	201291295.44	301503728.39	160266661.24	125312135	135479178.08	135305998.72	132229180.88
MW0126314	T3_positive	Pyridine	Heterocyclic compounds	Heterocyclic compounds	C5H5N	80.0499	79.0422	1.3383	[M+H]+	0.999999999997669	2	0.9603	rp	110-86-1	1049	HMDB0000926	5877	C00747	368022870.54	257130213.12	322172603.06	291497166.07	277758040.35	301612171.17	289362714.05	223040532.14	208827089.27	261118994.95	289138489.62	292155708.57	292162851.32
MW0005010	T3_positive	4-Formyl-2-hydroxybenzoic acid	Benzene and substituted derivatives	Benzene and substituted derivatives	C8H6O4	149.0235	166.0266	9.5628	[M+H-H2O]+	0.475000000008663	2	0.9602	rp	51572-88-4	656876	-	-	-	1046435920.34	1083066858.07	128852271.36	1076563867.98	1095557530.03	1083407821.13	1087991985.62	1076514372.67	1080263426.22	1087857907.22	1048675485.4	1052551673.94	1048796769.43
MW0138019	T3_positive	D-Proline	Organic acid and Its derivatives	Sulfonic acids	C5H9NO2	116.0708	115.0633	0.7935	[M+H]+	0.425000000028319	2	0.9593	rp	344-25-2	8988	HMDB0003411	-	C00763	849842404.84	793093112.06	982054718.26	1005294691.96	702743625.78	1157580309.77	839383574.79	822902079.24	661036128.79	929783791.88	839975664.48	917512733.1	907292104.45
MW0105588	T3_positive	Allopurinol	Nucleotide and Its metabolites	Nucleotide and Its metabolites	C5H4N4O	137.0457	136.0385	1.7701	[M+H]+	0.27499999994518	2	0.9564	rp	315-30-0 | 180749-08-0 | 180749-06-8 | 73334-58-4 | 180749-09-1 | 180749-07-9 | 184789-03-5 | 291279-53-3	135401907	HMDB0014581	-	-	134374815.48	103213044.5	75690741.06	126056970.18	116310196.15	82789901.11	347609517.71	942878940.6	136558733.88	437277401.4	111153866.52	107728665.17	108443688.29
MW0194333	T3_positive	3-Hydroxypalmitoylcarnitine	Organic acid and Its derivatives	Organic acid and Its derivatives	C23H45NO5	398.3271	415.3298	6.5431	[M+H-H2O]+	1.57500000000255	2	0.9548	rp	195207-76-2	126456228	HMDB0013336	-	-	591760431.57	606692785.23	671327532.17	709786434.43	629456720.93	882465537.64	792891249.87	629269910.1	568857015.46	647758864.26	672952138.11	681294241.44	674199207.5
MW0111078	T3_positive	Linoleoyl ethanolamide	Alcohol and amines	Amines	C20H37NO2	324.2894	323.2824	7.192	[M+H]+	0.824999999906595	2	0.9542	rp	68171-52-8	5283446	HMDB0012252	-	-	14665754.35	5378318.44	7044653.38	3891369.5	6846633.22	10409703.96	12568904.66	12146665.91	3526084.34	2667968.91	3349011.73	3149627.81	3020759.06
MW0006078	T3_positive	Benzyl alcohol	Benzene and substituted derivatives	Benzene and substituted derivatives	C7H8O	91.0422	108.0575	1.7848	[M+H-H2O]+	0.974999999989734	2	0.9533	rp	100-51-6	244	HMDB0003119	-	C03485	7176528.58	5879481.44	4837938.37	6846024.97	3570804.95	6675518.35	3270709.67	3267041.09	3285815.69	3957460.15	7140820.4	7364411.21	6987456.39
MW0103345	T3_positive	2'-Deoxyguanosine 5'-monophosphate	Nucleotide and Its metabolites	Nucleotide and Its metabolites	C10H14N5O7P	348.0691	347.0631	1.191	[M+H]+	3.20000000002096	2	0.9519	rp	902-04-5	135398597	-	-	C00362	586844514.12	589478788.8	1020171769.54	1013764306.43	991280527.95	285485734.51	308232649.64	559495505.61	799315165.94	449598768.98	647047877.66	648619276.31	650852360.87
MEDP1307	T3_positive	(2S,3S)-2-amino-3-phenylbutanoic acid	Amino acid and Its metabolites	Amino acid derivatives	C10H13NO2	180.1018	179.0946	2.6561	[M+H]+	0.324999999961051	2	0.9518	rp	25488-25-9	854352	-	-	C20895	41567015.78	42724852.25	15261120.7	24513988.92	18321417.36	43614273.83	22374814.93	11844329.2	20835744.81	21656118.37	45032052.6	45809385.13	45098942.08
MW0055261	T3_positive	C22 Sphingomyelin	SP	SM	C45H91N2O6P	787.6696	786.6615	6.5307	[M+H]+	1.04104672014049	2	0.951	rp	94359-12-3	44260125	HMDB0012103	-	-	4698064.43	2502406.04	11443746.34	1515704.55	3671293.85	2364481.94	4350205.55	1633062.35	2740648.82	2171732.86	3220499.18	4014499.08	3819555.8
MW0006842	T3_positive	Diisobutyl phthalate	Benzene and substituted derivatives	Benzene and substituted derivatives	C16H22O4	279.1593	278.1518	7.1307	[M+H]+	0.474999999937609	2	0.9505	rp	84-69-5	6782	HMDB0013835	-	C15205	9480830.86	10706337.92	10473574.09	11849441.87	10075524.39	7278660.04	8275954.86	9563088.24	10210087.29	9385573.58	7748722.43	8189877.75	7591546.39
MW0103654	T3_positive	Riboprine	Nucleotide and Its metabolites	Nucleotide and Its metabolites	C15H21N5O4	336.1676	335.1594	4.0595	[M+H]+	2.37499999997226	2	0.9488	rp	7724-76-7	24405	-	-	-	8914450.57	3267605.55	5035389.85	5393976.46	6866977.34	7641486.39	15913923.78	4952971.62	4890467.27	5405275.81	6488238.65	6505778.62	6553878.91
MW0106559	T3_positive	D-Pyroglutamic acid	Amino acid and Its metabolites	Amino acids	C5H7NO3	130.0503	129.0426	0.9793	[M+H]+	1.02500000004113	2	0.9486	rp	4042-36-8	439685	HMDB0000805	63632	C02237	420664413.21	526553852.97	337883048.36	304987302.82	323142393.91	413768345.28	231116641.76	215758204.77	175127574.08	317197852.43	364999046.11	364515271.39	362756440.93
MW0055456	T3_positive	O-Decanoyl-L-carnitine	FA	CAR	C17H33NO4	316.2475	315.241	5.3083	[M+H]+	1.89999999989254	2	0.9468	rp	1492-27-9	11953821	HMDB0000651	-	C03299	14305619.97	21663225.58	24008933.87	15964558.15	23218455.36	24729607.6	14374161.08	12580273.77	19064674.95	20354543.1	18001369.75	18105566.35	18103150.88
MW0062160	T3_positive	Pregnanetriol	Hormones and hormone related compounds	Hormones and hormone related compounds	C21H36O3	337.2723	336.2664	6.5951	[M+H]+	3.62500000008481	2	0.946	rp	1098-45-9 | 13933-75-0	101967	-	-	-	74445235.14	73454538.25	65565254.08	73010369.82	74017609.01	70781029.57	68622039.23	60801374.35	60155976.94	59656452.91	72139902.7	73444950.48	72225904.47
MW0056748	T3_positive	N-Palmitoylsphingomyelin	SP	SM	C39H79N2O6P	703.5706	702.5676	6.6427	[M+H]+	6.08321888921658	2	0.945	rp	6254-89-3	9939941	HMDB0010169	-	-	248669.97	248670.37	249731.82	248667.17	248670.12	248632.01	1932936.97	2419330.64	1659744.16	2028219.2	606049.88	606049.88	782136.45
MW0107459	T3_positive	Ile-Pro-Ile	Amino acid and Its metabolites	Small Peptide	C17H31N3O4	342.2375	341.2315	3.3068	[M+H]+	3.15000000000509	2	0.9431	rp	90614-48-5	94701	-	17467	-	4706362.98	8243243.76	2320724	3011197.58	4900365.46	4523207.71	1610100.47	763193.61	1991468.95	3574469.98	4769810.64	5029438.79	5049391.52
MW0111290	T3_positive	Stearoylethanolamide	Alcohol and amines	Amines	C20H41NO2	328.3203	327.3137	8.2527	[M+H]+	1.8250000000819	2	0.943	rp	111-57-9	27902	HMDB0013078	-	-	31097203.23	29212708.54	28270013.87	35852012.96	32668356.19	37252123.92	64470751.86	31928175.82	39158175.97	28704699.27	39972843.16	39516658.11	39428351.67
MW0126140	T3_positive	2-(1-methyl-1H-imidazol-5-yl)acetic acid	Organic acid and Its derivatives	Organic acid and Its derivatives	C6H8N2O2	123.0554	140.0586	1.8883	[M+H-H2O]+	0.299999999988643	2	0.9426	rp	4200-48-0	6451814	HMDB0004988	7239	-	299991041.59	278678372.18	150961767.94	174525372.3	442322075.09	164550365.99	58212644.47	180228930.03	101820100.1	108832299.83	207915243.89	204720856.15	190445443.59
MW0012806	T3_positive	1-Heptadecanoyl-sn-glycero-3-phosphocholine	GP	LPC	C25H52NO7P	510.3539	509.3481	6.3931	[M+H]+	3.01750481973353	2	0.9414	rp	50930-23-9	24779463	HMDB0012108	-	C00157	20876917.05	31085867.81	12637154.05	24272435.62	34594022.7	22691215.55	223261381.52	35949575.23	54583024.21	48750837.14	26597897.77	24524147.6	26792021.6
MW0008588	T3_positive	N,N-dimethylsphingosine	SP	SPH	C20H41NO2	310.3095	327.3137	6.4136	[M+H-H2O]+	2.32499999995639	2	0.9413	rp	122314-67-4	5282309	HMDB0013645	-	C13914	1603600.23	3380344.13	2915104.37	4663741.95	2118340.26	1835557.18	3846730.81	7475811.46	2955527.5	1987169.68	5685985.98	4975356.53	5529866.1
MW0150470	T3_positive	Gly-Pro-Phe	Amino acid and Its metabolites	Small Peptide	C16H21N3O4	320.1599	319.1532	2.7716	[M+H]+	1.52499999998668	2	0.9409	rp	70393-97-4	10403659	-	22242	-	20287972.21	32099193.34	11552920.64	14798854.7	22561792.65	13513685.83	5402949.52	4059727.64	8408531.71	10374260.4	13984920.99	14140767.3	14023170.08
MW0009132	T3_positive	N-Methyl-a-aminoisobutyric acid	Amino acid and Its metabolites	Amino acid derivatives	C5H11NO2	118.0812	117.079	1.5016	[M+H]+	12.7000000000166	2	0.9397	rp	2566-34-9	75725	HMDB0002141	6508	-	433547.16	250105.23	653942.04	603462.09	744362.33	1127183.83	1071819.41	893575.85	1004700.75	537454.17	569275.98	732056.07	768471.66
MW0011902	T3_positive	1,2-Dioleoyl-sn-Glycero-3-Phosphocholine	GP	PC	C44H84NO8P	786.5993	785.5935	7.6644	[M+H]+	1.85608770587193	2	0.9384	rp	4235-95-4	10350317	HMDB0000593	-	C00157	17548.36	326475.53	17554.75	132077.49	17554.75	17554.51	17554.75	17550.48	17552.15	17554.75	42783.76	55214.5	42783.76
MW0126947	T3_positive	Vidarabine	Nucleotide and Its metabolites	Nucleotide and Its metabolites	C10H13N5O4	250.0928	267.0968	2.1648	[M+H-H2O]+	1.62499999994736	2	0.9374	rp	24356-66-9	21704	HMDB0014340	-	C07195	209162597.11	142606311.24	180595194.32	168208204.26	167876654.7	165654812.7	111203610.34	149798354.93	116028709.63	162962742.15	144484246.73	145232049.27	146764871.54
MEDP1315	T3_positive	Quinoline	Heterocyclic compounds	Heterocyclic compounds	C9H7N	130.0652	129.0578	2.3035	[M+H]+	0.125000000039677	2	0.9349	rp	91-22-5	7047	HMDB0033731	-	C06413	60969055.26	59125448.89	51797530.89	54798807.21	52803393.12	56627420.44	42254225.09	37741801.71	39510164.57	50968241.52	49789658.61	50964747.63	49891288.01
MW0001720	T3_positive	2-(((2-Ethylhexyl)oxy)carbonyl)benzoic acid	Benzene and substituted derivatives	Benzene and substituted derivatives	C16H22O4	279.1594	278.1518	1.1155	[M+H]+	0.725000000016962	2	0.9334	rp	4376-20-9	20393	HMDB0013248	-	C03343	19131393.84	20285236.44	18546515.51	25032608.87	23871221.06	10055416.46	34813135.86	68321399.38	24039616.48	14783891.35	22970637.31	22540615.33	23425332.83
MW0103490	T3_positive	CDP-ethanolamine	Nucleotide and Its metabolites	Nucleotide and Its metabolites	C11H20N4O11P2	447.0669	446.0604	1.0226	[M+H]+	1.74470227868006	2	0.9328	rp	3036-18-8	123727	HMDB0001564	3538	C00570	3364462.9	2426541.19	4910335.23	2585573.92	5025437.99	2658915.86	1062426.88	4925733.72	2341996.98	4910059.58	1889707.69	1831054.56	1610024.66
MW0006140	T3_positive	Benzaldehyde	Benzene and substituted derivatives	Benzene and substituted derivatives	C7H6O	107.0496	106.0419	1.7886	[M+H]+	1.09999999999388	2	0.931	rp	100-52-7	240	HMDB0006115	-	C00261	355376495.07	458261056.56	354574945.86	381396532.25	417652082.92	480292807.1	215034301.99	265352208.81	185891838.69	271817272.18	372117044.97	371488412.31	374580229.45
MW0125218	T3_positive	Morpholine	Heterocyclic compounds	Heterocyclic compounds	C4H9NO	88.0762	87.0684	1.1278	[M+H]+	1.22499999999803	2	0.9308	rp	110-91-8	8083	HMDB0031581	-	C14452	76070049.82	65658233.71	201814393.58	202983342.5	112671808.73	113167123.83	192462606.55	155605164.72	207924914.1	71140360.77	162749200.26	163464148.81	166484014.66
MW0055459	T3_positive	Oleamide	FA	FFA	C18H35NO	282.28	281.2719	7.8231	[M+H]+	2.09999999995603	2	0.9284	rp	301-02-0	5283387	HMDB0002117	-	C19670	11250653.84	10823808.33	18658370.38	17479142.75	17570444.09	16604477.28	17044544.47	3249532.6	6314474.55	12875945.29	13245583.46	12778380.74	13255029.23
MW0124275	T3_positive	Guanine	Nucleotide and Its metabolites	Nucleotide and Its metabolites	C5H5N5O	152.0564	151.0494	1.2888	[M+H]+	0.774999999961778	2	0.9274	rp	73-40-5 | 66224-61-1 | 66224-63-3 | 66224-64-4 | 71660-31-6 | 71660-36-1	135398634	HMDB0000132	-	C00242	635889746.21	477570352.84	461835094.14	491979547.09	406780322.67	685577533.16	359930195.59	365596522.45	175675898.4	463706918.37	455641065.95	458309547.21	458247181.93
MW0123769	T3_positive	D-Serine	Amino acid and Its metabolites	Amino acids	C3H7NO3	106.05	105.0426	0.9422	[M+H]+	0.274999999980707	2	0.9262	rp	312-84-5	71077	HMDB0003406	6920	C00740	215879456.74	230794578.63	124449805.58	184998910.54	113329585.6	199131018.12	157154767.55	134301050.86	92238975.22	112250955.73	158778819.29	149955673.18	157509695.52
MW0056955	T3_positive	PC(18:0/18:2)	GP	PC	C44H84NO8P	786.5995	785.5935	7.2414	[M+H]+	1.60182911595717	2	0.9254	rp	27098-24-4	6441487	HMDB0008039	-	C00157	1176366.7	1019005.24	1293797.86	317041.25	627543.36	268579.69	627841.75	308751.13	237357.48	253888.73	624958.78	623301.67	627445.27
MW0150659	T3_positive	Guanosine-3'-monophosphate	Nucleotide and Its metabolites	Nucleotide and Its metabolites	C10H14N5O8P	364.0643	363.058	1.5516	[M+H]+	2.49999999994088	2	0.9241	rp	117-68-0	135398727	-	-	C06193	8690580.51	8945329.13	15281609.26	9932300.5	8425080.52	5037376.02	4497605.53	7817996.07	11713711.49	6017946.44	6611730.84	6348392.53	6624640.13
MW0056887	T3_positive	1-Palmitoyl-2-oleoyl-sn-glycero-3-phosphocholine	GP	PC	C42H82NO8P	760.5844	759.5778	7.2414	[M+H]+	0.933491848172536	2	0.9226	rp	26853-31-6	5497103	HMDB0007972	-	C00157	2621819.62	4766545.09	2433940.45	4097314.13	3284898.03	1248835.78	967925.17	1949193.88	2213671.75	386275.32	1864467.4	1675165.73	1180777.43
MW0121653	T3_positive	5-Methyltetrahydrofolic acid	Organic acid and Its derivatives	Organic acid and Its derivatives	C20H25N7O6	460.1932	459.1866	2.0266	[M+H]+	1.58628776345641	2	0.9225	rp	134-35-0 | 31690-09-2	135415868	HMDB0001396	-	C90397	19866937.93	32006170.08	12135896.32	16611453.71	21800543.85	21971126.19	4801894.06	3580236.37	5590607.56	2661710.8	12513339.72	12626350.98	12552028.49
MW0013397	T3_positive	2-Arachidonoylglycerol	GL	MG	C23H38O4	361.2749	378.277	6.6056	[M+H-H2O]+	2.9750000000206	2	0.9184	rp	53847-30-6	5282280	HMDB0004666	-	C13856	103874909.66	138023563.01	90863216.27	125715060.64	89044096.45	78034281.44	72816324.79	69841552.82	74532688.73	64506832.45	91741213.56	94073359.26	94269168.81
MEDL00830	T3_positive	Urobilin	Tryptamines,Cholines,Pigments	Pigments	C33H42N4O6	591.3169	590.3104	4.4404	[M+H]+	1.42055606166249	2	0.9182	rp	1856-98-0	5280819	-	-	C05794	97628.54	309342.37	813640.32	813268.29	770292.56	519993.58	1672412.35	1334646.26	418579.94	783081.69	332260.8	404526.43	371025.85
MW0112119	T3_positive	2-Dodecenal	Aldehyde,Ketones,Esters	Aldehydes	C12H22O	183.1742	182.1671	5.8138	[M+H]+	0.424999999921738	2	0.914	rp	4826-62-4	5283361	HMDB0031020	-	-	13104003.46	9673321.39	13360106.48	11518089.79	9515234.98	15386167.44	17093841.19	12722209.56	9033868.45	12859060.97	10531785.87	11013444.1	11037196.49
MW0003999	T3_positive	3-Formylsalicylic acid	Benzene and substituted derivatives	Benzene and substituted derivatives	C8H6O4	149.0235	166.0266	8.8127	[M+H-H2O]+	0.475000000008663	2	0.9126	rp	610-04-8	69117	-	-	C13277	34978602.9	37035238.32	77493725.17	12957806.69	40123418.64	29652056.51	30302712	35871102.79	36350343.22	38859385.95	31701655.96	31126595.83	31843722.04
MEDP1685	T3_positive	Phytosphingosine	SP	SPH	C18H39NO3	318.301	317.293	6.2666	[M+H]+	1.77500000006603	2	0.9121	rp	554-62-1	122121	HMDB0004610	7066	C12144	29672050.32	39290690.58	18393970.58	28866626.75	11239484.16	39302777.83	29478470.22	24722986.84	24207808.25	90788699.35	35856825.07	36155155.76	35949522.82
MEDP1982	T3_positive	2-Methyl-1-pyrroline	Heterocyclic compounds	Heterocyclic compounds	C5H9N	84.0812	83.0735	0.632	[M+H]+	0.999999999997669	2	0.9121	rp	872-32-2	70103	-	-	C20808	469157110.64	729536160.85	563063932.31	408244979.03	422840372.94	468968422.59	311682335.95	486661138.18	302826186.58	344459790.4	368481896.53	370496381.9	371779870.59
MW0012968	T3_positive	1-hexadecanoyl-2-(9Z,12Z-octadecadienoyl)-sn-glycero-3-phosphocholine	GP	PC	C42H80NO8P	758.5617	757.5622	7.2167	[M+H]+	10.2297817262008	2	0.9109	rp	17708-90-6	5287971	HMDB0007973	-	C00157	116105.17	1206796.38	155753.35	556366.61	684609.23	373339.03	1389474.35	1534066.35	2243535.58	1236694.08	1289393.62	1176247.41	1390103.54
MW0007335	T3_positive	Phenylacetaldehyde	Benzene and substituted derivatives	Benzene and substituted derivatives	C8H8O	103.0547	120.0575	1.7763	[M+H-H2O]+	1.22499999999803	2	0.9104	rp	122-78-1	998	HMDB0006236	-	C00601	1971927839.28	2541528653.21	1477259186.05	2144832941.9	1687035589.87	2395049165.38	1567142944.34	949749095.82	1391004044.8	1590061612.9	1971962684.54	1972304355.66	1986035846.73
MW0002352	T3_positive	2,5-Dimethylbenzaldehyde	Benzene and substituted derivatives	Benzene and substituted derivatives	C9H10O	135.0808	134.0732	6.4434	[M+H]+	0.850000000056639	2	0.9065	rp	5779-94-2	22015	-	265044	-	43201087.99	51292880.24	85437011.4	52108451.24	51140146.66	36492752.38	47283309.22	50257006.28	40346030.72	46205271.52	97085234.6	97872870.21	97851807.11
MEDP1084	T3_positive	Carnitine C12:0	FA	CAR	C19H37NO4	344.2793	343.2723	5.9655	[M+H]+	0.65000000006421	2	0.9062	rp	25518-54-1	168381	HMDB0002250	6573	-	68503922.36	63055436.44	78086882.5	66978952.91	82047837.04	103477460.93	53794598.11	49971405.48	6085395.53	89879051.15	68967268.89	69125026.26	69131164.67
MW0107617	T3_positive	Kojic acid	Organic acid and Its derivatives	Organic acid and Its derivatives	C6H6O4	142.0268	142.0266	1.4013	[M+]+	1.7249999999791	2	0.9056	rp	501-30-4	3840	HMDB0032923	-	C14516	8945201.53	11361122.18	9325597.31	9138119.72	10865456.4	8333880.93	7288976.67	9599789.08	7475008.28	10083812.05	10757009.61	10912616.59	10884572.76
MW0106072	T3_positive	Butanoic acid, 4-((1,2-dioxohexadecyl)amino)-, ethyl ester	Organic acid and Its derivatives	Organic acid and Its derivatives	C22H41NO4	384.3093	383.3036	5.7011	[M+H]+	3.89999999995894	2	0.9036	rp	873079-69-7	15950454	-	64840	-	9418415.99	9025172.1	12505606.58	10520202.79	10642946.03	8171012.98	10833641.53	9002004.89	8947219.33	10644740.62	16518007.61	16627451.34	16684858.83
MW0052460	T3_positive	Docosatrienoic acid	FA	FFA	C22H38O2	352.3214	334.2872	7.5524	[M+NH4]+	0.799999999969714	2	0.9035	rp	28845-86-5	5312557	HMDB0002823	195	-	524504999.79	433896463.25	573336393.2	743256754.44	264545836.22	343226672.45	365854703.74	163026285.13	95912463.24	199236394.88	121816297.32	123592193.1	124693340.5
MW0154172	T3_positive	N6,N6-Dimethyladenosine	Nucleotide and Its metabolites	Nucleotide and Its metabolites	C12H17N5O4	296.1353	295.1281	2.7578	[M+H]+	0.124999999968622	2	0.901	rp	2620-62-4	440004	-	-	C03416	7490630.53	1719797.82	6624456.99	8562342.21	3843457.86	10214550.8	31472822.89	21965936.5	19754399.52	11875993.47	10492501.05	10496334.56	10596915.62
MW0063622	T3_positive	Sphingosine 1-phosphate	SP	SM	C18H38NO5P	380.257	379.2488	6.3683	[M+H]+	2.35000000003538	2	0.9002	rp	26993-30-6	5283560	HMDB0000277	-	C06124	11427746.82	9007709.28	8693577.29	10983354.3	11931570.71	13254051.12	15487353.38	10942480.36	18626669.16	22764648.5	10635053.65	10949012.8	11137713.29
MW0052452	T3_positive	Docosanamide	FA	Others	C22H45NO	340.3566	339.3501	7.2877	[M+H]+	2.04999999994016	2	0.8955	rp	3061-75-4	76468	HMDB0000583	5565	-	323862.74	539479.36	474822.86	402871.54	148798.61	384548.28	280986.15	150187.1	111592.58	244336.39	1271017.3	1271434.86	1027632.65
MEDP1072	T3_positive	7-Methylguanosine	Nucleotide and Its metabolites	Nucleotide and Its metabolites	C11H15N5O5	298.1135	297.1073	1.7268	[M+H]+	2.80000000003611	2	0.8918	rp	20244-86-4	135445750	HMDB0001107	-	-	31027100.82	50199075.35	78246854.23	23401421.03	30507715.62	17989605.93	108346206.51	56551519.11	29598771.44	26404741.34	43148922.9	46409126.96	47717242.47
MW0118069	T3_positive	2,8-Quinolinediol	Heterocyclic compounds	Heterocyclic compounds	C9H7NO2	162.0549	161.0477	3.2941	[M+H]+	0.199999999992428	2	0.8908	rp	15450-76-7	97250	HMDB0240311	-	C06342	5666469.31	5621061.11	6610732.37	8844265.86	6588770.97	2368761.11	823161.74	1036638.35	950456.51	1255406.15	3955310.18	3927376.12	3942370.64
MW0169065	T3_positive	Diethyltoluamide	Benzene and substituted derivatives	Benzene and substituted derivatives	C12H17NO	192.1379	191.131	5.7635	[M+H]+	1.02499999997008	2	0.89	rp	134-62-3	4284	HMDB0250930	-	C10935	8362940.67	5004134.09	6679747.63	7020513.22	6932720.91	6840585.62	7017066.97	5242167.16	6471154.05	6997265.26	6517424.89	6364576.84	6377810.35
MW0120952	T3_positive	Tetrahydropteridine	Heterocyclic compounds	Pteridines and derivatives	C6H8N4	136.0757	136.0749	0.9648	[M+]+	3.24999999996578	2	0.8895	rp	10593-78-9	156	HMDB0001216	6086	C05650	74236074.43	76486111.48	44224092.66	37677618.88	53953740.1	75970541.73	45089200.83	37051775.12	47167325.36	29164639.82	53371174.78	54607415.86	53696002.96
MEDN1476	T3_positive	Allantoic acid	Organic acid and Its derivatives	Organic acid and Its derivatives	C4H8N4O4	177.0606	176.0546	0.6569	[M+H]+	3.12499999999716	2	0.8877	rp	99-16-1	203	HMDB0001209	343	C00499	41552488.21	34209495.9	28460391.31	39232237.26	30985585.94	42372468.41	80066747.05	43795769.13	47039248.07	48093099.23	45396364.39	45713504.4	45472032.76
MEDP1230	T3_positive	Glycidyl oleate	GL	MG	C21H38O3	339.2894	338.2821	6.9041	[M+H]+	0	2	0.8863	rp	5431-33-4	5354568	-	-	C19426	72581803.27	134759792.94	56773514	71207578.96	61667849.11	67822917.08	67715077.13	50206683.23	56874455.95	112521632.43	64471440.12	64709696.95	64392299.75
MW0112789	T3_positive	3-Dehydrosphinganine	SP	SPH	C18H37NO2	282.2798	299.2824	6.6891	[M+H-H2O]+	1.6750000001764	2	0.8859	rp	16105-69-4	439853	HMDB0001480	3428	C02934	9126484.91	24875652.66	211242731.23	12416268.57	19400774.88	13658651.56	15774614.78	15989953.67	10099746.19	21421284.19	14157474.41	12988172.41	11843731.91
MW0111276	T3_positive	Rimantadine	Alcohol and amines	Amines	C12H21N	180.1744	179.1674	5.205	[M+H]+	0.749999999953843	2	0.8754	rp	13392-28-4	5071	HMDB0014621	-	C07236	20676062.63	15485107.64	22682171.27	23032447.33	14128190.39	34513340.24	31054993.93	22829709.36	13298239.1	20819166.92	12620306.05	12733273.67	12729594.35
MEDP0407	T3_positive	Retinol	CoEnzyme and vitamins	CoEnzyme and vitamins	C20H30O	269.2268	286.2297	7.7643	[M+H-H2O]+	1.07500000012806	2	0.8713	rp	68-26-8	445354	HMDB0000305	-	C17276	10162597.72	4991185.81	230649.37	893734.61	855531.4	13820961.97	5474023.96	1389308.56	1241478.01	2102711.5	2921259.52	2671613.32	2418028.94
MW0108877	T3_positive	N-oleoylglycine	Amino acid and Its metabolites	Amino acid derivatives	C20H37NO3	340.2804	339.2773	5.6748	[M+H]+	10.599999999954001	2	0.8701	rp	2601-90-3	6436908	HMDB0013631	-	-	10886549.46	15248898.09	20515532.08	15659328.12	16630003.27	13324925.65	16985952.93	14723802.13	14695352.07	16711020.53	23647678.49	23541043.85	23934312.33
MW0107023	T3_positive	Glu-Tyr	Amino acid and Its metabolites	Small Peptide	C14H18N2O6	311.1238	310.1165	1.8096	[M+H]+	0.0250000000789896	2	0.8577	rp	3422-39-7	515717	HMDB0028831	23927	-	14221398.76	25606148.47	12017741.19	28127866.16	17166395.41	37797228.66	28824257.5	29442119.98	16247486.22	11893594.83	30478459.05	31278417.11	29920678.46
MEDP1180	T3_positive	LPC(14:0/0:0)	GP	LPC	C22H46NO7P	468.3095	467.3012	6.4056	[M+H]+	2.15669803468211	2	0.8536	rp	20559-16-4	460604	HMDB0010379	-	C00157	592375527.29	513544125.89	518164042.22	551373336.47	449908888.3	737439854.31	950329746.43	913736740.13	725195393.73	714443093.12	640919438.84	646160534.18	646595275.09
MEDP1448	T3_positive	MG(18:0/0:0/0:0)	GL	MG	C21H42O4	341.3046	358.3083	6.5054	[M+H-H2O]+	1.02499999997008	2	0.8512	rp	22610-61-3	15560610	HMDB0011131	-	C01885	44699370.2	53006209.07	47483160.46	50915812.09	43058807.83	28745051.99	52668317.32	43507715.43	57746158.44	26853035.13	66499526.38	65646069.45	59639902.92
MW0113755	T3_positive	6-Methyl-5-hepten-2-one	Aldehyde,Ketones,Esters	Ketones	C8H14O	109.1013	126.1045	5.8138	[M+H-H2O]+	0.324999999961051	2	0.8469	rp	110-93-0	9862	HMDB0035915	-	C07287	51516746.34	39965926.81	50646622.99	52055242.93	42321774.13	60233514.19	68336484.09	52560664.35	37520365.92	53129922.91	38818836.21	39561685.43	39380431.52
MW0003799	T3_positive	3-Amino-2-naphthoic acid	Benzene and substituted derivatives	Benzene and substituted derivatives	C11H9NO2	170.0598	187.0633	2.3035	[M+H-H2O]+	0.575000000040404	2	0.8455	rp	5959-52-4	22244	-	34509	-	179915755.29	172467176.97	152125778.88	160900528.91	165235430.67	179480637.73	120989511.99	104685689.38	118166387.54	151770089.83	143871832.3	143645614.06	143929806.01
MW0123817	T3_positive	Enoxacin	Heterocyclic compounds	Heterocyclic compounds	C15H17FN4O3	321.1307	320.1285	4.0082	[M+H]+	12.6749999999731	2	0.8446	rp	74011-58-8	3229	HMDB0014610	-	C06979	505480.42	577285.63	1842780.07	886612.42	1014468.14	663001.66	1160344.96	1494543.8	1193063.91	995207.32	481352.71	826735.95	858149.53
MEDP1684	T3_positive	Leu-Leu-Phe	Amino acid and Its metabolites	Small Peptide	C21H33N3O4	392.2533	391.2471	4.0747	[M+H]+	2.77499999995712	2	0.844	rp	74479-02-0	7408573	-	15658	-	976686.88	1432640.51	1098005.95	1029986.65	1285824.38	1116842.53	465721.2	373154.46	447082.72	1339054.88	1079397.7	1007205.52	966232.31
MW0125188	T3_positive	Mirtazapine	Benzene and substituted derivatives	Benzene and substituted derivatives	C17H19N3	266.1726	265.1579	5.1924	[M+H]+	18.5000000000457	2	0.8433	rp	85650-52-8 | 61337-67-5 | 207516-99-2	4205	HMDB0014514	43259	C07570	54236003.42	41629307.64	69218000.83	70460175.11	47321459.61	99882284.37	103805235.3	78969665.81	43059244.12	68528413.06	34342714.24	34811599.1	36085791.41
MW0107664	T3_positive	Aspartic acid	Amino acid and Its metabolites	Amino acids	C4H7NO4	134.045	133.0375	1.0145	[M+H]+	0.475000000008663	2	0.8415	rp	617-45-8	424	HMDB0062186	-	-	144891801.42	141514669.86	132238401.95	129967385.41	198335543	150499229.14	140428567.95	142629872.46	102903804.49	153793013.85	138527723.62	137279610.24	137234375.27
MEDP1152	T3_positive	4-Vinylguaiacol	Benzene and substituted derivatives	Phenolics	C9H10O2	151.0756	150.0681	1.4764	[M+H]+	0.550000000032469	2	0.8367	rp	7786-61-0	332	HMDB0013744	-	C17883	103132737.77	80285770.25	58529519.16	15916988.41	34081318.34	51008944.73	8419255.2	3929581.58	1852977.06	47989954.27	39186814.7	39411662.23	39929206.82
MW0012084	T3_positive	11beta-PGE2	Hormones and hormone related compounds	Hormones and hormone related compounds	C20H32O5	375.2126	352.225	5.5363	[M+Na]+	4.17499999997517	2	0.8365	rp	38310-90-6	5283061	HMDB0060041	-	-	8348009.52	7411756.37	7374207.86	9760982.19	11541232.89	10963548.34	13661097.16	5777494.54	7585090.51	17104251.48	8592806.12	8885167.21	8825632.71
MW0107736	T3_positive	Leu-Leu-Glu	Amino acid and Its metabolites	Small Peptide	C17H31N3O6	374.2274	373.2213	2.4159	[M+H]+	2.9750000000206	2	0.8348	rp	20274-83-3	484684	-	17724	-	848887.34	261757.23	301623.05	1132659.76	405801.72	983192.33	1327376.09	1031391.42	1012836.48	799409.31	984224.99	1038102.3	1048224.74
MEDL00359	T3_positive	Gly-Pro-Leu	Amino acid and Its metabolites	Small Peptide	C13H23N3O4	286.1761	285.1689	2.4159	[M+H]+	0.149999999905504	2	0.8334	rp	47066-32-0	9900499	-	19134	-	27142732.58	48483295.71	18874215.81	31440870.64	27468315.62	34154150.1	11939872.77	8432002.63	18038126.73	18289972.06	17271009.33	17480581.78	16646403.45
MW0009286	T3_positive	2-Methylbenzoic acid	Benzene and substituted derivatives	Phenolic acids	C8H8O2	119.0494	136.0524	1.1773	[M+H-H2O]+	0.675000000036619	2	0.8333	rp	118-90-1	8373	HMDB0002340	-	C07215	259159219.42	307206685.64	166552381.2	274167552.28	221202114.34	352357066.89	251997586.99	118929930.51	181536733.4	148141404.61	223688008.62	228730196.64	227671052.85
MEDP1162	T3_positive	1-Methylguanine	Nucleotide and Its metabolites	Nucleotide and Its metabolites	C6H7N5O	166.0726	165.0651	1.3074	[M+H]+	0.60000000004834	2	0.8307	rp	938-85-2	70315	HMDB0003282	3778	C04152	14198373.84	33042316.97	36933242.32	26014604.02	7755543.68	116773877.76	55031490.81	17896152.65	25189273.7	31128396.78	23648941.22	24775861.74	24900695.69
MW0011897	T3_positive	PC(8:0/8:0)	GP	PC	C24H48NO8P	492.3101	509.3118	6.3558	[M+H-H2O]+	3.35155734171071	2	0.8306	rp	19191-91-4	24779244	-	45203	C00157	19476886.91	13014200.93	21120598.57	15465200.27	10813464.1	26013743.64	20026930.4	13526990.82	17097043.89	8278822.06	17216108.05	20568365.74	19804617.54
MW0109296	T3_positive	Pregabalin	Others	Medicine	C8H17NO2	160.1331	159.1259	0.9669	[M+H]+	0.324999999961051	2	0.8293	rp	148553-50-8	5486971	HMDB0014375	-	-	244512876.76	198006198.28	290998045.87	268088533.14	213642869.05	354122401.75	187289058.99	203781309.66	203282636.97	244241490.92	271836446.73	272564946.5	272558332.38
MW0013385	T3_positive	LPC(O-16:0/2:0)	GP	LPC	C26H54NO7P	524.3699	523.3638	6.2293	[M+H]+	2.2693852171587	2	0.8209	rp	74389-68-7	108156	HMDB0062195	-	C00157	338052292.14	174078529.08	496669093.42	540117383.84	412087215.53	300200961.54	262087431.83	960350767.35	1146235491.05	145479842.11	214487407.27	183218234.58	210462410.75
MW0127456	T3_positive	Dimethyl sulfoxide	Others	Others	C2H6OS	79.0218	78.0139	9.7144	[M+H]+	1.39999999998253	2	0.8174	rp	67-68-5	679	HMDB0002151	3985	C11143	11916060.03	16133610.46	77914001.67	18680693.26	10436568.11	14271671.13	13422453.57	9798036.94	13861422.66	12708528.19	13315383.13	13300600.97	13479776.85
MW0055368	T3_positive	Norethindrone	Hormones and hormone related compounds	Hormones and hormone related compounds	C20H26O2	299.1999	298.1933	5.5363	[M+H]+	1.69999999997117	2	0.8107	rp	68-22-4	6230	HMDB0014855	-	C05028	13313076.36	10135383.23	11069222.61	15332899.19	16688444.76	16501668.91	20160269.04	9546366.22	11727059.41	21205286.38	13812457.92	13819849.32	13950842.59
MEDL00575	T3_positive	L-Isoleucine	Amino acid and Its metabolites	Amino acids	C6H13NO2	132.102	131.0946	0.8183	[M+H]+	0.175000000055547	2	0.8094	rp	73-32-5	6306	HMDB0000172	5193	C00407	633505904.47	659166690.5	475336417.91	391125331.66	496783996.72	587014456.42	389291205.55	338624267.52	343048461.48	480551558.75	503580290.61	507222546.71	507109603.01
MW0122861	T3_positive	Andrographolide	Others	Others	C20H30O5	333.2061	350.2093	5.0068	[M+H-H2O]+	0.200000000063483	2	0.8056	rp	5508-58-7	5318517	-	-	C20214	1699557.34	2066773.56	469292.8	2127937.8	1123208.49	2723995.5	2817562.11	2125489.69	2285089.05	5962244.89	1784523.93	2383333.79	2508751.21
MW0124155	T3_positive	Fomepizole	Heterocyclic compounds	Heterocyclic compounds	C4H6N2	83.0608	82.0531	3.0522	[M+H]+	0.999999999997669	2	0.8027	rp	7554-65-6	3406	HMDB0015344	-	C07837	207446785.44	165702419.57	170944426.39	164382032.29	133922083.34	268022658.92	146132952.83	178658551.64	160213597.38	394619699.86	206561594.46	195321031.34	211395480.37
MEDP1348	T3_positive	LPC(16:1/0:0)	GP	LPC	C24H48NO7P	494.3247	493.3168	8.7313	[M+H]+	1.1328599084949	3	0.9977	rp	76790-27-7	24779461	HMDB0010383	-	C00157	5591515.36	4701422.97	5235041.36	4356946.67	5482357.5	9500351.66	10685253.98	9574755.73	8738973.99	7740988.39	5835981.47	5311266.8	5479432.19
MW0012997	T3_positive	1-Stearoyl-sn-glycero-3-phosphate	GP	PA	C21H43O7P	421.2718	438.2746	8.7437	[M+H-H2O]+	1.091932814685	3	0.9886	rp	65494-37-3	9547179	-	-	-	618691.38	2372581.44	3460977.94	3454962.26	3560690.93	1919030.6	2619644.29	1966218.45	2805058.58	984388.35	2361624.54	2341391.72	2189152.55
MW0114521	T3_positive	Geosmin	Alcohol and amines	Alcohols	C12H22O	229.1802	182.1671	5.8138	[M+HCOO+2H]+	0.950000000017326	3	0.9864	rp	19700-21-1 | 16423-19-1	29746	HMDB0036461	-	-	89175379.21	46802437.97	58135658.01	53015462.94	53383866.68	94658657.53	82201334.03	64417499.56	43145261.69	66141860.79	46753630.9	46785747.79	46942994.18
MW0114275	T3_positive	Dihydroxyacetone	Aldehyde,Ketones,Esters	Ketones	C3H6O3	135.0031	90.0317	0.843	[M-H+2Na]+	0.27499999994518	3	0.9756	rp	96-26-4	670	HMDB0001882	6368	C00184	279654862	234417867.71	315312058.94	393901227.01	293237939.7	316225039.38	1350718762.49	826000909.44	819622153.05	564361146.68	436282699.08	436653244.84	442936184.09
MW0160575	T3_positive	2-Azaniumylacetate	Aldehyde,Ketones,Esters	Esters	C2H5NO2	120.0034	75.032	0.7438	[M-H+2Na]+	0.174999999984493	3	0.9729	rp	127883-08-3	5257127	-	-	-	3289670	2333423.39	12473349.74	11455565.55	5797496.37	4100188.41	38233381.17	22505742.47	25069312.52	13343411.98	15144801.66	15295851.21	15357817.35
MW0168516	T3_positive	2-Hydroxypyridine	Heterocyclic compounds	Heterocyclic compounds	C5H5NO	113.0714	95.0371	7.7195	[M+NH4]+	0.974999999989734	3	0.9703	rp	142-08-5	8871	HMDB0013751	-	C02502	705466.26	444866.8	592053.89	662498.02	1283346.77	433571.22	353544.58	148697.9	427899.54	673861.6	743131.66	636213.64	724533.89
MW0007339	T3_positive	Benzyl acetate	Benzene and substituted derivatives	Benzene and substituted derivatives	C9H10O2	115.0544	150.0681	6.4434	[M+H-2H2O]+	0.549999999996942	3	0.97	rp	140-11-4	8785	HMDB0031310	-	C15513	3194219.79	3785127.07	4923736.86	2969979.29	2792041.42	1869705.55	3385649.44	3520491.56	2811994.07	2531864.96	6274483.03	6251941.84	6181774.25
MW0012809	T3_positive	1-Hexadecanol	Alcohol and amines	Alcohols	C16H34O	284.2949	242.261	6.5054	[M+CH3CN+H]+	0.325000000032105	3	0.9648	rp	36653-82-4	2682	HMDB0003424	6927	C00823	53205643.65	70899137.47	58899862.56	58231062.58	61851179.71	50310314.53	60236546.73	49893396.5	67621515.91	54853014.13	58291933.94	59029353.76	58325283.2
MW0146991	T3_positive	Calcitroic acid	Organic acid and Its derivatives	Organic acid and Its derivatives	C23H34O4	787.456	374.2457	7.1659	[2M+K]+	1.75248193989912	3	0.9613	rp	71204-89-2	9547273	HMDB0006472	-	C18230	394838.92	512502.31	1382430.64	480459.37	636174.26	462359.19	184641.39	147067.31	694336.18	744626.09	839190.13	799091.4	598869.86
MEDP1122	T3_positive	MG(16:0/0:0/0:0)	GL	DG	C19H38O4	331.2843	330.277	7.8518	[M+H]+	0.0250000000789896	3	0.9572	rp	32899-41-5	3084463	HMDB0011564	-	C00641	179752.18	817928.11	189995.16	522555.36	736013.05	221337.98	421847.57	406948.83	423063.76	335100.39	316005.24	304420.37	267874.36
MW0014839	T3_positive	5(S)-Hydroperoxyeicosatetraenoic acid	FA	Oxidized lipids	C20H32O4	354.2645	336.2301	7.7643	[M+NH4]+	1.35000000000218	3	0.9452	rp	71774-08-8	5280778	HMDB0001193	6070	C05356	2558871.71	1725010.34	1995072.28	1974526.68	2717543.54	3045559.52	1632653.61	415443.31	419339.51	1523507.75	2002686.35	2017425.67	1868168.44
MW0054757	T3_positive	Menatetrenone	CoEnzyme and vitamins	CoEnzyme and vitamins	C31H40O2	486.3371	444.3028	7.3156	[M+CH3CN+H]+	0.966408802199249	3	0.9437	rp	863-61-6	5282367	HMDB0030017	-	C00828	204069.56	222939	159987.76	861206.1	239045.78	157694.58	233239.48	130813.98	217277.74	567377.74	467391.17	521499.3	513509.36
MW0054488	T3_positive	Lysophosphatidic acid	GP	PA	C21H41O7P	419.2562	436.259	8.7569	[M+H-H2O]+	1.21644145132478	3	0.9433	rp	65528-98-5	5311263	-	-	-	788477.96	535865.3	1380085.6	279353.31	147321.11	482895.56	1254429.7	654659.48	678451.6	373569.92	666432.76	562303.88	678572.73
MW0155587	T3_positive	1-Piperideine	Heterocyclic compounds	Heterocyclic compounds	C5H9N	128.0457	83.0735	1.4717	[M-H+2Na]+	2.25000000000364	3	0.9418	rp	505-18-0	68161	-	-	C06181	289491.49	973000.91	310353.52	751323.67	678672.9	1450311.95	1269229.6	6569986.42	1704421.82	6006869.56	1457225.93	1422000.58	1334090.15
MW0140638	T3_positive	(S)-1-Phenylethanol	Benzene and substituted derivatives	Benzene and substituted derivatives	C8H10O	105.0702	122.0732	5.9904	[M+H-H2O]+	0.824999999977649	3	0.9414	rp	1445-91-6	443135	-	-	-	5602738	5159365.94	16669276.59	8441174.19	4944794.55	5724010.12	4886876.33	4856173.12	6358818.63	4994529.46	9001874.86	10080513.85	10709423.97
MW0104809	T3_positive	2-Methyl-D-serine	Organic acid and Its derivatives	Organic acid and Its derivatives	C4H9NO3	84.0448	119.0582	8.9451	[M+H-2H2O]+	1.14999999997423	3	0.9404	rp	81132-44-7	439656	-	-	C02115	18440419.41	24686005.74	78532121.05	90987177.15	78008711.47	76325223.27	73012533.78	80117781.53	68694625.06	14200190.1	75662598.74	76717929.65	76593934.82
MW0157084	T3_positive	S-methyl-5-thio-alpha-D-ribose 1-phosphate	Organic acid and Its derivatives	Organic acid and Its derivatives	C6H13O7PS	329.0049	260.012	1.9256	[M+Na+HCOOH]+	4.37499999989654	3	0.9382	rp	68134-74-7	11988266	HMDB0000963	-	C04188	821394.63	1188995.12	2114862.27	2425895.59	2042056.38	2062171.97	6724510.07	1718775.11	2727548.13	3891460.82	2862434.82	2995560.24	2991968.58
MW0113858	T3_positive	2,4-Pentanedione	Aldehyde,Ketones,Esters	Ketones	C5H8O2	185.0218	100.0524	8.8189	[M+K+HCOOH]+	1.85000000001878	3	0.9355	rp	123-54-6	31261	HMDB0031648	-	C15499	8728796.52	12178940.68	10557588.82	11966471.73	10923467.36	14020833.46	11076765.76	13341807.97	8123088.1	13609286.1	11614728.73	11458906.64	11568831.72
MW0113020	T3_positive	4-Aminobutyraldehyde	Aldehyde,Ketones,Esters	Aldehydes	C4H9NO	134.0809	87.0684	0.9669	[M+HCOO+2H]+	0.649999999993156	3	0.9345	rp	4390-05-0	118	HMDB0001080	3225	C02903	103162856.77	71952647.32	84129873.47	80353199.54	81949757.62	87766930.55	44556988.04	63266897.45	61756846.68	67437990.79	79661318.66	81186273.11	81701474.12
MEDN1119	T3_positive	Dehydroepiandrosterone	Aldehyde,Ketones,Esters	Ketones	C19H28O2	271.206	288.2089	5.5489	[M+H-H2O]+	0.925000000080445	3	0.9344	rp	53-43-0	5881	-	-	-	1929349.65	158679.99	1048363.95	2547517.05	1357068.65	2675207.79	3553754.3	1444488.07	898282	3542988.61	1087337.45	1030498.43	1115690.96
MW0140449	T3_positive	(2S,3S)-trans-2,3-Dihydro-3-hydroxyanthranilic acid	Organic acid and Its derivatives	Organic acid and Its derivatives	C7H9NO3	120.0444	155.0582	8.8189	[M+H-2H2O]+	0.149999999976558	3	0.9344	rp	38127-17-2	448825	-	-	C19830	7283716.22	10863722.97	10654251.5	2774343	3243413.1	5900735.21	10337993.71	9221196.42	4224487.61	8994456.35	8296937.86	8063931	7991066.89
MW0111487	T3_positive	D-Lactaldehyde	Aldehyde,Ketones,Esters	Aldehydes	C3H6O2	138.0524	74.0368	0.982	[M+CH3CN+Na]+	0.449999999929673	3	0.9333	rp	747536	439350	HMDB0006458	-	C00937	71210088.12	45987943.71	43070095.29	28048607.01	71671383.86	63995517.68	56082441.06	67372142.43	60356240.53	66127513.95	70902013.91	71213785.5	71010704.8
MW0112967	T3_positive	4-(Methylnitrosamino)-1-(3-pyridyl)-1-butanone	Aldehyde,Ketones,Esters	Ketones	C10H13N3O2	453.1657	207.1008	6.4434	[2M+K]+	2.07430074662944	3	0.9319	rp	64091-91-4	47289	HMDB0011603	-	C16453	95095202.18	111734495.95	161343956.04	115850658.92	99250242.05	68400365.44	73092416.71	80967754.35	69264612.85	75709055.05	157391470.52	157426568.28	155267643.32
MW0104223	T3_positive	15H-11,12-Eeta	Organic acid and Its derivatives	Organic acid and Its derivatives	C20H32O4	301.2162	336.2301	7.7829	[M+H-2H2O]+	0.100000000031741	3	0.9309	rp	877878-78-9	11954042	HMDB0005050	-	C14781	278827.6	253770.37	8315.82	5906.4	8312.87	343671.68	72800.76	8315.82	8315.82	8315.82	39755.92	42062.3	29056.57
MW0052793	T3_positive	Eicosapentaenoic acid	FA	FFA	C20H30O2	267.2107	302.2246	7.7705	[M+H-2H2O]+	0.0499999998737621	3	0.9292	rp	10417-94-4	446284	HMDB0001999	6423	C06428	128950.65	288893.49	11982.53	12001.27	12006.22	314130.99	59998.53	11999.71	11999.71	13331.49	40043.18	30487.17	30487.17
MW0103870	T3_positive	L-Glutamic gamma-semialdehyde	Organic acid and Its derivatives	Organic acid and Its derivatives	C5H9NO3	132.0493	131.0582	0.9484	[M+H]+	0.399999999984857	3	0.921	rp	496-92-4	193305	HMDB0002104	6488	C01165	33471650.99	31572216.24	49773931.61	32216528.23	37267653.24	31101439.07	21222910.42	23307083.28	22859138.48	23142821.27	31554490.17	35143433.6	35245477.72
MW0105422	T3_positive	Acetylhomoserine	Amino acid and Its metabolites	Amino acid derivatives	C6H11NO4	144.0657	161.0688	1.0031	[M+H-H2O]+	0.474999999937609	3	0.9172	rp	7540-67-2	528	HMDB0029423	-	-	20026867.13	11815502.86	12253816.73	12185143.39	9882848.51	24685939.03	12930072.69	9766685.17	6771352.84	8888545.6	14018283.15	14369776.93	14209425.89
MW0016385	T3_positive	Capsidiol	Alcohol and amines	Alcohols	C15H24O2	237.1845	236.1776	6.2168	[M+H]+	1.07499999991489	3	0.9168	rp	37208-05-2	161937	HMDB0002352	-	C09627	2776376.3	1443381.56	2120319.69	1559147.84	2697443.05	3922182.43	5972832.82	1640797.37	804399.93	4459585.43	726717.42	716692.07	755929.7
MW0104302	T3_positive	3,4-dihydro-2H-pyrrole-2-carboxylic acid	Organic acid and Its derivatives	Organic acid and Its derivatives	C5H7NO2	114.0551	113.0477	1.1517	[M+H]+	0.299999999988643	3	0.915	rp	2906-39-0	1196	HMDB0001301	-	C04322	3862103.32	1019174.58	3573722.07	6562194.25	5939932.63	1492586.07	2916352.93	2006828.37	2389819.85	3183374.63	3297504.74	3394000.62	2820676.58
MW0054544	T3_positive	1-Arachidonoyl-sn-glycero-3-phosphocholine	GP	LPC	C28H50NO7P	582.2975	543.3325	6.6267	[M+K]+	3.10838639382281	3	0.9138	rp	60701-99-7	24779476	HMDB0010395	-	C00157	1355214.55	949323.42	2571591.1	2892952.16	874853.08	1386458.45	4723167.73	3015113.99	2607952.69	994375.33	3242423.56	3186392.67	3406111.25
MW0017206	T3_positive	Citronellic acid	Organic acid and Its derivatives	Organic acid and Its derivatives	C10H18O2	171.139	170.1307	4.8224	[M+H]+	2.55000000002781	3	0.9097	rp	502-47-6	10402	HMDB0035837	-	C16462	294509.85	185706.64	438061.06	343674.32	813482.33	370095.6	314626.45	248119.56	336523.91	212702.46	403163	416340.88	350317.29
MW0151925	T3_positive	Juvenile hormone I	Hormones and hormone related compounds	Hormones and hormone related compounds	C18H30O3	295.2275	294.2195	6.1224	[M+H]+	1.77500000006603	3	0.9084	rp	13804-51-8	11197171	-	-	C19613	142050.14	211967.46	724451.9	1394875.33	361883.01	656762.55	432477.55	622788.37	221634.98	453926.19	431132.48	411687.85	415157.16
MW0147448	T3_positive	Cholesterol beta-epoxide	Hormones and hormone related compounds	Hormones and hormone related compounds	C27H46O2	403.3599	402.3498	8.1905	[M+H]+	6.99132391573643	3	0.9055	rp	4025-59-6	108109	-	-	C05418	198769827.34	354770143.69	126970245.73	133403280.57	143049261.42	149302345.86	173508376.94	105745538.58	475501378.21	82563063.08	194140186.76	178677996.29	197796377.58
MW0169863	T3_positive	Solasodine	Alkaloids	Alkaloids	C27H43NO2	482.3261	413.3294	6.6427	[M+Na+HCOOH]+	4.20878850186898	3	0.9023	rp	126-17-0	442985	HMDB0035282	41805	C10822	147632927.8	319936775.08	326058206.72	358979070.63	126924034.62	288895534.34	165256850.99	335054549.6	295691333.18	271991608.77	273419378.16	288677221.32	279090870.94
MW0147825	T3_positive	Crepenynic acid	FA	FFA	C18H30O2	279.2321	278.2246	6.0906	[M+H]+	0.550000000032469	3	0.9019	rp	2277-31-8	5281024	-	-	C07289	438143.65	634894.71	1204460.13	202994.7	461439.33	415299.02	401188.64	506203.84	886767.06	639013.41	426928.48	427403.5	414037.72
MW0063221	T3_positive	Psychosine	SP	SP	C24H47NO7	462.3445	461.3353	6.1168	[M+H]+	4.21765204180775	3	0.9016	rp	2238-90-6	5280458	HMDB0000648	5620	C01747	212201.23	107893.04	184568.01	532808.47	270685.99	1273557.49	555934.29	198884.16	149148.96	337761.27	447371.98	420986.11	433743.58
MW0161522	T3_positive	6-Deoxocastasterone	Alcohol and amines	Alcohols	C28H50O4	468.4032	450.3709	8.7243	[M+NH4]+	3.43719783742405	3	0.8999	rp	87833-54-3	13870433	HMDB0033984	-	C15802	528643.43	336718.01	253081.32	152900.41	926275.44	1418445.46	4231299.42	1478999.64	464829.35	655740.05	1214968.13	1235278.13	1299059.6
MW0013819	T3_positive	3,4-Dihydrocoumarin	Aldehyde,Ketones,Esters	Ketones	C9H8O2	166.0867	148.0524	3.9895	[M+NH4]+	0.925000000080445	3	0.899	rp	119-84-6	660	HMDB0036626	-	C02274	5491948.42	6240702.25	7670572.17	3330628.03	8074264.04	6805366.45	5083899.76	3714451.28	6478546.01	3994842.91	4569969.77	4961805.8	4981288.09
MW0012772	T3_positive	Glyceryl arachidonate	GL	MG	C23H38O4	361.2747	378.277	8.7313	[M+H-H2O]+	2.475000000004	3	0.8987	rp	35474-99-8	5282281	HMDB0011578	-	C01885	187934521.36	178913957.58	165274150.51	209919957.46	205047738.51	166080457.51	119099931.46	119779514.45	171856412.79	107568405.57	154761785.5	154502159.75	157846817.62
MW0012936	T3_positive	1-Oleoyl-2-acetyl-sn-glycerol	GL	DG	C23H42O5	381.2977	398.3032	8.6943	[M+H-H2O]+	5.54999999991423	3	0.8964	rp	86390-77-4 | 92282-11-6	6437055	-	424	C00641	7591713.11	6156013.72	4360169.13	14077359.4	4890911.73	7656116.51	12251564.93	7819236.15	12182158.01	6142277.4	13682389.85	14296905.41	13800194.86
MW0107086	T3_positive	N-(N-Glycyl-3-phenyl-L-alanyl)-3-phenyl-L-alanine	Amino acid and Its metabolites	Small Peptide	C20H23N3O4	352.1654	369.1689	3.5747	[M+H-H2O]+	0.399999999984857	3	0.8963	rp	13116-21-7	83153	HMDB0029006	15750	-	1061687.63	2050942.27	735604.39	783401.87	866606.37	1449897.06	833546.54	748094.36	441131.1	986276.66	1420684.57	1444949.35	1422193.18
MW0016294	T3_positive	Calcitetrol	Alcohol and amines	Alcohols	C27H44O4	496.3398	432.324	6.1354	[M+CH3CN+Na]+	0.0805899571952417	3	0.8944	rp	56142-94-0	6446280	HMDB0006228	-	-	85860048.75	80337532.07	75867829.9	62955272.58	73234310.99	459460463.87	574918018.16	651288246.13	199745877.68	86664624.99	124726286.07	119627904.72	103870201.26
MW0142466	T3_positive	2-Methyl-6-phytylquinol	Benzene and substituted derivatives	Benzene and substituted derivatives	C27H46O2	403.3597	402.3498	8.6686	[M+H]+	6.49548534013329	3	0.8932	rp	75513-85-8	71768135	HMDB0038959	-	-	86020649.11	159641105.19	108058985.13	64566904	137109761.19	91086988.08	75713156.18	77128912.3	73245328.05	3281851796.28	91856173.54	93069474.91	90664316.75
MW0142889	T3_positive	3-Dehydroecdysone	Aldehyde,Ketones,Esters	Ketones	C27H42O6	485.2909	462.2981	7.3032	[M+Na]+	7.12979507571477	3	0.8903	rp	39750-00-0	5460083	-	-	-	595382767.78	806329582.96	600093308.58	709942046.7	619141232.52	470481037.83	431508307.34	390626386.12	534497424.89	435301373.48	573504826.74	567625470.22	564192749.26
MW0142323	T3_positive	2-Deoxyecdysone	Aldehyde,Ketones,Esters	Ketones	C27H44O5	533.287	448.3189	6.5555	[M+K+HCOOH]+	0.93758057330835	3	0.8868	rp	31575-91-4	13939876	-	-	-	653423.01	1487918.82	616702.93	1201223.2	1022829.65	337616.72	329243.02	132165.33	238500.6	251003.13	729998.01	748452.77	642390.4
MW0007238	T3_positive	Gentian violet cation	Benzene and substituted derivatives	Benzene and substituted derivatives	C25H30N3+	372.2421	372.244	6.2542	[M+]+	3.42500000002133	3	0.8849	rp	14426-25-6	3468	HMDB0014550	-	-	12708038.09	11597586.04	14315106.7	12571926.13	10746055.95	10418206.77	6664247.24	7621466.4	8046712.6	16729604	10682135.05	10741393.89	10754076.44
MW0126135	T3_positive	Picolinamide	Alcohol and amines	Amines	C6H6N2O	123.0554	122.048	0.9793	[M+H]+	0.225000000000364	3	0.8836	rp	1452-77-3	15070	-	-	C01950	303945707.31	234731445.86	297259688.01	274342032.3	257469892.67	275707332.37	178322009.43	226139103.35	199453817.9	235528714.02	255108277.68	257280066.54	258293207.31
MW0003956	T3_positive	3-Chlorophenol	Benzene and substituted derivatives	Phenolics	C6H5ClO	197.0007	128.0029	5.663	[M+Na+HCOOH]+	7.79999999991787	3	0.8817	rp	108-43-0 | 25231-12-3	7933	-	-	-	119116613.88	186215691.77	113637208.24	143354202.84	111105587.94	110607886.28	20342120.34	111036198.29	105776738.45	132129339.2	137808446.37	136585751.15	129408965.45
MW0103463	T3_positive	Adenosine-3'-5'-diphosphate	Nucleotide and Its metabolites	Nucleotide and Its metabolites	C10H15N5O10P2	428.0372	427.0294	2.2596	[M+H]+	1.1213991173043	3	0.8811	rp	1053-73-2	159296	HMDB0000061	-	C00054	780792.72	4225258.65	7572965.8	7851110.71	5892872.41	2132923.89	3055542.15	4232986.99	2048767.75	3867881.84	3008756.4	3033320.76	2986359.24
MW0011852	T3_positive	1,2-Didecanoyl-sn-glycero-3-phosphocholine	GP	PC	C28H56NO8P	548.3688	565.3744	7.2414	[M+H-H2O]+	4.12129699202594	3	0.8809	rp	3436-44-0	16219892	-	45204	C00157	30082796.95	61645189.65	60427633.43	44630324.6	115483277.83	30358176.84	105242239.71	26199046.98	51723759.28	25508060.08	59757102.96	58902849.3	59804416.49
MW0055241	T3_positive	N-acetylsphingosine	SP	SPH	C20H39NO3	324.2868	341.293	6.2417	[M+H-H2O]+	7.22499999980641	3	0.8789	rp	3102-57-6 | 195194-58-2	5497136	-	411	-	3002749.29	2622312.35	4336467.08	3028523.04	3541393.04	2670659.78	3050634.22	2927671.01	2982552.67	3052934.28	4011455.79	4009871.87	4173899.2
MW0012928	T3_positive	PC(O-16:0/20:5(5Z,8Z,11Z,14Z,17Z))	GP	PC	C44H80NO7P	788.5431	765.5672	8.7437	[M+Na]+	17.0438000551564	3	0.8772	rp	132196-28-2	10485310	HMDB0039528	-	C00157	1368251.71	436588.14	749034.46	445728.56	347393.67	1391407.72	940638.91	834922.68	1519101.21	598541.03	572465.52	684479.14	633250.72
MW0114725	T3_positive	2,6-beta-delta-Fructan	Carbohydrates and Its metabolites	Sugars	C18H32O16	527.1597	504.169	0.7812	[M+Na]+	2.57987002556124	3	0.8746	rp	9013-95-0	22833608	HMDB0003539	6945	C01355	336507.31	3967252.33	41620.95	56250.1	64876	348516.42	74939.09	65680.85	64618.09	56677.39	431768.23	416550.77	378027.02
MW0122775	T3_positive	5-Hydroxy-2-methyl-4H-pyran-4-one	Heterocyclic compounds	Heterocyclic compounds	C6H6O3	127.0392	126.0317	9.9636	[M+H]+	0.524999999989006	3	0.874	rp	644-46-2	69521	-	263634	-	13563411.91	16350936.42	16036956.78	17911705.5	11585253.47	45645958.22	14295495.42	14448436.24	10674166.38	13470705.7	10674979.39	11552531.08	9975812.1
MW0054613	T3_positive	LPE(20:4/0:0)	GP	LPE	C25H44NO7P	570.2822	501.2855	8.7313	[M+Na+HCOOH]+	3.45444203793416	3	0.8714	rp	652149-09-2	42607465	HMDB0011517	-	C04438	8876079.87	7551127.54	5791421.96	7778527.99	8829677.5	13277619.45	18031893.43	10642481.41	15315314.03	8400451.18	12765931.39	12385313.45	12827041.94
MW0108998	T3_positive	o-Phosphohomoserine	Organic acid and Its derivatives	Phosphoric acids	C4H10NO6P	200.0334	199.0246	0.7935	[M+H]+	3.82500000000618	3	0.8705	rp	4210-66-6	151187	HMDB0003484	-	C01102	4113345.93	4148423.16	4583487.32	4244496.55	778570.35	4503915.41	11546038.49	8763226.91	10093530.99	7979504.04	9605134.81	9139471.82	9751211.02
MW0148183	T3_positive	Decahydro-2-naphthoic acid	Organic acid and Its derivatives	Organic acid and Its derivatives	C11H18O2	200.1643	182.1307	4.9374	[M+NH4]+	0.700000000009027	3	0.8702	rp	13032-41-2	656885	-	-	-	27563780.47	16103316.16	26360645.14	19634266.83	21021730.32	33960700.73	24957703.29	24642297.46	28450307.33	21370280.02	22545194.75	21568677.27	22112260.1
MW0160670	T3_positive	2-Aminooctadec-4-ene-1,3-diol	Alcohol and amines	Alcohols	C18H37NO2	264.2675	299.2824	5.1286	[M+H-2H2O]+	2.57500000003574	3	0.87	rp	10140-30-4	5353955	-	-	-	362610.26	154176.74	403845.64	206476.89	379672.33	599787.29	541350.52	203635.75	204258.09	497155.62	354092.3	334472.18	342697.63
MW0155541	T3_positive	Vitamin K1 2,3-epoxide	CoEnzyme and vitamins	CoEnzyme and vitamins	C31H46O3	505.3104	466.3447	8.7181	[M+K]+	4.94747855712869	3	0.8698	rp	85955-78-8	5280845	HMDB0002972	3030	C05849	2169019.6	2172032.31	1386856.67	535915.06	1580434.62	116629.65	7059534.6	379465.49	1698045.9	176625.71	3015279.01	3200536.37	3055914.81
MW0124738	T3_positive	Maleic hydrazide	Heterocyclic compounds	Heterocyclic compounds	C4H4N2O2	113.0347	112.0273	1.8508	[M+H]+	0.299999999988643	3	0.8687	rp	123-33-1 | 116595-47-2 | 129016-38-2	21954	-	-	C18474	29662365.06	38587820.94	19020726.77	30713782.35	22651518.45	46286970.12	29681327.22	32379387.21	36375302.56	40997068.96	25505093.13	24116437.47	27145757.1
MW0170031	T3_positive	Zeaxanthin	Terpenoids	Tetraterpenes	C40H56O2	607.3928	568.428	8.0753	[M+K]+	2.5848249404284	3	0.8674	rp	144-68-3	5280899	HMDB0002789	-	C06098	3193265.29	3879183.89	1692886.42	7001600.87	1978165.45	275333.9	343468.76	117653.69	778460.39	408552.45	3976283	3584482.51	2445913.53
MW0127046	T3_positive	Dihydro-5-propyl-2(3H)-furanone	Aldehyde,Ketones,Esters	Ketones	C7H12O2	111.0806	128.0837	7.3032	[M+H-H2O]+	0.424999999992792	3	0.8652	rp	57129-71-2	7742	HMDB0031681	-	-	3692249.67	6736473.06	4211251.72	4920940.37	4462968.4	1022269.02	808676.36	580623.73	2339984.67	1556015.66	3555476.55	3594163.74	3472573.84
MW0143133	T3_positive	3-Vinylcatechol	Benzene and substituted derivatives	Phenolics	C8H8O2	154.0866	136.0524	9.7777	[M+NH4]+	0.675000000072146	3	0.8648	rp	113678-91-4	441226	-	-	C07085	2273519.56	2290943.86	1916708.84	5011760.97	1799646.43	2021163.34	5075050.01	1500271.02	1206057.12	1187224.62	2514333.42	2601091.15	2190406.02
MW0148373	T3_positive	D-glyceraldehyde	Aldehyde,Ketones,Esters	Aldehydes	C3H6O3	174.9832	90.0317	0.8183	[M+K+HCOOH]+	4.20000000005416	3	0.861	rp	453-17-8	79014	HMDB0001051	-	C00577	8598018.68	3839485.95	4385432.99	3221202.69	4467094.85	3342837.36	1878818.46	3162601.83	1489613.95	4681501.17	3750273.78	3554615.62	3485361.37
MW0061088	T3_positive	Petromyzonol	Bile acids	Bile acids	C24H42O4	395.3094	394.3083	6.2293	[M+H]+	15.5250000000251	3	0.8597	rp	28979-29-5	5284054	-	-	-	15631111.79	13976637.35	15383294.49	10737422.85	12898822.88	5778990.83	3833042.75	13550096.27	16834498.37	19123859.92	14387529.26	14284233.07	13569400.06
MW0010965	T3_positive	Secalciferol	Alcohol and amines	Alcohols	C27H44O3	463.3441	416.329	5.9655	[M+HCOO+2H]+	4.9639380691488	3	0.8543	rp	55721-11-4	5283748	HMDB0006226	-	-	4770322.28	5237622.18	2753551.09	3361474.72	2274405.15	5716019.78	4211248.48	3915280.57	6091891.83	7558952.37	5371673.19	5351509.52	5174444.28
MW0149468	T3_positive	Ganoderic acid H	Terpenoids	Triterpene	C32H44O9	595.2908	572.2985	7.5647	[M+Na]+	4.989183131805	3	0.8532	rp	98665-19-1	73657194	HMDB0035987	-	-	13737285.32	26603893.98	12365202.59	24307227.07	6945724.13	24691269.06	16829598.36	9858488.78	3602149.53	7697706.31	19649659.63	19651021.94	19737056.42
MW0115334	T3_positive	Syringin	Heterocyclic compounds	Heterocyclic compounds	C17H24O9	390.1753	372.142	2.6707	[M+NH4]+	1.57500000000255	3	0.8531	rp	118-34-3	5316860	-	-	C01533	111387.1	425163.61	123142.77	115931.57	151703.16	521113.55	352422.22	278463.74	403015.91	271490.39	307331.51	326317.56	299194.91
MW0057021	T3_positive	1-(9Z-octadecenoyl)-2-(9Z,12Z-octadecadienoyl)-sn-glycero-3-phosphocholine	GP	PC	C44H82NO8P	806.5682	783.5778	6.6114	[M+Na]+	1.35140645654419	3	0.8501	rp	17041-44-0	24778939	HMDB0008105	-	C00157	29562339.16	24044897.66	22310342	18313092.05	3293331.52	64004227.45	21280445.49	19421161.3	89207618.86	27837119.77	12687855.24	10883316.61	12626440.53
MW0110915	T3_positive	Arachidonoyl Thio-PC	Benzene and substituted derivatives	Benzene and substituted derivatives	C44H82NO6PS	784.5767	783.56	7.2538	[M+H]+	11.9173962565823	3	0.8497	rp	146797-82-2	53394300	-	63010	-	10528.94	10529.08	10616.63	10527.71	52645.39	10526.32	66140.88	10527.45	161179.04	361429.91	34241.3	34241.3	51090.56
MW0013400	T3_positive	Noladin ether	GL	MG	C23H40O3	387.2904	364.2977	6.7019	[M+Na]+	8.37499999988722	3	0.8481	rp	222723-55-9	6483057	HMDB0013657	-	C01885	20136336.12	20761349.62	14478738.41	15592430.25	16492269.97	25731010.07	22934523.72	14668784.28	19768610.24	15440654.34	13939362.89	13824197.33	11945446.14
MW0110912	T3_positive	Amyl Nitrite	Others	Hydrocarbon derivatives	C5H11NO2	118.0867	117.079	4.7206	[M+H]+	1.04999999997801	3	0.846	rp	463-04-7	10026	HMDB0015550	-	C07457	85821123.46	78178271.62	102004140.85	93815713.37	84196315.9	302497609.98	72685173.6	55320521.73	222180122.09	389483448.34	90711879.27	93914537.99	91706686.09
MW0010330	T3_positive	2-Methyl-1,3-cyclohexadiene	Others	Hydrocarbon derivatives	C7H10	95.086	94.0783	5.396	[M+H]+	1.12500000000182	3	0.8446	rp	1489-57-2	73885	HMDB0032395	-	-	30631942.43	20997643.49	34171639.16	26893620.85	31531594.64	34819579.51	47319604.68	33417842.09	46324300.53	35125751.47	21954116.29	21956322.25	21847915.78
MW0054522	T3_positive	1-O-Hexadecyl-lyso-sn-glycero-3-phosphocholine	GP	LPC	C24H52NO6P	482.3601	481.3532	8.97	[M+H]+	0.891449389514476	3	0.8445	rp	17364-21-5	3983	-	24070	C00157	13590689.24	865149.65	3255693.45	4047647.75	3811309.54	7072512.67	3727910.88	5056073.1	596626.76	4589048.27	4306539.99	5094307.46	5613172.73
MW0107601	T3_positive	Isovaline	Amino acid and Its metabolites	Amino acid derivatives	C5H11NO2	118.0866	117.079	3.4281	[M+H]+	0.800000000005241	3	0.8435	rp	465-58-7 | 595-39-1	94744	-	-	C03571	52503698.36	39670686.5	77540272.97	102142020.95	43796606.54	90141834.04	68264266.32	102793449.14	125294830.81	76938477.56	51585713.45	48906771.81	50704107.72
MW0126253	T3_positive	Propionylpromazine	Heterocyclic compounds	Heterocyclic compounds	C20H24N2OS	323.1575	340.1609	3.7155	[M+H-H2O]+	0.324999999889997	3	0.8432	rp	3568-24-9	24352	-	-	-	214597.36	498347.18	93682.97	88850	84357.62	228078.26	134859.18	394330.42	502625.85	76276.42	165219.29	150853.6	155777.86
MW0143423	T3_positive	4-Nitrosobiphenyl	Benzene and substituted derivatives	Benzene and substituted derivatives	C12H9NO	184.0731	183.0684	7.2414	[M+H]+	6.5249999999395	3	0.8427	rp	10125-76-5	24971	-	-	C20316	18976048.26	36202566.88	13053104.3	41489308.1	15311629.69	16811447.32	25975133.69	16550271.71	25142669.5	15951446.41	32126342.26	31755434.12	29889197.21
MW0006009	T3_positive	Alprenolol	Benzene and substituted derivatives	Phenolics	C15H23NO2	250.1775	249.1729	6.0408	[M+H]+	6.69999999992399	3	0.8411	rp	13655-52-2	2119	HMDB0015004	-	-	82153786.16	43007539.58	31136267.82	47243097.94	75940549.02	130365653.44	72570621.24	115426797.05	38542721.32	58641379.15	48449050.88	47078234.27	48533448.8
MW0000503	T3_positive	(-)-Tylocrebrine	Benzene and substituted derivatives	Benzene and substituted derivatives	C24H27NO4	411.2235	393.194	1.9095	[M+NH4]+	10.7239802862776	3	0.841	rp	61302-92-9	442875	-	68435	-	9621353.38	5138577.32	7167429.43	7201660.51	10920768.3	6549422.25	1243125.21	2063413.04	3400514.42	5422075.01	5601465.79	5592481.21	5476536.09
MW0107004	T3_positive	L-Glutaminyl-L-tryptophan	Amino acid and Its metabolites	Small Peptide	C16H20N4O4	333.1563	332.1485	2.5174	[M+H]+	1.35000000000218	3	0.8407	rp	66851-83-0	25176542	HMDB0028808	-	-	659420.16	1142136.97	222258.64	308207.56	156151.31	247027.86	102462.63	83503.82	181605.28	394705.81	709367.93	716091.21	704383.29
MW0142483	T3_positive	2-Methylpropanal O-methyloxime	Others	Others	C5H11NO	84.0812	101.0841	9.0711	[M+H-H2O]+	1.09999999999388	3	0.8402	rp	72705-01-2	9548566	-	-	C03982	51744837	35518087.94	36173330.49	21674857.46	76074015.88	32712558.66	28907360.95	32802966.45	29905407.79	35962322.62	38287827.26	36527471.43	38712794.38
MW0104010	T3_positive	(S)-3-Hydroxyisobutyric acid	Organic acid and Its derivatives	Organic acid and Its derivatives	C4H8O3	168.0656	104.0473	1.589	[M+CH3CN+Na]+	6.14999999996257	3	0.8363	rp	26543-05-5	440873	HMDB0000023	483	C06001	466550.46	811480.02	2356094.49	1793258.34	2552061.46	729198.82	3338797.04	1942887.1	2770526.38	3076663.53	936349.53	1515966.11	1361687.23
MW0000250	T3_positive	Ergosine	Alkaloids	Alkaloids	C30H37N5O5	548.2867	547.2795	2.9236	[M+H]+	0.127670415860944	3	0.8349	rp	561-94-4	105137	-	-	C09167	4049287.29	5413400.94	2246090.29	3777669.08	2836403.56	1426190.43	880340.38	412807.86	2143731.06	912369.85	1967643.53	1928226.61	1977043.36
MW0113848	T3_positive	Acetoin	Aldehyde,Ketones,Esters	Ketones	C4H8O2	152.0705	88.0524	8.8636	[M+CH3CN+Na]+	5.67500000002497	3	0.8348	rp	513-86-0	179	HMDB0003243	103	C00466	1458454.3	516546.34	1052498.73	825851.57	1002995.12	786820.61	3440330.04	791359.33	4970720.01	606821.87	1929900.96	2687725.2	2544004.14
MW0154482	T3_positive	N-hydroxy-L-valine	Amino acid and Its metabolites	Amino acid derivatives	C5H11NO3	116.0705	133.0739	7.789	[M+H-H2O]+	0.225000000035891	3	0.8319	rp	19944-63-9	22859864	-	-	C20313	13667768.29	21939023.7	16905814.3	1160215.23	3083024.21	18014638.77	8661139.89	2101848.01	13580143.66	4783935.84	23554462.99	21932789.2	24737137.12
MW0127213	T3_positive	Isopropyl methyl sulfide	Alcohol and amines	Alcohols	C4H10S	91.0545	90.0503	6.4434	[M+H]+	7.79999999998893	3	0.8314	rp	1551-21-9	15246	HMDB0040576	-	-	33619887.91	36156139.29	64177551.39	45553190.05	35398317.9	28662265.69	38833793.95	37443625.6	30922141.11	34693653.67	70433429.33	70394810.93	71207619.93
MW0112938	T3_positive	(E)-beta-Damascone	Aldehyde,Ketones,Esters	Ketones	C13H20O	193.1586	192.1514	7.0032	[M+H]+	0.299999999953116	3	0.831	rp	35044-68-9	5374527	HMDB0032541	-	-	3499349.04	1666167.73	3268934.08	2432048.41	2636394.21	516066	1448039.05	704823.37	1785647.12	2846685.77	2014050.41	2228057.17	2019383.27
MW0052495	T3_positive	Drostanolone propionate	Aldehyde,Ketones,Esters	Esters	C23H36O3	361.2765	360.2664	5.2555	[M+H]+	6.87499999997954	3	0.8297	rp	521-12-0	224004	-	-	C15917	15044657.57	11033721.3	16395094.47	12820849.16	16795242.37	20465055.14	15026944.8	17910780.78	21150187.78	20142067.88	16828886.92	17075643.3	17088047.49
MW0169542	T3_positive	Neryl acetate	Aldehyde,Ketones,Esters	Esters	C12H20O2	214.1801	196.1463	5.6874	[M+NH4]+	0.324999999961051	3	0.8295	rp	141-12-8 | 16409-44-2 | 130396-85-9	1549025	HMDB0035157	84985	-	26932.91	269580.63	135112.15	26932.7	26932.92	26927.28	26932.95	26929.57	26932.95	245399.94	69489.3	69489.3	91888.66
MW0155524	T3_positive	Phosphonoacetaldehyde	Aldehyde,Ketones,Esters	Aldehydes	C2H5O4P	146.9803	123.9925	7.6829	[M+Na]+	3.87500000002206	3	0.8291	rp	16051-76-6	490	-	-	C03167	3840819.3	2478985.17	1243521.25	2226145.29	1862614.24	1432167.58	757695.82	339594.2	896118.36	533878.89	1527749.79	1482494.03	1298396.19
MW0105628	T3_positive	Angiotensin IV	Benzene and substituted derivatives	Benzene and substituted derivatives	C40H54N8O8	819.3799	774.4065	3.3832	[M-H+2Na]+	2.61173796069386	3	0.8281	rp	12676-15-2	123814	HMDB0001038	-	C15849	9941510.81	8038338.8	6271038.46	9239656.45	10388242.79	10719226.55	8924433.74	3364553.72	6653171.43	6801706.55	6064213.66	6533227.06	6296562.78
MW0105434	T3_positive	Acrylic acid	Organic acid and Its derivatives	Organic acid and Its derivatives	C3H4O2	90.0552	72.0211	8.8202	[M+NH4]+	0.424999999992792	3	0.827	rp	29135	6581	HMDB0031647	-	C19501	187776545.99	135054028.12	137295661.68	509948.13	145346443.32	239328950.75	213548136.3	75627640.93	108599903.71	114445036.3	117470177.02	120750026.15	119939873.88
MW0013961	T3_positive	3beta,5alpha,6beta-Trihydroxycholestane	Alcohol and amines	Alcohols	C27H48O3	403.3598	420.3603	6.5054	[M+H-H2O]+	6.81778092151521	3	0.8259	rp	1253-84-5	91498	HMDB0003990	-	C05425	195084438.86	72850091.61	29389405.35	45478263	51738279.37	262256358.88	366740497.88	118948161.81	188532470	53053177.43	99627223.69	105885950.8	82937750.76
MW0123116	T3_positive	Biotin-XX-Hydrazide	Heterocyclic compounds	Heterocyclic compounds	C22H40N6O4S	507.2715	484.2832	8.7172	[M+Na]+	1.91218734972007	3	0.8257	rp	211237-33-1	16760313	-	64812	-	10230403.71	11776312.58	12556395	16404972.31	11490400.23	10867772.34	8969142.17	10017884	11589028.59	8144976.22	12402131.06	12244969.65	12845843.69
MW0000324	T3_positive	Lupinine	Alkaloids	Alkaloids	C10H19NO	192.138	169.1467	8.719	[M+Na]+	5.09999999998456	3	0.8252	rp	486-70-4 | 10248-30-3	91461	-	43880	-	780509.16	379519.21	1599053.44	1046202.93	1356655.79	465755.7	1764071.27	256390.75	1082915.72	678868.67	1172246.65	1005844.26	1132820.24
MW0061822	T3_positive	Pinane Thromboxane A2	Organic acid and Its derivatives	Organic acid and Its derivatives	C24H40O3	377.2977	376.2977	5.9779	[M+H]+	18.374999999935	3	0.8235	rp	71111-01-8	3417932	-	45633	-	903820292.62	922939521.57	923807245.1	927340958.93	894310231.51	888769109.29	859474707.33	866592494.31	858939806.53	913644398.92	875201314.14	875637565.12	883638293.34
MW0148376	T3_positive	(6R)-6-(Hydroxymethyl)-alpha-D-mannopyranose 1-phosphoric acid	Organic acid and Its derivatives	Organic acid and Its derivatives	C7H15O10P	329.005	290.0403	9.1404	[M+K]+	3.8000000000693	3	0.8224	rp	159000-62-1	23724507	-	-	C19880	4625404.62	4708300.29	4660027.44	4464272.06	5748313.34	3034984.34	4261161.08	4297134.73	4176521.65	4977036.3	4596114.08	4641909.55	4608267.64
MW0144927	T3_positive	2-Aminopropanenitrile	Alcohol and amines	Polyamines	C3H6N2	139.0506	70.0531	8.719	[M+Na+HCOOH]+	7.02499999995609	3	0.8196	rp	2134-48-7 | 51806-98-5	411840	-	-	C05714	4724776.55	3715969.74	5618706.3	3940493.54	4815872.46	3634887.78	3673404.91	3808902.86	2811072.99	3755278.57	2102766.77	2538831.78	2522908.44
MW0148791	T3_positive	D-threonine	Amino acid and Its metabolites	Amino acids	C4H9NO3	102.0551	119.0582	8.8947	[M+H-H2O]+	0.399999999984857	3	0.8183	rp	632-20-2 | 80-68-2 | 144-98-9 | 6028-28-0	69435	-	-	C00820	129694740.55	81920708.77	152462678.13	144891262.19	34161934.88	109969438.93	126195581.05	53728758.71	52233767.61	111667704.37	42197083.54	44440559.51	40737158.08
MW0000246	T3_positive	Ergocornine	Alkaloids	Alkaloids	C31H39N5O5	562.3001	561.2951	3.5108	[M+H]+	4.12589367824629	3	0.818	rp	564-36-3	73453	-	-	C09162	815575.26	570880.92	280431.22	555923.39	831327.6	113109.83	74798.38	213774.55	220950.64	146529	388321.43	360404.04	341327.98
MW0105255	T3_positive	4-Methoxy-2,4-dioxobutanoic acid	Aldehyde,Ketones,Esters	Esters	C5H6O5	147.031	146.0215	9.7526	[M+H]+	5.4500000000246	3	0.8178	rp	13192-05-7	128843	-	-	C03716	607797.23	229482.32	413869.4	161256.52	191829.56	223658.33	156563.77	319064.07	263789.93	222369.95	1401440.22	1330577.85	1033923.23
MW0194033	T3_positive	Epoprostenol	Hormones and hormone related compounds	Hormones and hormone related compounds	C20H32O5	317.2098	352.225	4.6964	[M+H-2H2O]+	3.17500000008408	3	0.8172	rp	35121-78-9	5282411	HMDB0001335	778	C01312	29838922.92	8953683	10332013.63	22879199.48	17786023.17	40903151.18	30761824.28	5631955.62	26470589.76	21582904.17	21079762.6	20981229.32	20979563.51
MW0049807	T3_positive	1-Palmitoyl-2-oleoyl-sn-glycerol	GL	DG	C37H70O5	577.5168	594.5223	6.4764	[M+H-H2O]+	3.86134462106666	3	0.8169	rp	29541-66-0	5282283	HMDB0007102	4260	C13861	3253088.23	13592379.42	2910988.48	3121031.94	3554316.73	2705655.77	5187128.68	2100630.67	2703139.1	2109608.2	3551725.09	3568620.55	3575806.42
MEDN1199	T3_positive	4-Hydroxyphenylglyoxylic acid	Benzene and substituted derivatives	Benzene and substituted derivatives	C8H6O4	149.0235	166.0266	2.1841	[M+H-H2O]+	0.475000000008663	3	0.8165	rp	15573-67-8	355	-	-	C03590	181346253.49	66875529.8	118379829.77	90426449.3	75061207.82	97478044.12	107832013.46	85543566.16	67922956.91	128200406.63	106911226.45	107810355.61	106877324.43
MW0169535	T3_positive	N-benzylideneaniline n-oxide	Benzene and substituted derivatives	Benzene and substituted derivatives	C13H11NO	198.0978	197.0841	2.8733	[M+H]+	16.1000000000655	3	0.8155	rp	1137-96-8	70822	-	4112	-	1096699919.38	991314980.39	1212802118.7	1223658758.34	1117736830.11	1140103894.75	1286010931	1302086814.73	1263847327.9	1176227775.03	1083851430.96	1084462721.39	1091546711.81
MW0010030	T3_positive	Ethamivan	Benzene and substituted derivatives	Phenolics	C12H17NO3	224.1284	223.1208	5.1028	[M+H]+	0.65000000006421	3	0.8139	rp	304-84-7	9363	-	-	-	60465885.42	62913148.6	62887164.91	38083193.55	33386393.31	53745287.75	192920546.15	46347828.85	57937903.73	60781076.32	75880769.48	89366510.31	86173460.91
MW0006980	T3_positive	Oxidized-adrenal-ferredoxin	Hormones and hormone related compounds	Hormones and hormone related compounds	C9H13NO3	252.0865	183.0895	0.6445	[M+Na+HCOOH]+	5.67500000002497	3	0.8135	rp	329-65-7	838	HMDB0062515	-	-	917480.58	2824153.68	5076113.46	2501224.82	4289525.84	1057363.24	4253463.18	4135983.7	2609823.44	3896669.84	1821437.32	1556004.48	1908075.36
MW0105537	T3_positive	dl-Alanyl-dl-leucine	Amino acid and Its metabolites	Small Peptide	C9H18N2O3	203.1389	202.1317	1.8635	[M+H]+	0.349999999968986	3	0.8123	rp	1999-42-4 | 1638-60-4	259583	-	23945	-	17055905.99	20685105.39	7730663.53	10857058.41	9833548.02	42544975.04	13353372.05	8162683.82	10582216.66	11024886.03	21067843.13	21193928.37	20114325.98
MW0117235	T3_positive	1-Methylpyrrole	Heterocyclic compounds	Heterocyclic compounds	C5H7N	82.0657	81.0578	1.2639	[M+H]+	1.37500000001012	3	0.8089	rp	96-54-8	7304	HMDB0033113	-	-	23353397.31	18546596.15	55021838.24	38330728.16	165103922.91	177532696.74	62579195.09	40865956.17	48485858.97	29768984.18	29008778.55	29023873.64	27264272.15
MW0104853	T3_positive	2-Thiophenesulfonamide	Alcohol and amines	Amines	C4H5NO2S2	181.0151	162.9762	8.7569	[M+NH4]+	12.5750000000124	3	0.8083	rp	6339-87-3	72881	-	-	-	23335506.83	17145052.47	18761997.18	20158806.48	17536831.81	15740008.26	18195882.34	21651276.58	21007295.3	16201960.36	17005400.15	16942404.51	17002674.29
MW0125030	T3_positive	Methyl 1-methylpyrrole-2-carboxylate	Aldehyde,Ketones,Esters	Esters	C7H9NO2	140.0684	139.0633	7.0599	[M+H]+	5.57499999999322	3	0.8076	rp	37619-24-2	142178	-	263633	-	370027.59	1287679.08	847266.04	2415496.53	675753.8	779184.57	402208.89	197298.85	789598.34	473521.31	817332.81	804798.52	814377.12
MW0169724	T3_positive	Pymetrozine	Aldehyde,Ketones,Esters	Ketones	C10H11N5O	182.0812	217.0964	3.7811	[M+H-2H2O]+	3.15000000000509	3	0.8071	rp	123312-89-0	9576037	-	72391	C18590	1719394.16	1501506.1	1135701.22	1714027.88	4349684.35	1680066.29	1682012.22	1879384.16	3238851.01	2075647.59	2648937.58	2630300.74	2473354.69
MW0150710	T3_positive	HC-Toxin	Heterocyclic compounds	Heterocyclic compounds	C21H32N4O6	401.2141	436.2322	1.2765	[M+H-2H2O]+	10.4182690780595	3	0.8067	rp	83209-65-8	107864	-	64768	-	36185533.13	36801321.53	38037307.68	33372307.78	31862925.32	23816585.77	3872574.03	10638430.58	20916286.33	15627209.18	27772910.62	28123950.44	28108416.1
MW0013955	T3_positive	Allopregnane-3beta,11beta,17alpha,21-tetrol-20-one	Alcohol and amines	Alcohols	C21H34O5	384.2728	366.2406	5.5363	[M+NH4]+	4.29999999994379	3	0.8066	rp	651-43-4	12444612	HMDB0000314	5303	-	4411260.02	4119414.68	4641518.61	5087689.9	6744125.37	8539715.63	7588269.63	5408179.76	5166639.08	6466576.84	4650854.64	4670604.73	4809198.88
MW0145119	T3_positive	Anhalonidine	Heterocyclic compounds	Heterocyclic compounds	C12H17NO3	224.1285	223.1208	4.1685	[M+H]+	0.900000000072509	3	0.8039	rp	529-58-8	199214	-	-	-	48399739	43475787.38	62691559.87	57785613.24	41410666.99	45240965.16	68808724.34	75806413.64	65715630	50889887.55	66544698	61876477.74	65789968.96
MW0007802	T3_positive	Metolcarb	Benzene and substituted derivatives	Benzene and substituted derivatives	C9H11NO2	166.0866	165.079	5.5169	[M+H]+	0.800000000040768	3	0.8008	rp	1129-41-5	14322	-	-	C18747	11691688.97	11103973.39	5425137.46	11790059.38	11873556.55	12840584.62	9071581.56	9707767.25	8286406.7	8920030.3	7373706.07	7793166.69	7679819.17
MW0009611	T3_positive	Pyridaben	Benzene and substituted derivatives	Benzene and substituted derivatives	C19H25ClN2OS	365.1356	364.1376	7.0237	[M+H]+	23.2749999999271	3	0.8001	rp	96489-71-3	91754	-	72412	C18614	57685858.17	67236521.9	53461078.68	57142754.49	65241185.47	28477651.21	23385662.04	29600785.85	41421718.15	39643076.44	42892635.22	42250894.39	42213382.36
MW0159781	T3_positive	Dibasic sodium phosphate	Heterocyclic compounds	Heterocyclic compounds	Na2HPO4	142.9481	141.9408	0.6958	[M+H]+	0.050000000086925	3	0.79990000000000006	rp	7558-79-4	24203	-	-	C13558	42562004.48	38447902.46	43624478.88	52607934.84	41367862.51	44268894.8	119133237.98	81237634.68	80775693.93	63432825.13	59350759.36	59184479.41	59279568.71
MW0111016	T3_positive	Docosahexaenoyl Ethanolamide	Alcohol and amines	Amines	C24H37NO2	372.2878	371.2824	7.2088	[M+H]+	4.82499999989727	3	0.7983	rp	162758-94-3	5283451	HMDB0013658	-	-	3679127.4	3653847.68	3455374.18	9125758.3	3514535.69	4512683.78	7840934.45	1829283.23	8992462.11	5439269.79	2788103.09	3495451.14	3180212.55
MW0111252	T3_positive	Phenformin	Benzene and substituted derivatives	Benzene and substituted derivatives	C10H15N5	170.1176	205.1327	3.3579	[M+H-2H2O]+	3.1249999999261	3	0.7982	rp	114-86-3	8249	HMDB0015050	-	C07673	20532069.27	15177693.5	24388608.55	66968704.2	16385101.44	62645721.5	45520504.73	31727867.73	12569793.84	28295464.88	12061845.8	12205054.95	12095833.76
MEDP1060	T3_positive	Hydroxyquinoline	Heterocyclic compounds	Heterocyclic compounds	C9H7NO	146.0598	145.0528	2.3035	[M+H]+	0.649999999993156	3	0.7982	rp	148-24-3	1923	-	44006	C19434	656755893.59	604786722.88	549696252.59	566675450.52	566969491.8	613015726.05	443589045.55	384835566.18	436620353.75	533056129.67	513105102.37	511942734.31	516469754.46
MW0054179	T3_positive	Jasmonic acid	Hormones and hormone related compounds	Hormones and hormone related compounds	C12H18O3	228.1602	210.1256	5.8138	[M+NH4]+	1.77500000006603	3	0.7981	rp	59366-47-1	5281166	HMDB0032797	-	C08491	3998269.14	3058751.16	5198849.23	9960342.4	2948947.6	5044849.58	27127581.67	4213372.58	979342.95	11099436.98	6714728.87	7985030.15	6873950.19
MW0124314	T3_positive	Himbacine	Heterocyclic compounds	Heterocyclic compounds	C22H35NO2	346.273	345.2668	4.51	[M+H]+	2.69999999986226	3	0.7977	rp	6879-74-9	6436265	-	68418	-	228845.14	646849.91	76681.19	508945.82	827057.66	1210067.17	806395.12	1101644.42	319461.19	393868.55	563505.54	568339.97	598687.38
MW0114564	T3_positive	Glycolaldehyde	Aldehyde,Ketones,Esters	Aldehydes	C2H4O2	129.0183	60.0211	1.1155	[M+Na+HCOOH]+	6.19999999997844	3	0.7966	rp	141-46-8	756	HMDB0003344	3205	C00266	27837380.56	37785797.12	32626392.66	44392976.92	40607762.22	31209383.67	11696697.7	18244203.92	32835534.69	11302305.42	18640076.82	19598391.76	21112788.28
MW0052728	T3_positive	Ethyl hexadecanoate	FA	Others	C18H36O2	302.3043	284.2715	6.5178	[M+NH4]+	2.82499999997299	3	0.7941	rp	628-97-7	12366	HMDB0029811	-	-	156076167.46	223374674.94	186775222.47	193327606.21	210301262.34	190009127.42	235749238.55	178532520.02	235570100.87	207029754.6	210809666.93	213194892.24	212490123.71
MEDL01897	T3_positive	Isonicotinic acid	Organic acid and Its derivatives	Organic acid and Its derivatives	C6H5NO2	124.0395	123.032	9.544	[M+H]+	0.424999999992792	3	0.7937	rp	55-22-1	5922	HMDB0060665	-	C07446	34249326.56	5553752.36	17318699.82	38385295.38	7791058.96	7769165.84	19259277.53	8796653.58	4143133.14	4126061.92	13536521.68	11337216.01	14148806.72
MEDN1302	T3_positive	1D-myo-inositol 1,4-bisphosphate	Organic acid and Its derivatives	Organic acid and Its derivatives	C6H14O12P2	362.9837	339.9961	1.1278	[M+Na]+	4.12500000010141	3	0.7936	rp	74465-19-3	439444	HMDB0000968	5911	C01220	1283712.06	3023348.6	1169542.21	1468385.82	723357.76	6494988.51	6827453.74	2899748.64	750285.18	5786039.28	3196554.09	3256465.63	3174624.57
MW0002157	T3_positive	2,3-Dihydroxy-4-methoxybenzoic acid	Benzene and substituted derivatives	Benzene and substituted derivatives	C8H8O5	149.0235	184.0372	4.3382	[M+H-2H2O]+	0.575000000040404	3	0.7934	rp	3934-81-4	77534	HMDB0140912	-	-	24877997.08	20033001.46	25110281.73	38687232.76	27433128.84	29643060.14	31923214.11	28741049.86	22076346.08	26440056.31	25487408.73	23984465.03	25394532.52
MW0126060	T3_positive	Penciclovir	Heterocyclic compounds	Heterocyclic compounds	C10H15N5O3	253.1178	253.1175	2.0641	[M+]+	2.02499999993222	3	0.7931	rp	39809-25-1	135398748	HMDB0014444	-	C07417	9062883.94	11231813.59	4540146.36	8635399.28	10286487.67	7181779.42	9733403.12	8078373.75	15502673.87	6978507.65	15025936.85	14993382.56	15118922.55
MW0053733	T3_positive	Glycerophospho-N-Oleoyl Ethanolamine	GP	PE	C23H46NO7P	480.308	479.3012	6.9351	[M+H]+	1.02017767791992	3	0.7931	rp	201738-24-1	16123469	-	45335	C00350	187244994.49	617108853.49	777788318.7	574818416.2	144492845.14	184531455.18	647871271.39	163252129.7	560665186.77	175068409.37	380314822.43	457952903.52	460976762.09
MW0107876	T3_positive	L-Homocysteic acid	Organic acid and Its derivatives	Organic acid and Its derivatives	C4H9NO5S	148.0041	183.0201	0.8553	[M+H-2H2O]+	5.34999999999286	3	0.7931	rp	14857-77-3	177491	HMDB0002205	6545	C16511	756876553.98	438399483.87	462990716.27	458310754.82	423624355.77	461364564.95	493183381.27	570324794.14	983865201.81	551605329.91	497472399.96	501179746.08	504524018.81
MW0061062	T3_positive	Pergolide	Others	Medicine	C19H26N2S	314.1777	314.1817	4.4145	[M+]+	8.67499999998245	3	0.7928	rp	66104-22-1	47811	HMDB0015317	-	C07425	1871070.2	3615359.36	1790273.47	2060586.29	1983119.8	4981400.64	3733378.7	1712612.87	1189866.48	1195729.45	1757339.92	1682982.2	1746037.37
MW0009302	T3_positive	Oxprenolol	Benzene and substituted derivatives	Phenolics	C15H23NO3	266.1726	265.1678	5.396	[M+H]+	6.22500000005743	3	0.7913	rp	6452-71-7	4631	HMDB0015520	-	-	15300643.75	9936918.76	17835868.21	18565627.08	13306632.62	27454011.71	25339777.6	19581870.52	11773844.99	19284390.6	9206170.14	9741454.15	9799034.14
MW0005204	T3_positive	4-Methyl-1-phenyl-2-pentanol	Benzene and substituted derivatives	Benzene and substituted derivatives	C12H18O	179.1429	178.1358	5.396	[M+H]+	0.424999999992792	3	0.7908	rp	7779-78-4	62661	HMDB0031568	-	-	7517905.85	6497837.31	7257371.7	6592435.73	6658275.28	10684004.34	12421867.19	8581696.84	5246371.53	9532979.98	7147037.51	7812557.5	7816530.64
MW0126293	T3_positive	Pyrazinamide	Organic acid and Its derivatives	Organic acid and Its derivatives	C5H5N3O	124.0395	123.0433	1.1766	[M+H]+	7.14999999999577	3	0.7905	rp	98-96-4	1046	HMDB0014483	-	C01956	23500101.42	24478757.37	24156832.25	16950394.79	32207967.5	16300576.14	27109215.29	32695616.46	30126715.34	73438686.32	26594019.89	26447679.27	26348474.5
MW0130336	T3_positive	2,3',4,5'-Tetramethoxystilbene	Benzene and substituted derivatives	Benzene and substituted derivatives	C18H20O4	301.1397	300.1362	9.0586	[M+H]+	9.39999999999941	3	0.7905	rp	24144-92-1 | 20578-92-1	5354004	-	64732	-	8723675.03	16122081.01	3945988.59	5249467.64	10074971.09	35487188.01	27831953.42	19360946.22	38673088.89	27219401.13	8937686.42	8975785.53	9254645.91
MW0109802	T3_positive	Terbufos	Others	Insecticide	C9H21O2PS3	327.0085	288.0441	6.3279	[M+K]+	2.92500000000473	3	0.79	rp	13071-79-9	25670	-	72471	C18693	8937767.79	9066085.51	8820724.11	9113942.62	7855558.72	9814843.99	7173486.58	9421120.26	10032151.85	8200642.09	8991398.88	9077202.46	9043958.28
MW0168526	T3_positive	2-Methylcyclohexane-1,3-dione	Aldehyde,Ketones,Esters	Ketones	C7H10O2	127.0754	126.0681	7.3032	[M+H]+	0.0500000000158707	3	0.79	rp	1193-55-1	70945	-	96394	-	7651279.05	12271452.79	8591657.98	11523125.79	10191823.31	7665993.51	5526158.61	4020144.67	8238289.74	6088653.35	8690592.54	8695064.23	8590932.26
MW0110701	T3_positive	20-HETE ethanolamide	Alcohol and amines	Amines	C22H37NO3	364.283	363.2773	7.9898	[M+H]+	4.09999999988031	3	0.7897	rp	942069-11-6	35027640	HMDB0013630	-	-	3620768.22	2263172.32	2919385.04	2387388.27	2266959.96	5198626.54	17830534.11	4097854.05	14674866.3	8272411.49	7673174.47	8141895.5	5743164.95
MW0053734	T3_positive	Glycerophospho-N-Palmitoyl Ethanolamine	GP	PE	C21H44NO7P	436.2835	453.2855	6.8425	[M+H-H2O]+	2.88803871549307	3	0.7893	rp	100575-09-5	53393933	-	45334	C00350	21074182.67	23092402.1	26233454.96	31798877.02	23038353.22	12190008.12	22124550.77	19934117.7	22701930.49	22640518.45	24530506.06	24414157.96	23486247.05
MEDP1002	T3_positive	Acetylcholine	Aldehyde,Ketones,Esters	Esters	C7H15NO2	146.1174	146.1181	2.0073	[M+]+	0.500000000016598	3	0.7889	rp	51-84-3	187	HMDB0000895	57	C01996	21128651.99	33543088.81	24007471.35	24042391.05	22175455.12	36901435.62	26659236.8	31184826.97	30520702.52	27640046.61	25239575.24	25339268.56	25541787.34
MEDP0428	T3_positive	Cholesterol	Hormones and hormone related compounds	Hormones and hormone related compounds	C27H46O	369.3517	386.3549	0.1186	[M+H-H2O]+	0.325000000032105	3	0.7884	rp	57-88-5	5997	HMDB0000067	-	C00187	424168.17	548923.85	834829.41	1079806.91	811405.53	652641.64	875987.57	803451.79	864418.54	903605.2	776233.85	781565.05	791501.95
MW0054899	T3_positive	Methyl linoleate	FA	Others	C19H34O2	259.2385	294.2559	5.8201	[M+H-2H2O]+	8.70000000006144	3	0.7884	rp	112-63-0	5284421	HMDB0034381	-	-	20561500.72	17795815.01	20858847.2	21519100.23	20658100.42	23277171.67	25368795.3	25409898.65	19948901.89	20106638.14	14986104.56	15654110.54	15330453.05
MW0053741	T3_positive	Glyceryl monostearate	GL	MG	C21H42O4	341.3046	358.3083	6.7735	[M+H-H2O]+	1.02499999997008	3	0.7875	rp	123-94-4 | 31566-31-1 | 22610-63-5 | 83138-62-9 | 85666-92-8 | 342394-34-7	24699	-	-	C01885	14881514.46	15928772.18	15553216.71	22334517.46	23854960.85	26885609.82	15877956.21	71539310.95	53445131.5	19484611.19	19463421.72	19065107.21	18686808.73
MW0109546	T3_positive	S-(2-carboxypropyl)-Cysteamine	Alcohol and amines	Amines	C6H13NO2S	164.0737	163.0667	1.7639	[M+H]+	0.749999999953843	3	0.787	rp	80186-81-8	133402	HMDB0002169	6522	-	27956449.31	27847217.75	11376501.98	8754792.82	3479426.07	17245371.82	4771901.4	1179937.72	8397568.42	12894059.07	22499673.5	22890266.72	22914751.17
MW0009984	T3_positive	Trimethobenzamide	Benzene and substituted derivatives	Benzene and substituted derivatives	C21H28N2O5	353.1858	388.1998	4.4145	[M+H-2H2O]+	0.300000000095224	3	0.7867	rp	138-56-7	5577	HMDB0014800	-	C07178	4887534.24	9092372.15	2797291.48	4839745.07	4256642.03	10478310.21	6034977.88	3980000.64	2279305.55	3096809	3863842.87	4082049.89	4095169.73
MW0006323	T3_positive	Benzylamine	Benzene and substituted derivatives	Benzene and substituted derivatives	C7H9N	107.0721	107.0735	1.1649	[M+]+	2.24999999996811	3	0.7863	rp	100-46-9	7504	HMDB0033871	-	C15562	77885050.97	84057788.28	105478781.77	92692729.13	85679878.68	82563516.42	108243765.28	110712731.9	110892994.07	99687843.43	88635776.11	87553209.68	88634364.47
MW0148402	T3_positive	2,3-Butanedione monoxime	Aldehyde,Ketones,Esters	Ketones	C4H7NO2	102.0551	101.0477	2.2847	[M+H]+	0.299999999988643	3	0.786	rp	57-71-6 | 17019-25-9 | 110828-81-4	6409633	-	-	C07509	42047086.44	125954231.32	53428479.35	48813829.06	45474070.75	36002610.5	39885205.74	29205318.55	46557740.78	43465779.32	39384847.9	39558255.37	38191380.94
MW0114049	T3_positive	Cathinone	Aldehyde,Ketones,Esters	Ketones	C9H11NO	132.081	149.0841	6.4434	[M+H-H2O]+	0.599999999977285	3	0.7858	rp	71031-15-7	62258	HMDB0000583	63533	C08301	4513102.33	6893503.09	10939917.09	6769740.49	6492861.03	3688501.45	5777426	5402847.83	5101320.46	6178009.88	12485191.68	12127590.86	12519459.01
MW0104240	T3_positive	1-Aminocyclopropane-1-carboxylic acid	Organic acid and Its derivatives	Organic acid and Its derivatives	C4H7NO2	102.0551	101.0477	1.8508	[M+H]+	0.299999999988643	3	0.7855	rp	22059-21-8	535	HMDB0036458	-	C01234	88931250.59	141430107.04	86967562.98	87663417.43	171891654.01	122394523.3	84838114.81	66591144.13	131479087.33	96695988.37	69841831.6	65025493.18	62083876.07
MEDP1611	T3_positive	Glutamylglutamine	Amino acid and Its metabolites	Small Peptide	C10H17N3O6	258.1104	275.1117	1.7303	[M+H-H2O]+	4.90000000013424	3	0.7849	rp	26848-14-6	10171586	HMDB0028817	-	-	100212009.57	90384116.79	130158113.44	79180771.63	202423459.61	595701593.72	144414207.29	321017248.97	312652031.06	126946925.89	239060954.84	235109885.9	203375357.51
MW0112185	T3_positive	2-Keto-L-gulonic acid	Organic acid and Its derivatives	Organic acid and Its derivatives	C6H10O7	159.0278	194.0427	0.862	[M+H-2H2O]+	2.37499999997226	3	0.7848	rp	526-98-7 | 342385-52-8	102424	HMDB0011732	-	-	277179800.14	93422729.73	82827382.12	265263073.03	259666131.66	74449473	587587670.2	496988825.41	382318192.23	105445693.9	192519949.42	240800561.87	215407279.77
MW0169274	T3_positive	DL-Homoserine	Amino acid and Its metabolites	Amino acids	C4H9NO3	84.0448	119.0582	9.5736	[M+H-2H2O]+	1.14999999997423	3	0.7847	rp	1927-25-9 | 498-19-1	779	-	288	-	47320406.13	63781012.15	28365012.56	31678090.69	61197990.54	42171397.57	45009120.11	319919709.58	270285289.19	304887278.64	38052186.3	40248555.83	40564909.12
MW0007803	T3_positive	Metoprolol	Benzene and substituted derivatives	Phenolics	C15H25NO3	250.1775	267.1834	5.5725	[M+H-H2O]+	6.60000000003436	3	0.7844	rp	37350-58-6	4171	HMDB0001932	-	C07202	109169170.89	69463036.62	34971236.99	44928081.41	31854778.58	43851324.22	57954184.66	129462368.42	22426586.01	32262902.27	28925748.19	29742755.87	29823865.91
MW0016032	T3_positive	Baclofen	Benzene and substituted derivatives	Benzene and substituted derivatives	C10H12ClNO2	214.0623	213.0557	3.2046	[M+H]+	1.6499999999553	3	0.7843	rp	1134-47-0	2284	HMDB0014327	-	-	5149522.2	5355424.84	3760693.33	4814723.06	3801615.63	5075616.16	5156620.91	3990642	5427073.51	4560440.09	4634746.97	4641768.24	4670139.81
MW0007535	T3_positive	Maclurin	Benzene and substituted derivatives	Benzene and substituted derivatives	C13H10O6	301.0106	262.0477	4.1233	[M+K]+	0.849999999985585	3	0.7838	rp	519-34-6	68213	HMDB0032644	-	C09951	529674.28	1025302.3	1001857.37	503503.01	176526.25	750940.79	532580.65	808459.86	620288.64	795377.28	894411.48	847183.49	873609.04
FDATN01519	T3_positive	D-phenylalanine	Amino acid and Its metabolites	Amino acids	C9H11NO2	166.0866	165.079	2.9111	[M+H]+	0.800000000040768	3	0.7837	rp	673-06-3	71567	-	-	C02265	8325485.24	4644794.71	2574807.22	4737709.99	4986797.58	5481552.34	3140948.35	3564146.5	5276979.11	6216209.14	5686274.13	5507471.01	5806045.36
MW0154930	T3_positive	Paspaline	Heterocyclic compounds	Heterocyclic compounds	C28H39NO2	422.305	421.2981	8.2905	[M+H]+	0.89982277755242	3	0.7833	rp	11024-56-9	115028	-	-	C20530	7547271.69	8760054.21	5421109.19	6381736.43	4920498.49	7664232.73	15760826.82	12195373.07	11011370.44	14870043.6	8995715.58	8967877.2	9178401.52
MW0052450	T3_positive	Docosahexaenoic acid methyl ester	FA	Others	C23H34O2	325.2477	342.2559	4.9243	[M+H-H2O]+	12.1999999998934	3	0.7823	rp	2566-90-7	6421262	-	44958	-	26302106.01	7037913.71	22019829.59	26096148.86	7655086.22	54994345.89	69676080.94	44278301.06	6470485.6	14535738.14	7931800.14	7826198.31	7936752.43
MW0013392	T3_positive	2-Aminohexadecanoic acid	Organic acid and Its derivatives	Organic acid and Its derivatives	C16H33NO2	272.2591	271.2511	5.8138	[M+H]+	1.67500000003429	3	0.7814	rp	7769-79-1	409322	-	34491	-	7942710.09	10562387.7	9476260.65	10122757.42	10011714.35	7998875.51	9199005.31	10589720.81	9628837.16	11650547.43	15491093.26	15776649.53	15570096.88
MW0013921	T3_positive	3alpha,7alpha,12alpha-Trihydroxy-5beta-cholestan-26-al	Heterocyclic compounds	Heterocyclic compounds	C27H46O4	476.3729	434.3396	6.9933	[M+CH3CN+H]+	1.07058872148832	3	0.7812	rp	707119	439479	HMDB0003533	-	C01301	11173252	3188706.68	4084730.52	5375521.98	3231687.13	9526031.19	37317607.89	16180583.58	13223115.82	8697928.68	9550112.74	9098678.66	9177616.66
MW0000461	T3_positive	Tetrahydropalmatine	Others	Others	C21H25NO4	356.1834	355.1784	3.4729	[M+H]+	5.64999999994598	3	0.78	rp	483-14-7	72301	-	64371	C02890	9999745.76	8935749.5	7655305.53	6024642	8116184.15	5441778.03	964186.36	997884.79	3402909.88	3309384.33	5476931.06	5582648.96	5625062.15
MW0111060	T3_positive	Vaporole	Others	Others	C5H11NO2	118.0867	117.079	5.8514	[M+H]+	1.04999999997801	3	0.7789	rp	110-46-3	8053	HMDB0001382	-	C07457	148720217.14	132571559.69	135800544.2	100141835.37	136867480.36	103669803.74	63402158.33	95079923.74	203876960.8	204510172.61	112152974.32	114787118.41	110409565.91
MW0000290	T3_positive	Hydrocodone	Alkaloids	Isoquinoline alkaloids	C18H21NO3	317.1898	299.1521	4.2116	[M+NH4]+	9.39999999999941	3	0.7786	rp	125-29-1	5284569	HMDB0015091	-	C08024	2679743.95	3606046.28	1802452.52	2190786.48	2387455.26	3303484.35	4646912.2	2108422.21	957383.95	1867050.18	2508598.98	2604680.73	2521874.38
MW0006596	T3_positive	Cisapride	Benzene and substituted derivatives	Phenolics	C23H29ClFN3O4	466.1949	465.1831	4.6975	[M+H]+	9.73851110953897	3	0.7783	rp	81098-60-4 | 104860-73-3	2769	HMDB0014742	1777	C06910	205872.14	355272.35	540207.49	410786.04	1867172.97	361365.85	81451.04	109398.26	249226.72	225876.95	536315.26	579347.9	504486
MW0105040	T3_positive	3-Hydroxydodecanoic acid	Organic acid and Its derivatives	Organic acid and Its derivatives	C12H24O3	181.1586	216.1725	4.9243	[M+H-2H2O]+	0.0999999999606871	3	0.7783	rp	1883-13-2 | 53941-38-1	94216	HMDB0000387	-	-	7594114	5236170.22	6884747.38	6569544.76	6665718.75	9598514.82	8890659.97	6547369.86	4731277.82	7325055.54	3948761.25	4196548.23	3797156.79
MW0104249	T3_positive	1H-Imidazol-1-ylacetic acid	Organic acid and Its derivatives	Organic acid and Its derivatives	C5H6N2O2	149.0235	126.0429	1.9007	[M+Na]+	21.8249999999642	3	0.7781	rp	22884-10-2	71771693	HMDB0029736	-	-	140283758.75	73311967.86	87174795.65	67304692.97	72744307.02	203645372.45	122782552.87	103582183.81	91022534.05	109474621.91	99081197.22	97871476.93	96819452.95
MW0117882	T3_positive	2,4,6-Trimethyl-1,3,5-dioxathiane	Heterocyclic compounds	Heterocyclic compounds	C6H12O2S	166.0866	148.0558	4.313	[M+NH4]+	7.74999999997306	3	0.778	rp	53897-55-5	23262324	HMDB0039653	-	-	14520648.33	12861521.94	16752415.53	15953103.6	20169983.76	13616958.77	14682917.87	16197753.83	21403678.86	12985608.37	12967956.56	13300432.98	12615601.39
MW0009655	T3_positive	Reboxetine	Benzene and substituted derivatives	Phenolics	C19H23NO3	331.204	313.1678	4.4924	[M+NH4]+	5.7749999999146	3	0.7779	rp	71620-89-8 | 98769-81-4	127151	HMDB0014379	-	-	70089272.33	115720098.98	50418280.02	12361074.54	63001008.57	146980332.65	16765239.5	8038917.5	40013291.25	43481683.05	66986979.16	67088242.95	67746858.88
MW0002281	T3_positive	2,4-Dimethylaniline	Benzene and substituted derivatives	Benzene and substituted derivatives	C8H11N	122.0967	121.0891	8.719	[M+H]+	0.624999999985221	3	0.7777	rp	95-68-1	7250	-	-	-	6629908.93	5778007.56	5869828.54	5398594.89	4349244.27	7625620.9	6589364.99	3086355.76	5265358.79	6789139.77	3976055.77	3903799.96	4091609.27
MW0116986	T3_positive	Cetylpyridinium	Heterocyclic compounds	Pyridine and pyridine derivatives	C21H38N+	304.2996	304.3004	6.493	[M+]+	0.825000000048703	3	0.7776	rp	7773-52-6	2683	-	34547	-	14421058.73	45468211.6	134152088.37	13429721.36	69266505.11	33124112.46	113427138.44	60662780.38	43296558.66	20168205	29923841.48	30366415.17	30826235.92
MEDN0494	T3_positive	8,15-Dihete	FA	Oxidized lipids	C20H32O4	319.2268	336.2301	6.0681	[M+H-H2O]+	0.10000000017385	3	0.7774	rp	77667-08-4	53480358	HMDB0010219	-	-	1805513.19	1515213.58	1415614.37	1872205.96	5439309.41	9212941.4	16811180.23	2149129.61	3576307.53	14838565.66	5612851.11	5713554.45	5720536.13
MW0126011	T3_positive	Oxyphencyclimine	Heterocyclic compounds	Heterocyclic compounds	C20H28N2O3	345.2204	344.21	4.4271	[M+H]+	7.77499999998099	3	0.7769	rp	125-53-1	4642	HMDB0014527	-	C07851	1905001.33	586263.87	812117.35	1139198.54	945620.08	2272032.57	868460.6	533696.06	902212.98	1051618.62	829875.03	870482.28	853474.38
MW0169945	T3_positive	Triamcinolone diacetate	Aldehyde,Ketones,Esters	Esters	C25H31FO8	478.196	478.2003	6.1541	[M+]+	7.94646923736158	3	0.7767	rp	67-78-7	6216	-	44154	C08184	12794190.61	6546006.2	15368247.5	18165898.58	22538163.67	11059411.51	16414774.33	14607546.79	10912266.54	14407067.34	16017500.88	16018044.9	15972447.33
MW0141223	T3_positive	10-epi-gamma-Eudesmol	Alcohol and amines	Alcohols	C15H26O	483.3634	222.1984	8.2712	[2M+K]+	7.15822664154043	3	0.7766	rp	15051-81-7	6430754	-	-	C19893	18086693.75	18367658.98	3649094.53	5061421.38	5018021.16	7848163.92	4423281.5	965574.71	2459561.98	2138031.1	4691901.55	4643060.32	4898572.67
MW0105414	T3_positive	Acetoacetic acid	Organic acid and Its derivatives	Organic acid and Its derivatives	C4H6O3	85.0289	102.0317	1.0784	[M+H-H2O]+	1.27499999997838	3	0.7764	rp	541-50-4	96	HMDB0000060	-	C00164	86292572.34	26178365.5	75024396.3	46776010.63	41503865.38	47803756.67	58205531.68	85115818.33	45635318.71	129472383.64	49849811.53	50483780.46	49090848.08
MEDP1211	T3_positive	N-Acetylpyrrolidine	Heterocyclic compounds	Heterocyclic compounds	C6H11NO	114.0917	113.0841	9.0711	[M+H]+	0.850000000021112	3	0.7763	rp	4030-18-6	77650	-	263613	-	155125959.46	187788825.75	86811296.26	158385516.89	185266945.35	208616845.51	197073795.54	186175328.4	145380784.11	131973944.29	156133752.93	162678772.41	159019898.91
MEDP1186	T3_positive	Methyl-2-pyrrolidone-5-carboxylate	Aldehyde,Ketones,Esters	Esters	C6H9NO3	144.0657	143.0582	2.5037	[M+H]+	0.399999999984857	3	0.7755	rp	4931-66-2	78646	-	-	-	20733517.03	32632803.81	18224971.49	16605556.84	20100413.88	27855983.21	15355139.43	17459749.66	18583366.13	18523485.51	17946450.76	17738086.06	17948923.74
MW0106371	T3_positive	Deferoxamine	Amino acid and Its metabolites	Small Peptide	C25H48N6O8	599.3138	560.3534	2.4096	[M+K]+	4.60524568179222	3	0.7755	rp	70-51-9	2973	HMDB0014884	-	C06940	386122.48	1335786.11	1009501.76	1364699.02	824633	3332942.37	643809.68	228252.16	530197.55	723736.19	635844.68	550468.53	663792.57
MW0140401	T3_positive	(3Z,6Z,9Z)-dodecatrienol	Alcohol and amines	Alcohols	C12H20O	198.1847	180.1514	4.9243	[M+NH4]+	1.54999999999461	3	0.7752	rp	81345-02-0	5281129	-	-	C08375	12233591	9237213.72	11070893.57	11522078.12	11148060.48	16423158.82	16328710.83	10993656.15	7840507.84	12667480	8407231.88	8361048.75	8691906.72
MW0145104	T3_positive	Angiotensin I/II (5-8)	Benzene and substituted derivatives	Benzene and substituted derivatives	C26H36N6O5	512.2699	512.2747	2.8985	[M+]+	8.43298341268664	3	0.7752	rp	34233-50-6	9806448	-	-	C20972	1239666.23	2359224.54	962888.69	1040289.11	2937446.29	724814.32	445769.48	255099.04	268005.53	739723.45	885968.46	801405.09	923992.77
MW0006355	T3_positive	Bifenazate	Benzene and substituted derivatives	Benzene and substituted derivatives	C17H20N2O3	301.1559	300.1474	4.957	[M+H]+	3.02500000003647	3	0.775	rp	149877-41-8	176879	-	72390	C18589	139928.83	84206.89	147401.72	179372.22	226930.19	619536.58	448701.25	323043	252583.49	124815.97	457296.23	442785.54	444828.55
MW0115063	T3_positive	Bardoxolone methyl	Organic acid and Its derivatives	Organic acid and Its derivatives	C32H43NO4	528.3006	505.3192	6.5926	[M+Na]+	14.9723122951859	3	0.7748	rp	218600-53-4	400769	-	-	-	12631683.92	16502618.85	5411126.53	9634015.14	8380755.96	14092694.55	25345503.66	13427115.31	16990391.61	9873602.88	13622403.5	13601168	13320163.2
MW0123898	T3_positive	Ethoxzolamide	Alcohol and amines	Amines	C9H10N2O3S2	281.0038	258.0133	4.3892	[M+Na]+	3.04999999997335	3	0.7743	rp	452-35-7	3295	HMDB0014456	-	-	258489605.49	236650676.36	277268963.58	267333930.13	256599464.23	276491171.89	327090195.05	282510508.13	267290508.02	302726535.48	257675331.46	258284952.69	260651993.58
MW0124667	T3_positive	Levofloxacin	Heterocyclic compounds	Heterocyclic compounds	C18H20FN3O4	361.1386	361.1438	4.0215	[M+]+	11.7000000000189	3	0.7743	rp	100986-85-4	149096	HMDB0001929	-	C07660	3349986.99	2158133.82	4530277.31	5605022.17	8930116.03	3697208.21	4512324.03	4654717.11	9884695.92	4321112.04	6820474.56	6910129.45	6939528
MW0052740	T3_positive	Ethyl tetradecanoate	Aldehyde,Ketones,Esters	Esters	C16H32O2	274.2743	256.2402	6.3426	[M+NH4]+	0.424999999921738	3	0.7742	rp	124-06-1	31283	HMDB0034153	-	-	7260089.13	9107097.07	25075228.67	8071711.98	15502473.37	5473711.73	13093839.19	4895968.35	4396211.52	6526970.18	13479571.93	13187712.44	13383646.52
MW0113964	T3_positive	Benzoquinoneacetic acid	Organic acid and Its derivatives	Organic acid and Its derivatives	C8H6O4	149.0176	166.0266	0.4883	[M+H-H2O]+	14.2750000000547	3	0.7739	rp	10275-07-7	21252288	HMDB0002334	6628	-	808434.86	598334.14	833452.08	243081.23	757025.35	255931.99	1065713.51	416993.94	714635.77	242218.9	730087.34	805400.2	628619.49
MW0126634	T3_positive	Tegaserod	Benzene and substituted derivatives	Benzene and substituted derivatives	C16H23N5O	302.1966	301.1903	3.1157	[M+H]+	2.40000000005125	3	0.7738	rp	145158-71-0 | 189188-57-6	135409453	-	44186	-	19030029.32	12859273.4	22770838.98	20092195.66	22147727.99	25368527.02	15178201.13	16844699.41	11414451.03	19461596.84	17562913.61	17715868.44	17651670.29
MW0000185	T3_positive	Codeine	Alkaloids	Isoquinoline alkaloids	C18H21NO3	300.1628	299.1521	4.0468	[M+H]+	8.40000000010832	3	0.7735	rp	76-57-3	5284371	HMDB0004995	498	C06174	120710.44	382698.48	324811.9	496743.77	115240.51	757176.85	679353.48	338148.02	226756.54	114618.67	214956.93	202301.6	188875.64
MW0009294	T3_positive	Oxadixyl	Benzene and substituted derivatives	Benzene and substituted derivatives	C14H18N2O4	301.1174	278.1267	4.3639	[M+Na]+	3.59999999986371	3	0.7733	rp	77732-09-3	53735	-	72526	C18753	1153591.36	914377.52	732743.83	1098064.67	1271034.2	623984.98	4072111.18	1625974.04	2487287.79	2797477.03	1923296.77	2079224.36	2129190.86
MW0009803	T3_positive	Sulfanilamide	Benzene and substituted derivatives	Benzene and substituted derivatives	C6H8N2O2S	172.0304	172.0306	0.8259	[M+]+	0.624999999914166	3	0.7731	rp	63-74-1	5333	HMDB0014404	-	C07458	247688749.14	66613221.16	232479086.79	217481162.73	233615545.89	251661835.66	92803659.4	150811735.51	134311353.32	184696906.88	194270573.51	196159952.73	195244766.72
MW0053857	T3_positive	Chimyl alcohol	GL	MG	C19H40O3	339.2895	316.2977	7.2538	[M+Na]+	6.12499999988358	3	0.773	rp	6145-69-3 | 53584-29-5	72733	-	24090	C01885	3630994.88	5350043.78	4256391.09	1943240.64	5142534.61	2916901.94	5280649.35	2443136.76	2333123.04	7846180.53	6710479.93	7508999.9	6506789.07
MW0150667	T3_positive	Guazatine	Alcohol and amines	Polyamines	C18H41N7	356.3526	355.3423	6.7177	[M+H]+	7.40000000007512	3	0.7728	rp	13516-27-3 | 108173-90-6	3526	-	-	-	28612691.69	34862436.13	50212176.19	32560901.51	46093195.19	23956564.52	29381802.91	26866095.68	34033097.08	29048943.21	49778690.72	49996800.09	50100714.56
MW0054909	T3_positive	Methyl hexadecanoic acid	FA	Others	C17H34O2	288.2894	270.2559	5.9904	[M+NH4]+	0.950000000017326	3	0.7726	rp	112-39-0	8181	HMDB0061859	-	C16995	4395478.62	6999195.08	14279739.69	9540443.08	4860067.8	6090899.37	6175510.53	2258640.2	8152961.33	9378216.4	7720226.41	7796000.95	7678233.49
MW0107882	T3_positive	D-homoserine lactone	Aldehyde,Ketones,Esters	Ketones	C4H7NO2	102.0532	101.0477	3.3472	[M+H]+	4.44999999999141	3	0.7723	rp	51744-82-2	7057884	-	-	-	37708.95	37708.95	37708.95	37701.97	37703.05	37767.68	37708.95	38108.96	44937728.04	41851.14	118604.98	91902.81	91902.81
MW0014338	T3_positive	4,4'-Diaponeurosporene	Others	Others	C30H42	444.368	402.3287	6.7177	[M+CH3CN+H]+	12.4898042128175	3	0.772	rp	53872-50-7	6443791	-	-	-	144962438.06	102596399.58	175086051.85	116521274.04	147884408.02	193447426.98	125736141.29	158452888.79	128808104.63	227758275.01	146835000.43	148215617.2	148370689.88
MEDP1100	T3_positive	2-Aminomethylpyrimidine	Nucleotide and Its metabolites	Nucleotide and Its metabolites	C5H7N3	110.0716	109.064	0.6445	[M+H]+	0.750000000024897	3	0.7719	rp	75985-45-4 | 60348-81-4	4658047	-	-	-	103941104.38	82241449.41	38152061.87	64981281.65	69979894.26	76402878.35	50046916.66	25437009.34	47575249.86	69467348.96	65659086.81	66134074.74	64286994.73
MW0009652	T3_positive	Ranolazine	Benzene and substituted derivatives	Phenolics	C24H33N3O4	428.2511	427.2471	4.7727	[M+H]+	7.72905058934253	3	0.7718	rp	95635-55-5 | 142387-99-3 | 110445-25-5	56959	HMDB0014388	-	-	557908.36	499937.03	152718.8	497832.56	580367.15	314957.98	131968.42	102933.59	193414.25	836970.14	642988.58	680668.24	655117.66
MW0125247	T3_positive	Myosmine	Heterocyclic compounds	Heterocyclic compounds	C9H10N2	164.1232	146.0844	2.2787	[M+NH4]+	12.2500000000514	3	0.7716	rp	532-12-7	442649	HMDB0030386	-	C10160	28575771.79	25866351.75	29045488.07	28219618.75	29139017.42	25113130.51	30720325.52	29525368.84	30171292.11	29636944.3	27875738.82	27437146.41	27853814.89
MW0012114	T3_positive	cis-11-Eicosenoic acid	FA	FFA	C20H38O2	374.3022	310.2872	7.5837	[M+CH3CN+Na]+	1.94999999990841	3	0.7709	rp	5561-99-9	5282768	HMDB0002231	6563	C16526	15017613.46	23589682.24	35297074.46	15896902.85	19360623.19	18703728.63	19847728.28	29554775.47	13534358.53	11682953.16	9472172.3	10328143.83	10172212.9
MW0127450	T3_positive	Diisopropyl sulfide	Others	Others	C6H14S	118.0866	118.0816	6.5617	[M+]+	13.7000000000143	3	0.7708	rp	625-80-9	12264	HMDB0029579	-	-	19775270.43	43448386.95	23782717.86	30313593.22	30679590.2	109213609.02	29581218.75	25729963.16	30264511.92	29503072.44	32150661.86	31491253.68	31761335.45
MW0146629	T3_positive	beta-Alanine amide	Alcohol and amines	Amines	C3H8N2O	89.0795	88.0637	6.2168	[M+H]+	21.3499999999911	3	0.7703	rp	4726-85-6	192802	-	-	C19779	317701.93	335153.48	382247.09	509581.77	284463.74	475989.45	779268.12	422329.45	89085.97	332190.87	696894.08	671204.89	581254.92
MW0052933	T3_positive	[(6S,9R,10S,11S,13S,14S,16R,17R)-6,9-difluoro-17-(fluoromethylsulfanylcarbonyl)-11-hydroxy-10,13,16-trimethyl-3-oxo-6,7,8,11,12,14,15,16-octahydrocyclopenta[a]phenanthren-17-yl] propanoate	Aldehyde,Ketones,Esters	Esters	C25H31F3O5S	500.1789	500.1844	6.1541	[M+]+	10.0563006892952	3	0.77	rp	80474-14-2	9811617	HMDB0005036	-	-	7186776.09	3643376.36	8919266.04	11564695.69	14789293.5	6427714.55	10283158.81	10363616.48	6363284.52	12129233.04	7830290.8	7939073.11	8320933.13
MEDP1667	T3_positive	Phe-Glu	Amino acid and Its metabolites	Small Peptide	C14H18N2O5	317.1127	294.1216	1.6768	[M+Na]+	4.57499999996003	3	0.7697	rp	3617-45-6	151134	HMDB0028994	23833	-	100799.77	15638.05	78109.34	16172.71	701044.7	280462.94	15691.56	21005.26	15638.05	168810.3	54601.05	40997.07	40997.07
MW0107969	T3_positive	L-Tyrosine ethyl ester	Aldehyde,Ketones,Esters	Esters	C11H15NO3	192.1022	209.1052	3.6557	[M+H-H2O]+	0.775000000032833	3	0.7694	rp	949-67-7 | 23234-44-8	70364	-	-	C01458	11327095.99	5833700.5	8736739.07	7505206.89	7055243.21	8590577.64	4169544.91	4426016.42	3148322.34	7938750.03	6507808.06	6611152.17	6650173.39
MW0009461	T3_positive	Phytanic acid	FA	Others	C20H40O2	330.3356	312.3028	7.6397	[M+NH4]+	2.82499999997299	3	0.7694	rp	14721-66-5	26840	HMDB0000801	5765	C01607	5383526.49	7995156.6	5262683.51	7286784.49	7589261.81	4621478.77	6472191.28	4302615.6	5127349.29	3207125.38	10012377.28	10038000.29	9747255.51
MW0114628	T3_positive	Inositol 1,3-bisphosphate	Carbohydrates and Its metabolites	Phosphate sugars	C6H14O12P2	378.9585	339.9961	1.1155	[M+K]+	1.87499999995566	3	0.7691	rp	103597-56-4	128419	HMDB0006234	45109	C04062	9403080.9	2426677.47	4977456.16	6429756.5	4306053.65	11748261.53	3823149.28	3651389.6	401546.7	11611505.48	4214794.16	4723236.11	4536170.96
MW0157398	T3_positive	Terpendole E	Heterocyclic compounds	Heterocyclic compounds	C28H39NO3	438.296	437.293	7.3346	[M+H]+	9.78781008784877	3	0.7686	rp	167427-23-8	10094631	-	-	C20536	24897384.92	137260585.73	169834235.15	125777104.7	100484112.5	78520783.23	56506850.32	14443322.49	117621418.63	152022051.15	86747669.66	78011212.02	49255053.27
MW0009299	T3_positive	Oxeladin	Benzene and substituted derivatives	Benzene and substituted derivatives	C20H33NO3	336.2536	335.246	7.7616	[M+H]+	0.65000000006421	3	0.7685	rp	468-61-1	4619	-	-	-	1665543.61	1150181.33	1289467.91	1328479.79	2236831.34	1558502.62	565303.35	375909.71	352857.09	285343.03	1648263.32	1678550.4	1512011.33
MW0005351	T3_positive	5-(12-Heneicosenyl)-1,3-benzenediol	Benzene and substituted derivatives	Phenolics	C27H46O2	403.3599	402.3498	7.6257	[M+H]+	6.99132391573643	3	0.7677	rp	189562-00-3	131752738	HMDB0039868	-	-	135231145.77	171144530.91	362828631.76	121617690.61	202551707.27	284978807.69	128520946.98	106275093.78	288906523.49	76192405.98	449785431.45	337292479.45	381887272.31
MW0053496	T3_positive	Geranylgeraniol	Alcohol and amines	Alcohols	C20H34O	359.2585	290.261	8.7437	[M+Na+HCOOH]+	7.10000000012201	3	0.7676	rp	24034-73-9 | 7614-21-3	5281365	-	53578	C09094	3177185.56	3444827.09	1725501.83	3361043.41	5975588.09	4688555.44	5670419.01	5196085.07	3921983.66	3052259.92	1647593.32	1653424.71	1238130.25
MW0007585	T3_positive	Mepanipyrim	Benzene and substituted derivatives	Benzene and substituted derivatives	C14H13N3	224.1153	223.1109	8.8573	[M+H]+	7.37499999999613	3	0.7672	rp	110235-47-7	86296	-	68688	-	474496.84	58106.71	263577.62	408428.74	112983.48	83987.52	190550.64	498373.87	109276.28	415287.79	428124.67	461283.04	356811.2
MW0142831	T3_positive	3beta-Cyclopentyl-5alpha-androstan-17beta-ol	Alcohol and amines	Alcohols	C24H40O	345.31	344.3079	6.693	[M+H]+	13.0500000000211	3	0.7671	rp	6944-47-4	246162	-	-	-	25822012.42	23470675.68	30062422.91	25566738	24865245.19	9515018.25	12448812.56	13473344.98	13617554.79	15938743.4	20018208.05	19937369.55	18815712.17
MW0155489	T3_positive	Phenylboronic acid	Benzene and substituted derivatives	Benzene and substituted derivatives	C6H7BO2	123.0554	122.054	9.1739	[M+H]+	14.8249999999805	3	0.7662	rp	98-80-6	66827	-	-	-	170636659.77	242048462.73	62355697.49	109296149.43	197350469.72	175686275.7	51894808.15	89200184.43	88889451.51	109207908.89	72276351.74	72064370.23	74116648.2
MW0063393	T3_positive	S-1 Methanandamide	FA	Oxidized lipids	C23H39NO2	344.29880000000003	361.2981	5.7261	[M+H-H2O]+	10.0500000000636	3	0.766	rp	157182-50-8	5283423	-	64921	-	5891689.26	6714975.04	5288287.56	7017588.12	5562552.55	1273114.8	12728248.43	15763156.22	4788243.18	7628263.76	4879535.71	4834254.33	4877638.11
MW0000232	T3_positive	Dihydroergotamine	Alkaloids	Alkaloids	C33H37N5O5	606.2761	583.2795	3.2941	[M+Na]+	12.0903473225879	3	0.7659	rp	6190-39-2	10531	HMDB0014465	-	C07798	8416.08	748808.55	8416.12	8416.08	8412.86	8416.08	8416.08	8416.57	8425.02	8415.22	54372.05	57394.57	55061.19
MW0115330	T3_positive	Sweroside	Aldehyde,Ketones,Esters	Esters	C16H22O9	359.1354	358.1264	3.5873	[M+H]+	4.3000000000859	3	0.7648	rp	14215-86-2	161036	-	-	C17071	2235337.38	3640855.77	2627326.59	2543602.32	2062895.43	3804047.94	2656941.67	2505467.02	1218114.22	2311060.14	3236801.57	3242075.75	3280236.45
MW0007562	T3_positive	Meclizine	Benzene and substituted derivatives	Benzene and substituted derivatives	C25H27ClN2	391.1859	390.1863	5.5474	[M+H]+	19.1999999999837	3	0.7628	rp	569-65-3	4034	HMDB0014875	-	C07116	808570.5	819180.53	1342658.57	1932009.29	2810000.58	2105455	1502250.36	1263802.03	1371750.99	1999773.93	1597116.04	1617900.43	1552437.7
MW0007578	T3_positive	Melamine	Heterocyclic compounds	Heterocyclic compounds	C3H6N6	149.0596	126.0654	1.7886	[M+Na]+	12.2749999999883	3	0.7627	rp	108-78-1	7955	HMDB0041922	-	C08737	474318765.58	301224714.06	314552545.62	346730321.8	231684199.22	403785348.05	252305457.08	143424627.02	218124559.58	303717290.04	243068187.76	257222710.75	259635688.47
MW0105234	T3_positive	4-Hydroxyisoleucine	Amino acid and Its metabolites	Amino acid derivatives	C6H13NO3	130.0861	147.0895	8.8698	[M+H-H2O]+	0.350000000040041	3	0.7627	rp	781658-23-9	2773624	-	263491	-	28799281.22	37391187.62	31224563.9	29497707.3	120107263.37	115481170.55	29834598.65	17641049.77	25243210.01	28253038.64	25937217.13	24351708.8	28035619.85
MW0108409	T3_positive	N-(2-Methylpropyl)acetamide	Alcohol and amines	Amines	C6H13NO	98.0969	115.0997	2.2683	[M+H-H2O]+	1.22499999999803	3	0.7626	rp	1540-94-9	137071	HMDB0034203	-	-	17018748.24	16809556.17	14590675.11	18702162.87	15279360.69	12359492.67	15920803.35	15055717.22	15350382.45	16038232.52	20413347.36	21859936.22	21922360.54
MW0143314	T3_positive	4-Fluorophenol	Benzene and substituted derivatives	Phenolics	C6H5FO	113.0171	112.0324	9.8911	[M+H]+	12.5999999999848	3	0.7622	rp	371-41-5	9732	-	-	-	990019.75	4301963.16	1499270.26	1778543.09	1541982.74	3008158.58	1560776.4	2162224.99	588644.67	972630.43	1575901.33	1550409.23	1418477.88
MW0148485	T3_positive	Isorescinnamine, dihydro-	Alkaloids	Alkaloids	C35H44N2O9	637.3118	636.3047	2.9111	[M+H]+	0.282436241038951	3	0.7619	rp	6335-49-5	232430	-	85095	-	903288.98	1430480.79	799222.62	2174222.56	1288307.11	2537908.58	1208111.15	126189.66	2700728.98	1052262.03	708121.08	869907.36	794947.39
ZINC3881649	T3_positive	Austricin	Flavonoids	Flavonoid	C15H18O4	263.1268	262.1205	7.5277	[M+H]+	2.52500000001987	3	0.7617	rp	10180-88-8	6713966	-	-	-	1474953.57	2923345.07	3927023.55	2406780.24	2068833.39	357758.36	637365.43	263983.81	286522.05	1065557.75	1548381.42	1698418.93	1730128.27
MW0107927	T3_positive	Lopinavir	Heterocyclic compounds	Heterocyclic compounds	C37H48N4O5	611.3585	628.3625	7.0574	[M+H-H2O]+	1.0959187870098	3	0.7614	rp	192725-17-0	92727	HMDB0015539	-	C12871	2240693.96	3506252.21	685884.22	1577225.48	6518143.13	703822.75	647368.47	687204.02	1047859.82	476486.8	1633935.68	1492741.57	1497006.38
MW0105585	T3_positive	Alliin	Organic acid and Its derivatives	Organic acid and Its derivatives	C6H11NO3S	177.041	177.046	1.3889	[M+]+	11.1500000000575	3	0.7614	rp	556-27-4	121922	HMDB0033592	-	C08265	5251378.1	3007412.96	5082161.46	4676012.72	5427525.19	11051010.15	10144722.65	6286752.42	5920487.58	5260636.67	10886914.31	10921729.37	11001699.88
MW0168863	T3_positive	Bufexamac	Benzene and substituted derivatives	Benzene and substituted derivatives	C12H17NO3	224.1284	223.1208	6.5431	[M+H]+	0.65000000006421	3	0.7612	rp	2438-72-4	2466	-	44293	C74254	7825546.2	9699733.86	7670704.86	7810895.36	12073323.87	10696849.78	6447434.39	8835510.46	7942241.5	9591139.83	13116733.98	13669927.27	14122986.86
MW0108921	T3_positive	N-tetradecanoyl-L-Homoserine Lactone	Amino acid and Its metabolites	Amino acid derivatives	C18H33NO3	312.2522	311.246	7.676	[M+H]+	2.84999999990987	3	0.7612	rp	202284-87-5	58122267	-	64716	-	3453666.51	1996828.59	1839497.6	4649411.15	2778348.64	3836331.53	3164800.06	3246698.56	4899623.1	1222614.68	6247156.44	5783238.81	6292384.74
MW0108725	T3_positive	N-cis-Hexadec-9Z-enoyl-L-homoserine lactone	Aldehyde,Ketones,Esters	Esters	C20H35NO3	338.2778	337.2617	7.9526	[M+H]+	22.0250000000988	3	0.7604	rp	479050-94-7	71684635	-	64726	-	208387.61	1148148.18	165094.83	416789.34	214653.46	62655.31	185890.12	80207.31	77407.55	117503.96	192049.45	323078.21	295111.08
MW0156093	T3_positive	Propamocarb hydrochloride	Aldehyde,Ketones,Esters	Esters	C9H21ClN2O2	224.1285	224.1292	4.8478	[M+]+	0.400000000055911	3	0.7599	rp	25606-41-1	15575641	-	-	-	11722549.22	11221132.51	12102277.52	29084583.56	5626125.01	5436269.3	24181072.51	19449595.47	18950414.69	15732420.62	23384790.26	23258596.55	23260997.02
MW0115331	T3_positive	Swertiamarin	Aldehyde,Ketones,Esters	Ketones	C16H22O10	375.1305	374.1213	3.192	[M+H]+	4.74999999994452	3	0.7586	rp	17388-39-5	442435	-	-	C09800	8504340.37	6928274.74	6188956.01	5522605.29	4840472.48	10974719.54	11619669.32	6562026.54	5462756.09	6336064.47	6797478.41	6999521.65	7105004.48
MW0111806	T3_positive	1D-myo-inositol 4,5-bisphosphate	Organic acid and Its derivatives	Organic acid and Its derivatives	C6H14O12P2	322.9924	339.9961	1.1278	[M+H-H2O]+	0.875000000064574	3	0.7578	rp	93060-87-8	125004	HMDB0062191	-	C04064	25949960.59	16447405.78	25589630.72	21194075.14	23812181.4	47260478.8	38973787.78	28525331.01	9486652.04	37491427.38	27314295.29	27631009.14	27645560.41
MW0108134	T3_positive	Mephentermine	Alcohol and amines	Amines	C11H17N	163.133	163.1361	4.199	[M+]+	6.50000000000261	3	0.7578	rp	100-92-5	3677	HMDB0015452	-	C07889	32162633.77	26155873.98	29020903.72	31492465.5	30176413.57	30749347.68	29456685.57	29449528.28	29763416.04	26431825.14	28545417.77	28502826.5	28332217.2
MW0114867	T3_positive	Pyruvaldehyde	Aldehyde,Ketones,Esters	Aldehydes	C3H4O2	90.0553	72.0211	2.9494	[M+NH4]+	0.675000000001091	3	0.7574	rp	78-98-8	880	HMDB0001167	6049	C00546	66399741.13	44461521.18	73446859.41	62232244.76	25896275.21	36691869.32	45225689.26	52866071.88	33045222.96	35345123.31	43967790.31	46082145.6	45307513.28
MW0014493	T3_positive	4-Hydroxycrotonic acid	Organic acid and Its derivatives	Organic acid and Its derivatives	C4H6O3	102.0377	102.0317	1.4764	[M+]+	16.2750000000145	3	0.7574	rp	24587-49-3	6155526	HMDB0003381	-	-	1538912.45	3234137.33	1356181.05	617223.05	1244077.59	1970155.26	1282308.65	757585.32	725842.62	323381.91	1110072.71	1026854.97	921864.37
MW0009287	T3_positive	O-Toluidine	Benzene and substituted derivatives	Benzene and substituted derivatives	C7H9N	108.0809	107.0735	7.0032	[M+H]+	0.250000000008299	3	0.7565	rp	95-53-4	7242	HMDB0041965	-	C14403	6873807.83	4809093.23	2656899.79	3780375.18	2572443.88	2684845.5	2148871.41	2409223.39	2401263.67	2433743.88	2651562.4	2426897.04	2534639.13
MW0120946	T3_positive	5,6,7,8-Tetrahydroquinolin-2(1H)-one	Aldehyde,Ketones,Esters	Ketones	C9H11NO	132.0887	149.0841	0.8771	[M+H-H2O]+	19.8499999999768	3	0.7565	rp	54802-19-6	264106	-	44972	-	164213073.44	99623869.52	127763022.44	195330209.99	217153222.63	335352829.89	53003679.23	61289704.23	78958961.12	203468742.49	112153209.6	110939943.9	109971242.01
MW0003586	T3_positive	3,4,5-Trimethoxyphenol	Benzene and substituted derivatives	Phenolics	C9H12O4	184.073	184.0736	6.9165	[M+]+	0.149999999976558	3	0.7563	rp	642-71-7	69505	-	68560	-	146239368.71	164058832.52	117695972.22	126630381.07	128634640.03	168797763.04	176734790.7	146059862.44	110966907.21	136124798.5	151734963.84	152062755.92	153318138.89
MW0009770	T3_positive	Styrene	Benzene and substituted derivatives	Benzene and substituted derivatives	C8H8	105.0702	104.0626	6.4434	[M+H]+	0.74999999998937	3	0.7561	rp	100-42-5	7501	HMDB0034240	-	C19506	6266969.41	7513283.35	11860234.27	7778205.31	8829305.32	5876494.62	6623558.62	7635759.67	6317115.66	7367432.54	14793824.86	14636681.7	14822447.64
MW0105602	T3_positive	Amastatin	Amino acid and Its metabolites	Amino acid derivatives	C21H38N4O8	457.2668	474.269	2.5194	[M+H-H2O]+	2.49308028077331	3	0.756	rp	67655-94-1	439518	-	-	C01552	4725789.27	2012215.54	433525.93	1479311.84	3340969.94	3859275.23	147116.62	704521.85	60419.33	1103968.55	1865994.25	1887288.64	1911718.07
MW0154054	T3_positive	Isobutylhydroxylamine	Alcohol and amines	Amines	C4H11NO	90.0919	89.0841	8.8753	[M+H]+	1.35000000000218	3	0.7559	rp	64930-17-2	9543329	-	-	C21369	108906003.21	90530913.11	84469894.24	12805182.93	93096212.41	93919861.94	66537132.97	106846159.68	154464890.4	105726749.45	92991606.11	92000430.36	92998132.51
MEDN0541	T3_positive	DL-3,4-Dihydroxyphenyl glycol	Benzene and substituted derivatives	Benzene and substituted derivatives	C8H10O4	171.0643	170.0579	1.2145	[M+H]+	2.27499999994052	3	0.7559	rp	28822-73-3	5307	HMDB0000318	-	C05576	66501937.08	67309764.45	49127948.58	71479589.49	90215091.27	70082404.71	98989947.52	130782328.93	92765579.57	105950059.62	72470563.68	74354093.5	73213262.4
MW0053897	T3_positive	(Z)-Hexadec-9-en-1-ol	Organic acid and Its derivatives	Organic acid and Its derivatives	C16H32O	258.2626	240.2453	6.3239	[M+NH4]+	1.45000000003392	3	0.7555	rp	10378-01-5	5367661	-	75254	-	825989.49	987186.27	682982.34	383536.58	1095203.83	137383.66	239297.85	245387.88	599021.85	664261.45	971617.04	926050.67	939516.38
MW0126184	T3_positive	Pirbuterol	Heterocyclic compounds	Heterocyclic compounds	C12H20N2O3	241.1549	240.1474	1.3012	[M+H]+	0.525000000024534	3	0.755	rp	38677-81-5	4845	HMDB0015407	-	C07807	218421984.27	145762008.91	152250364.56	136707809.13	138925799.65	147024537.74	92377517.65	108366037.32	108325246.8	113253475.44	144824667.38	150519359.79	146314786.15
MW0053769	T3_positive	Goshonoside F2	Benzene and substituted derivatives	Benzene and substituted derivatives	C26H44O8	502.3294	484.3036	6.6427	[M+NH4]+	16.1644306402186	3	0.755	rp	90851-25-5	13855763	HMDB0038540	-	-	3254874.21	2191200.29	3639504.24	4630994.52	3067087.29	6215562.89	8799956.31	4850573.83	4673869.73	3857605.65	5943702.23	6194097.09	6052308.54
MW0056744	T3_positive	Palmitoyl 3-carbacyclic Phosphatidic Acid	FA	Others	C20H39O5P	413.2388	390.2535	2.1021	[M+Na]+	9.70373810011081	3	0.7548	rp	476310-22-2	10178491	-	44867	-	3330799.2	1986578.34	5736266.7	4150243.31	4983669.56	3062893.35	1942623.02	2385630.04	2694170.53	4083821.04	3162145.87	3174698.3	3183715.91
MW0000206	T3_positive	Cytochalasin B	Benzene and substituted derivatives	Benzene and substituted derivatives	C29H37NO5	462.2671	479.2672	5.4911	[M+H-H2O]+	6.98735118543979	3	0.7548	rp	14930-96-2 | 11032-95-4	5311281	-	46771	C19954	6518826.09	9632748.23	2208975.3	2968575.13	2852764.29	4653832.27	5893342.46	3701611.08	3985523.41	5477225.15	4915732.51	4832825.4	4920725.09
MW0130441	T3_positive	2,4-Diphenyl-1-butene	Heterocyclic compounds	Heterocyclic compounds	C16H16	209.1387	208.1252	7.1852	[M+H]+	15.5000000000172	3	0.7545	rp	16606-47-6	519286	HMDB0032563	-	C14562	1921085.39	3199222.49	4560172.33	4954836.81	2989441.95	1552743.65	1322202.16	2566155.31	1099612.64	2795921.28	2599634.31	2605733.68	2444452.85
MW0109536	T3_positive	Rufinamide	Alcohol and amines	Amines	C10H8F2N4O	256.1017	238.0666	0.9907	[M+NH4]+	2.94999999994161	3	0.7541	rp	106308-44-5	129228	-	-	C71253	1912300.18	1925198.15	2072458.81	4196845.22	2492224.11	1696607.9	484769.83	6057520.72	4648947.04	3760270.9	5313315.21	5344398.97	5285964.95
MW0007561	T3_positive	Mechlorethamine	Alcohol and amines	Amines	C5H11Cl2N	156.0425	155.0269	0.7685	[M+H]+	20.875000000018	3	0.7538	rp	51-75-2	4033	HMDB0015025	-	C07115	532236883.61	519200037.54	558339562.16	559188629.99	508422816.42	432763165.96	184513734.04	264358017.35	255336239.52	320904651.96	405383348.29	406820449.57	407945826.47
MW0053485	T3_positive	Geranyl acetate	Aldehyde,Ketones,Esters	Esters	C12H20O2	197.1537	196.1463	5.396	[M+H]+	0.174999999984493	3	0.7533	rp	105-87-3	1549026	HMDB0035157	-	C09861	14611432.57	8389801.15	13250870.89	13672086.1	14494948.89	18246909.38	31283204.85	16354754.55	14703423.56	16449495.74	10314001.2	10430300.07	10456093.43
MW0009910	T3_positive	Tiocarlide	Benzene and substituted derivatives	Benzene and substituted derivatives	C23H32N2O2S	400.2196	400.2184	2.0391	[M+]+	4.12275361458355	3	0.753	rp	910-86-1	3001386	-	64625	-	936130.14	1902456.89	1917606.58	2029093.18	2966085.4	2343092.06	91202.4	255381.84	133156.06	738437.31	1201880.15	1210231.82	1134971.04
MW0124063	T3_positive	3-Ethyl-4-methyl-1H-pyrrole-2,5-dione	Alcohol and amines	Amines	C7H9NO2	140.0701	139.0633	8.9071	[M+H]+	1.3249999999942501	3	0.7528	rp	20189-42-8	29995	-	264032	-	394012.66	748666.44	743851.51	626034.73	1932410.74	436061.67	1176261.54	691631.05	618851.87	156446.99	446119.92	660036.49	738631.47
ZINC157414	T3_positive	Methyl N-methylanthranilate	Benzene and substituted derivatives	Benzene and substituted derivatives	C9H11NO2	166.0866	165.079	4.7079	[M+H]+	0.800000000040768	3	0.7524	rp	85-91-6	6826	HMDB0034169	-	-	9745697.86	13260617.16	10610394.67	12680155.77	9355109.37	16327832.04	8130165.24	12284596.23	17732390.19	10382485.46	10687740.3	10387162.42	9335273.58
MW0106105	T3_positive	Carbamic acid	Organic acid and Its derivatives	Organic acid and Its derivatives	CH3NO2	79.0547	61.0164	1.7809	[M+NH4]+	11.0499999999902	3	0.7524	rp	463-77-4	277	HMDB0003551	6950	C01563	34010853.45	25220941.62	27499437.27	24450082.84	32143273.46	42461515.76	23260329.51	12700029.66	12114630.99	30128966.19	20116877.65	19448009.18	19890556.79
MW0001273	T3_positive	1,2,4-Benzenetriol	Benzene and substituted derivatives	Phenolics	C6H6O3	126.0223	126.0317	2.606	[M+]+	22.2249999999846	3	0.7518	rp	533-73-3	10787	HMDB0124831	506	C02814	15607204.87	8550262.48	10284472.79	10802636.18	11753619.69	15200881.23	6514002.91	11574077.95	8134439.98	13947757.02	9388687.04	9380920.01	9236380.72
MW0103024	T3_positive	Coenzyme Q4	Heterocyclic compounds	Heterocyclic compounds	C29H42O4	455.3091	454.3083	8.3278	[M+H]+	14.2977746798349	3	0.7518	rp	4370-62-1	5283545	HMDB0006710	-	-	2854053.12	5364212.31	1164148.01	2784973.78	2406153.47	486343.19	3807385.78	1317672.57	1738044.71	5023982.06	5079014.52	5243790.74	5126994.02
MW0169829	T3_positive	Securinine	Heterocyclic compounds	Heterocyclic compounds	C13H15NO2	218.1206	217.1103	4.4019	[M+H]+	7.55000000005168	3	0.7518	rp	5610-40-2	442872	-	43991	-	6287167.7	13081543.96	4887379.44	6775051.98	6406784.66	10074684.19	7640807.99	5144330.88	6111635.17	3818813.92	7893345.13	7986015.18	8032795.99
MW0142859	T3_positive	3-Butyn-1-OL	Others	Hydrocarbon derivatives	C4H6O	88.0798	70.0419	4.6378	[M+NH4]+	10.1000000000084	3	0.7517	rp	927-74-2	13566	HMDB0006853	-	C06146	421381.01	433327.93	496652.19	196772.41	668194.78	255803.17	641276.47	111957.24	112330.08	157150.74	310302.41	257509.25	329045.76
MW0127445	T3_positive	Diethyl sulfide	Others	Others	C4H10S	90.0552	90.0503	4.6058	[M+]+	13.450000000006	3	0.7517	rp	352-93-2	9609	HMDB0031666	-	C02272	75154942.07	71804853.68	56121506.36	54500789.25	58422997.83	51218694.58	49940860.45	59840104.93	51023644.03	91645458.42	61897136.29	64050700.02	61546872.16
MW0015866	T3_positive	(5Z,8Z,11Z,14Z)-N-(2-fluoroethyl)icosa-5,8,11,14-tetraenamide	FA	Others	C22H36FNO	350.2889	349.2781	4.3574	[M+H]+	8.77500000001419	3	0.7516	rp	166100-37-4	5283436	-	36723	-	365838.43	366286.25	481334.33	360540.91	402578.69	310766.75	504522.46	450943.78	324114.27	324207.9	604120.92	584560.62	643930.5
MW0125204	T3_positive	Molsidomine	Heterocyclic compounds	Heterocyclic compounds	C9H14N4O4	242.0992	242.1015	1.9639	[M+]+	4.52500000001521	3	0.7513	rp	25717-80-0	5353788	-	1332	-	9134656.2	4991187.62	7464722.19	5221957.7	6381477.97	6502540.73	9058651.01	7313784.83	9919837.43	7708010.98	7752774.26	7827683.95	7662878.13
MW0052908	T3_positive	Finasteride	Heterocyclic compounds	Heterocyclic compounds	C23H36N2O2	372.2732	372.2777	5.7386	[M+]+	9.95000000003188	3	0.7511	rp	98319-26-7	57363	HMDB0001984	-	D00321	3416289.6	1148153.38	944838.84	3412704.26	8964342.58	7681613.6	44841409.39	7259183.67	10253456.35	34291485.44	11075607.59	11271640.78	11270781.81
MW0107890	T3_positive	Lisdexamfetamine	Alcohol and amines	Polyamines	C15H25N3O	302.1596	263.1998	2.1648	[M+K]+	8.39999999996621	3	0.7508	rp	608137-32-2	11597698	HMDB0015385	-	-	3190861.89	5665335.24	364324.25	174939.34	191570.29	9879215.16	1394991.89	89706.82	356915.08	1851720.74	2252464.68	2268183.64	2189239.2
MW0061028	T3_positive	Methyl 14-methylpentadecanoate	FA	Others	C17H34O2	288.2885	270.2559	5.2303	[M+NH4]+	3.20000000002096	3	0.7505	rp	5129-60-2	21205	-	263520	-	22562226.78	20386025.68	19087594.37	15776726.64	19212060.54	14897058.78	12826446.1	11426236.81	14907588.05	19526955.57	16039984.57	16062000.64	16340752.43
MEDL02208	T3_positive	Nornicotine	Alkaloids	Alkaloids	C9H12N2	148.0971	148.1	1.0907	[M+]+	6.12500000002569	3	0.7503	rp	494-97-3	412	HMDB0001126	1534	C06524	44783829.2	31401479.89	36196907.01	37696164.52	33517655.33	62045562.98	31727985.85	39031594.2	38232590.19	37949202.06	36305292.1	36815010.04	36813691.83
MW0053503	T3_positive	Germacrone	Aldehyde,Ketones,Esters	Ketones	C15H22O	219.174	218.1671	5.4086	[M+H]+	0.924999999938336	3	0.7502	rp	6902-91-6	6436348	-	-	C16966	13873374.78	17104151.09	13893996.38	18168527.24	14493105.18	26453271.53	14429288.61	19771645.55	28670301.43	18591053.65	16200606.54	16800856.98	16091298.04
MW0107837	T3_positive	Leupeptin	Amino acid and Its metabolites	Small Peptide	C20H38N6O4	427.3015	426.2955	7.996	[M+H]+	2.92532636409966	3	0.7501	rp	55123-66-5 | 103476-89-7 | 24365-47-7	72429	-	44689	-	4060742.32	5169700.42	2343778.57	4228482.85	4632480.21	8616544.83	2206562.23	2246766.74	2252046.29	2254221.22	3972436.69	4056644.23	3811254.94
MEDL01912	T3_positive	Succinic acid semialdehyde	FA	FFA	C4H6O3	102.0341	102.0317	0.931	[M+]+	7.27499999999992	3	0.7501	rp	692-29-5	1112	HMDB0001259	6114	C00232	101667045.38	173907069.69	135187215.05	126070908.6	92189040.46	224227625.45	213498179.7	182659207.05	304612232.8	175358898.84	155807453.99	163770418.53	168459586.16
ZINC1747831	T3_positive	Benzenepropanenitrile	Benzene and substituted derivatives	Benzene and substituted derivatives	C9H9N	132.0767	131.0735	4.5929	[M+H]+	10.249999999985	3	0.7497	rp	645-59-0	12581	HMDB0034236	-	-	9723211.82	4296703.49	6973979.11	5635962.89	6904257.72	7022724.88	3573454.71	5672344.87	3237405.81	6249687.44	4308038.59	4327094.14	4397496.95
MW0108473	T3_positive	N-(N-(3-carboxyoxirane-2-carbonyl)leucyl)isoamylamine	Alcohol and amines	Amines	C15H26N2O5	315.1875	314.1842	0.632	[M+H]+	9.92499999995289	3	0.7496	rp	76684-89-4	123664	-	44982	-	11928723.67	13359133.81	8097555.73	9077110.81	10592460.84	10970324.28	5229557.83	4863545.57	5354792.35	6243270.7	8401730.1	8398753.47	8311868.82
MW0123581	T3_positive	Dexanabinol	Heterocyclic compounds	Heterocyclic compounds	C25H38O3	387.2915	386.2821	5.5489	[M+H]+	5.24999999996112	3	0.7494	rp	112924-45-5	107778	-	44924	-	5587164.25	3446386.36	5555018.72	4057114.93	5670716.77	9729512.65	5771751.69	7617307.64	8329405.1	7707796.75	5881674.9	5931352.9	5982096.77
MW0169673	T3_positive	Picrotin	Heterocyclic compounds	Heterocyclic compounds	C15H18O7	328.1385	310.1053	2.4218	[M+NH4]+	1.62500000001842	3	0.7494	rp	21416-53-5	442291	HMDB0240279	43703	C09528	4198389.81	711078.62	2256924.98	1518112.25	1216625.61	3261307.57	377469.87	827909.05	468963.43	3206910.93	1402956.64	1424504.6	1497970.66
MW0121922	T3_positive	6-Benzylaminopurine	Nucleotide and Its metabolites	Nucleotide and Its metabolites	C12H11N5	190.086	225.1014	1.801	[M+H-2H2O]+	3.874999999951	3	0.7489	rp	1214-39-7	62389	HMDB0039238	-	C11263	26338566.53	32043164.12	33665283.39	16556114.55	18508731.44	26122635.06	28352805.65	13176320.01	11839309.38	37430155.52	26800841.36	24907816.1	27475057.13
MW0168838	T3_positive	Betaine aldehyde	Aldehyde,Ketones,Esters	Aldehydes	C5H12NO	85.0846	102.0919	0.632	[M+H-H2O]+	9.97500000003981	3	0.7487	rp	7418-61-3	249	HMDB0001252	278	C00576	26821901.1	24841845.12	28402773.57	23373284.18	23244025.85	34882966.59	26159539.54	23135086.18	17330949.03	27868499.87	21529399.91	21693029	21692051.9
MW0004669	T3_positive	Aminosalicylic Acid	Benzene and substituted derivatives	Benzene and substituted derivatives	C7H7NO3	136.0483	153.0426	0.7812	[M+H-H2O]+	22.5250000000443	3	0.7484	rp	65-49-6	4649	HMDB0014378	-	C02518	341491346.34	323917267.82	362783950.5	379669333.98	319414497.87	384188555.85	483365636.38	469145629.29	415561433.1	450186170.13	414712057.2	414814021	417144790.09
MW0109259	T3_positive	(R)-3-Amino-4-(3-hexylphenylamino)-4-oxobutylphosphonic acid	Others	Others	C16H27N2O4P	360.201	342.1708	3.9956	[M+NH4]+	9.34999999998354	3	0.7484	rp	909725-61-7	6857802	-	45167	-	1389129.36	1656967.18	2379811.87	1835705.85	1869664.71	2210101.02	1286782.65	1728734.56	1927952.13	1989436.04	1785854.04	1780873.36	1784718.33
MW0126018	T3_positive	N-[2-(5-hydroxy-1H-indol-3-yl)ethyl]hexadecanamide	Tryptamines,Cholines,Pigments	Tryptamines	C26H42N2O2	414.3229	414.3246	6.1446	[M+]+	2.96869023781197	3	0.7484	rp	212707-51-2	10787968	-	62949	-	103758990.68	69181052.97	111875795.71	77955991.4	96871664.51	157163157.25	94080992.55	109389681.1	99425670.92	211246303.7	109042850.74	109321753.78	109428476.73
MW0119390	T3_positive	3-Amino-2-oxazolidone	Aldehyde,Ketones,Esters	Ketones	C3H6N2O2	120.081	102.0429	2.6561	[M+NH4]+	10.425000000005	3	0.7477	rp	80-65-9	65725	HMDB0060739	-	-	42111445.15	43383830.79	22123044.82	29250916.42	24043585.06	46097926.55	23853690.82	16003784.13	3181005.44	25557856.67	41590007.32	41761021.66	42458399.86
MW0015608	T3_positive	Alantolactone	Others	Hydrocarbon derivatives	C15H20O2	233.1534	232.1463	5.5363	[M+H]+	0.57499999996935	3	0.7474	rp	546-43-0	72724	HMDB0035906	53412	C09289	5884740.68	5005381.69	5160061.77	7823572.54	7694627.26	7958012.2	10340076.54	4907150.09	5319905.08	10206848.77	7015491.71	7034018.98	7041052.01
MW0106001	T3_positive	Batimastat	Benzene and substituted derivatives	Benzene and substituted derivatives	C23H31N3O4S2	460.1694	477.1756	3.1157	[M+H-H2O]+	6.30198732073652	3	0.7466	rp	130370-60-4	5362422	-	-	-	309690.85	165297.91	908120.54	1511107.27	1185788.47	352539.33	1334367.56	1474448.93	1236069.8	213510.26	410217.76	401735.85	339948.82
MW0116980	T3_positive	Veliparib	Alcohol and amines	Amines	C13H16N4O	262.1648	244.1324	1.3259	[M+NH4]+	3.77499999999031	3	0.7466	rp	912444-00-9	11960529	-	-	-	126577905.26	116248527.36	133760841.14	140169442.21	139391440.82	203926214.44	102557523.98	106663379.4	85537618.8	127312383.09	120797035.71	122416159.99	121098249.42
MW0005464	T3_positive	5,6,7,8-Tetrahydro-2-naphthoic acid	Benzene and substituted derivatives	Benzene and substituted derivatives	C11H12O2	194.1177	176.0837	9.1141	[M+NH4]+	0.175000000055547	3	0.7464	rp	1131-63-1	70804	-	45039	-	10390710.77	6049258.08	10993804.4	9969960.9	19954403.89	8120680.7	10871392.24	3893614.24	6068659.2	12012432.17	7203155.89	6903085.27	7040650.64
MW0168286	T3_positive	N,N-Dimethyl-L-Valine	Amino acid and Its metabolites	Amino acid derivatives	C7H15NO2	146.1174	145.1103	7.2414	[M+H]+	0.449999999929673	3	0.7461	rp	2812-32-0	11008044	-	44985	-	30380348.98	43641978.55	24989230.48	51073272.35	81268401.5	202177882.59	32637434.95	285877175.69	43388732.72	85289461.4	31115703.03	29813670.41	31109891.5
FDATN01120	T3_positive	Marimastat	Others	Medicine	C15H29N3O5	332.2188	331.2107	3.4602	[M+H]+	1.95000000005052	3	0.7455	rp	154039-60-8	119031	HMDB0014924	-	-	869241.29	1620797.47	1158365.17	849387.03	872726.77	530897.58	84933.99	227530.08	196415.15	752399.8	1015512.95	1026583.91	962020.43
MW0122442	T3_positive	7-Chlorothieno[2,3-c]pyridine	Heterocyclic compounds	Heterocyclic compounds	C7H4ClNS	169.986	168.9753	0.8461	[M+H]+	8.49999999999795	3	0.7455	rp	28948-58-5	15914129	-	44988	-	49432204.71	58750223.5	90299718.71	69188688.12	79104227.31	72460996.71	336681607.51	77551827.02	160884206.27	213310012.74	140420825.76	120465022.01	138919968.76
MW0108015	T3_positive	Lys-Pro-Arg	Amino acid and Its metabolites	Small Peptide	C17H33N7O4	400.2683	399.2594	4.7079	[M+H]+	3.99733477702809	3	0.7445	rp	41961-57-3	488929	-	21294	-	261906.77	465393.57	100532.58	98164.11	135440.78	519731.14	924386.31	798118.69	243130.09	643365.19	550183.66	578059.33	577139.7
MW0110965	T3_positive	Cyclohexyl isocyanide	Others	Others	C7H11N	132.0767	109.0891	7.2414	[M+Na]+	4.37500000003865	3	0.7445	rp	931-53-3	79129	-	-	-	20693908.05	26540916.97	19683770.81	10929807.38	23219701.31	15601528.73	16160961.33	17548667.24	23910532.33	14137568.36	11049376.02	11142603.08	9694653.28
MW0009040	T3_positive	rac N-Desmethyl Tramadol	Benzene and substituted derivatives	Phenolics	C15H23NO2	250.1777	249.1729	6.3426	[M+H]+	6.19999999997844	3	0.7442	rp	75377-45-6	12149038	HMDB0061007	-	-	21071814.44	16252249.18	8568930.57	16196655.32	19001511.4	10585719.47	19372912.77	22892721.79	5552275.05	13519489.82	7561150.72	7893534.71	7755787.93
MW0123822	T3_positive	Enrofloxacin	Heterocyclic compounds	Heterocyclic compounds	C19H22FN3O3	382.1547	359.1645	5.2303	[M+Na]+	2.19999999998777	3	0.7437	rp	93106-60-6	71188	HMDB0029861	-	D02473	37414018.01	33178304.72	32530224.98	34742000.12	29166485.2	37339294.76	26152573.45	30073867.22	24793161.55	29905487.37	29890982.52	30453640.21	29927496.18
MW0123331	T3_positive	Cimetidine	Heterocyclic compounds	Heterocyclic compounds	C10H16N6S	253.1179	252.1157	1.3889	[M+H]+	12.8000000000128	3	0.7424	rp	51481-61-9	2756	HMDB0014644	-	C06952	20906885.59	31885479.87	11114927.03	16457636.47	16313156.53	24777635.42	13793221.58	12314433.69	10172294.27	17638268.93	24588308.11	24694500.06	24995322.96
MW0001245	T3_positive	1,1'-[1,12-Dodecanediylbis(oxy)]bisbenzene	Benzene and substituted derivatives	Phenolics	C24H34O2	372.2912	354.2559	8.2781	[M+NH4]+	3.54999999998995	3	0.7414	rp	61575-03-9	11051218	HMDB0039760	-	-	27387583.99	5403181.2	5848680.97	4822846.53	8559265.5	13257526.64	36632023.45	11785267.38	10030209.34	5383373.89	11612316.61	9953393.62	11233670.54
MW0109344	T3_positive	Pro-Air	Aldehyde,Ketones,Esters	Ketones	C16H22N2O3	273.1634	290.163	4.824	[M+H-H2O]+	9.15000000006216	3	0.741	rp	60443-17-6 | 72332-33-3	4916	HMDB0015453	44346	-	6718478.96	7499064.31	6971636.7	7129502.09	7361196.31	6784215.46	7707866.71	7825113.21	6604861.99	7725876.03	7420602.23	7330422.98	7424722.59
MW0005306	T3_positive	4-phenyl-5-methyl-1,2,3-Thiadiazole	Benzene and substituted derivatives	Benzene and substituted derivatives	C9H8N2S	176.0376	176.0408	1.3889	[M+]+	6.80000000002678	3	0.741	rp	64273-28-5	338037	-	45304	-	159598797.03	94497417.89	114597646.64	143562666.01	140274084.87	224957047.82	235056345.81	172762308.56	155051231.16	150335650.95	232348661.55	230457572.64	232288557.06
MW0049202	T3_positive	4alpha-Methyl-5alpha-ergosta-8,14,24(28)-trien-3beta-ol	Hormones and hormone related compounds	Hormones and hormone related compounds	C29H46O	495.3265	410.3549	6.5425	[M+K+HCOOH]+	6.05664782709866	3	0.7405	rp	74635-33-9	443237	HMDB0006928	-	C11508	615501968.23	506548242.34	403466687.98	442815210.12	345412146.48	834280258.99	836572323.88	454480816.24	450117925.87	609924001.48	523337204.81	544385807.29	543419933.79
MW0125645	T3_positive	N-Arachidonylmaleimide	Alcohol and amines	Amines	C24H35NO2	370.2769	369.2668	8.4158	[M+H]+	7.05000000010614	3	0.7403	rp	876305-42-9	25021164	-	45064	-	11952739.25	22312131.54	8920020.65	20117987.61	8744461.37	34508793.42	35026391.46	16248429.34	16928520.72	7276410.9	21101248.87	21856697.42	21470646.25
MW0006626	T3_positive	Clopamide	Benzene and substituted derivatives	Benzene and substituted derivatives	C14H20ClN3O3S	345.0861	345.0914	5.1666	[M+]+	11.9750000000352	3	0.7401	rp	636-54-4	12492	-	1895	-	38446632.06	5811878.32	3839925.57	5190802.52	4493208.02	10745453.73	7375549.15	5981845.79	7853753.77	5580587.7	4888654.15	5331356.44	5411161.47
MW0106453	T3_positive	Dimefox	Others	Medicine	C4H12FN2OP	155.0805	154.0671	1.0784	[M+H]+	15.1750000000561	3	0.74	rp	115-26-4	8264	-	-	C18980	2929487.07	1302457.5	3399774.36	1824528.34	1459688.38	1652366.65	2776991.86	3585847.16	3712401	572410.46	1624935.03	1808328.36	1782361.74
MW0194013	T3_positive	N-Phthalyl-L-tryptophan	Heterocyclic compounds	Heterocyclic compounds	C19H14N2O4	335.0948	334.0954	0.7935	[M+H]+	19.6499999999844	3	0.7392	rp	48208-26-0	702558	-	64811	-	32707.19	163538.95	34377.01	32697.63	32707.77	32702.39	1257524.3	32704.99	32707.79	32707.74	117811.96	117811.96	188181.92
MW0015393	T3_positive	alpha-Dimorphecolic acid	FA	Oxidized lipids	C18H32O3	319.227	296.2351	7.7767	[M+Na]+	6.39999999989982	3	0.739	rp	73543-67-6	5312830	HMDB0004670	-	C14767	414089.81	941875.25	211443.25	124356.3	302452.9	195076.49	486559.03	394597.96	241682.62	551887.58	384078.27	353422.22	288147.45
MW0054784	T3_positive	Methimazole	Heterocyclic compounds	Heterocyclic compounds	C4H6N2S	132.0523	114.0252	1.7763	[M+NH4]+	16.9249999999721	3	0.7385	rp	60-56-0	1349907	HMDB0014901	-	C07190	40313750.14	28159984.77	36945474.04	41030723.96	19758385.93	44247984.27	16489291.73	22581531.08	19263938.79	33714787.48	29336134.91	28963069.06	30668037.16
MW0003249	T3_positive	Butylone	Benzene and substituted derivatives	Benzene and substituted derivatives	C12H15NO3	204.1042	221.1052	3.9576	[M+H-H2O]+	5.77499999998565	3	0.7385	rp	802575-11-7	56843046	-	85072	-	300896.93	327711.12	563469.31	565569.24	1444492.02	2808716.73	3068884.01	724231.96	367407.67	579032.32	456452.5	547583.75	552961.15
MW0111787	T3_positive	1-Cyano-2-hydroxy-3-butene	Alcohol and amines	Alcohols	C5H7NO	80.046	97.0528	1.5391	[M+H-H2O]+	8.65000000001004	3	0.7381	rp	7451-85-6	91586	HMDB0031339	-	-	1079265.65	563467.38	214377.95	151108.4	359025.95	570045.48	366381.94	198607.4	214272.93	270425.23	283142.68	279190.7	243879.86
MW0113108	T3_positive	4-Methyl-2,3-pentanedione	Aldehyde,Ketones,Esters	Ketones	C6H10O2	114.0737	114.0681	2.0391	[M+]+	15.3000000000247	3	0.7368	rp	7493-58-5	24115	HMDB0031559	-	-	9902437.69	8691533.6	9202052.42	8375587.08	11453951.59	9256188.79	10414361.74	10917566.67	9858722.06	11953751.9	9412942.02	9924101.49	9851581.58
MEDL00798	T3_positive	3-Hydroxyphenylurea	Benzene and substituted derivatives	Benzene and substituted derivatives	C7H8N2O2	152.0566	152.0586	1.7428	[M+]+	3.70000000003756	3	0.7361	rp	701-82-6	12796	-	-	-	17369300.34	16574503.55	28114136.8	18703555	36506399.77	17461027.62	102470737.79	26700314.75	44091944.74	24032956.42	38671768.97	40820057.53	39133912.74
MW0125782	T3_positive	1-Hexadecanoylpyrrolidine	Heterocyclic compounds	Heterocyclic compounds	C20H39NO	310.3095	309.3032	8.6562	[M+H]+	2.39999999990914	3	0.736	rp	70974-48-0	247220	HMDB0032740	-	-	2100859.73	799952.43	935744.16	1007481.52	1058600.33	1189261.75	7115189.19	1913107.92	803762.24	1478041.15	1843520.91	1724523.64	1869372.04
MW0049210	T3_positive	delta-Tocopherol	CoEnzyme and vitamins	CoEnzyme and vitamins	C27H46O2	805.7179	402.3498	6.9288	[2M+H]+	13.7022539437978	3	0.7358	rp	119-13-1	92094	HMDB0002902	232	C14151	133500320.18	106969489.66	129179966.98	79904638.34	87255016.03	61708843.28	58145182.26	76839714.5	41825183.66	69160279.02	64223134.55	61669156.47	59534200.56
MW0156499	T3_positive	Salannin	Terpenoids	Triterpene	C34H44O9	597.305	596.2985	3.7534	[M+H]+	1.38957290951689	3	0.7358	rp	992-20-1	6437066	-	67197	-	2979467.24	2125262.39	3061554.3	4658644.28	3246682.13	5715936.09	7677175.76	8215371.26	6175207.7	4048968.9	5362259.6	5450100.8	5494737.57
MW0142474	T3_positive	2-Methylcholine	Alcohol and amines	Alcohols	C6H16NO+	118.1226	118.1232	8.5994	[M+]+	0.224999999964837	3	0.7355	rp	7562-87-0	16942	-	-	C02224	20263293.53	21702815.96	7520437.51	13891593.96	15190495.37	12469813.55	9713106.49	9317994.9	11278185.21	13090455.71	14064277.42	13909299.76	13265537.68
MW0142182	T3_positive	alpha1-Sitosterol	Hormones and hormone related compounds	Hormones and hormone related compounds	C30H50O	465.3531	426.3862	8.3278	[M+K]+	8.01548307664373	3	0.7355	rp	474-40-8	9548595	HMDB0033495	-	C11523	2912610.78	2916164.96	2618883	3146694.3	2070686.23	2401408.21	1920623.49	1969755.2	4978716.03	2652071.08	2976616.99	3020417.93	3107237.23
MEDL02284	T3_positive	1,3,5-Trihydroxybenzene	Benzene and substituted derivatives	Phenolics	C6H6O3	126.0223	126.0317	2.0266	[M+]+	22.2249999999846	3	0.7352	rp	108-73-6	359	HMDB0013675	-	C02183	50758370.96	36658225.69	184160648.53	28104129.76	40792351.31	43533400.86	22233641.73	84807759.68	15324169.3	48942851.5	41025469.97	42141422.28	41488227.69
MW0009293	T3_positive	Oxadiazon	Benzene and substituted derivatives	Benzene and substituted derivatives	C15H18Cl2N2O3	345.0863	344.0694	4.861	[M+H]+	23.8749999999754	3	0.7346	rp	19666-30-9	29732	-	72302	C18496	117356746.66	112509208.64	108748563.43	107264569.51	115446054.56	110926379.66	99451474.89	95489945.06	92723173.32	97425243.07	99247584.78	101025803.5	101261503.56
MW0012822	T3_positive	Azelaoyl PAF	GP	PA	C33H66NO9P	634.4542	651.4475	7.2661	[M+H-H2O]+	15.7303032880144	3	0.7345	rp	354583-69-0	17757205	-	62938	-	5502663.61	5615683.43	10074530.75	7993715.45	4066448.7	5472132.94	8030620.91	2596851.17	8554978.48	8870585.95	3623811.39	3419603.44	3644413.93
MW0123463	T3_positive	Cycloheximide	Alcohol and amines	Amines	C15H23NO4	320.125	281.1627	2.7842	[M+K]+	2.27499999994052	3	0.7341	rp	66-81-9 | 1154-57-0	6197	-	44124	C06685	1991426.51	6168718.42	1080240.61	772283.31	1496642.31	1782685.74	951507.43	555515.17	1034649.03	1508978.96	2267564.89	2297086.05	2269771.32
MW0118780	T3_positive	2-Methylpyrrole	Heterocyclic compounds	Heterocyclic compounds	C5H7N	82.0657	81.0578	2.3535	[M+H]+	1.37500000001012	3	0.7336	rp	636-41-9	12489	HMDB0033114	-	-	9281021.68	5861281.54	10678108.4	10676972.98	10527232.65	9395857.49	9933338.28	9188096.18	9919529.86	9712690.19	9422037.17	9715998.19	9383238.23
MW0194029	T3_positive	beta-D-Glucopyranose, 1-(3,4,5-trihydroxybenzoate)	Heterocyclic compounds	Heterocyclic compounds	C13H16O10	355.07	332.0743	0.5313	[M+Na]+	15.8749999999941	3	0.733	rp	13405-60-2	4628122	HMDB0038728	-	-	6878213.17	5592700.01	7551585.48	7494581.07	6110196.91	5719173.09	7032716.06	6931029.26	6066025.32	7710978.8	5900531.84	5975444.64	5946113.88
MW0005356	T3_positive	5-(16-Heneicosenyl)-1,3-benzenediol	Benzene and substituted derivatives	Phenolics	C27H46O2	403.3596	402.3498	6.1417	[M+H]+	6.24756605240219	3	0.7329	rp	189562-08-1	101540824	HMDB0039870	-	-	211765625.59	76500759.98	216810549.03	106826766.27	223434107.67	84155175.82	214749617.16	82491480.9	62730438.04	207145003.07	91045580.08	91938663.21	90970124.96
MW0148591	T3_positive	Val-Pro-Leu	Amino acid and Its metabolites	Small Peptide	C16H29N3O4	328.2223	327.2158	2.8094	[M+H]+	2.02499999986117	3	0.7321	rp	90614-49-6	146208	-	44661	-	1754142.07	5756172.93	2717549.38	2266690.69	3410037.59	2563319.7	809404.46	383837.13	521662.96	1286434.34	2534500.72	2584618.03	2593277.61
MW0015651	T3_positive	all-trans-Carophyll yellow	Aldehyde,Ketones,Esters	Esters	C32H44O2	460.3329	460.3341	6.693	[M+]+	1.58580636403376	3	0.7318	rp	1109-11-1	131751340	HMDB0032879	-	-	7777416.05	7738957.06	11143047.39	8729957.72	8402480.82	2906444.67	5097583.32	1083622.34	4954994	4417699.16	5446440.77	5534907.82	5320225.61
MW0000332	T3_positive	Methyl reserpate	Alkaloids	Alkaloids	C23H30N2O5	415.2207	414.2155	2.2911	[M+H]+	4.98527573511083	3	0.7318	rp	2901-66-8	73532	-	2254	-	23679265.03	26132596.25	14091118.28	12982839.49	20381440.33	17421772.73	10366198.45	10762696.28	11852484.49	12429362.39	14451782.57	14952111.95	14882531.38
MW0013008	T3_positive	1-Stearoyl-2-oleoyl-sn-glycero-3-phosphocholine	GP	PC	C44H86NO8P	788.6092	787.6091	7.2291	[M+H]+	9.14259443318761	3	0.7317	rp	56421-10-4	24778825	HMDB0008038	-	C00157	1037263.56	5073810.36	788391.18	1535055.15	657976.38	617844.74	358544.96	685763.26	488404.47	126317.97	855247.03	758388.49	535751.1
MW0063446	T3_positive	Sarsasapogenin	Steroids	Steroidal saponins	C27H44O3	417.3411	416.329	6.0284	[M+H]+	11.3817068654608	3	0.7315	rp	126-19-2	92095	HMDB0030024	-	C03963	1125065.32	514889.12	699408.02	131110.54	317392.46	199587.43	188849.64	220599.53	410840.34	419848.43	900271.35	938730.74	691779.06
MW0009648	T3_positive	Ractopamine	Benzene and substituted derivatives	Phenolics	C18H23NO3	301.1706	301.1678	0.632	[M+]+	8.27499999985548	3	0.7313	rp	97825-25-7	56052	-	85226	-	13625311.56	11955130.06	7094935.87	6630970.09	7202777.93	10376841.46	5916333.16	1456168.3	3682519.23	6088613.48	6187173.7	6351194.86	6061108.06
MW0142243	T3_positive	(2Z)-2-aminobut-2-enoic acid	Organic acid and Its derivatives	Organic acid and Its derivatives	C4H7NO2	124.0395	101.0477	9.0211	[M+Na]+	6.30000000001019	3	0.7312	rp	71018-10-5 | 20748-08-7	6449989	-	-	C17234	11104396.12	62697954.99	59195268.19	6870498.28	63802221.11	55601601.87	47172306.95	52944544.61	9280661.1	42680019.43	29254539.17	33558201.63	36337191.92
MW0142736	T3_positive	2,5-Dihydropyridine	Heterocyclic compounds	Heterocyclic compounds	C5H7N	82.0657	81.0578	1.6145	[M+H]+	1.37500000001012	3	0.7309	rp	67684-02-0	15738596	-	-	C16933	52944685.33	45530151.14	45886256.12	46450434.88	39602482.38	42903723.37	49127667.26	28335224.75	23583124.87	68587172.31	31594133.57	30168939.55	30839962.66
MW0118291	T3_positive	2-Aminopyrazine	Heterocyclic compounds	Heterocyclic compounds	C4H5N3	95.0443	95.0483	0.9172	[M+]+	8.87499999997488	3	0.7301	rp	5049-61-6	78747	-	44987	-	9425012.95	218518216.44	225739268.86	148856049.82	141468526.11	184424569.95	174860039.71	123981718.78	138712313.71	180456622.01	149087546.38	160612016.23	157061447.26
MW0105379	T3_positive	7-Chloro-6-[4-(diethylamino)phenyl]quinoline-5,8-dione	Aldehyde,Ketones,Esters	Ketones	C19H17ClN2O2	341.1016	340.0979	1.4392	[M+H]+	8.89999999998281	3	0.729	rp	389614-94-2	10042917	-	64733	-	734113.68	659831.95	350423.99	538057.34	727368.77	3328003.86	314385.59	117373.39	1862535.26	1515557.94	1412627.72	1504435.16	1531985.86
MW0003653	T3_positive	Benzene, 4-ethenyl-1,2-dimethyl-	Benzene and substituted derivatives	Benzene and substituted derivatives	C10H12	133.1056	132.0939	7.7386	[M+H]+	11.0000000000809	3	0.729	rp	27831-13-6	33937	-	263619	-	517038.96	1448745.06	258625.26	995603.08	1094406.64	342273.72	862430.12	235053.51	364054.03	247118.84	444449.46	445153.85	419575.47
MW0127259	T3_positive	2-(Octylthio)ethanol	Alcohol and amines	Alcohols	C10H22OS	208.1697	190.1391	8.065	[M+NH4]+	8.34999999995034	3	0.7288	rp	3547-33-9	19079	-	-	C18863	231410.51	226539.85	360387.15	314667.91	122066.39	551600.94	1372848.28	840027.03	549719.11	273547.75	343932.84	302338.07	205102.94
MW0063299	T3_positive	R-2 Methanandamide	FA	Oxidized lipids	C23H39NO2	361.3044	361.2981	6.6303	[M+]+	17.0499999998697	3	0.7282	rp	157182-47-3	10361237	-	-	-	75454514.36	85197922.66	111904575.15	107655790.92	109363978.16	66645450.36	55808824.21	76145006.4	66976006.4	83250473.98	75501770.93	76517144.65	75551359.27
MW0125855	T3_positive	N-Methylphthalimide	Alcohol and amines	Amines	C9H7NO2	162.0585	161.0477	1.464	[M+H]+	8.80000000002212	3	0.7279	rp	550-44-7	11074	HMDB0004284	-	-	11239282.91	29945856.24	10141410.93	15518015.58	14039608.52	20444403.31	15801666.97	10063111.04	12046414.78	7968899.72	16999176.78	17189947.67	17092393.62
MW0126549	T3_positive	Silodosin	Heterocyclic compounds	Heterocyclic compounds	C25H32F3N3O4	478.2351	495.2345	2.8985	[M+H-H2O]+	8.17596192339306	3	0.7278	rp	160970-54-7	5312125	-	-	-	4115534.25	5305875.05	1046230.41	4272734.48	5286911.73	6695013.62	2610460.55	601883.86	2832029.33	2070243.2	2918551.73	3171597.31	3080493.6
MW0008791	T3_positive	2-(acetylsulfamoyl)benzoic Acid	Benzene and substituted derivatives	Benzene and substituted derivatives	C9H9NO5S	261.0585	243.0201	0.9172	[M+NH4]+	11.1499999999864	3	0.7278	rp	849067-18-1	11425048	-	45011	-	32775146.95	25613804.68	44027704.17	52706599.32	43252999.76	27187419.15	46812430	57217341.08	63360368.76	43696399.9	44904874.04	44946296.86	45639436.74
MW0123533	T3_positive	Delorazepam	Heterocyclic compounds	Heterocyclic compounds	C15H10Cl2N2O	326.9991	304.017	0.7516	[M+Na]+	18.050000000045	3	0.7269	rp	2894-67-9	17925	-	-	-	1164286.54	778124.63	650873.06	2622569.25	1860297.6	2390240.85	1768409.56	3053671.54	1517687.78	674047.53	1704409.15	2064479.64	1920738.59
MW0123289	T3_positive	Cerulenin	Heterocyclic compounds	Heterocyclic compounds	C12H17NO3	224.1284	223.1208	5.89	[M+H]+	0.65000000006421	3	0.7264	rp	17397-89-6	5282054	HMDB0015168	-	C12058	688640.34	84269208.6	63213705.47	206737774.34	61242282.98	89328771.23	93854923.7	137968798.02	209446674.83	84154335.06	69861742	70088138.39	67685557.6
MW0169214	T3_positive	Gatifloxacin	Heterocyclic compounds	Heterocyclic compounds	C19H22FN3O4	375.154	375.1594	4.5164	[M+]+	12.3250000000041	3	0.7261	rp	112811-59-3	5379	HMDB0015178	-	C07661	74059.99	389424.75	179422.5	430690.24	1084061.78	204215.27	104195.27	214185.24	200934.9	53907.54	221533.83	206153.65	219288.13
MW0114480	T3_positive	Fructose-2,6-diphosphate	Organic acid and Its derivatives	Organic acid and Its derivatives	C6H14O12P2	322.9923	339.9961	2.1522	[M+H-H2O]+	1.12500000000182	3	0.7254	rp	79082-92-1	105021	HMDB0001047	5964	C00665	1542689.37	1265063.08	2189120.64	2645457.97	2998903.21	1699446.79	4027853.14	2113493.6	832053.2	661491.17	2151896.99	2259958.92	2402789.86
MW0122947	T3_positive	Astemizole	Heterocyclic compounds	Heterocyclic compounds	C28H31FN4O	459.2481	458.2482	6.9662	[M+H]+	16.0912610973615	3	0.7249	rp	68844-77-9	2247	HMDB0014775	-	C06832	18976.85	23944.41	22739.7	23861.46	36174.77	116592.29	18685.95	131645.3	583694.33	101828.37	78661.16	136420.93	129020.39
MW0125835	T3_positive	Nizatidine	Heterocyclic compounds	Heterocyclic compounds	C12H21N5O2S2	370.0729	331.1137	1.0412	[M+K]+	9.92499999995289	3	0.7244	rp	76963-41-2	3033637	HMDB0014723	-	C07270	21810.04	21818.36	21818.36	21813.48	21818.36	1192349.29	160638.16	21815.69	21815.71	109091.78	62817.55	87527.09	62817.55
MW0169778	T3_positive	Methyl ricinoleate	FA	Others	C19H36O3	313.2737	312.2664	1.6145	[M+H]+	0.124999999968622	3	0.7243	rp	141-24-2 | 41989-07-5	5354133	-	45190	-	618218.73	799817.48	1443653.57	365865.25	484569.13	352409.96	1201053.6	858188.28	1059055.75	654232.9	719711.26	815805.03	794821.56
MW0009282	T3_positive	Osalmid	Others	Medicine	C13H11NO3	252.0559	229.0739	1.8635	[M+Na]+	18.2250000000295	3	0.7224	rp	526-18-1	4602	HMDB0003156	-	-	413336.4	1324564.02	801739	2309868.41	265337.76	763520.73	367946.82	236445.87	533281.38	257220.58	713616.4	718799.11	718956.54
MW0142509	T3_positive	2-n-Undecyltetrahydrothiophene	Heterocyclic compounds	Heterocyclic compounds	C15H30S	242.2116	242.2068	6.1919	[M+]+	13.1999999999977	3	0.7216	rp	85438-98-8	134998	-	-	-	20557957.39	12247514.35	19215386.83	16086227.45	21996017.86	25916209.97	32804595.43	22482699.99	12769423	23957842.6	12944339.82	13107686.14	13064198.94
MW0152955	T3_positive	Lys-Glu-Gly	Amino acid and Its metabolites	Small Peptide	C13H24N4O6	355.1535	332.1696	0.8878	[M+Na]+	13.450000000006	3	0.7215	rp	57866-06-5	7408130	-	20611	-	2335851.73	2717753.11	1460951.06	1652842.43	2781387.51	1068724.16	2005066.12	1343958.65	1621567.15	2394347.3	2966513.11	3374004.36	3446036.17
MW0014566	T3_positive	4-Trimethylammoniobutanoate	Organic acid and Its derivatives	Organic acid and Its derivatives	C7H16NO2+	147.121	146.1181	2.3538	[M+H]+	10.9999999999388	3	0.7201	rp	10329-41-6	134	HMDB0001161	-	C01181	2778377.62	4088293.94	836150.14	1665642.86	1349841.65	3949178.34	3160159.5	632936.74	1927806.56	2333602.76	4933488.91	4955977	5113041.99
MW0049183	T3_positive	Dehydrocostus lactone	Heterocyclic compounds	Heterocyclic compounds	C15H18O2	195.123	230.1307	7.4534	[M+H-2H2O]+	15.549999999962001	3	0.7201	rp	477-43-0	73174	-	-	C09387	1451145.25	2236564.22	1612350.54	2410402.93	1963844.06	1124049.48	1090852.18	817285.63	2131747.33	1535963.38	1865188.88	1793643.17	1747615.36
MW0126644	T3_positive	Tenofovir	Heterocyclic compounds	Heterocyclic compounds	C9H14N5O4P	310.058	287.0783	1.4392	[M+Na]+	24.100000000117898	3	0.7194	rp	147127-20-6	464205	HMDB0014445	-	-	2259955.29	5299675.24	5845367.46	4964537.48	3341262.89	3826745.77	3575061.35	4176666.7	7839925.13	1127913.55	4354420.43	4238295.92	4635133.89
MW0055484	T3_positive	Oleyl alcohol	FA	Others	C18H36O	286.3096	268.2766	7.1225	[M+NH4]+	2.30000000001951	3	0.719	rp	143-28-2	5284499	HMDB0029632	-	-	16490937.92	17851461.85	15805892.57	16091888.5	10418824.63	4486532.24	4651300.15	14005034.63	13272539.47	16237366.75	19615093.74	18371264.54	16702550.78
MW0063802	T3_positive	Tetradecanal	FA	Others	C14H28O	230.2473	212.214	5.7019	[M+NH4]+	1.54999999999461	3	0.7186	rp	124-25-4	31291	HMDB0034283	-	-	121510934.96	146335735.85	163273133.55	152137509.68	183347184.02	157603687.38	160435033.62	122065051.03	126984427.98	139909298.06	201596073.93	205803298.43	205724103.57
MW0050035	T3_positive	1-Stearoyl-2-arachidonoylglycerol	GL	DG	C41H72O5	627.5369	644.538	8.7437	[M+H-H2O]+	3.53765309028928	3	0.7186	rp	65914-84-3	14345637	-	4421	C00641	217677056.7	203029196.64	226389426.14	236789313.44	217909766.66	201267673.02	175417860.79	194357632.09	227981381.37	191289135.24	210765493.54	208729387.27	208079846.43
MW0000124	T3_positive	alpha-Ergocryptine	Alkaloids	Alkaloids	C32H41N5O5	598.296	575.3108	3.6902	[M+Na]+	6.80260659163228	3	0.7183	rp	511-09-1	134551	-	-	C07545	1380227.95	2279539.97	182496	1022197.55	1784465.21	634157.15	86746.14	79840.38	614571.8	234213.67	478411.72	555193.27	535509.71
MW0115093	T3_positive	p-Coumaryl alcohol 4-O-glucoside	Benzene and substituted derivatives	Benzene and substituted derivatives	C15H20O7	295.1184	312.1209	6.4434	[M+H-H2O]+	2.00000000006639	3	0.7181	rp	120442-73-1	5280847	-	-	C05855	5376995.45	5925322.27	11807769.42	6830774.05	6970249.35	3379015.33	6715629.51	7308261.44	6239370.46	6149061.8	12936320.77	13098459.85	12945238.67
MW0115262	T3_positive	Sedoheptulose	Carbohydrates and Its metabolites	Sugars	C7H14O7	233.0584	210.074	2.391	[M+Na]+	12.1249999999407	3	0.7177	rp	3019-74-7	5459879	HMDB0003219	-	-	2734827.09	1100987.6	2146774.77	1383140.08	2311748.13	5255964.11	2983931.15	1496142.3	1935134.67	5946282.93	7263121.93	7023299.18	7273013.54
MW0126145	T3_positive	Pindolol	Heterocyclic compounds	Heterocyclic compounds	C14H20N2O2	248.1488	248.1525	1.1649	[M+]+	7.95000000003654	3	0.7175	rp	13523-86-9	4828	HMDB0015095	-	C07445	275151310.08	293037326.06	333747883.53	286517619.93	234467663.03	291156405.47	132438735.7	171186776.8	144199777.77	259092803.75	203454740.12	191797053.93	198532257.88
MW0009665	T3_positive	Retigabine	Benzene and substituted derivatives	Benzene and substituted derivatives	C16H18FN3O2	304.1495	303.1383	1.3506	[M+H]+	9.72500000003151	3	0.7173	rp	150812-12-7	121892	-	-	-	4750457.07	11176160.9	2723633.23	1648806.47	1427469.99	5327579.89	2792218.05	1783845.4	589578.56	4397617.43	3030299.75	2752067.18	3281378.34
MW0103120	T3_positive	Vitamin K	CoEnzyme and vitamins	CoEnzyme and vitamins	C31H46O2	450.3564	450.3498	6.8418	[M+]+	15.8099508896434	3	0.717	rp	12001-79-5 | 81818-54-4 | 10485-69-5 | 27696-10-2	5280483	HMDB0015157	-	C02059	18237770.78	15718007.53	44066975.59	17817913.05	11520893.99	30610294.66	51835418.82	118107000.72	29446595.01	28327110.71	25763868.08	24942250.86	26218863.33
MW0007107	T3_positive	Felbamate	Benzene and substituted derivatives	Benzene and substituted derivatives	C11H14N2O4	238.0891	238.0954	4.2752	[M+]+	14.4000000000233	3	0.7167	rp	25451-15-4	3331	HMDB0015084	-	C07501	7825871.62	19293646.41	6295790.38	8280773.61	6834432.87	7335346.35	8165059.64	6556829.04	7811335.81	4902000.85	6224365.17	6243424.63	6328861.71
MW0139569	T3_positive	Retusin	Flavonoids	Flavonoid	C19H18O7	359.1061	358.1053	4.4145	[M+H]+	16.1249999999313	3	0.7163	rp	1245-15-4	5352005	-	-	-	263205.68	157864.68	27343.02	176162.75	65626.57	409818.87	177608.7	123256.18	234113.65	34116.22	422614.9	297518.25	415248.07
MW0114151	T3_positive	Cytidine 3'-monophosphate	Organic acid and Its derivatives	Organic acid and Its derivatives	C9H14N3O8P	346.0454	323.0519	0.8059	[M+Na]+	10.6249999998909	3	0.7152	rp	84-52-6	66535	HMDB0240312	-	C05822	2285997.88	27955310.73	2141017.83	2309020.63	1084084.44	3076582.93	4767972.19	3898079.14	1155582.42	1486142.53	5166391.9	4668123.16	4944539.43
MW0138375	T3_positive	(S)-7-(((2-O-6-Deoxy-alpha-L-mannopyranosyl)-beta-D-glucopyranosyl)oxy)-2,3-dihydro-5-hydroxy-2-(3-hydroxy-4-methoxyphenyl)-4H-1-benzopyran-4-one	Flavonoids	Dihydroflavone	C28H34O15	610.1842	610.1898	3.7408	[M+]+	8.30889733595677	3	0.715	rp	13241-33-3	442439	HMDB0030748	3679	C09806	2795600.04	2566951.26	3054683.18	2491858.28	2530050.22	2231880.4	3108546.14	3780261.95	3158088.1	3417770.97	2647764.69	2622823.06	2757837.88
MW0009559	T3_positive	Propiconazole	Benzene and substituted derivatives	Benzene and substituted derivatives	C15H17Cl2N3O2	359.1027	341.0698	1.9763	[M+NH4]+	2.44999999992501	3	0.7148	rp	60207-90-1 | 75881-82-2	43234	-	68862	-	10427985.37	38759546.95	13031766.77	15101312.79	16122403.78	15993971.78	10968008.99	12656555.23	9352362.13	14990530.54	21682979.24	21417235.87	21729626.4
MW0052730	T3_positive	Ethyl isovalerate	Aldehyde,Ketones,Esters	Esters	C7H14O2	148.133	130.0994	7.2414	[M+NH4]+	0.699999999937972	3	0.7148	rp	108-64-5	7945	HMDB0030028	-	C12290	27850733.43	33456481.12	32137206.63	36173397.88	38958584.02	28398305.18	22535926.35	19374249.69	22940982.6	21989265.75	16246526.68	10866876.4	14815047.27
MW0142234	T3_positive	6-Benzylthioguanine	Benzene and substituted derivatives	Benzene and substituted derivatives	C12H11N5S	222.0553	257.0735	8.8189	[M+H-2H2O]+	10.7999999999464	3	0.7135	rp	1874-58-4	74644	-	-	-	118497993.42	105056491.87	92184162.12	118393537.32	111895266.89	117672023.23	96607092.26	123922692.37	92799288.48	122167633.19	110563128.2	111656123.99	112248624.22
MW0127201	T3_positive	1-Propenyl propyl sulfide	Others	Others	C6H12S	116.0707	116.066	6.2422	[M+]+	13.075000000029	3	0.7134	rp	33922-70-2	5366861	HMDB0040244	-	-	92667609.48	511934.52	88907899.46	914099.1	74141556.52	52616100.25	318622888.74	48590554.35	83753114.67	291334465.71	124142416.02	147771425.27	145793528.08
MW0148480	T3_positive	PC(O-16:0/20:3(8Z,11Z,14Z))	GP	PC	C44H84NO7P	770.5912	769.5985	7.3279	[M+H]+	18.99803925699	3	0.7128	rp	155575-01-2 | 131907-73-8	16759365	-	43415	C00157	6427199.01	6568380.12	6272033.68	4028751.27	7189708.92	2207249.82	427164	1435801.8	3126940.31	4823866.4	4427003.36	4153486.56	3884053.81
MW0149069	T3_positive	Eudistomin G	Alkaloids	Alkaloids	C15H12BrN3	314.0314	313.0215	0.9422	[M+H]+	6.60000000010541	3	0.7125	rp	88704-43-2	184884	-	-	-	29615645.93	22007235.23	36782651.11	31680658.9	34829344.93	26987826	12374547.13	22581203.27	26865689.04	19528192.56	23579237.26	23242328.4	23219214.29
MW0104985	T3_positive	3-Aminopentanoic acid	Organic acid and Its derivatives	Organic acid and Its derivatives	C5H11NO2	140.0701	117.079	3.3832	[M+Na]+	4.54999999995209	3	0.7123	rp	18664-78-3 | 186364-78-3	14731978	-	-	-	2261867.66	1475962.65	1914462.22	1419482.87	1833759.58	1303268.36	1643123.34	1922375.67	1732602.9	1360547.4	1574211.21	1645688.29	1556272.36
FDATP01719	T3_positive	Octodrine	Others	Medicine	C8H19N	130.1594	129.1517	2.4459	[M+H]+	0.875000000064574	3	0.7116	rp	543-82-8	10982	-	-	-	433915.19	640743.41	548489.91	491204.92	740301.86	763042.31	744948.89	478657.22	849853.92	810801.87	2543893.69	2567719.16	2560179.59
MW0150782	T3_positive	Hexadecasphinganine	SP	SPH	C16H35NO2	256.2639	273.2668	6.0152	[M+H-H2O]+	1.05000000004907	3	0.711	rp	28457-97-8	656816	-	-	-	20214445.71	16656547.2	22700177.89	13540532.55	13732306.13	17827929.52	13678829.85	16686762.46	14702638.04	13209592.67	20278825.8	20754677.11	20317811.36
MW0013003	T3_positive	1-Stearoyl-2-linoleoyl-sn-glycero-3-phosphoethanolamine	GP	PE	C41H78NO8P	766.5315	743.5465	7.2414	[M+Na]+	5.62269882723228	3	0.711	rp	7266-53-7	9546749	HMDB0008994	-	C00350	2421867.7	1551608.48	4638770.8	1176672.48	1318830.35	2358904.36	3268813.91	356843.53	1712350.91	1047832.1	1581416.37	1726050.79	1781467.56
MW0102909	T3_positive	trans-Vaccenic acid	FA	FFA	C18H34O2	300.2885	282.2559	5.1286	[M+NH4]+	3.20000000002096	3	0.71	rp	693-72-1	5281127	HMDB0003231	3407	C08367	9973951.66	7231540.01	8649524.72	4725238.51	5467911.47	10253760.5	5511922.11	5376924	4980000.78	7058712.14	6576807.9	6798207.81	6784150.48
MW0139832	T3_positive	Tigecycline	Benzene and substituted derivatives	Benzene and substituted derivatives	C29H39N5O8	585.2679	585.2799	4.0721	[M+]+	19.5803931988012	3	0.7096	rp	220620-09-7	54686904	HMDB0014700	-	-	926555.75	479342.12	717834.89	1439658.35	734907.88	600530.12	244787.24	504092.69	215654.54	785047.43	726264.88	748025.77	738353.02
MW0137862	T3_positive	Daidzin	Flavonoids	Isoflavones	C21H20O9	439.1003	416.1107	2.4661	[M+Na]+	0.614894059561865	3	0.7089	rp	552-66-9	107971	HMDB0033991	-	C10216	4349829.48	3864938.2	3634074.6	2707891.33	3351247.23	4353419.78	3064744.42	2779925.56	1332766.35	3620587.26	3411464.83	3432079.7	3496355.11
MW0154638	T3_positive	N-Phosphotaurocyamine	Organic acid and Its derivatives	Organic acid and Its derivatives	C3H10N3O6PS	211.9874	247.0028	8.9196	[M+H-2H2O]+	3.72499999997444	3	0.7085	rp	4189-99-5	439923	-	-	C03149	451767.36	1024574.62	598450.68	342107.92	318434.58	404657.02	134299.71	385354.9	340945.22	153297.64	218804.68	237126.56	241611.28
MW0006790	T3_positive	Diclofenac	Benzene and substituted derivatives	Benzene and substituted derivatives	C14H11Cl2NO2	295.0205	295.0167	5.4862	[M+]+	10.8000000000175	3	0.7085	rp	15307-86-5	3033	HMDB0014724	-	C01690	8731476.82	9406525.44	9166000.15	8482987.04	8829487.1	10329683.11	7396211.35	9163102.22	8363612.59	8832783.5	9765536.36	9503981.45	9635515.43
MW0057055	T3_positive	1,2-Dilinoleoyl-SN-glycero-3-phosphocholine	GP	PC	C44H80NO8P	746.5601	781.5622	7.6383	[M+H-2H2O]+	15.8596578875158	3	0.7082	rp	998-06-1	5288075	HMDB0008138	-	C00157	1942624.43	3183205.35	2295295.64	3285989.87	3304421.19	1535855.6	1243971.2	1925578.53	1709405.07	2215014.61	3222754.4	3248173.3	3062401.79
MW0062209	T3_positive	Proscillaridin	Flavonoids	Anthocyanidins	C30H42O8	530.2852	530.288	6.7923	[M+]+	4.28069703391849	3	0.7079	rp	466-06-8	5284613	-	-	C12816	7018202.25	8295760.88	5605466.32	5143166.21	4866836.89	1312755.77	3369090.5	2356308.36	1693153.75	5062826.79	5688714.08	5838519.18	5761695.45
MW0012825	T3_positive	1-O-Hexadecyl-sn-glycero-3-phosphocholine	GP	PC	C24H52NO6P	482.3605	481.3532	7.6273	[M+H]+	0.0621941434161305	3	0.7077	rp	52691-62-0 | 97288-09-0	162126	-	-	C00157	124080976.41	79437024.45	53215782.04	69979447.39	32811297.95	33881809.42	17255114.08	10414507.68	13206485.15	63363586.93	62994622.07	62685922.28	58007176.16
MW0110229	T3_positive	H-Tyr-tyr-tyr-OH	Amino acid and Its metabolites	Small Peptide	C27H29N3O7	546.1677	507.2006	1.9007	[M+K]+	7.23226321761187	3	0.7073	rp	7390-78-5	14717800	-	16919	-	1490162.59	620226.32	32916.2	32134.9	31085.47	544178.99	45568.46	31816.43	31812.26	32673.17	106989.24	141282.77	152038.47
MW0153221	T3_positive	Lys-Gln-Ala-Gly-Asp-Val	Amino acid and Its metabolites	Small Peptide	C25H44N8O10	581.3062	616.318	5.688	[M+H-2H2O]+	3.5437559416463	3	0.7071	rp	80755-87-9	4615194	-	85172	-	4619240.23	3533043.46	7044471.06	6002406.93	5763722.12	6489147.1	5118983.62	4709051.27	4177727.74	2307825.95	4065324.96	4112843.62	3783269.18
MW0108435	T3_positive	(2S)-4-(acetylamino)-2-aminobutanoic acid	Aldehyde,Ketones,Esters	Esters	C6H12N2O3	178.1228	160.0848	8.8947	[M+NH4]+	10.275000000064	3	0.7071	rp	1190-46-1	441021	HMDB0031411	-	C06442	3836341.54	4155525.7	4682003.49	4958382.3	3417774.91	3640508.22	4631611.35	4006454.33	4267832.24	4299921.03	4645137.32	4480434	4671029.1
MW0016257	T3_positive	Butyl linoleate	Aldehyde,Ketones,Esters	Esters	C22H40O2	354.336	336.3028	7.7767	[M+NH4]+	1.82499999993979	3	0.7071	rp	2634-45-9	6436910	-	265060	-	33441986.25	5916147.83	21776631.36	20039454.51	21574398.08	16863825.97	30982883.74	11361965.67	7063670.82	18260775.89	13046376.73	12844739.14	12588544.08
MW0117302	T3_positive	1-Pyrroline	Heterocyclic compounds	Heterocyclic compounds	C4H7N	87.1003	69.0578	1.2392	[M+NH4]+	21.374999999999	3	0.7071	rp	5724-81-2	79803	HMDB0012497	-	C15668	965214597.94	897730927.21	739512429.82	735715217.45	792643749.61	886788788.18	671967336.37	529874438.08	556360332.58	509859716.52	588812659.89	611562959.05	579352144.59
MW0010736	T3_positive	2-Methylarachidonoyl-(2'-fluoroethyl)amide	Organic acid and Its derivatives	Organic acid and Its derivatives	C23H38FNO	363.2883	363.2937	6.0906	[M+]+	12.3500000000831	3	0.7064	rp	166100-39-6	5283437	-	-	-	58878320.36	87984078.55	45927679.76	56311928.56	17467059.28	55578649.47	31048460.44	105953981.46	38226169.04	118106292.63	35771435.01	36560327.59	27400000.27
MW0015225	T3_positive	7-oxo-11-Dodecenoic acid	FA	Oxidized lipids	C12H20O3	230.1744	212.1412	4.8351	[M+NH4]+	1.85000000001878	3	0.7064	rp	54921-60-7	4374065	-	43202	-	5350576.44	4481020.61	6570769.09	5943226.13	4185517.68	8314258.17	7309860.56	5806713.58	2914077.36	4889635.34	3710579.23	3692680.58	3670609.04
MW0127573	T3_positive	Thiodiglycol	Others	Others	C4H10O2S	123.0444	122.0402	1.1773	[M+H]+	7.62500000000443	3	0.7061	rp	111-48-8	5447	HMDB0042033	-	-	657033727.07	602968980.15	415679418.21	601661939.58	552453895.2	696236307.64	388022602.54	320617293.77	374146413.49	287008631.34	497126275.25	497138966.59	498471117.38
MW0116050	T3_positive	(R)-Lisofylline	Heterocyclic compounds	Heterocyclic compounds	C13H20N4O3	263.1453	280.1535	0.7812	[M+H-H2O]+	12.349999999941	3	0.7052	rp	100324-81-0	501254	-	45571	-	96362593.84	85377336.69	91106432.41	87954696.35	87899275.76	101229069.01	16269349.8	44409180.28	30816983.98	57657565.9	67146713.54	67153711.17	67554404.29
MW0102809	T3_positive	Tiamulin	Terpenoids	Ditepenoids	C28H47NO4S	494.3229	493.3226	6.8418	[M+H]+	14.1201256132821	3	0.7047	rp	55297-95-5	656958	-	-	-	33542722.66	13669258.92	10177768.78	10022348.97	27494003.18	22914300.36	6568529.67	22927034.17	8502044.04	4322034.09	12700155.26	13209513.33	12770480.34
MW0102807	T3_positive	Thymolphthalein	Heterocyclic compounds	Heterocyclic compounds	C28H30O4	431.2155	430.2144	2.6687	[M+H]+	14.4009447018639	3	0.7047	rp	125-20-2	31316	-	96292	-	459798.93	841044.51	1149908.53	413374.56	795958.56	411661.65	1232708.78	1519117.23	1168984.06	363466.5	637581.33	617534.78	651742.6
MW0139229	T3_positive	Ozagrel	Heterocyclic compounds	Heterocyclic compounds	C13H12N2O2	229.1034	228.0899	0.632	[M+H]+	15.550000000033	3	0.7046	rp	82571-53-7	5282440	-	63059	-	45004162.58	60321175.17	48341306.46	39451957.78	47518074.88	35859615.18	11773571.9	21938781.55	11682256	38912944.31	36495462.34	38105318.24	35367009.33
MW0009819	T3_positive	Sulochrin	Benzene and substituted derivatives	Benzene and substituted derivatives	C17H16O7	355.0709	332.0896	4.0975	[M+Na]+	20.0000000000955	3	0.7045	rp	519-57-3	160505	-	-	C00495	98758.93	523779.58	187271.89	320293.91	103394.24	99169.77	99234.96	518102.27	352120.93	92349.63	111262.27	122032.4	122898.5
MW0123170	T3_positive	Bufotenin	Heterocyclic compounds	Heterocyclic compounds	C12H16N2O	204.1231	204.1263	0.8059	[M+]+	6.65000000005023	3	0.7037	rp	487-93-4	10257	HMDB0041842	-	C08299	474196891.75	279276902.12	606624068.59	469218568.62	446072531.43	554472142.38	649291357.15	623150166.01	467350287.26	823139137.27	539120039.77	539331659.17	542064330.41
MW0053977	T3_positive	Hydrocortisone hemisuccinate	Hormones and hormone related compounds	Hormones and hormone related compounds	C25H34O8	445.2291	462.2254	2.4343	[M+H-H2O]+	15.7898731301504	3	0.7036	rp	2203-97-6 | 125-04-2 | 83784-20-7	16623	-	41880	-	1419170.12	2444494.41	188478.86	330135.69	299911.36	95292.64	180335.82	227070.37	249405.59	216477.56	584838.14	575996.92	541727.24
MW0124206	T3_positive	gamma-Butyrolactone	Aldehyde,Ketones,Esters	Esters	C4H6O2	87.0445	86.0368	5.6499	[M+H]+	1.05000000001354	3	0.7033	rp	96-48-0	7302	HMDB0000549	5533	C01770	6768100.46	4957588.61	6515398.85	8094356.72	6837210.34	6416174.65	7069526.88	6516400.47	7247899.07	8157898.5	8728053.43	8623805.81	8880627.03
MW0053831	T3_positive	Hecogenin	Heterocyclic compounds	Heterocyclic compounds	C27H42O4	448.3418	430.3083	6.6106	[M+NH4]+	0.914480035339243	3	0.7026	rp	467-55-0	91453	-	43920	C08902	450838317.93	492814939.93	501073866.3	473333344.67	425740909.68	544999487.64	516759277.89	341359341.88	347278572.78	509228296.13	450041676.01	452240085.13	452282782.12
MW0053477	T3_positive	Geniposide	Heterocyclic compounds	Heterocyclic compounds	C17H24O10	353.1158	388.1369	4.1107	[M+H-2H2O]+	18.1250000001398	3	0.7019	rp	24512-63-8 | 169799-41-1 | 27745-20-6	107848	-	-	C09781	3355696.56	1887794.23	1767824.31	2063673.46	2684624.5	4276275.04	1133887.6	773082.22	1039289.49	1688087.06	3868748.65	3817780.17	3875146.55
MW0123891	T3_positive	Ethionamide	Heterocyclic compounds	Heterocyclic compounds	C8H10N2S	166.0581	166.0565	1.1773	[M+]+	5.32499999998493	3	0.7019	rp	536-33-4	2761171	HMDB0014747	-	C07665	97783754.3	90292262.67	61672515.75	75980769.33	77716885.15	116373384.36	90835595.47	55818193.55	70611582.1	48855981.26	61871747.77	62415665.58	62521115.8
MW0063515	T3_positive	Farnesylcysteine methyl ester	Terpenoids	Sesquiterpenoids	C19H33NO2S	340.2308	339.2232	6.3683	[M+H]+	0.749999999953843	3	0.7015	rp	125741-64-2 | 130062-64-5	6439225	-	43437	-	669714.02	2668546.03	599503.73	883757.69	2239692.69	851398.77	595968.53	831310.2	1406350.44	1699435.77	2196644.78	2273501.18	2266428.61
MW0001369	T3_positive	P-Dichlorobenzene	Benzene and substituted derivatives	Benzene and substituted derivatives	C6H4Cl2	146.9803	145.969	8.0525	[M+H]+	9.97500000003981	3	0.7009	rp	106-46-7	4685	HMDB0041971	-	C07092	1006291.82	3992653.9	1245345.23	1574453.02	3074106.2	350937.89	1078050.42	772976.63	744603.74	968545.7	907692.42	894649.46	905310.01
ZINC599985	T3_positive	4-Aminopyridine	Heterocyclic compounds	Heterocyclic compounds	C5H6N2	94.0455	94.0531	8.9576	[M+]+	17.7499999999853	3	0.7004	rp	504-24-5 | 916979-36-7	1727	-	43478	-	6213986.44	6359302.16	6611165.73	5168398.65	6017738.39	7076952.52	4339409.35	13368059.85	4329304.26	8223846.33	6335503.28	6397112.07	6592293.52
MW0014937	T3_positive	Geranylacetone	Aldehyde,Ketones,Esters	Ketones	C13H22O	212.2012	194.1671	7.965	[M+NH4]+	0.575000000040404	3	0.7003	rp	3796-70-1 | 689-67-8 | 68228-05-7	1549778	-	98068	-	17584530.99	12323739.7	14026573.31	16615955.87	10170579.56	14962256.24	20343633.42	9271624.73	6805396.12	11004777.77	7023552.4	6981621.54	7024654.47
MW0003365	T3_positive	2-Propylphenol	Benzene and substituted derivatives	Benzene and substituted derivatives	C9H12O	119.0857	136.0888	7.535	[M+H-H2O]+	0.450000000000728	3	0.7001	rp	644-35-9	12570	HMDB0032624	-	-	3504785.39	10292776.13	4802968.36	6023892.83	1399814.37	1800068.65	1350728.22	1272102.72	2667021.9	1121182.94	4754246.97	4612906.54	4513502.3
MW0009944	T3_positive	Toluene	Benzene and substituted derivatives	Benzene and substituted derivatives	C7H8	93.0702	92.0626	1.7763	[M+H]+	0.74999999998937	3	0.7	rp	108-88-3	1140	HMDB0034168	-	C01455	80293268.89	115577188.78	84498951.3	91005821.04	115985271.75	115676100.9	70112673.11	63745739.07	60412275.9	62568192.5	89318902.61	90151009.97	90121621.46
MW0109835	T3_positive	Thiodicarb	Others	Insecticide	C10H18N4O4S3	319.0373	354.049	2.3035	[M+H-2H2O]+	5.4500000000246	3	0.6998	rp	59669-26-0	9601227	-	-	-	1055126.29	2645825.99	3635701.76	12977570.33	7630077.37	10328927.16	8332164.13	12019848.87	11572390.84	8428277.5	4184835.78	5232870.14	5684813.73
MW0062257	T3_positive	PGF2alpha methyl ether	Hormones and hormone related compounds	Hormones and hormone related compounds	C21H38O4	337.2718	354.277	5.6249	[M+H-H2O]+	4.77500000002351	3	0.6993	rp	143656-18-2	5283074	-	-	-	2579836.68	12440676.49	2133415.67	8555845.65	3569524.47	4591444.48	7243869.77	6690922.16	7800685.23	2190041.94	6823944.53	7162489.02	6880947.69
MW0157452	T3_positive	Tetranorbiotin	Heterocyclic compounds	Heterocyclic compounds	C6H8N2O3S	206.0553	188.0256	0.8479	[M+NH4]+	10.4000000000326	3	0.6978	rp	20349-92-2	71448990	-	-	C20385	5180335.08	5813017.13	2070354.66	2847677.85	2873947.29	2824449.87	42767528.1	15234181.31	10057628.86	38379634.23	14773961.12	15169891.09	15163076.47
MW0110905	T3_positive	Altretamine	Alcohol and amines	Amines	C9H18N6	211.1695	210.1593	5.8138	[M+H]+	7.27500000003545	3	0.6977	rp	645-05-6	2123	HMDB0014631	-	-	72868054.29	52538974.6	62829664.21	65577250.19	58122275.39	80478354.56	86945592.56	75024989.81	50409348.5	70423880.13	52024501.06	52431986.3	52443008.72
MW0137109	T3_positive	7-Methoxyisoflavone	Flavonoids	Flavonoid	C16H12O3	252.0725	252.0786	1.9639	[M+]+	14.1000000000702	3	0.6965	rp	1621-56-3	638006	-	-	-	139925264.17	93565029.19	135203343.04	123228386.82	142947687.25	87772595.41	45945197.85	68515487.7	63339780.13	106570711.4	102877417.49	103728349.35	103861161.83
MW0111244	T3_positive	1-Palmitoyl-2-thiopalmitoyl phosphatidylcholine	Organic acid and Its derivatives	Phosphoric acids	C40H80NO7PS	732.5469	749.5393	7.4031	[M+H-H2O]+	14.8661633712964	3	0.6964	rp	113881-60-0	195048	-	64953	-	2112642.49	2517522.14	2528523.61	2137758.24	2047883.26	2352920.68	2773066.73	2709657.97	2453886.9	2498727.17	3151018.42	3602965.2	3560167.96
MW0010257	T3_positive	(8E,15E)-1,8,15-Heptadecatriene-11,13-diyne	Others	Hydrocarbon derivatives	C17H22	226.1651	226.1722	8.4852	[M+]+	16.3750000000107	3	0.6964	rp	28834-02-8	131751122	HMDB0031041	-	-	140871.3	485919.36	656272.78	421218.78	252528.05	331024.87	360547.33	577167.11	88290.46	203253.36	205462.97	210498.79	210930.3
MEDP1963	T3_positive	S-Methylglutathione	Amino acid and Its metabolites	Small Peptide	C11H19N3O6S	322.1062	321.0995	1.4468	[M+H]+	1.40000000001805	3	0.6963	rp	2922-56-7	115260	-	-	C11347	517336.23	2748893.35	144624.91	341935.82	121004.31	319010.05	420233.55	37651.59	238468.23	188173.1	1781575.43	1781521.16	1777777.51
MW0007592	T3_positive	Mesalazine	Organic acid and Its derivatives	Organic acid and Its derivatives	C7H7NO3	153.0345	153.0426	0.9546	[M+]+	18.9749999999833	3	0.6957	rp	89-57-6	4075	HMDB0014389	-	-	23772698.21	28426956.8	25133384.81	23304746.4	18732177.18	28383329.04	49656616.8	32675984.92	25809557.1	37671879.46	31525074.64	31424761.78	31433154.46
MW0113901	T3_positive	alpha-D-Glucose 1,6-bisphosphate	Organic acid and Its derivatives	Organic acid and Its derivatives	C6H14O12P2	341.0035	339.9961	1.1278	[M+H]+	0.374999999905867	3	0.6953	rp	10139-18-1	82400	HMDB0003514	-	C01231	3386961.39	3847543.33	6855473.59	5871419.85	4854915.2	8406320.78	9476515.65	3601546.29	1591214.29	10966524.36	5250394.75	5675932.49	5748530.45
MW0013300	T3_positive	24-epi-Brassinolide	Heterocyclic compounds	Heterocyclic compounds	C28H48O6	480.3454	480.3451	8.3088	[M+]+	1.68628941973608	3	0.6947	rp	72962-43-7	443055	HMDB0034081	-	C11049	25090265.29	12567157.91	12917739.73	22751677.83	8686983.81	24869819.49	16874506.12	30216317.22	21285971.11	5118315.17	13807386.22	13762872.56	11680846.4
MEDP1052	T3_positive	N,N-diacetyl-O-methylhydroxylamine	Alcohol and amines	Amines	C5H9NO3	154.038	131.0582	1.1898	[M+Na]+	23.8500000000386	3	0.6945	rp	128459-09-6	538412	-	265067	-	91285244.57	88371809.43	194665396.17	120202482.06	96567168.14	128705059.38	144950411.92	212151310.68	218261818.35	135872039.22	147468455.85	147384204.11	142465624.38
MW0110745	T3_positive	2-Hexadecanoylthio-1-ethylphosphorylcholine	Organic acid and Its derivatives	Phosphoric acids	C23H48NO5PS	482.2975	481.2991	3.0131	[M+H]+	18.4115333493545	3	0.6945	rp	60793-01-3	194114	-	44943	-	696888.45	176731	124350.2	212244.62	613376.78	789312.57	122029.86	125539.23	33605.14	113653.68	368483.54	364205.83	384880.77
MW0016414	T3_positive	Carvyl acetate	Aldehyde,Ketones,Esters	Esters	C12H18O2	212.165	194.1307	4.8351	[M+NH4]+	1.04999999997801	3	0.6942	rp	97-42-7	7335	HMDB0038046	-	-	8186947.88	7539086.67	10545540.25	9683198.86	6824493.64	13870716.38	12177841.36	9934630.33	4658540.64	8300449.54	5611223.12	5616139.84	5609122.08
MW0013679	T3_positive	5beta-Cholestan-3alpha,7alpha,26-triol	Alcohol and amines	Alcohols	C27H48O3	459.3281	420.3603	7.2352	[M+K]+	9.90587136246676	3	0.6934	rp	15313-69-6	53481409	HMDB0012455	-	C05444	2855877.99	5840573.35	3648265.57	2771990.44	2594522.91	1364092.14	1362472.91	1702317.7	3698930.52	2183073.89	1061379.98	1026669.68	913200.99
MW0055243	T3_positive	Nandrolone	Hormones and hormone related compounds	Hormones and hormone related compounds	C18H26O2	292.2359	274.1933	6.2417	[M+NH4]+	21.7999999999563	3	0.6929	rp	434-22-0	9904	HMDB0002725	1434	C07254	65021338.13	74573835.82	48052360.14	78544644.19	81489555.11	36183696.9	51439983.92	80169563.66	93681367.87	68967377.09	79655286.34	79636532.08	80166580.9
MW0126532	T3_positive	3-(2-Methylpropyl)-3a,4,5,6-tetrahydro-2-benzofuran-1(3h)-one	Heterocyclic compounds	Heterocyclic compounds	C12H18O2	212.1649	194.1307	3.9956	[M+NH4]+	0.799999999969714	3	0.6925	rp	66211-45-8	111213	HMDB0034450	-	-	12222327.25	9444315.89	8674609.23	7478741.26	5377777.51	20701594.57	2363616.3	712449.89	793259.61	3764356.78	4001711.49	3999275.67	3988275.72
MW0054942	T3_positive	methylcarbamyl PAF	GP	PC	C26H55N2O7P	577.3347	538.3747	2.4912	[M+K]+	5.52536054756044	3	0.6923	rp	91575-58-5	124663	-	43418	C00157	2147664	2193146.86	317874.93	1282582.73	2012926.23	895414.39	219782.62	413464.99	226504.71	201974.27	572139.03	530232.09	595974.99
MW0010295	T3_positive	1-Methyl-1,3-cyclohexadiene	Others	Hydrocarbon derivatives	C7H10	95.0859	94.0783	7.7868	[M+H]+	0.87499999999352	3	0.6913	rp	1489-56-1	121731	HMDB0031532	-	-	3045870.63	5594953.19	2732194.92	3568345.75	2740912.36	2758039.74	2591467.46	258097.47	2930045.67	873357.65	1965741.75	1990065.2	1988979.03
MW0140542	T3_positive	Geranyllinalool	Alcohol and amines	Alcohols	C20H34O	308.2943	290.261	7.0785	[M+NH4]+	1.42499999995493	3	0.6906	rp	1113-21-9 | 68931-30-6	5365872	-	-	C20681	2172814.98	1258850.17	2687022.19	7719476.25	2931073.09	2407223.76	4729375.39	4124283.88	481559.22	5238098.85	1542222.08	1404415.01	1212482.19
MW0126740	T3_positive	Tetrahydrothiophene-2-carboxylic acid	Organic acid and Its derivatives	Organic acid and Its derivatives	C5H8O2S	133.0319	132.0245	0.8931	[M+H]+	0.250000000079353	3	0.6906	rp	19418-11-2	443066	-	-	-	38725650.29	30977801.08	25672324.77	26477383.86	107533831.83	33606744.89	21612805.17	21802601.55	87718014.16	104176836.93	71891048.11	57629027.4	70262176.23
MW0168744	T3_positive	Amlexanox	Heterocyclic compounds	Heterocyclic compounds	C16H14N2O4	281.0949	298.0954	3.9715	[M+H-H2O]+	7.0999999999799	3	0.6905	rp	68302-57-8	2161	HMDB0015160	-	-	36175947.49	23476998.45	20006955.94	33324926.65	31595992.38	45148288.76	25436765.01	18496861.65	13994161.89	29559967.16	50629002.59	50667333.23	50944905.96
MW0104370	T3_positive	(Sulfooxy)acetic acid	Organic acid and Its derivatives	Organic acid and Its derivatives	C2H4O6S	155.9662	155.9729	0.035	[M+]+	15.4000000000565	3	0.6904	rp	3233-46-3	17982876	HMDB0124940	-	-	490449.75	972390.21	374895.22	830732.09	291360.54	640970.82	111104.49	225038.48	259980.49	251712.02	196839.82	207035.57	188604.66
MW0012352	T3_positive	Docosadienoate (22:2n6)	FA	Oxidized lipids	C22H40O2	354.3357	336.3028	8.3154	[M+NH4]+	2.57500000003574	3	0.6903	rp	17735-98-7	5312554	HMDB0061714	-	C16533	3498694.07	3236414.41	2236389.09	3434983.8	3075323.24	3424258.81	5941038.69	3305185.48	2505866.81	2824360.68	3139236	3035347.27	3050232.05
MW0000732	T3_positive	4-Hydroxybenzoylcholine	Benzene and substituted derivatives	Benzene and substituted derivatives	C12H18NO3+	224.1284	224.1287	3.1088	[M+]+	0.57499999996935	3	0.6903	rp	5094-31-5	151252	HMDB0029559	-	-	34535265.79	39184318.76	59208362.1	64239374.25	45987099.59	44150388.11	62581959.06	55159963.54	41684702.1	48131668.58	29350715.68	32631320.2	30455716.57
MW0053902	T3_positive	1-O-Hexadecyl-2-acetyl-sn-glycerol	GL	DG	C21H42O4	341.3045	358.3083	6.2688	[M+H-H2O]+	1.27499999990732	3	0.6899	rp	77133-35-8	11024766	-	43452	C00641	104065473.97	642633787.67	286517251.17	120158311.09	88302187.14	861966831.64	153362149.65	320059748.21	420975251.69	730040159.33	288746512.07	310052548.63	269395855.38
MW0148888	T3_positive	Emindole Sb	Heterocyclic compounds	Indole and Its derivatives	C28H39NO	388.3046	405.3032	5.915	[M+H-H2O]+	11.8500000000665	3	0.6899	rp	112900-04-6	9887568	-	-	C20527	198852623.72	107901996.87	198961502.61	153252038.36	210758917.45	256731930.31	118776114.72	188799255.85	215183860.99	330409699.9	191863378.9	192538968.77	194213594.59
MW0052725	T3_positive	ethyl (2Z)-but-2-enoate	Aldehyde,Ketones,Esters	Esters	C6H10O2	114.0714	114.0681	6.2417	[M+]+	9.55000000001149	3	0.6897	rp	623-70-1	5354263	HMDB0039581	-	-	400232.41	413869.13	1304646.73	188230.7	670898.94	1154232.23	1128161.92	683784.73	1046138.95	1074404.06	656604.61	592826.78	654083.46
MW0053922	T3_positive	Hexyl decanoate	Aldehyde,Ketones,Esters	Esters	C16H32O2	274.2742	256.2402	6.0657	[M+NH4]+	0.174999999984493	3	0.6892	rp	10448-26-7	82635	HMDB0032324	-	-	12523156.06	22183049.24	29962404.14	83386258.77	23705478.39	16948049.73	12799864.35	10965457.11	10539380.91	6487063.27	27395558.02	27996058.96	28829814.6
MW0052330	T3_positive	Dienogest	Aldehyde,Ketones,Esters	Ketones	C20H25NO2	276.1813	311.1885	2.268	[M+H-2H2O]+	16.6749999999638	3	0.6891	rp	65928-58-7	68861	-	-	-	92103772.2	66614622.27	130287611.92	113073758.15	108613782.76	89817387.22	63714698.84	61545321.66	67811906.09	80940775.25	93942341.1	93127937.96	91696334.04
MW0063752	T3_positive	Ursocholyltaurine	Bile acids	Bile acids	C26H45NO7S	498.2871	515.2917	4.6188	[M+H-H2O]+	2.5487249480054	3	0.6889	rp	86386-60-9	21252258	HMDB0000889	5847	-	10348938.41	28180442.83	4340475.46	4877916.69	9254726.37	15500489.6	16481428.75	6793145.69	6684181.66	14854955.37	11479140.83	11588524.48	11655153.59
MW0106729	T3_positive	2-[2-[19-Acetamido-6-(3,4-dicarboxybutanoyloxy)-16,18-dihydroxy-5,9-dimethylicosan-7-yl]oxy-2-oxoethyl]butanedioic acid	Organic acid and Its derivatives	Organic acid and Its derivatives	C36H61NO15	770.3913	747.4041	3.5108	[M+Na]+	2.75184074130695	3	0.6885	rp	117415-47-1	14077782	HMDB0034699	-	-	437123.99	1352999.64	211845.06	1139430.22	1251898.33	242232.18	567021.83	463244.98	433765.25	262638.88	344695.84	309136.77	350502.96
MW0151261	T3_positive	Hydroxypyruvaldehyde phosphate	Organic acid and Its derivatives	Organic acid and Its derivatives	C3H5O6P	210.0086	167.9824	9.0461	[M+CH3CN+H]+	18.9249999999674	3	0.6883	rp	39217-31-7	193787	-	-	-	96744968.13	98457108.2	96483382.19	107105376.63	110563581.81	22002205.84	70622313.48	116841954.32	113738661.29	10671971.99	80072966.12	75849772.78	80398942.75
ZINC31169598	T3_positive	2,4,12-Octadecatrienoic acid isobutylamide	FA	Others	C22H39NO	334.31	333.3032	8.1905	[M+H]+	1.1499999999387	3	0.6882	rp	151391-69-4	25221579	HMDB0032033	-	-	5310811.72	1196951.23	1633647.73	1042054.62	3191558.04	2190492.17	11520923.53	4630795.92	848169.1	3498191.52	1356999.34	1328132.96	1431014.26
MW0055335	T3_positive	N-octanoylsphingosine 1-phosphate	Organic acid and Its derivatives	Phosphoric acids	C26H52NO6P	506.3609	505.3532	7.2625	[M+H]+	0.730704662214051	3	0.6872	rp	158983-53-0	10864091	-	63016	-	28258548.71	37613876.06	16962924.59	40996738.53	6632722.31	27130706.02	68319574.1	25293002.91	65081911.94	24207493.5	54290972.35	52495732.22	54834361.89
MW0116031	T3_positive	(E,E)-Futoamide	Alcohol and amines	Amines	C18H23NO3	266.1517	301.1678	5.8138	[M+H-2H2O]+	5.47500000010359	3	0.6865	rp	23477-80-7	15596445	HMDB0032654	-	-	18045937.26	15002294.65	19589978	21113147.61	16338942.43	20799703.42	16622334.06	18409210.68	12985244.37	18830958.75	16146919.53	16101374.74	15572831.48
MW0054001	T3_positive	Hypaconitine	Benzene and substituted derivatives	Benzene and substituted derivatives	C33H45NO10	616.3221	615.3043	2.2035	[M+H]+	16.9557073925045	3	0.6864	rp	6900-87-4	441737	-	-	C08688	673500.02	751313.76	249228.94	290292.3	513545.85	1035924.04	320545.71	68562.34	246470.69	452842.38	752929.83	588448.71	684841.52
MW0127442	T3_positive	Dibutyl sulfide	Others	Others	C8H18S	146.1174	146.1129	7.8376	[M+]+	12.4499999999728	3	0.6862	rp	544-40-1	11002	HMDB0031660	-	-	12167302.49	11613364.93	17446509.38	36361306.41	11941936.54	7478955.74	10265672.9	8948381.29	12356557.43	11805574.46	17950507.21	19568453.79	19273158.67
MW0109300	T3_positive	Prilocaine	Alcohol and amines	Amines	C13H20N2O	203.1621	220.1576	0.8059	[M+H-H2O]+	19.6000000000396	3	0.6861	rp	721-50-6	4906	HMDB0014888	-	C07531	311765.87	684736.63	2090192.53	574996.34	2619944.53	1669876.94	526165.25	985059.07	754437.29	1409878.41	1283458.6	1615270.7	1610201.04
MW0053624	T3_positive	Ginsenoside Rg3	Steroids	Steroid	C42H72O13	767.4886	784.4973	7.6397	[M+H-H2O]+	7.02285629628706	3	0.686	rp	14197-60-5 | 11019-45-7	9918693	-	-	C20778	1518877.93	278038.11	1623601.48	1581182.59	1340157.72	3959718.02	1099252.78	2287353.93	1311121.59	2560366.23	1095822.26	1176227.5	1049658.91
MW0123585	T3_positive	D-Glucaro-1,4-lactone	Carbohydrates and Its metabolites	Carbohydrates and Its metabolites	C6H8O7	215.0108	192.027	9.1363	[M+Na]+	13.7500000000301	3	0.6857	rp	5027-63-4	122306	HMDB0041862	-	-	597567446.94	618767267.35	475764530.39	631291462.28	494124795.66	616219038.78	628753558.66	619217634.33	639513208.52	641865974.42	561493708.67	572628392.39	555590522.52
MW0013259	T3_positive	21-Deoxycortisol	Hormones and hormone related compounds	Hormones and hormone related compounds	C21H30O4	347.2298	346.2144	4.9243	[M+H]+	20.2250000000959	3	0.6854	rp	641-77-0	92827	HMDB0004030	-	C05497	11856119.76	2857105.49	10961409.88	12637717.39	2443117.81	31053296.57	41390948.65	25072395.83	1449595.49	8173323.24	3132140.93	3502418.85	3518620.61
MEDP0541	T3_positive	δ-Valerolactam	Alcohol and amines	Amines	C5H9NO	100.0759	99.0684	9.0836	[M+H]+	0.475000000008663	3	0.6853	rp	675-20-7	12665	HMDB0011749	-	-	244272548.69	225487338.1	237886993.35	236670741.71	225991312.77	225653647.12	221101677.04	214468927.91	208247227.69	208039456.58	224150128.91	220631160.71	220308113.52
MW0011245	T3_positive	(3E,5Z)-3,5-Octadien-1-ol	Alcohol and amines	Alcohols	C8H14O	109.1013	126.1045	3.7155	[M+H-H2O]+	0.324999999961051	3	0.6851	rp	70664-95-8	87170471	HMDB0040149	-	-	29077878.84	22904901.01	30951169.85	54577108.89	30458831.08	48376841.83	46786925.94	36298028.52	25347507.34	37567830.96	22433021.31	22471054.79	22767813.89
MW0125681	T3_positive	Nb-Stearoyltryptamine	Tryptamines,Cholines,Pigments	Tryptamines	C28H46N2O	426.3593	426.361	7.7324	[M+]+	2.83797390151022	3	0.6847	rp	21469-14-7	11796710	HMDB0040816	-	-	17364888.9	10177204.66	35532665.76	12370816.74	4936537.42	23881116.85	26529728.04	36898880.35	24614071.57	32134118.73	20475599.04	20586253.45	20698895.24
MW0012435	T3_positive	15-Deoxy-delta-12,14-prostaglandin J2	Hormones and hormone related compounds	Hormones and hormone related compounds	C20H28O3	317.2102	316.2038	6.1031	[M+H]+	2.35000000003538	3	0.6845	rp	87893-55-8	5311211	HMDB0005079	-	C14717	6392141.15	3053439.21	5256098.14	7652819.35	8987746.48	8166322.01	11740159.91	5480591.5	7949995.23	10753021.01	6650012.48	6784308.84	6707762.69
MW0103054	T3_positive	Uvaol	Alcohol and amines	Alcohols	C30H50O2	442.3884	442.3811	8.065	[M+]+	17.6770870004761	3	0.6842	rp	545-46-0	92802	HMDB0002391	-	-	8422676.56	6890832.87	9687034.85	10324149.97	4209243.56	14020408.01	22085948.57	32883540.77	26361610.1	28012880.27	15190238.5	15693123.02	16040064.54
MW0193999	T3_positive	N-Acetyl-D-glucosamine 6-phosphate	Organic acid and Its derivatives	Organic acid and Its derivatives	C8H16NO9P	284.0463	301.0563	0.6072	[M+H-H2O]+	16.6749999999638	3	0.6836	rp	18191-20-3	440996	HMDB0001062	5975	C00357	23881283.76	50443976.66	42135118.68	40517686.7	42924760.87	13932499.66	24620621.48	35200132.95	16578626.11	47132400.45	26980714.92	24814457.59	30384972.97
MW0157527	T3_positive	Thio-THIP	Others	Others	C6H8N2OS	195.0049	156.0357	9.7461	[M+K]+	14.9249999999768	3	0.6833	rp	97164-95-9	656720	-	-	-	13236880.24	16034240.02	10883183.05	14081528.47	21568157.2	13280510.83	15467766.81	23078877.31	17740636.48	46327909.91	15771176.68	14998340.22	15222942.9
MW0052386	T3_positive	Dihydrouracil	Nucleotide and Its metabolites	Nucleotide and Its metabolites	C4H6N2O2	132.0766	114.0429	3.9766	[M+NH4]+	0.57499999996935	3	0.6826	rp	504-07-4	649	HMDB0000076	285	C00429	16166131.65	8183102.94	12120709.28	11486184.04	11160513.31	11632483.43	5395171.92	9490270.54	11289251.99	22539145.66	3934633.43	3828419.61	3680732.96
MW0119169	T3_positive	3,4-Diethylthiophene	Heterocyclic compounds	Heterocyclic compounds	C8H12S	140.0683	140.066	8.719	[M+]+	7.07499999997196	3	0.682	rp	35686-14-7	520753	HMDB0040236	-	-	30870424.8	22978242.76	21207655.5	29661966.85	21931849.18	30716062.3	36103333.81	37879368.46	19437729.37	35741030.69	26882585.26	28237862.45	27119579.57
MW0147447	T3_positive	Epoxycholesterol	Hormones and hormone related compounds	Hormones and hormone related compounds	C27H46O2	805.7154	402.3498	6.78	[2M+H]+	10.5993884674621	3	0.6817	rp	1250-95-9	227037	-	3894	-	991729079.25	1068464723.8	1010331295.89	974786365.73	1000582638.37	968235723.39	875471903.93	980979331.82	956428278.21	960729058.72	943697260.96	941538827.06	947262776.58
MW0117657	T3_positive	2(5H)-Furanone	Aldehyde,Ketones,Esters	Ketones	C4H4O2	85.0289	84.0211	6.4434	[M+H]+	1.17499999998216	3	0.6816	rp	497-23-4	10341	HMDB0032330	-	C17601	2105700.3	1841727.49	3534629.9	2476479.45	1952043.49	3373644.88	1680707.3	1303012.14	1881489.62	3810964.77	4338017.03	4376074.73	4284053.16
MW0006312	T3_positive	Benzyl methyl disulfide	Benzene and substituted derivatives	Benzene and substituted derivatives	C8H10S2	135.0032	170.0224	6.1168	[M+H-2H2O]+	13.2250000000056	3	0.6814	rp	699-10-5	12779	HMDB0040590	-	-	8415843.78	8137277.23	10613436.84	8381045.96	8933320.46	9889266.57	7749892.94	7949926.92	8393162.32	7969937.92	7257658.62	7322101.57	7428865.26
MW0013536	T3_positive	Cerebronic acid	Organic acid and Its derivatives	Organic acid and Its derivatives	C24H48O3	402.3951	384.3603	7.3403	[M+NH4]+	2.11235622778906	3	0.6813	rp	544-57-0	102430	HMDB0039540	-	C17873	60741990.84	287319820.91	168073390.47	253334642.65	165903590.8	191980994.38	66032536.46	181557437.19	200201919.35	283619155.59	455127279.34	442725610.12	441166808.93
MW0009406	T3_positive	Phenthoate	Benzene and substituted derivatives	Benzene and substituted derivatives	C12H17O4PS2	343.0205	320.0306	0.6053	[M+Na]+	1.52499999998668	3	0.6808	rp	2597-03-7 | 61391-87-5 | 61361-99-7 | 61362-00-3	17435	-	70055	-	1919884.3	1114128.47	1743855.55	1791278.82	2154483.07	660394.33	170554.73	1229032.87	2153123.46	305209.52	2256362.33	2382732.38	2365469.3
MW0125542	T3_positive	N-[2-(1H-Indol-3-yl)ethyl]docosanamide	Alcohol and amines	Amines	C32H54N2O	482.4193	482.4236	7.9208	[M+]+	7.89763160389893	3	0.6806	rp	7367-79-5	10311044	HMDB0038961	-	-	4209116.42	4073729.86	28364599.67	4559330.91	3600616.16	4159658.9	8119383.24	831990.01	2390163.37	3413751.81	4788153.78	4644897.79	4093754.44
MW0061343	T3_positive	Prostaglandin D2 Ethanolamide	Hormones and hormone related compounds	Hormones and hormone related compounds	C22H37NO5	360.2528	395.2672	7.6327	[M+H-2H2O]+	1.1750000001598	3	0.6806	rp	398138-28-8	5283120	HMDB0013629	-	-	2243109.72	2873477.33	964462.16	2818551.24	1594990.55	478995.55	2194870.93	1004252.42	630816.32	1763260.87	2229676.59	1863910.18	2358226.82
MW0143938	T3_positive	7alpha,26-Dihydroxycholest-4-en-3-one	Aldehyde,Ketones,Esters	Ketones	C27H44O3	455.2966	416.329	8.7437	[M+K]+	9.55430275838196	3	0.6802	rp	4675-38-1	193396	HMDB0012459	-	C17336	6134514.94	5589741.6	7646977.55	4364696.58	5448823.22	5921014.7	7070035.77	6605072.3	6679999.73	6336997.83	5732563.94	5686560.46	5680095.57
MW0109252	T3_positive	Fosfocreatinine	Heterocyclic compounds	Heterocyclic compounds	C4H8N3O4P	194.0325	193.0252	0.719	[M+H]+	0.0999999999606871	3	0.6802	rp	5786-71-0	135504827	HMDB0041624	-	-	62963832.1	44751493.55	26464210.14	34185284.19	35921320.54	41350044.75	5689389.86	9968535.71	11546780.89	21820865.23	28352550.78	28664106.8	29197352.32
MW0103574	T3_positive	Gemcitabine	Others	FDA	C9H11F2N3O4	281.0978	263.0718	2.3786	[M+NH4]+	19.6499999999844	3	0.6801	rp	95058-81-4	60750	HMDB0014584	-	C07650	1359611.21	978494.97	697491.74	883403.32	820447.48	2903731.59	6421646.36	1744020.66	1282749.77	1112383.33	2058323.39	1880985.94	2097739.46
MW0168900	T3_positive	Capecitabine	Nucleotide and Its metabolites	Nucleotide and Its metabolites	C15H22FN3O6	377.1825	359.1493	2.5037	[M+NH4]+	1.65000000009741	3	0.6797	rp	154361-50-9	60953	HMDB0015233	-	C12650	3484803.86	3736300.56	2125736.99	2620708.83	4429113.87	3463778.14	140564.7	148045.4	475332.23	1496902.47	2201022.8	2203367.75	2238484.08
MW0125821	T3_positive	Nisoldipine	Heterocyclic compounds	Heterocyclic compounds	C20H24N2O6	389.1716	388.1634	4.9137	[M+H]+	2.15000000011401	3	0.6796	rp	63675-72-9	4499	HMDB0014545	-	C07699	294415.07	281401.31	322131.23	566988.8	652627.2	262352.64	161188.19	68146.5	185595.62	414039.54	733029.29	685983.09	644763.09
MW0115251	T3_positive	Salidroside	Benzene and substituted derivatives	Benzene and substituted derivatives	C14H20O7	323.1047	300.1209	4.8224	[M+Na]+	13.7500000001012	3	0.6795	rp	10338-51-9	159278	-	44847	C06046	2874170.84	813581.9	1520635.24	1501559.03	1726846.97	3763873.06	2144114.31	1638504.42	790794.76	3419717.61	5209566.41	5276786.52	5273762.41
MW0009313	T3_positive	Oxymorphone	Benzene and substituted derivatives	Benzene and substituted derivatives	C17H19NO4	301.1402	301.1314	0.6445	[M+]+	23.2249999999112	3	0.6792	rp	76-41-5	5284604	HMDB0015323	-	C08019	16687645.61	17801771.78	23113533.01	22098631.63	20560899.53	21471179.99	44532572.18	28777214.77	32267604.59	25896830.37	23753283.99	23925466.22	23937597.28
MW0103336	T3_positive	2'-Deoxyadenosine 5'-triphosphate	Nucleotide and Its metabolites	Nucleotide and Its metabolites	C10H16N5O12P3	529.9514	491.0008	1.9256	[M+K]+	23.8318060943582	3	0.6785	rp	1927-31-7	15993	HMDB0001532	6303	C00131	7586350.29	17829311.83	2335685.73	5604058.44	7894180.58	6914340.28	409812.04	1827719.23	2478778.96	849080.68	4518749.8	4556494.85	4661980.46
MW0146872	T3_positive	Bromobenzene	Benzene and substituted derivatives	Benzene and substituted derivatives	C6H5Br	173.9849	155.9575	0.0377	[M+NH4]+	16.1499999999393	3	0.6783	rp	108-86-1	7961	-	-	-	7396096.38	5203078.67	6576672.12	5571192.82	5299429.04	6231113.32	5280590.12	7240519.94	4976481.36	5563225.84	13493323.4	11724090.55	13448009.47
MEDP1228	T3_positive	Heterodendrin	Others	Others	C11H19NO6	300.0925	261.1212	1.0412	[M+K]+	20.150000000001	3	0.6774	rp	66465-22-3	181804	-	-	C08332	917603.05	3287838.7	795970.89	5527249.45	12402043.56	2691570.02	2181111.63	1769224.04	4073930.96	2529787.99	2016843.31	2232453.14	2183930.32
MW0169989	T3_positive	Urapidil	Heterocyclic compounds	Heterocyclic compounds	C20H29N5O3	387.2228	387.227	2.3159	[M+]+	9.34999999998354	3	0.6772	rp	34661-75-1 | 102411-11-0	5639	-	44217	-	12990890.96	9443371.52	2544710.51	3082941.99	5169589.1	7003628.09	2928705.52	651632.13	2054459.22	2575450.81	4499095.83	4315998.35	4255146.24
MEDP1391	T3_positive	Carnitine C18:2	FA	CAR	C25H45NO4	446.3253	423.3349	6.4682	[M+Na]+	2.55419737981648	3	0.6772	rp	36816-10-1	6450015	HMDB0006469	-	-	26861573.21	27732715.84	26839357.53	27022108.33	15128835.52	63261289.41	49705621.67	28600756.47	28768468.56	40160188.81	32878250.29	32736863.98	33098070.37
MW0161644	T3_positive	6-Deoxocathasterone	Alcohol and amines	Alcohols	C28H50O2	485.3314	418.3811	6.5178	[M-2H+3Na]+	6.14009664849294	3	0.677	rp	198416-73-8	16061344	-	-	-	14106421.75	10175512.61	11020863.63	25660685.95	14094625.21	11624893.53	9355096.66	8216003.85	7193543.4	9792137.06	13355572.98	13539382.46	12847718.56
MW0006981	T3_positive	Epinephrine bitartrate	Others	Medicine	C13H19NO9	334.1139	333.106	1.1773	[M+H]+	1.55000000006567	3	0.6758	rp	51-42-3 | 24351-82-4 | 16536-89-3	5815	-	-	-	11334007.41	8557133.54	61013303.1	15460058.33	18570599.36	15443115.3	4711107.45	23658704.63	18203290.61	75513851.33	19254870.17	18831342.55	20000893.14
MW0161555	T3_positive	3-Dehydroteasterone	Aldehyde,Ketones,Esters	Ketones	C28H46O4	510.3539	446.3396	7.6644	[M+CH3CN+Na]+	2.95872243226759	3	0.6755	rp	124853-28-7	14353979	-	-	-	11028991.9	17737401.75	6131566	60401785.71	9214455.26	6587069.44	14686498.2	6830139.02	23131859.06	5484600.36	35454907	33708827.67	36479417.18
MW0016103	T3_positive	beta-Citraurol	Terpenoids	Triterpene	C30H42O2	399.3062	434.3185	7.7262	[M+H-2H2O]+	4.04999999986444	3	0.6754	rp	57593-78-9	23426325	HMDB0035685	-	-	7160825.33	5357055.8	5264347.34	6447442.43	8480465.04	7310048.27	8093963.65	6161122.93	7215123.04	7690744.14	5937429.61	6239252.54	5991900.76
MW0010354	T3_positive	3-Methylcyclopentene	Others	Hydrocarbon derivatives	C6H10	100.1126	82.0783	7.7767	[M+NH4]+	1.12500000000182	3	0.6746	rp	1120-62-3	14263	HMDB0031544	-	-	433621.81	700260.62	621535.27	432233.56	540578.95	164701.78	276385.54	187655.71	221096.42	640645.95	562622.36	613979.03	431462.47
MW0125944	T3_positive	Octahydro-2,5,5,8a-tetramethyl-7H-1-benzopyran-7-one	Benzene and substituted derivatives	Benzene and substituted derivatives	C13H22O2	228.1962	210.162	6.3052	[M+NH4]+	0.800000000040768	3	0.6739	rp	5835-18-7	539850	HMDB0040232	-	-	30239727.72	31687718.44	39064990.21	30344226.39	34302410.02	30265507.43	35133625.21	28171120.95	30520994.66	30292551.03	31581022.72	31759972.31	32693694.77
MW0125651	T3_positive	Nb-Arachidoyltryptamine	Tryptamines,Cholines,Pigments	Tryptamines	C30H50N2O	454.3901	454.3923	8.1781	[M+]+	3.76327205369913	3	0.6734	rp	152766-92-2	10127573	HMDB0040817	-	-	44721440.31	15246008.49	33223805.01	131530009.79	60625600.13	60628287.29	185812896.9	59370884.68	93093489.32	62708942.78	64882078.39	65058389.99	62637015.39
MW0016201	T3_positive	Bis(2-ethylhexyl) adipate	Aldehyde,Ketones,Esters	Esters	C22H42O4	335.2954	370.3083	7.5561	[M+H-2H2O]+	2.47499999986189	3	0.673	rp	103-23-1	7641	HMDB0040270	-	C14240	72631944.92	77689113.16	75680798.97	132259411.71	50237239.03	82702655.99	66696274.98	38601637.97	11907941.99	33874724.82	22572963.38	22847943.46	22647669.79
MEDP1904	T3_positive	LPE(18:2/0:0)	GP	PE	C23H44NO7P	478.2916	477.2855	6.6674	[M+H]+	2.59255396755613	3	0.6723	rp	85046-18-0	52925130	HMDB0011507	-	C00350	179311260.21	159130176.54	221181979.67	151979186.87	164275748.95	170039750.26	245743285.09	319654581.36	169885314.7	175010862.7	194026527.89	196496913.03	195388598.17
MW0142255	T3_positive	1,3-Benzothiazole-2-sulfonamide	Alcohol and amines	Amines	C7H6N2O2S2	213.9833	213.9871	9.2473	[M+]+	8.17499999996585	3	0.6711	rp	433-17-0	67944	-	-	-	3578466.64	17647947.6	5900819.83	3682071.86	3367611.9	8473656.9	5240703.64	10127623.6	4274513.16	8086120.15	5198519.13	5180313.14	4911639.76
MW0015167	T3_positive	7alpha-Hydroxy-3-oxo-4-cholestenoic acid	Aldehyde,Ketones,Esters	Esters	C27H42O4	494.3219	430.3083	6.5419	[M+CH3CN+Na]+	4.47075098155933	3	0.6703	rp	115538-85-7	3081085	HMDB0012458	-	C17337	2397488762.11	1952421067.59	1539617489.98	1652040812.09	1352148854.18	3205995719.08	3205629687.57	1749781262.55	1728581443.82	2310145405.8	1824868326.82	1841978597.51	1830516356.13
MW0117844	T3_positive	Methyl thieno[3,2-d]thiadiazole-6-carboxylate	Heterocyclic compounds	Heterocyclic compounds	C6H4N2O2S2	199.975	199.9714	8.9047	[M+]+	10.1999999999691	3	0.67	rp	152467-47-5	851123	-	45410	-	10587975.43	10460646.66	8960718.44	10218834.96	10196209.38	8290321.67	9748771.67	8790382.8	10527910.44	9611387.61	9079464.53	9242321.45	9161663.11
MW0125183	T3_positive	Miglitol	Heterocyclic compounds	Heterocyclic compounds	C8H17NO5	190.1069	207.1107	2.6949	[M+H-H2O]+	1.17500000001769	3	0.6698	rp	72432-03-2	441314	HMDB0014634	-	C07708	29724350.19	14844823.01	25173109.31	21752675.92	21158167.92	25776762.77	15883939.19	16717020.83	10953547.39	24964734.05	20866059.34	21101509.54	21267310.93
MW0052489	T3_positive	Doxercalciferol	Alcohol and amines	Alcohols	C28H44O2	412.343	412.3341	6.6797	[M+]+	22.7243167140887	3	0.6686	rp	54573-75-0	5281107	-	-	C08211	23060096.08	12509069.57	14381909.67	15675251.87	14435843.45	16534001.01	19792253.79	13005588.64	9850070.36	14014235.25	11815709.47	11804951.58	11610681.29
MW0115946	T3_positive	(5-amino-1H-1,2,4-triazol-3-yl)methanol	Heterocyclic compounds	Heterocyclic compounds	C3H6N4O	153.011	114.0542	8.97	[M+K]+	15.900000000002	3	0.6681	rp	27277-03-8	222697	-	96367	-	143101777.21	140701790.63	162056455.54	152042592.02	185441480.99	34974296.18	43639453.98	92852974.68	273862489.77	32755939.68	90862574.95	75398630.2	98831834.17
MEDL01849	T3_positive	Solanidine	Alkaloids	Alkaloids	C27H43NO	466.3295	397.3345	6.6674	[M+Na+HCOOH]+	0.7290987335946	3	0.668	rp	80-78-4	65727	HMDB0003236	3517	C06543	118503101.2	190444421.9	80636403.4	158527017.89	279296206.51	157084013.9	216613721.69	122483432.53	219658413.55	106923749.67	159745782.69	132145539.42	168712902.66
MW0062178	T3_positive	Pristanic acid	Terpenoids	Ditepenoids	C19H38O2	337.2521	298.2872	5.1286	[M+K]+	4.3000000000859	3	0.6672	rp	1189-37-3	123929	HMDB0000795	5760	-	2127751.32	8147004.59	212233.86	706551.49	846229.11	2477754.49	1525570.41	1074546.37	428943.84	1294242.7	2086763.37	2076348.44	1977099.47
MW0004531	T3_positive	4-[[4-(4-Chlorophenyl)-2-thiazolyl]amino]phenol	Benzene and substituted derivatives	Benzene and substituted derivatives	C15H11ClN2OS	325.0123	302.0281	0.6007	[M+Na]+	12.6500000000362	3	0.6659	rp	312636-16-1	753704	-	64669	-	3394511.69	3674219.21	2710707.97	2617937.64	3559614.12	2087215.24	1140632.96	1935117.05	2931988.12	3300832.52	2406486.09	2508767.74	2421884.42
MW0049070	T3_positive	Cucurbitacin D	Aldehyde,Ketones,Esters	Ketones	C30H44O7	516.3094	516.3087	6.67	[M+]+	2.32419318524507	3	0.6656	rp	3877-86-9	5281318	-	-	C08796	4562941.82	1943253.78	1123509.9	4470631.34	2400839	3836375.11	1554914.4	6614574.64	3294985.5	6003731.54	4770942.12	4189458.33	4328275.8
MW0105695	T3_positive	Argatroban	Organic acid and Its derivatives	Organic acid and Its derivatives	C23H36N6O5S	509.2539	508.2468	3.792	[M+H]+	0.373094696156576	3	0.665	rp	74863-84-6 | 121785-71-5	92722	HMDB0014423	-	C72625	170468.77	288248.59	432722.54	244215.19	326612.95	265811.72	255716.28	220038.44	77647.17	381189.52	338998.95	506393.58	523547.34
MW0013543	T3_positive	1-hexadecanoyl-2-(9Z,12Z-octadecadienoyl)-sn-glycero-3-phosphoethanolamine	GP	PE	C39H74NO8P	680.4914	715.5152	7.6212	[M+H-2H2O]+	14.5627934206192	3	0.6648	rp	26662-95-3	9546747	HMDB0008928	-	C00350	258497.93	1271821.11	290164.93	1374907.49	611420.24	759531.51	243176.8	198451.49	528307.2	253936.94	831431	862620.54	822343.06
MW0115365	T3_positive	Tiaprofenic acid	Organic acid and Its derivatives	Organic acid and Its derivatives	C14H12O3S	299.016	260.0507	4.1233	[M+K]+	5.20000000008736	3	0.6642	rp	33005-95-7	5468	HMDB0015538	-	-	22215188.3	24177904.77	21490964.95	24522155.79	21294972.22	21843381.36	19522437.39	20844592.17	19383099.41	20102233.99	20788788.6	20614185.4	20750762.41
MW0103535	T3_positive	2',3'-Dideoxyinosine	Nucleotide and Its metabolites	Nucleotide and Its metabolites	C10H12N4O3	201.0719	236.0909	0.5959	[M+H-2H2O]+	12.8499999999576	3	0.664	rp	69655-05-6	135398739	HMDB0015037	-	C06953	17316369.6	26450091.81	19215316.19	20810546.71	8785916.35	9464790.45	17467496.7	18600319.17	20313967.84	21697029.24	16512506.56	17017988.61	16420060.89
MW0122850	T3_positive	Ampicillin	Heterocyclic compounds	Heterocyclic compounds	C16H19N3O4S	367.1488	349.1096	1.5267	[M+NH4]+	13.1749999999897	3	0.6636	rp	69-53-4	6249	HMDB0014559	-	C06574	121051359.83	108143644.02	101120838.35	104600317.82	110271973.35	135444491.42	67333151.89	62383427.27	61629010.53	74287384.05	97785927.81	98302442.59	99098462.14
MW0106032	T3_positive	L-3-Cyanoalanine	Amino acid and Its metabolites	Amino acid derivatives	C4H6N2O2	97.0451	114.0429	1.2015	[M+H-H2O]+	13.6750000000063	3	0.663	rp	6232-19-5	439742	HMDB0060245	-	C02512	61087939.61	61173859.57	119694186.53	102070210.69	92526349.97	83939304.31	95364204.66	126981816.26	109672852.23	110922025.44	103115851.23	102673510.34	103666747.8
MW0105431	T3_positive	Acivicin	Others	Others	C5H7ClN2O3	200.997	178.0145	9.0724	[M+Na]+	17.0500000000118	3	0.6626	rp	42228-92-2 | 76898-56-1	294641	-	-	-	28201876.09	21556633.6	58078053.76	61811083.56	23498443.69	21164199.5	67111957.25	26225354.84	23177135.41	19475505.36	28329588.18	31800928.94	31142278.89
MW0123338	T3_positive	Cinoxacin	Others	Medicine	C12H10N2O5	263.0695	262.059	1.9763	[M+H]+	8.07500000007622	3	0.6622	rp	28657-80-9	2762	HMDB0014965	-	C08052	15971007.12	66912006.07	38594797.77	17010959.19	73450627.35	25525704.69	36623605.93	22121155.1	29568530.49	31129972.16	34545536.8	35406380.8	35458610.01
MW0105760	T3_positive	Artemisyl propionate	Aldehyde,Ketones,Esters	Esters	C13H22O2	228.1962	210.162	8.0712	[M+NH4]+	0.800000000040768	3	0.662	rp	79507-84-9	101415797	HMDB0041554	-	-	17772548.61	17110507.5	15603317.35	14894710.56	10393528.28	22927889	44997566.26	5556416.57	8318790.81	11659556.43	7948607.58	7956139.37	7822112.57
MW0126093	T3_positive	Phenazine-1-carboxylic acid	Organic acid and Its derivatives	Organic acid and Its derivatives	C13H8N2O2	207.0504	224.0586	0.6569	[M+H-H2O]+	12.2000000000355	3	0.662	rp	2538-68-3 | 102646-59-3	95069	-	-	C21442	99595348.45	97274795.09	86590567.04	91944853.23	102560585.41	101913920.13	64607363.19	70746945.71	72144525.2	81681697.58	90016223.06	90007232.21	89786691.21
MW0054916	T3_positive	Acetylacrylic Acid Methyl Ester	FA	Others	C6H8O3	111.0396	128.0473	9.7461	[M+H-H2O]+	11.1000000000061	3	0.6608	rp	2833-24-1	5363720	-	265043	-	7322637.16	7583396.32	8555526.25	5775308.23	7495483.14	6928531.62	10820428.36	33747288.4	5499700.07	8362123.51	8938524.86	8992925.19	9106942.64
MW0122224	T3_positive	6-methoxy-2,2-dimethyl-3,4-dihydro-2H-1-benzopyran-4-one	Benzene and substituted derivatives	Benzene and substituted derivatives	C12H14O3	224.1284	206.0943	5.4848	[M+NH4]+	0.525000000024534	3	0.6604	rp	13229-59-9	12531626	HMDB0041410	-	-	252410649.31	254956145.2	219680836.2	203645198.48	244577439.45	217651855.66	186856392.38	235978520.33	211561310.14	67880963.61	197113868.48	197281266.11	196147563.46
MW0150562	T3_positive	Glycidyl stearate	GL	MG	C21H40O3	341.3048	340.2977	8.7437	[M+H]+	0.624999999985221	3	0.6604	rp	7460-84-6	62642	-	-	C19427	34950519.79	51140669.4	44188839.49	54550422.88	43621605.7	38192309.91	62380081.17	38402186.58	62039393.18	28749772.6	55720987.68	55921257.69	55717379.67
MW0117923	T3_positive	2,4-Dimethyl-2-oxazoline-4-methanol	Heterocyclic compounds	Heterocyclic compounds	C6H11NO2	130.0814	129.079	6.6303	[M+H]+	12.1999999999645	3	0.6599	rp	39986-37-3	98073	-	263639	-	30057926.13	29335346.15	13920941.71	11176314.16	10429038.37	36180933.39	29567688.64	20288350.56	22049637.44	24013574.97	25222814.78	25219868.31	25031255.7
MW0116805	T3_positive	10-Formyldihydrofolate	Aldehyde,Ketones,Esters	Esters	C20H21N7O7	472.1579	471.1502	2.1841	[M+H]+	0.741277990723618	3	0.6598	rp	28459-40-7 | 25377-55-3	135398690	HMDB0006485	-	C03204	1072061.95	132857.35	1496126.39	1946027.03	1931134.91	547336.69	5279723.59	3726653.64	6049593.14	701091.17	1927622.2	1998200.57	1882222.18
MEDP1869	T3_positive	His-Leu	Amino acid and Its metabolites	Small Peptide	C12H20N4O3	307.1214	268.1535	1.326	[M+K]+	11.6499999998609	3	0.6597	rp	7763-65-7	189008	HMDB0028889	-	C05010	1102483.94	4814641.82	3951105.27	8092039.67	4921124.62	1766122.97	4466444.55	809449.97	1334163.68	4092330.31	5656556.82	5499674.35	5612246.26
MW0123630	T3_positive	diethyl 2,6-dimethyl-4-oxo-4h-pyran-3,5-dicarboxylate	Heterocyclic compounds	Heterocyclic compounds	C13H16O6	307.0629	268.0947	0.6072	[M+K]+	12.5249999999255	3	0.6596	rp	5456-14-4	222209	-	96355	-	40760301.94	50422284.4	46799817.25	46221894.99	43557342.31	31802889.01	36678355.52	36790638.57	42622556.64	47904033.53	41766656.35	43171129.96	43041283.75
MW0123795	T3_positive	Dyphylline	Heterocyclic compounds	Heterocyclic compounds	C10H14N4O4	254.1021	254.1015	2.5551	[M+]+	2.7250000000123	3	0.6596	rp	479-18-5	3182	HMDB0014789	-	C07819	37239850.56	18353099.67	29195682.91	30210475.28	30342920.14	35782919.14	17445793.58	16193258.35	13875913.73	29967971.19	26662901.32	26167530.92	26160759.53
MW0108781	T3_positive	N-Formylmethionine	Amino acid and Its metabolites	Amino acid derivatives	C6H11NO3S	216.0141	177.046	0.6693	[M+K]+	12.3500000000121	3	0.6596	rp	4289-98-9	439750	HMDB0001015	-	C03145	23708826.92	24023744.58	20935675.9	20111469.23	22264406.7	21703299.8	16059962.2	16271824.99	16405192.28	20212131.05	22602232.14	21968173.11	22611749.36
MW0124498	T3_positive	Isoquinoline	Heterocyclic compounds	Heterocyclic compounds	C9H7N	94.0454	129.0578	1.6395	[M+H-2H2O]+	3.62500000001376	3	0.6594	rp	119-65-3	8405	HMDB0034244	-	C06323	60303967.22	6575234.49	13235338.27	15476909.46	9034797.15	9095915.1	9704774.52	8121877.89	14526069.76	10117981.16	25193334.86	20564826.73	19772665.17
MW0015654	T3_positive	All-trans-heptaprenyl diphosphate	Organic acid and Its derivatives	Phosphoric acids	C35H60O7P2	655.3853	654.3814	7.4279	[M+H]+	5.23353521806864	3	0.6589	rp	76078-18-7	5280658	HMDB0012187	-	C04216	1385321.84	727713.82	943901.24	236580.68	344770.2	508988.86	233584.09	358529.17	345684.99	243222.09	830379.85	808740.43	810753.06
MW0127455	T3_positive	Dimethyl sulfone	Aldehyde,Ketones,Esters	Ketones	C2H6O2S	141.0182	94.0089	1.1093	[M+HCOO+2H]+	8.4999999999269	3	0.6589	rp	67-71-0	6213	HMDB0004983	7236	C11142	9372840.92	28039494.49	8557028.04	15737590.55	7131611.84	6732262.19	4481969.47	2538473.83	5872681.18	5011223.41	3447750.45	3471892.49	3599320.33
MW0007574	T3_positive	Mefenorex	Benzene and substituted derivatives	Benzene and substituted derivatives	C12H18ClN	176.1071	211.1128	6.4434	[M+H-2H2O]+	20.5500000000569	3	0.6583	rp	17243-57-1 | 111051-41-3 | 111051-42-4	21777	-	-	-	3926077.41	4949912.15	7273966.21	5372171.15	4202939.93	3268370.84	3857535.75	4830871.55	3998488.25	4164539.59	6705256.87	7306083.27	6885722.48
MW0169598	T3_positive	Orbencarb	Benzene and substituted derivatives	Benzene and substituted derivatives	C12H16ClNOS	222.0554	257.0641	9.1532	[M+H-2H2O]+	12.9749999999262	3	0.6578	rp	34622-58-7	36867	-	-	C11087	6781947.68	5452382.27	4683439.54	4623260.41	6444641.29	13035744.7	7931948.85	9004376.91	8805430.78	6851235.65	7803537.52	7667263.4	7545550.43
MW0017085	T3_positive	Cholesterol sulfate	Hormones and hormone related compounds	Hormones and hormone related compounds	C27H46O4S	933.6226	466.3117	7.0156	[2M+H]+	1.86369200849405	3	0.6578	rp	1256-86-6	65076	HMDB0000653	5625	C18043	4858054.27	5575428.06	4347923.05	5750314.16	4667195.22	2747287.33	4508560.73	5703678.73	1996675.05	6788890.35	4868100.89	4842243.93	4841695.12
MW0168800	T3_positive	Avocadyne	Others	Others	C17H32O3	302.2681	284.2351	4.8864	[M+NH4]+	2.35000000003538	3	0.6557	rp	129099-96-3	3015189	HMDB0035473	-	-	3026507.74	3040529.47	3142776.97	1547846.42	2699186.28	2242855.17	1299653.07	1720555.25	1158713.97	2804282.21	2207494.71	2235727.94	2256084.39
MEDP1658	T3_positive	LPC(O-18:1)	GP	LPC-O	C26H54NO6P	508.3781	507.3689	6.9785	[M+H]+	3.7767308453378	3	0.6553	rp	87907-66-2	24779510	-	-	C00157	24141548.77	34296503.51	14239229.05	27153643.18	22039191.32	21585244.25	33399216.16	29816978.26	103254578.49	55557067.34	28200465.87	22667474.58	29958805.93
MW0142968	T3_positive	3-Hydroxybutanamide	Organic acid and Its derivatives	Organic acid and Its derivatives	C4H9NO2	86.0606	103.0633	9.0461	[M+H-H2O]+	1.42499999999046	3	0.6547	rp	24311-45-3	443074	-	-	-	108585204.88	54498111.35	53952861.18	81168611.85	46539845.22	73720231.89	55321399.13	44185134.13	13804167.43	38582969.95	43348449.99	44967691.03	43944188.3
MW0157184	T3_positive	Spongouridine	Nucleotide and Its metabolites	Nucleotide and Its metabolites	C9H12N2O6	244.066	244.0695	0.6072	[M+]+	7.5999999999965	3	0.6539	rp	3083-77-0	18323	-	-	-	2376218.17	2988200.86	2723041.2	2324607.78	808586.91	2136464.56	1101951.22	2203712.98	2768536.22	2116427.5	2000552.24	2002525.89	1911928.17
MW0007564	T3_positive	Meclofenamic acid	Benzene and substituted derivatives	Benzene and substituted derivatives	C14H11Cl2NO2	295.0205	295.0167	5.2682	[M+]+	10.8000000000175	3	0.6531	rp	644-62-2	4037	HMDB0015074	-	C07117	36220818.04	40545034.87	37542566.02	35943417.17	34827865.02	34392363.38	33702095.96	34186293.22	34471132.62	32880637.69	34677617.37	34754465.89	34624234.1
MW0014590	T3_positive	5(6)-EpETE methyl ester	Organic acid and Its derivatives	Organic acid and Its derivatives	C21H32O3	332.2419	332.2351	4.5676	[M+]+	18.1499999999346	3	0.6531	rp	127716-49-8	46243151	-	62955	-	44158069.65	36969612.84	51630115.26	40385560.76	58087789.18	70180935.52	33206181.93	55868096.83	67608056.75	58549174.3	48660392.47	48965751.14	48958064.63
MW0127256	T3_positive	2-Ethyl-1-hexanethiol	Others	Others	C8H18S	146.1174	146.1129	8.3522	[M+]+	12.4499999999728	3	0.6521	rp	7341-17-5	110968	HMDB0041477	-	-	78329041.54	76384865.33	14620049.03	17244053.88	73591460.55	91504809.55	95745472.48	30899899.46	18073028.74	97031363.65	94456696.4	91645847.16	94231946.57
MW0125223	T3_positive	Moxonidine	Heterocyclic compounds	Heterocyclic compounds	C9H12ClN5O	224.0763	241.073	1.1155	[M+H-H2O]+	16.4000000000186	3	0.6506	rp	75438-57-2	4810	HMDB0041938	-	C07451	31052008.58	13843945.1	32822842.9	53028110.94	52664021.78	31856278.38	24248226.77	47073496.86	48186191.54	21013135.38	32015278.4	33836723.26	34139371.35
MW0000925	T3_positive	Bis(2-methylpropanoyloxy)-9,10-epoxy-p-mentha-1,3,5-triene	Benzene and substituted derivatives	Phenolics	C18H24O5	343.1534	320.1624	7.0156	[M+Na]+	4.32499999988067	3	0.6506	rp	22518-06-5	11472669	HMDB0032698	-	-	36163660.22	47671043.54	44027691.15	47726685.72	52781903.56	27436904.04	23661582.17	28815018.88	35271507.13	34375085.88	35863057.93	35631754.49	35374467.64
MW0104300	T3_positive	1-Phenyl-1-propanone	Aldehyde,Ketones,Esters	Ketones	C9H10O	117.0742	134.0732	7.789	[M+H-H2O]+	10.8499999999978	3	0.6499	rp	93-55-0	7148	HMDB0032623	-	-	661199.84	1298768.02	1042663.96	1526486.1	1407645.49	619023.56	729555.68	359706.69	1085590.25	890425.89	1461240.3	1295027.3	1427829.85
MW0125801	T3_positive	Nifedipine	Heterocyclic compounds	Heterocyclic compounds	C17H18N2O6	347.1236	346.1165	3.192	[M+H]+	0.474999999937609	3	0.6497	rp	21829-25-4	4485	HMDB0015247	-	C07266	1646417.51	255102.03	2235841.05	2356737.59	3711810.87	1583103.13	3016650.12	3099503.68	5972183.44	2234814.91	3310762.81	3328946.09	3369551.79
MW0058121	T3_positive	1-Palmitoyl-2-oleoyl-sn-glycero-3-phosphoethanolamine	GP	PE	C39H76NO8P	786.5168	717.5309	6.4434	[M+Na+HCOOH]+	11.1248769985458	3	0.649	rp	26662-94-2	5283496	HMDB0008927	-	C00350	12438391.77	11073166.46	13302559.47	12984510.26	12603129.76	18959676.1	16068169.89	13641951.61	11697569.11	14069400.26	12853237.38	12897398.47	12945414.58
MW0126881	T3_positive	Trimethyl-2-propenylpyrazine	Heterocyclic compounds	Heterocyclic compounds	C10H14N2	180.1589	162.1157	4.2003	[M+NH4]+	23.2499999999902	3	0.6486	rp	55138-71-1	595263	HMDB0039982	-	-	6515621.4	8052201.66	7641771.85	5022217.6	5178709.82	6445990.04	8231332.77	7290315.78	5956178.26	6345379.27	6944333.1	6894876.7	6853574.93
MW0103467	T3_positive	Adenylylselenate	Nucleotide and Its metabolites	Nucleotide and Its metabolites	C10H14N5O10PSe	457.9677	474.9644	0.9172	[M+H-H2O]+	14.3461957131834	3	0.6475	rp	90120-86-8	440758	HMDB0004112	-	C05686	2735302.55	686751.44	1034495.45	4561260.64	1599741.34	2720756.02	2534877.98	3597264.19	2527147.91	2716024.19	2746524.91	2962346.01	2162411.99
MW0169022	T3_positive	Danazol	Others	Others	C22H27NO2	337.2021	337.2042	7.3032	[M+]+	3.95000000011692	3	0.6474	rp	17230-88-5	28417	HMDB0002835	-	C06938	46744071.98	63046403.95	45956849.16	57432908.75	47301754.78	35410059.91	32401659.29	27554700.01	40738920.07	32406039.55	42539604.26	41634997.48	41549558.76
MW0108136	T3_positive	Meprobamate	Aldehyde,Ketones,Esters	Esters	C9H18N2O4	219.1423	218.1267	1.3197	[M+H]+	20.8500000000811	3	0.6467	rp	57-53-4	4064	HMDB0014515	-	-	1487720.12	2401251.34	1915755.15	1354751.96	4349660.79	4083226.54	3714513.93	6370834.8	3449195.23	7867611.67	2885333.34	3065335.97	3098978.38
MW0014329	T3_positive	4-(Methylsulfanyl)-2-oxobutanoic acid	Organic acid and Its derivatives	Organic acid and Its derivatives	C5H8O3S	149.0235	148.0194	1.1155	[M+H]+	8.02499999991824	3	0.6458	rp	583-92-6	473	HMDB0001553	6319	C01180	121008513.72	82774194.58	262993904.34	88081575.76	259121578.61	237748801.82	100601956.57	101553376	95422722.31	85769822.39	109239907.84	111544275.03	109002078.09
MW0142274	T3_positive	2-Chloro-1,4-naphthoquinone	Benzene and substituted derivatives	Benzene and substituted derivatives	C10H5ClO2	214.987	191.9978	9.5218	[M+Na]+	0.27499999994518	3	0.6447	rp	1010-60-2 | 96843-34-4	13891	-	-	C03753	48404007.21	12290810.84	11447917.16	9537682.58	9970475.63	19340606.35	27289110.54	35693359.32	13642538.86	9091662.2	10434054.48	10192539.29	9718034.43
MW0139987	T3_positive	Zearalenone	Aldehyde,Ketones,Esters	Ketones	C18H22O5	301.1399	318.1467	9.6637	[M+H-H2O]+	8.79999999995107	3	0.6438	rp	17924-92-4 | 36455-70-6	5281576	-	40980	C09981	2710682.45	3674544.05	2295751.38	2699574.09	2349265.76	2578948.13	6244741.07	3118349.95	2753654.94	3539323.94	3328871.28	3289088.32	3401356.76
MW0126356	T3_positive	Pyrrole	Heterocyclic compounds	Heterocyclic compounds	C4H5N	85.0765	67.0422	0.1876	[M+NH4]+	0.999999999997669	3	0.6436	rp	109-97-7	8027	HMDB0035924	-	C19907	54262.44	100761.02	124512.16	123981.4	176553.76	90299.16	31454.64	68928.04	16493.35	26761.06	296093.34	382638.81	433972.6
MW0052411	T3_positive	Dimethyl succinate	Aldehyde,Ketones,Esters	Ketones	C6H10O4	129.0547	146.0579	6.4434	[M+H-H2O]+	0.225000000000364	3	0.6432	rp	106-65-0	7820	HMDB0033837	-	-	440284.09	1005447.54	2001441.22	955436.66	860027.54	648493.95	483523.17	734303.31	741657.87	304580.78	2088244.02	2262255.93	2262156.53
MW0103076	T3_positive	Valproic acid	Organic acid and Its derivatives	Organic acid and Its derivatives	C8H16O2	183.0804	144.115	9.7777	[M+K]+	5.42500000001667	3	0.6432	rp	99-66-1	3121	HMDB0001877	2986	C07185	11288568.72	20062464.95	8944407.39	12570532.72	14322923.86	14580073.62	10259896.11	19362986.66	7848424.32	15709068.82	12480521.94	11645322.33	12241472.52
MW0054150	T3_positive	Isotretinoin	CoEnzyme and vitamins	CoEnzyme and vitamins	C20H28O2	301.2152	300.2089	6.0722	[M+H]+	2.57500000003574	3	0.6423	rp	4759-48-2	5282379	HMDB0006219	-	C07058	4031868.06	2035561.24	2011966.49	3297463.5	9345473.94	6211589.62	21225024.84	3379280.16	11295468.7	20194558.41	6653715.83	6705295.54	6656617.23
ZINC12405245	T3_positive	Methyl linolenate	FA	Others	C19H32O2	292.2357	292.2402	6.0028	[M+]+	10.0750000000005	3	0.6418	rp	301-00-8	5319706	-	-	-	296166772.75	297546668.84	271508023.42	295222892.66	290478886.13	267341854.31	291087994.26	267857344.82	253121001.48	292036539.36	270342780.93	272837528.6	270422917.02
MEDTP01667	T3_positive	Carnitine C9:1-OH	FA	CAR	C17H27NO4	332.1806	309.194	2.1773	[M+Na]+	6.7749999999478	3	0.6416	rp	42200-33-10	-	HMDB0015334	-	D00432	17507451.87	15165467.89	15213282.62	15202587.85	15070840.71	16129384.86	11325894	10318842.76	5399749.99	17014248.65	13834673.62	13919978.21	13732808.52
MW0011525	T3_positive	(E)-4-Amino-2-butenoic acid	Organic acid and Its derivatives	Organic acid and Its derivatives	C4H7NO2	102.0551	101.0477	9.9527	[M+H]+	0.299999999988643	3	0.641	rp	38090-53-8 | 25747-40-4	5310987	-	44303	-	16570072.22	26741038.16	35891817.9	20716792.5	17024526.98	20061180.05	23539271.13	15349891.89	51515580.42	39267627.76	28823537.57	29602548.01	31582121.36
MW0010085	T3_positive	Zafirlukast	Benzene and substituted derivatives	Benzene and substituted derivatives	C31H33N3O6S	614.1804	575.209	6.5555	[M+K]+	13.3350221103289	3	0.6398	rp	107753-78-6	5717	HMDB0014689	-	C07206	1942584.77	2975939.99	4585056.94	2454881.02	3885257.07	1067583.36	4706922	6036226.95	6456950.85	5319816.76	7216902.02	7620290.19	7321660.78
MW0004163	T3_positive	3-Pentadecylphenol	Benzene and substituted derivatives	Phenolics	C21H36O	304.2841	304.2766	5.3446	[M+]+	19.9500000000796	3	0.6395	rp	501-24-6	68146	HMDB0033872	-	-	252387.74	764089.51	859329.47	759786.65	1074712.58	536768.39	854663.46	453479.12	680808.3	963364.99	1209490.59	1230360.05	1205064.29
MW0142344	T3_positive	2-Fluoroaniline	Benzene and substituted derivatives	Benzene and substituted derivatives	C6H6FN	111.0395	111.0484	9.2348	[M+]+	21.0749999999749	3	0.6388	rp	348-54-9 | 99624-00-7	9584	-	-	-	11618813.28	10172293.65	16247202.47	67882171.38	12956979.52	65755149.93	12531389.37	8352085.62	10054180.01	13422458.55	17421393.7	17252893.01	18166878.01
MW0115448	T3_positive	Trichloroethanol glucuronide	Organic acid and Its derivatives	Organic acid and Its derivatives	C8H11Cl3O7	324.9676	323.957	4.1671	[M+H]+	8.15000000002897	3	0.6388	rp	97-25-6	3036914	HMDB0042049	-	C14869	3436446.8	1607822.76	5043091.17	3517670.65	3502442.56	1644670.35	4306066.23	5371143.09	6193314.03	4486958.55	3039555.35	2844402.03	3008160.61
MW0125164	T3_positive	Methylpyrazine	Heterocyclic compounds	Heterocyclic compounds	C5H6N2	94.0292	94.0531	0.6072	[M+]+	17.7499999999853	3	0.6384	rp	109-08-0	7976	HMDB0033112	-	-	1388419.93	538058.84	674335.25	1865015.17	881892.5	566424.84	498108.31	980261.95	1789664.27	403234.4	989799.29	1000195.3	860393.4
MW0052349	T3_positive	Digeranyl	Others	Hydrocarbon derivatives	C20H34	274.2743	274.2661	5.6374	[M+]+	21.8749999999091	3	0.6383	rp	35162-77-7	10378654	HMDB0035152	-	-	2489734495.35	2585405040.47	3500766695.13	2765881366.97	3374435021.23	2551707197.67	2854831739.98	2291455093.83	2309888650.69	2763693889.44	3659550134.33	3699079613.87	3661073912.41
MW0112916	T3_positive	3-Phosphoglyceric acid	GP	PA	C3H7O7P	186.9951	185.9929	0.6693	[M+H]+	12.8499999999576	3	0.6382	rp	3443-58-1	439183	HMDB0060180	-	C00197	81597617.73	86047284.58	109254695.71	118084318.48	92024247	98708955.3	558191521.36	316571824.74	320890655.48	208879316.18	168140530.08	168629019.41	168648968.75
MW0123715	T3_positive	Dimetridazole	Heterocyclic compounds	Heterocyclic compounds	C5H7N3O2	106.0371	141.0538	7.0156	[M+H-2H2O]+	7.07500000000749	3	0.6365	rp	551-92-8	3090	-	-	-	2616050.05	3489071.69	3134019.54	2311310.68	3418095.22	417931.96	426404.13	580759.25	1174052.12	1931071.56	2844915.71	2837154.27	2759592.24
MW0016248	T3_positive	Busulfan	Organic acid and Its derivatives	Sulfonic acids	C6H14O6S2	264.0479	246.0232	4.2752	[M+NH4]+	22.949999999895	3	0.6362	rp	55-98-1	2478	HMDB0015143	-	C06862	3019723.03	3461391.8	3734338.28	4612211.09	3841970.09	4272077.96	4072528.55	4289818.69	4592871.68	5845535.37	4314626.29	4483927.01	4340452.32
MW0127428	T3_positive	Cyclopentanethiol	Others	Others	C5H10S	102.055	102.0503	6.0408	[M+]+	12.9500000000249	3	0.6361	rp	1679-07-8	15510	HMDB0039771	-	-	16172153.61	6532374.65	10832705.76	10042301.87	3136934.86	10728350.42	9572854.67	8993349.28	7242874.97	8072263.81	7035016.36	7434567.4	8006770.48
MW0063246	T3_positive	Pyrrolidino PAF C-16	Others	Others	C28H56NO7P	572.3601	549.3794	7.3279	[M+Na]+	15.0951640021675	3	0.6353	rp	91021-63-5	57545133	-	62930	-	4641280.47	5571627.11	4782434.27	6890356.32	4676613.5	3858013.98	3750261.97	1094596.26	1316106.03	3461952.75	1170776.47	1194232.3	1131482.77
MW0127263	T3_positive	2-Methyl-1-propanethiol	Others	Others	C4H10S	90.0552	90.0503	7.2167	[M+]+	13.450000000006	3	0.6348	rp	513-44-0	10558	HMDB0031245	-	-	12722250.62	12948456.72	17506635.04	12835770.83	9503280.21	6619864.49	4736235.04	7160437.65	10389635.48	8264789.49	10281318.95	10703567.81	10698461.65
MW0124788	T3_positive	Mepivacaine	Alcohol and amines	Amines	C15H22N2O	246.1689	246.1732	5.2183	[M+]+	9.52500000003909	3	0.6347	rp	96-88-8	4062	HMDB0015096	-	C07528	1392338.22	1704247.4	546394.43	118070.22	48202.32	3353273.81	6050663.79	428713.87	536507.58	871548.55	2157882.29	2173212.07	2214321.85
MW0124175	T3_positive	Fumitremorgin A	Heterocyclic compounds	Heterocyclic compounds	C32H41N3O7	562.2978	579.2945	3.0767	[M+H-H2O]+	11.8266133124023	3	0.6344	rp	12626-18-5	107713	-	-	C20564	11422.88	11422.9	11467.22	64280.82	281758.19	57104.77	11422.9	11421.33	11422.9	92088.71	28549.12	28549.12	37234.12
MW0127181	T3_positive	1-Hexanethiol	Others	Others	C6H14S	118.0867	118.0816	8.1277	[M+]+	13.949999999987	3	0.6344	rp	111-31-9	8106	HMDB0039806	-	-	8530784.99	15547433.05	13738604.43	11675434.19	7455557.43	20649733.05	30566631.17	24021458.64	23070237.16	13189311.94	11177368.33	10970126.77	10952418.06
MW0006089	T3_positive	Atenolol	Benzene and substituted derivatives	Benzene and substituted derivatives	C14H22N2O3	249.1549	266.163	0.9669	[M+H-H2O]+	12.1000000000748	3	0.6342	rp	29122-68-7	2249	HMDB0001924	1128	C13235	95197167.14	73191141.85	93877225.35	83444375.24	93500774.98	69772352.98	34463797.66	51128122.15	45032992.52	110009460.15	82320074.49	82039918.18	84603976.38
MW0110288	T3_positive	Tyrosylleucine	Amino acid and Its metabolites	Small Peptide	C15H22N2O4	295.173	294.158	4.9879	[M+H]+	19.3500000000313	3	0.6341	rp	17355-10-1	87071	HMDB0029109	24037	C73328	4863275.8	4397772.71	4362919.09	4289708.71	4647930.8	4397759.43	4728551.53	4739888.18	4434535.26	4572475.13	4504060.46	4614640.27	4492488.82
MW0127454	T3_positive	Dimethyl sulfide	Others	Others	C2H6S	147.031	62.019	2.7201	[2M+Na]+	9.15000000006216	3	0.6335	rp	75-18-3	1068	HMDB0002303	6603	C00580	107050.05	166331.2	211387.71	617928.29	727037.52	438984.66	184760.89	385552.44	397039.61	452556.65	565851.17	586600.78	592600
MW0055426	T3_positive	5Z,8Z,11Z,14Z-Eicosatetraenoic acid, oxiranylmethyl ester	CoEnzyme and vitamins	CoEnzyme and vitamins	C23H36O3	360.2742	360.2664	5.2578	[M+]+	20.6249999999386	3	0.6331	rp	439146-24-4	11164295	-	-	-	48483429.05	23646754.96	47762872.09	37880166.62	59172988.38	83321665.58	35886753.56	61502311.01	79622101.56	73998690.99	52762374.86	53114426.83	53500884.18
MW0126097	T3_positive	Phenol red	Heterocyclic compounds	Heterocyclic compounds	C19H14O5S	355.0694	354.0562	9.7395	[M+H]+	14.7749999999292	3	0.633	rp	143-74-8	4766	-	-	-	3145674.69	1378189.77	1669027.97	2866365.26	1817987.63	2435264.92	1996190.39	2328884.07	2275885.07	2105492.28	2172117.8	2433222.43	2388218.68
MW0112870	T3_positive	3-Methyl-2-butenal	Aldehyde,Ketones,Esters	Aldehydes	C5H8O	84.058	84.0575	5.8263	[M+]+	2.47500000003953	3	0.6319	rp	107-86-8	61020	HMDB0012157	-	C15604	1663805.28	644566.6	867157.68	539048.99	405123.17	635472.9	421873.32	481640.59	347057.86	185092.82	541857.02	468591.98	568889.24
MW0052516	T3_positive	Elaidic acid	FA	FFA	C18H34O2	300.2886	282.2559	6.6674	[M+NH4]+	2.95000000008372	3	0.6308	rp	112-79-8	637517	HMDB0000573	3406	C01712	16183065.96	17059479.93	9948411.8	19917764.31	148091645.2	9492264.4	6124889.42	17917071.81	10697174.85	11447518.97	11792183	11402950.35	10944638.82
MW0106020	T3_positive	Benzyl glycinate	Benzene and substituted derivatives	Benzene and substituted derivatives	C9H11NO2	166.0865	165.079	6.2797	[M+H]+	0.550000000032469	3	0.6307	rp	2462-31-9	409140	HMDB0059934	-	-	94123134.03	98980831.44	97089672.58	98914997.25	107540054.95	115640146.39	88968544.06	82935795.17	76068866.41	91719339.82	83221680.19	86711627.91	84792132.63
MW0015996	T3_positive	Aucubin	Steroids	Steroid	C15H22O9	385.083	346.1264	1.7763	[M+K]+	16.4499999998213	3	0.6302	rp	479-98-1	91458	-	-	C09771	12653739.08	24129254.26	19260852.23	11740671.23	21050243.35	9699697.62	15948180.55	13624953.02	13222987.67	12988471.91	13404445.17	13871934.93	14800073.79
MW0052640	T3_positive	Erythrodiol	Alcohol and amines	Alcohols	C30H50O2	465.3799	442.3811	7.8138	[M+Na]+	20.4568240892535	3	0.6295	rp	545-48-2	101761	HMDB0002360	-	-	28546273.07	26257136.08	34398521.12	24285429.78	21848888.15	22371819.86	7342550.42	4556955.5	11929828.01	12957314.62	20052917.87	20239266.4	18953766.14
MW0105437	T3_positive	Actinonin	Amino acid and Its metabolites	Amino acid derivatives	C19H35N3O5	368.2606	385.2577	7.7055	[M+H-H2O]+	15.575000000041	3	0.6291	rp	13434-13-4	443600	-	43966	-	5918298.61	10200133.76	2274164.5	4214715.97	6493124.97	2795953.91	2714394.65	1381969.53	4831867.5	903252.19	6167549.48	6240447.39	6135165.84
MW0016075	T3_positive	Bergamottin	Heterocyclic compounds	Heterocyclic compounds	C21H22O4	356.1832	338.1518	3.2689	[M+NH4]+	6.27500000007331	3	0.6288	rp	7380-40-7	5471349	-	73565	C22152	25630325.96	23632293.76	22305075.12	15084168.81	21700460.44	18037666.87	3812588.95	5398980.06	11334254.98	9820692.07	15448922.4	15581835.21	15677835.95
MW0052382	T3_positive	Cyclohexanol, 4-methyl-3-[(2E)-2-[(1R,3aS,7aR)-octahydro-7a-methyl-1-[(1R,2E,4R)-1,4,5-trimethyl-2-hexen-1-yl]-4H-inden-4-ylidene]ethylidene]-, (1S,3E,4S)-	Hormones and hormone related compounds	Hormones and hormone related compounds	C28H46O	437.3224	398.3549	6.5802	[M+K]+	9.90126019714149	3	0.6273	rp	67-96-9	46173763	HMDB0015203	-	C06957	47587503.6	52587825.42	57981865.22	54107467.63	57707147.29	41204655.93	42730217.34	43013629.63	54352695.93	54391484.02	54012669.31	54537203.73	53203689.23
MW0014675	T3_positive	5alpha-Androstan-3beta-ol	Alcohol and amines	Alcohols	C19H32O	259.2359	276.2453	5.9904	[M+H-H2O]+	15.2999999998826	3	0.627	rp	1224-92-6	92877	HMDB0005830	-	-	5818171.05	8200464.68	8723432.69	8641643.66	7344261.99	6597835.74	8606537.06	7739515.4	7518858.86	7495167.7	7370507.27	7332914.79	7440346.31
MW0148352	T3_positive	D-galactono-1,4-lactone	Aldehyde,Ketones,Esters	Ketones	C6H10O6	245.0059	178.0477	0.8059	[M-2H+3Na]+	12.1500000000196	3	0.6267	rp	2782-07-2 | 119008-75-2	97165	HMDB0002541	-	C03383	1286483.01	4075632.44	10755015.69	9767380.63	10175077.32	4617947	2917428.87	7173856.54	8964493.13	5930840.78	4715186.7	6359472.44	6370599.14
MW0107926	T3_positive	Longamide	Heterocyclic compounds	Heterocyclic compounds	C30H61NO	490.4497	451.4753	7.3537	[M+K]+	22.7959255728273	3	0.6265	rp	119736-87-7	14162529	HMDB0038842	-	-	3254957.3	3811490.95	3076050.66	2135469.54	3298979.17	1223732.25	2867082.65	1730183.23	1794764.08	2313978.54	5125449.89	5014877.91	4893473.56
MW0118517	T3_positive	2-Ethyl-4-methylthiazole	Heterocyclic compounds	Heterocyclic compounds	C6H9NS	127.0392	127.0456	1.8446	[M+]+	14.675000000004	3	0.6263	rp	15679-12-6	27440	HMDB0029730	-	-	11175160.63	14229540.94	16473123.67	10813809.87	7862840.54	14689329.76	15761311.42	12011185.5	17695453.35	8566585.22	10307386.76	9807145.63	9468088.75
MW0138079	T3_positive	Epigallocatechin	Benzene and substituted derivatives	Benzene and substituted derivatives	C15H14O7	306.0833	306.074	2.5037	[M+]+	24.6249999999293	3	0.626	rp	970-74-1	72277	HMDB0038361	-	C12136	1488.59	8312.91	2228.11	1622.98	1655.69	118225.79	285646.56	1655.07	1648.42	1640.4	18888.11	16448.97	19529.98
MW0127160	T3_positive	1-Butene, 1-(methylthio)-, (E)-	Others	Others	C5H10S	102.0551	102.0503	6.5926	[M+]+	13.1999999999977	3	0.6259	rp	32951-19-2	5368103	HMDB0038892	-	-	1333780.33	1243267.48	1850272.53	2923112.83	1704630.83	1802724.5	1279436.7	1292660.64	3073925.12	437286.97	1468837.12	1551916.33	1416990.72
MW0015908	T3_positive	Armillaripin	Benzene and substituted derivatives	Benzene and substituted derivatives	C24H30O6	453.1656	414.2042	8.7067	[M+K]+	4.06030936395706	3	0.6253	rp	129741-56-6	21124297	HMDB0030404	-	-	1296642.77	754475.55	1143088.84	777149.22	1901916.07	1115821.59	777458.44	869521.21	100713.03	823024.31	2043996.2	2456771.25	2352083.64
MW0114859	T3_positive	3-Penten-2-one	Aldehyde,Ketones,Esters	Esters	C5H8O	84.058	84.0575	2.0513	[M+]+	2.47500000003953	3	0.6249	rp	625-33-2	637920	HMDB0001184	-	-	484009.73	1970022.29	2428836.4	1492382.35	2456631.55	2779117.81	5465981.37	3672134.7	2805005.5	2175686.72	956238.12	1295400.82	1442858.36
MW0119599	T3_positive	3-Hexylpyridine	Heterocyclic compounds	Heterocyclic compounds	C11H17N	163.1326	163.1361	9.3355	[M+]+	7.50000000003581	3	0.6248	rp	6311-92-8	22766	HMDB0039804	-	-	2787083.19	46818128.15	18702683.55	7164677.21	6436755.01	40240068.09	5132115.33	6646270.35	6073292.3	55133928.98	12316754.54	15713353.67	14939143.54
MW0125874	T3_positive	Nonanal propyleneglycol acetal	Heterocyclic compounds	Heterocyclic compounds	C12H24O2	218.2111	200.1776	4.1107	[M+NH4]+	1.07499999998595	3	0.6231	rp	68391-39-9	95572	HMDB0032440	-	-	173928369.58	183992601.22	313418855.58	218114496.01	230808923.91	192530035.05	238736515.78	170775251.41	183187138.18	190241395.2	242322982.49	241881186.64	242670536.37
MW0107770	T3_positive	Leu-Val-Leu	Amino acid and Its metabolites	Small Peptide	C17H33N3O4	344.2616	343.2471	8.3278	[M+H]+	17.9749999999501	3	0.6231	rp	58337-01-2	11515702	-	19415	-	79914264.06	144499382.8	51965252.4	78023619.22	82433447.69	137749998.94	214056424.26	44861514.25	114815231.41	55071758.13	103528118.3	104267589.63	99076080.7
MW0112755	T3_positive	3-Aminopropionaldehyde	Aldehyde,Ketones,Esters	Aldehydes	C3H7NO	140.0017	73.0528	0.9295	[M-2H+3Na]+	10.8999999999781	3	0.6226	rp	352-92-1	75	HMDB0001106	6007	C05665	17510606.06	29115449.65	24994141.51	25796482.12	19524082.04	23860224.9	39545012.61	34650346.87	39479685.03	38254251.62	31158372.32	31117786.06	31130207.63
MW0004115	T3_positive	4-Methoxytyramine	Benzene and substituted derivatives	Phenolics	C9H13NO2	132.0766	167.0946	4.886	[M+H-2H2O]+	10.3249999999377	3	0.6223	rp	3213-30-7	1748	HMDB0012162	-	-	8869823.02	6639402.13	7199809.11	5694859.4	6913018.13	6770667.99	4501778.45	6004223.54	4875147.26	4352406.41	5398778.58	5512023.29	5612268.86
MW0155618	T3_positive	Plaunotol	Terpenoids	Ditepenoids	C20H34O2	329.2485	306.2559	6.1541	[M+Na]+	8.29999999993447	3	0.6223	rp	64218-02-6	5282197	-	-	-	745746.04	274831.16	498221.04	569525.82	722168.56	1379822.6	1590546.63	629791.55	525004.87	774018.65	553660.02	560881.9	547949.02
MW0000476	T3_positive	Usambarine	Alkaloids	Alkaloids	C30H34N4	473.2665	450.2783	6.4558	[M+Na]+	2.42991465821833	3	0.6213	rp	35226-29-0	442121	-	-	C09250	18308855.58	22246230.65	31912332.5	22797722.97	20419316.78	15873739.4	19966043.85	13535555.47	17429685.69	16800833.65	28372139.87	29041766.24	28243295.38
MW0063474	T3_positive	Schleicheol 2	Steroids	Steroid	C30H52O2	445.4099	444.3967	8.5548	[M+H]+	13.1790455511052	3	0.6206	rp	256445-68-8 | 256445-66-6	75048827	HMDB0036253	-	-	1228305.94	919491.74	1415317.8	1129699.04	728379.06	138815.54	1103061.93	834795.76	995280.24	2028957.51	1042146.11	1028487.86	1081054.94
MW0055425	T3_positive	O-Arachidonoyl Ethanolamine	FA	Others	C22H37NO2	330.2829	347.2824	8.346	[M+H-H2O]+	9.4250000000784	3	0.6206	rp	443129-35-9	5712057	HMDB0013655	-	-	918670.97	2609753.16	113797.67	552649.23	420942.71	960830.3	1416570.81	157894.88	236170.27	141118.98	815608.31	781627.25	734331.21
MW0109279	T3_positive	Piracetam	Others	Medicine	C6H10N2O2	181.0378	142.0742	9.0805	[M+K]+	0.925000000009391	3	0.6196	rp	7491-74-9	4843	-	44173	-	272343.09	136374.33	405470.07	256252.5	315881.65	145860.94	1019311.25	402489.8	623104.82	506839.48	538011.13	514099.53	539196.76
MEDP1132	T3_positive	3-Carboxypropyltrimethylammonium	Organic acid and Its derivatives	Organic acid and Its derivatives	C7H15NO2	146.1174	145.1103	2.3538	[M+H]+	0.449999999929673	3	0.6195	rp	6249-56-5	22620	-	-	-	53227614.23	56641107.73	24141134.57	34321696.32	28230862.69	66499252.35	35766367.57	20192497.18	29869744.68	37018088.56	72468252.19	72950797.53	73044173.15
MW0122763	T3_positive	Alfuzosin	Heterocyclic compounds	Heterocyclic compounds	C19H27N5O4	372.2127	389.2063	2.7842	[M+H-H2O]+	24.2500000000234	3	0.618	rp	81403-80-7	2092	HMDB0014490	-	-	2219120.02	2694052.49	1121789.33	1316713.89	1460643.07	1339150.57	182495.61	412252.46	195728.62	1338835.68	1485025.48	1476214.5	1484766.95
MW0126768	T3_positive	Thiazafluron	Heterocyclic compounds	Heterocyclic compounds	C6H7F3N4OS	263.0167	240.0293	0.9172	[M+Na]+	4.67499999999177	3	0.6159	rp	25366-23-8	32921	-	-	C19093	93320919.37	80375731.99	109706401.39	124657262.58	144837712.16	76675960.86	34572536.57	76950409.84	77393597.07	72765788.11	86576553.58	88545219.52	87538715.84
MW0126260	T3_positive	Propylthiouracil	Heterocyclic compounds	Heterocyclic compounds	C7H10N2OS	171.0534	170.0514	0.6817	[M+H]+	13.1999999999266	3	0.6157	rp	51-52-5	657298	HMDB0014690	-	C07569	24714888.91	16909506.82	10147456.03	14253077.12	13251978.29	28634664.87	7992501.14	6299349.04	8223719.97	11940490.87	14060332.51	15096497.17	14447556.57
MW0004976	T3_positive	4-Fluoroaniline	Benzene and substituted derivatives	Benzene and substituted derivatives	C6H6FN	94.0404	111.0484	1.1773	[M+H-H2O]+	11.8249999999875	3	0.6156	rp	371-40-4	9731	-	-	-	9540914.83	12852594.6	29687623.61	41804143.8	40603624.42	21373260.92	35897850.39	25287039.74	25129604.94	34831678.15	15919998.75	19409644.57	19480780.12
MW0149315	T3_positive	Furamizole	Heterocyclic compounds	Heterocyclic compounds	C12H8N4O5	289.0544	288.0495	0.6693	[M+H]+	5.92499999996221	3	0.6153	rp	17505-25-8	5378303	-	-	-	16098990.28	13700111.38	14975810.11	14587559.71	15752972.93	18209113.64	13008944.17	16710273.93	16338575.46	17006328.22	15664253.08	15357542.74	15320969.45
MW0007455	T3_positive	Karbutilate	Benzene and substituted derivatives	Benzene and substituted derivatives	C14H21N3O3	262.1524	279.1583	1.4516	[M+H-H2O]+	6.47499999999468	3	0.6145	rp	4849-32-5	312440	-	-	-	22053.32	388678.26	22061.7	22051.85	22061.7	22061.33	22061.7	22056.29	22058.53	22061.7	53767.93	69390.09	53767.93
MW0006503	T3_positive	Cardiogenol C	Benzene and substituted derivatives	Benzene and substituted derivatives	C13H16N4O2	261.1265	260.1273	2.688	[M+H]+	20.3249999998434	3	0.6134	rp	671225-39-1	11345983	-	64802	-	985167.35	1273197.81	1047434.32	984622.24	374905.43	852498	962797.28	822599.29	1361039.82	1062756.76	1686377.21	1668903.66	1685708.88
MW0014159	T3_positive	3-Methyl-4-pentenoic acid	Organic acid and Its derivatives	Organic acid and Its derivatives	C6H10O2	132.102	114.0681	7.2291	[M+NH4]+	0.0500000000158707	3	0.6131	rp	1879-03-4	3456032	-	4637	-	13923861.42	18401839.23	13615975.52	16790404.67	14280820.44	8276460.29	5705678.76	5852290.61	7800107.61	9909373.4	10552776.32	11167733.69	10234531.31
MW0124170	T3_positive	Fuberidazole	Heterocyclic compounds	Heterocyclic compounds	C11H8N2O	184.0731	184.0637	6.4682	[M+]+	24.8500000000007	3	0.6118	rp	3878-19-1 | 101575-84-2	19756	-	72512	C18737	114643932.91	89913064.23	72099797.7	89982602.17	303042660.2	142625498.67	139077338.76	103575209.09	100270492.95	98728928.96	89314099.88	90182416.68	91041899.29
MW0111149	T3_positive	Dihomo-gamma-linolenoylethanolamide	Alcohol and amines	Amines	C22H39NO2	372.2912	349.2981	7.889	[M+Na]+	9.54999999990491	3	0.6118	rp	150314-34-4	5282272	HMDB0013625	-	C13828	32752809.33	22635708.44	12134577.18	4296876.85	31989151.01	8906964.35	44185672.97	22416298.9	11745341.57	42597195.79	30825814.78	31431351.04	28091175.76
MW0139585	T3_positive	Rifampicin	Heterocyclic compounds	Heterocyclic compounds	C43H58N4O12	845.41	822.4051	2.4912	[M+Na]+	18.4292676074204	3	0.6112	rp	13292-46-1	135398735	HMDB0015179	-	C06688	609979.58	681623.54	139278.32	319618.96	821378.29	696387.8	158395.4	462519.13	174820.97	508287.84	326653.88	306481.72	269274.69
MW0006863	T3_positive	Dimethyl fukiic acid	Benzene and substituted derivatives	Phenolics	C13H16O8	318.1187	300.0845	1.1898	[M+NH4]+	0.699999999937972	3	0.6098	rp	56158-55-5	131750879	HMDB0029497	-	-	666385592.84	651160509.95	416028953.14	608347415.62	595861817.38	799741404.22	483924633.92	334983996.22	430210493.85	305927407.48	490860791.22	492423689.86	497800355.31
MW0108873	T3_positive	Nodularin	Heterocyclic compounds	Heterocyclic compounds	C41H60N8O10	825.4425	824.4432	5.0902	[M+H]+	9.74013536890679	3	0.6093	rp	118399-22-7	14217092	-	45052	-	890274.79	1699256.16	114661.65	677576.78	756110.5	693726.61	179167.97	92420.64	147488.56	175858.09	661796.28	651700.79	602671.74
MW0009820	T3_positive	Suloctidil	Benzene and substituted derivatives	Benzene and substituted derivatives	C20H35NOS	337.2355	337.2439	4.4657	[M+]+	19.8500000000479	3	0.6092	rp	54063-56-8	5354	-	43484	-	1010037.23	204146.51	428368.1	969059.35	551113.96	1038763.43	1856252.97	663330.3	1439750.04	1023043.01	946580.01	955635.77	943667.37
MW0114045	T3_positive	Castamollissin	Benzene and substituted derivatives	Phenolics	C20H20O13	469.0948	468.0904	0.8121	[M+H]+	6.16076365666906	3	0.6076	rp	115355-99-2	14057201	HMDB0038888	-	-	2820810.82	7312550.61	71212.15	73063.73	71235.68	312451.47	71175.04	71176	70940.42	73301.25	203006.05	266368.62	277949.53
MW0053930	T3_positive	Hispanolone	Aldehyde,Ketones,Esters	Ketones	C20H30O3	318.2281	318.2195	4.1233	[M+]+	22.7749999999105	3	0.6066	rp	18676-07-8	5458747	-	85117	-	3216456.21	7619561.39	12116347.17	16689261.37	15081173.15	3246404.29	2108687.71	3527685.19	5022024.88	2861934.57	6560556.84	6568591.95	6560592.98
MW0014090	T3_positive	3-Hydroxyhexadecanoic acid	FA	FFA	C16H32O3	290.2693	272.2351	5.7511	[M+NH4]+	0.649999999922102	3	0.606	rp	2398-34-7 | 928-17-6 | 20595-04-4	301590	HMDB0061658	35554	-	42024960.65	38049108.58	52353634.02	43929435.61	46372634.61	74227125.03	41444583.6	28734828.57	23815558.39	46009539.28	33249880.64	33319146.38	33459206.48
MW0123680	T3_positive	Dihydroretrofractamide B	Alcohol and amines	Amines	C22H31NO3	340.2308	357.2304	4.9753	[M+H-H2O]+	9.27500000003079	3	0.6041	rp	75022-26-3	10893678	HMDB0032718	-	-	6046957.04	5198600.67	6035118.33	2761363.56	5897335.13	2829933.91	6466254.12	5745070.16	2849317	3634119.04	5717441.99	5792925.1	5707798.81
MW0142082	T3_positive	2,5-Dideoxy-2,5-imino-D-mannitol	Heterocyclic compounds	Heterocyclic compounds	C6H13NO4	128.0708	163.0845	9.5249	[M+H-2H2O]+	0.599999999977285	3	0.6037	rp	59920-31-9	124702	-	-	-	15318933.91	17393465.48	18420339.56	12405406.14	7538047.8	7496060.73	12778706.88	11100824.77	32181603.05	30546517.5	24788158.71	25937454.16	22217655.25
MW0113949	T3_positive	Azaperone	Heterocyclic compounds	Heterocyclic compounds	C19H22FN3O	310.1757	327.1747	1.8031	[M+H-H2O]+	10.7750000000806	3	0.6033	rp	1649-18-9	15443	-	3933	C73189	15229251.39	14528693.46	8494504.53	9977008.67	13218279.62	9835329.06	9110372.75	5401946.96	8330766.29	11545273.05	16599097.4	15508388.89	16036236.19
MW0148663	T3_positive	Dolasetron	Heterocyclic compounds	Heterocyclic compounds	C19H20N2O3	325.1599	324.1474	0.6445	[M+H]+	13.0250000000842	3	0.6029	rp	115956-12-2 | 115956-13-3	3033818	HMDB0014895	-	C71510	2874759.05	6299320.77	7329344.73	7493472.8	5580356.31	10926322.88	5895929.86	4202255.7	3062483.23	4840584.72	6458778	6804726.96	6683783.98
MW0061027	T3_positive	Pentadecanoic acid	FA	FFA	C15H30O2	260.2586	242.2246	5.3067	[M+NH4]+	0.299999999953116	3	0.6026	rp	1002-84-2	13849	HMDB0000826	5789	C16537	4223069.21	4725102.53	7383194.99	5107258.44	6058013.98	4743197.06	5518848.09	3893043.79	4022798.69	4758598.46	6720724.64	6751253.42	6813075.52
MW0114026	T3_positive	Butanal	Aldehyde,Ketones,Esters	Aldehydes	C4H8O	95.0469	72.0575	1.5202	[M+Na]+	0.225000000000364	3	0.6025	rp	123-72-8	261	HMDB0003543	6947	C01412	166064.14	1675146.12	166614.27	166047.19	166064.13	166050.03	166064.22	166041.42	166064.21	166034.48	404725.35	404725.35	522317.48
MW0005059	T3_positive	4-Hydroxy-3-methoxycinnamaldehyde	Benzene and substituted derivatives	Phenolics	C10H10O3	178.0588	178.063	0.7935	[M+]+	9.22500000008597	3	0.602	rp	20649-42-7	5280536	HMDB0141782	-	C02666	27897104.41	25831489.89	34637246.56	23555799.14	20413185.15	24843521.14	32047415.17	20802691.28	22460122.05	19538479.57	24749473.89	25041240.68	24011540.87
MW0014037	T3_positive	3-hexanoyl-NBD Cholesterol	Hormones and hormone related compounds	Hormones and hormone related compounds	C39H58N4O5	663.459	662.4407	7.7139	[M+H]+	16.5499024323022	3	0.6015	rp	201731-19-3	57370056	-	64806	-	7648099.93	10795932.73	5180089.15	9710192.31	7911573.54	3652167.6	4868495.3	2901140.87	5038993.39	2583417.16	7399463.41	8722413.64	7557998.72
MW0049241	T3_positive	Deterrol	Alcohol and amines	Alcohols	C15H16O	195.1233	212.1201	8.0022	[M+H-H2O]+	16.2000000000262	3	0.6013	rp	113393-59-2	154186	HMDB0041460	-	-	161425.95	126990.16	79043.31	14112.23	14112.37	14110.02	85661.36	186000.89	14112.39	14112.23	34394.18	34394.18	44387.34
MW0111843	T3_positive	1-Naphthyl glucuronide	Benzene and substituted derivatives	Benzene and substituted derivatives	C16H16O7	320.0798	320.0896	2.8985	[M+]+	23.2500000001323	3	0.6008	rp	17238-47-0 | 27710-10-7	114851	-	-	-	3627126.25	523562.37	2349843.86	2663141.74	1278984.74	6965031.8	1696536.16	1494017.59	475733.41	3911897.1	3107601.09	3243195.4	3151645.6
MW0169884	T3_positive	Sulfameter	Benzene and substituted derivatives	Benzene and substituted derivatives	C11H12N4O3S	263.0693	280.063	1.8344	[M+H-H2O]+	23.9750000000072	3	0.6005	rp	651-06-9	5326	-	43486	-	34396811.22	15069957.08	15306761.42	32445430.87	15356900.01	49346195.88	10764204.79	11724767.93	20286378.37	14169770.02	18146722.17	17716640.97	17671145.4
MW0049242	T3_positive	Deterrol stearate	Aldehyde,Ketones,Esters	Esters	C33H50O2	478.3869	478.3811	7.2252	[M+]+	13.2112386335092	3	0.6002	rp	52898-98-3	57473060	HMDB0034578	-	-	17018436.6	9569421.65	16892853.59	18670583.32	9011260.79	37643248.41	75175048.35	51761435.33	47278975.43	64145566.5	36348217.08	36671010.08	36507907.88
MW0006848	T3_positive	Dimepiperate	Benzene and substituted derivatives	Benzene and substituted derivatives	C15H21NOS	263.1279	263.1344	6.4434	[M+]+	14.9749999999926	3	0.5996	rp	61432-55-1	91679	-	-	-	1647593.82	1227669.35	4261786.45	1693656.29	1309153.04	1414934.18	228388.93	393326.83	558007.82	613633.48	2823750.08	2947355.37	2703559.8
MW0147483	T3_positive	Ciliatocholic acid	Aldehyde,Ketones,Esters	Esters	C26H46NO7P	480.2797	515.3012	2.9816	[M+H-2H2O]+	15.8030415505065	3	0.5988	rp	13222-48-5	21155884	-	-	C05683	702651.25	482402.18	298631.93	414701.97	1765201.93	288638.35	565233.58	122516.15	293852.93	582759.07	451693.71	430452.13	424276.33
MW0126452	T3_positive	Ricinine	Heterocyclic compounds	Heterocyclic compounds	C8H8N2O2	164.0669	164.0586	0.6072	[M+]+	22.0499999999646	3	0.5979	rp	524-40-3	10666	HMDB0042006	-	C01526	90640079.53	113030634.41	96124585.23	98939616.79	106132149.98	82863705.58	96131940.48	89776637.17	95543287.03	106315645.96	94082098.31	95722299.9	96953899.72
MW0137262	T3_positive	Acetaminosalol	Heterocyclic compounds	Heterocyclic compounds	C15H13NO4	289.1154	271.0845	1.1773	[M+NH4]+	7.39999999993302	3	0.5974	rp	118-57-0	1984	-	43489	-	40017096.25	39511800.63	54853847.31	44274868.68	47030444.14	37199530.72	51249171	56452864.99	46131108.87	53376967.88	44847904.7	45306526.44	44693522.47
MEDP1683	T3_positive	Trileucine	Amino acid and Its metabolites	Small Peptide	C18H35N3O4	358.2786	357.2628	8.2781	[M+H]+	21.3499999999556	3	0.5969	rp	10329-75-6	82546	HMDB0094648	23009	-	4724572.85	3431278.42	2324941.03	5354230.12	3583254.66	2599644	9923866.82	3358961.77	2167640.88	4907206.21	5949176.82	5421633.43	5967367.35
MW0112907	T3_positive	3-O-Feruloylquinic acid	Organic acid and Its derivatives	Organic acid and Its derivatives	C17H20O9	333.0887	368.1107	0.6445	[M+H-2H2O]+	20.3249999999855	3	0.5958	rp	62929-69-5	9799386	HMDB0030669	-	C02572	1578345.48	5068993.32	5476806.26	5867531.16	4901469.6	3024247.7	9281595.43	7876561.85	7049426.06	6652413.91	6030312.38	6040023.76	6159123.25
MW0118947	T3_positive	(+)-Nicotine	Heterocyclic compounds	Pyridine and pyridine derivatives	C10H14N2	163.1326	162.1157	8.8698	[M+H]+	24.0000000000151	3	0.5956	rp	25162-00-9	157672	-	-	-	4754363.87	5249105.4	6477659.17	3107125.25	2952048.71	5840016.5	6994605.91	11144838.47	6149269.53	4711651.34	8899450.61	9405758.1	9340736.23
MW0059172	T3_positive	propyl (9E)-12-hydroxyoctadec-9-enoate	FA	Others	C21H40O3	341.3047	340.2977	5.4722	[M+H]+	0.874999999922466	3	0.595	rp	9004-97-1	22321485	HMDB0032476	-	-	23342248.05	15932869.44	29943331.53	24225466.16	29505154.46	16734631.15	47668182.83	56058214.61	25147808.06	14753681.95	16354308.89	17258777.67	16017838.65
MW0154469	T3_positive	2-[2-(1H-imidazol-5-yl)ethyl]guanidine	Heterocyclic compounds	Heterocyclic compounds	C6H11N5	118.0866	153.1014	9.8535	[M+H-2H2O]+	2.37499999997226	3	0.5933	rp	18431-51-1	167717	-	-	C07454	48996984.72	42740509.86	41207470.05	41996329.14	68870980.2	50353170.08	73452193.73	73526120.03	39507141.58	66486087.17	46222222.81	47227636.59	45390224.46
MW0010245	T3_positive	Tetramethylsilane	Others	Hydrocarbon derivatives	C4H12Si	88.0763	88.0708	8.7569	[M+]+	14.9250000000123	3	0.5923	rp	75-76-3	6396	HMDB0094690	-	-	25294219.49	40606340.28	35823958.25	32880748.37	26433493.99	37763091.2	23945529.72	22456824.34	38417629.25	32219249.97	24897463.99	24965740.75	25781492.85
MW0007855	T3_positive	Methyl 3-methylbenzoate	Benzene and substituted derivatives	Benzene and substituted derivatives	C9H10O2	133.074	150.0681	1.1217	[M+H-H2O]+	23.0499999999978	3	0.592	rp	99-36-5	7435	-	265045	-	5434686.61	16064750.6	4589731.64	19405890.81	17634855.14	18999122.02	12011785.13	9582303.82	9070032.63	17110425.02	11135643.86	12710116.98	12338797.69
[truncated: 1,605 more rows]
