# Supplementary material for: Chronic stress–induced ANPEP drives liver cancer progression by increasing glutathione synthesis and inhibiting ferroptosis
Source: J Clin Invest. 2025 Dec 2;136(4):e195685. doi: 10.1172/JCI195685 (PMC12904706; doi:10.1172/JCI195685)
Supplement: Supplemental table 4 [file jci-136-195685-s312.xlsx]

## Sheet: Sheet1
Index	Mode	Compounds	Class I	Class II	Formula	Q1 (Da)	Molecular weight (Da)	RT (min)	Adduct	Mass error	Level	score	LC mode	CAS	PubChem CID	HMDB	Metlin	cpd_ID	C1	C2	C3	C4	C5	S1	S2	S3	S4	S5	QC01	QC02	QC03
MW0159863	T3_negative	Hypoxanthine	Nucleotide and Its metabolites	Nucleotide and Its metabolites	C5H4N4O	135.0303	136.0385	1.2089	[M-H]-	2.27500000001157	1a	0.9873	rp	68-94-0	790	HMDB0000157	83	C00262	2235387469.46	2426264864.51	2964796630.09	2314606671.13	2475966431.21	2232370577.78	2231171366.26	2326407222.79	1943507454.2	2102781598.31	2085576820.88	2106474767.71	2086361624.86
MW0109791	T3_negative	Taurine	Amino acid and Its metabolites	Amino acids	C2H7NO3S	124.0064	125.0147	0.962	[M-H]-	2.40000000001572	1a	0.9838	rp	107-35-7	1123	HMDB0000251	31	C00245	4849776109.52	4011887070.07	2843116370.79	2718001722.34	2733627847.36	4678614126.58	2207654580.65	2381422231.29	2452076573.46	2573681497.35	2578859953.83	2584508556.91	2577262297.43
MW0103478	T3_negative	Adenosine monophosphate	Nucleotide and Its metabolites	Nucleotide and Its metabolites	C10H14N5O7P	346.0547	347.0631	1.1965	[M-H]-	2.70000000000437	1a	0.983	rp	61-19-8	6083	HMDB0000045	5111	C00020	807090293.85	939280285.08	1444085755.6	1204642114.72	1427417688.6	416440182.14	349489113.65	729384158.53	978750981.31	542401747.35	886160149.43	890235979.57	898105500.12
MW0055180	T3_negative	Myristic acid	FA	FFA	C14H28O2	227.2019	228.2089	7.5705	[M-H]-	0.674999999930037	1a	0.9735	rp	544-63-8	11005	HMDB0000806	196	C06424	43051665.17	59465442.51	41290107.25	62775845.93	49722337.93	42555475.94	47525400.57	57352191.75	61951666.1	47558917.53	61929204.76	60628604.77	60436810.87
MW0103600	T3_negative	Inosinic acid	Nucleotide and Its metabolites	Nucleotide and Its metabolites	C10H13N4O8P	347.0378	348.0471	1.1842	[M-H]-	5.00000000002387	1a	0.9721	rp	131-99-7 | 30918-54-8 | 25249-22-3	135398640	HMDB0000175	-	C00130	438717614.07	481616314.48	886077448.34	886536057.63	765294834	231915904.19	190255936.31	788424664.11	748773732.16	331565986.55	565272010.93	566249634.83	568660092.91
MW0154890	T3_negative	Pantetheine	Alcohol and amines	Polyamines	C11H22N2O4S	277.1224	278.13	2.69	[M-H]-	0.824999999906595	1a	0.9706	rp	496-65-1	439322	HMDB0003426	-	C00831	2935651.29	6940957.57	3374950.85	3648483.14	3301273.66	2728766.22	2968479.54	3666901.81	5195054.46	4881220.34	5651090.96	5588255.17	5672084.08
MW0170017	T3_negative	Xanthine	Nucleotide and Its metabolites	Nucleotide and Its metabolites	C5H4N4O2	151.0254	152.0334	1.2458	[M-H]-	1.8250000000819	1a	0.9705	rp	69-89-6	1188	HMDB0000292	82	C00385	5855423167.28	2879223257.57	3671277759.92	4260350686.69	4125669441.6	6536698681.71	5944966507.22	4179971208.26	3166956271.53	5504684672.25	4827212086.64	4858430739.34	4857683530.01
MW0109196	T3_negative	L-Phenylalanine	Amino acid and Its metabolites	Amino acids	C9H11NO2	164.0711	165.079	1.9694	[M-H]-	1.45000000003392	1a	0.9695	rp	63-91-2	6140	HMDB0000159	28	C00079	1177643359.47	1281601423.41	994276907.42	970330898.22	1098467120.71	895449944.92	538192285.54	700598578.13	696004461.88	996116429.73	1078463037.1	1105460985.52	1104504222.75
MW0103590	T3_negative	Guanosine-5'-monophosphate	Nucleotide and Its metabolites	Nucleotide and Its metabolites	C10H14N5O8P	362.0519	363.058	1.1842	[M-H]-	2.99999999995748	1a	0.9674	rp	85-32-5 | 128952-18-1 | 29593-02-0	135398631	HMDB0001397	-	C00144	871852770.59	878591263.3	1124868038.16	1044731192.6	1032387958.92	388147065.21	402419767.87	1013555410.71	1039512101.45	700375186.43	830543146.21	833097154.62	837767416.75
MW0193946	T3_negative	L-Tryptophan	Amino acid and Its metabolites	Amino acids	C11H12N2O2	407.171	204.0899	2.2969	[2M-H]-	3.58570420015312	1a	0.9666	rp	73-22-3	6305	HMDB0000929	5879	C00078	155933879.32	129843576.05	111277397.5	123262026.53	129863738.85	149639853.42	75503384.63	61854035.25	70548904.05	97160916.86	105595699.19	106090697.23	107432316.37
MEDP1055	T3_negative	DL-Glyceraldehyde 3-Phosphate	Carbohydrates and Its metabolites	Sugar derivatives	C3H7O6P	168.9902	169.998	1.0731	[M-H]-	1.3250000000653	1a	0.9657	rp	591-59-3	729	HMDB0001112	149	C00661	54208206.45	34643447.18	121666781.95	71497200.6	51373736.39	69545028.77	80693722.89	136396158.91	80863210.39	206279312.41	92743991.55	83148135.68	83710316.86
MW0169991	T3_negative	Uridine	Nucleotide and Its metabolites	Nucleotide and Its metabolites	C9H12N2O6	243.0625	244.0695	1.2697	[M-H]-	0.649999999993156	1a	0.9651	rp	58-96-8	6029	HMDB0000296	90	C00299	688880655.44	610181615.4	466972900.79	468879277.95	576355889.3	418590636.29	183021643.37	151167822	202369678.96	209760681.41	392980395.22	395435969.45	393034410.24
MW0103577	T3_negative	Guanosine	Nucleotide and Its metabolites	Nucleotide and Its metabolites	C10H13N5O5	282.0837	283.0917	1.3077	[M-H]-	1.67500000003429	1a	0.965	rp	118-00-3 | 26578-09-6 | 197227-95-5 | 103654-69-9 | 103654-70-2 | 146849-94-7 | 197227-93-3 | 202933-46-8 | 244769-87-7 | 247226-75-1 | 250586-91-5 | 250586-97-1 | 30747-23-0	135398635	-	-	C00387	246772797.23	186532594.71	191026289.67	191866683.48	191508013.27	295966132.65	155934278.72	161371550.18	66713057.2	203608984.44	185443573.43	187234216.57	186940589.23
MW0125992	T3_negative	Orotic acid	Organic acid and Its derivatives	Organic acid and Its derivatives	C5H4N2O4	155.0091	156.0171	1.1644	[M-H]-	1.77500000006603	1a	0.965	rp	65-86-1	967	HMDB0000226	318	C00295	74366787.49	56320335.09	92361938.84	84743819.08	106554509.57	82183943.62	68420293.53	76125869.1	82921118.03	117595287.33	73226009.97	73326739.84	73991703.29
MEDN1006	T3_negative	Uric acid	Organic acid and Its derivatives	Organic acid and Its derivatives	C5H4N4O3	167.0207	168.0283	1.1965	[M-H]-	0.849999999985585	1a	0.9649	rp	69-93-2	1175	HMDB0000289	88	C00366	785014190.74	100177103.71	337817991.93	515770851.08	506202623.17	1097961494.4	1786390079.31	580831144.57	1117906221.49	903602123.54	707242370.58	711336811.88	720971532.1
MEDN0383	T3_negative	FFA(18:2)	FA	FFA	C18H32O2	279.2319	280.2402	7.7584	[M-H]-	2.57500000003574	1a	0.9647	rp	60-33-3	5280450	HMDB0000673	191	C01595	659585710.22	548150603.59	583621015.25	643089600.48	586934079.6	719322784.83	843351328.24	853798837.55	970303596.89	898324597.21	742878708.64	746607409.08	739447674.85
MW0056738	T3_negative	FFA(16:1)	FA	FFA	C16H30O2	253.217	254.2246	7.7083	[M-H]-	0.700000000009027	1a	0.9637	rp	373-49-9	445638	HMDB0003229	188	C08362	73949821.11	108006383.3	87071843.08	95768471.85	93627215.29	71342376.13	47036936.96	65310882.47	82664750.07	59890496.84	99909697.92	98688797.6	97088203.78
MW0114156	T3_negative	Fructose	Carbohydrates and Its metabolites	Sugars	C6H12O6	179.0549	180.0634	0.8383	[M-H]-	2.9750000000206	1a	0.9618	rp	57-48-7 | 30237-26-4 | 25702-76-5 | 139686-85-4	5984	HMDB0062538	-	-	167424738.81	205579187.45	151849747.56	153045284.49	164677856.41	151511810.08	151321284.09	128048560.81	111967528.66	159770217.74	151992671.31	154513207.64	152385828.59
MEDN0068	T3_negative	S-(5-Adenosy)-L-Homocysteine	Nucleotide and Its metabolites	Nucleotide and Its metabolites	C14H20N6O5S	383.1149	384.1216	1.2707	[M-H]-	1.52499999984457	1a	0.9594	rp	979-92-0	439155	HMDB0000939	296	C00021	110985375.2	112971814.9	90519520.65	77284213.32	87155261.01	70293626.2	17458424.22	21300615.62	25290715.91	55227003.04	66457214.63	66514939.68	67473435.14
MW0159913	T3_negative	Inosine	Nucleotide and Its metabolites	Nucleotide and Its metabolites	C10H12N4O5	267.0734	268.0808	1.3077	[M-H]-	0.174999999984493	1a	0.9583	rp	58-63-9	135398641	HMDB0000195	-	C00294	2642890611.74	3231253533.69	2498675128.4	2453724762.84	2505168936.57	2518508673.51	1111145747.17	1394103816.92	979959336.63	1974548631.74	2256743486.84	2264806554.52	2257559200.36
MW0010027	T3_negative	L-Valine	Amino acid and Its metabolites	Amino acids	C5H11NO2	116.0706	117.079	0.8014	[M-H]-	2.70000000000437	1a	0.9566	rp	72-18-4	6287	HMDB0000883	5842	C00183	169463786.7	154884541.06	135918752.65	145058083.21	136536308.66	163336403.3	78295305.1	105057536.48	109454213.75	148649445.11	144831829.57	145136411.69	144832851.83
MW0114203	T3_negative	D-fructofuranose 1,6-bisphosphate	Organic acid and Its derivatives	Organic acid and Its derivatives	C6H14O12P2	338.9877	339.9961	1.6952	[M-H]-	2.62500000005161	1a	0.9565	rp	488-69-7	172313	HMDB0001058	147	C00354	82857401.03	57349466.42	39428577.11	32775969.64	40827125.32	118708592.46	65457458.83	25034568.87	4426396.87	71401342.9	36067351.28	34763255.28	33282062.65
MW0103709	T3_negative	Uridine-5'-monophosphate	Nucleotide and Its metabolites	Nucleotide and Its metabolites	C9H13N2O9P	323.0279	324.0359	0.9743	[M-H]-	1.67500000003429	1a	0.9561	rp	58-97-9	6030	HMDB0000288	-	C00105	39738302.63	41704555.43	53633179.19	48727063.51	60706644.74	26691127.51	14784561.08	39954897.24	66254256.51	23382395.14	43105087.48	43365623.63	44903060.27
FDATN01488	T3_negative	L-Glutamic acid	Amino acid and Its metabolites	Amino acids	C5H9NO4	146.0446	147.0532	0.727	[M-H]-	3.15000000000509	1a	0.9561	rp	56-86-0	33032	HMDB0000148	-	C00025	881117094.79	715184211.48	572586538.51	564194781.77	655504927.73	767957893.56	272827198.99	183343401	251766250.39	435156781.07	544874910.26	544957775.7	548480251.74
MW0103482	T3_negative	Adenylosuccinic acid	Nucleotide and Its metabolites	Nucleotide and Its metabolites	C14H18N5O11P	462.0653	463.074	1.7572	[M-H]-	3.11643292061915	1a	0.956	rp	19046-78-7	447145	HMDB0000536	-	C03794	14199066.43	23751453.85	22400538.3	58000162.4	35776828.5	2432287.8	322905.82	16556485.27	8035654.38	4963408.75	15318346.95	14506260.19	15239097.92
MW0105531	T3_negative	L-Alanine	Amino acid and Its metabolites	Amino acids	C3H7NO2	88.0396	89.0477	0.7641	[M-H]-	1.950000000015	1a	0.9555	rp	56-41-7	5950	HMDB0000161	-	C00041	591570477.93	516391191.05	566078910.02	558191131.97	626871781.28	556060807.13	344178375.63	423684487.63	388664211.72	459949262.85	489057856.59	496864003.58	492063272.77
MEDL00638	T3_negative	Taurocholic acid	Bile acids	Bile acids	C26H45NO7S	514.2818	515.2917	4.8863	[M-H]-	4.99723528442353	1a	0.9554	rp	81-24-3	6675	HMDB0000036	5104	C05122	2198732.92	15424705.04	421946.1	248516.53	1190479.09	15599976.7	1847396.91	353831.34	695153.35	8877327.84	2473303.35	3437984.7	3172430.18
MEDN0084	T3_negative	Benzoic acid	Benzene and substituted derivatives	Benzene and substituted derivatives	C7H6O2	121.0286	122.0368	4.3207	[M-H]-	2.19999999998777	1a	0.9553	rp	65-85-0	243	HMDB0001870	1297	C00539	38406575.28	32756549.36	46687896.99	47266950.17	66649735.61	38588343.43	62464151.1	31653429.89	30284351.15	22453760.88	33690310.75	33256048	33234542.4
MW0169367	T3_negative	L-Proline	Amino acid and Its metabolites	Amino acids	C5H9NO2	114.0551	115.0633	0.7767	[M-H]-	2.32499999999192	1a	0.9551	rp	147-85-3	145742	HMDB0000162	29	C00148	147220234.65	121184580.76	142840818.62	144058035.23	145178316.07	155074060.58	114809638.42	127170197.09	115150461.6	131809353.24	136993540.92	138197038.92	137544615.51
MW0169369	T3_negative	L-Lysine	Amino acid and Its metabolites	Amino acids	C6H14N2O2	145.0971	146.1055	0.6651	[M-H]-	2.82499999997299	1a	0.9548	rp	56-87-1	5962	HMDB0000182	5200	C00047	330883269.3	330613389.02	235603059.64	248275016.88	306536337.69	274530638	167984567.65	169964939.08	183991811.27	203351415.42	221401318.68	222456863.08	221873490.56
MW0107902	T3_negative	L-Leucyl-L-alanine	Amino acid and Its metabolites	Small Peptide	C9H18N2O3	201.1245	202.1317	1.32	[M-H]-	0.149999999976558	1a	0.9546	rp	7298-84-2	81721	HMDB0028922	44685	-	11756307.93	8585742.03	6274691.82	10119549.73	9361479.62	15927240.23	10854796.2	8800006.54	5799015.59	9969484.04	18186221.85	18441873.06	18258591.99
MW0120692	T3_negative	4-Pyridoxic acid	Benzene and substituted derivatives	Benzene and substituted derivatives	C8H9NO4	182.0447	183.0532	1.4075	[M-H]-	2.89999999999679	1a	0.9533	rp	82-82-6	6723	HMDB0000017	239	C00847	47008235.86	43590215.31	10312356.78	11241015.9	10115656.38	32394275.06	17856990.28	7384243.6	7566469.3	24190226.8	21198145.44	21212809.54	21385727.26
MW0013499	T3_negative	2-Hydroxy-2-methylbutyric acid	Organic acid and Its derivatives	Organic acid and Its derivatives	C5H10O3	117.0444	118.063	2.4037	[M-H]-	2.2249999999957	1a	0.953	rp	3739-30-8	95433	HMDB0001987	6416	-	1821391.51	4741918.5	1640046.73	592491.41	461941.14	391836.88	3796902.2	2548172.81	5454122.66	2094357.98	2321523	2365090.1	2463074.56
MEDP0401	T3_negative	5'-Deoxy-5'-(Methylthio) Adenosine	Nucleotide and Its metabolites	Nucleotide and Its metabolites	C11H15N5O3S	296.0824	297.0896	2.6517	[M-H]-	0.349999999968986	1a	0.9528	rp	2457-80-9	439176	HMDB0001173	3425	C00170	15955520.63	14777100.73	15905681.05	17682606.67	19691959.89	14240436.05	9851442.44	12961485.41	14388286.24	12915691.03	15441382.76	15510103.49	15643174.99
MEDN0747	T3_negative	2,4-Di-tert-butylphenol	Benzene and substituted derivatives	Phenolics	C14H22O	205.1589	206.1671	7.1102	[M-H]-	2.17500000005089	1a	0.9518	rp	96-76-4	7311	HMDB0013816	-	-	4409954.73	1323833.85	6007950.55	7514381.23	7725235.31	3306166.73	5116079.37	1589847.89	2373145.1	4121417.58	4104225.17	4303191.34	4225328.77
MW0169988	T3_negative	Uracil	Nucleotide and Its metabolites	Nucleotide and Its metabolites	C4H4N2O2	111.0189	112.0273	1.1718	[M-H]-	2.70000000000437	1a	0.9516	rp	66-22-8	1174	HMDB0000300	258	C00106	218720614.42	215034844.92	255051324.3	244753209.81	268969970.16	390129375.56	364942093.06	332210485.22	286210387.93	334181005.23	507924132.94	534461603.07	477570576.53
MW0170020	T3_negative	Xanthosine	Nucleotide and Its metabolites	Nucleotide and Its metabolites	C10H12N4O6	283.0678	284.0757	1.4453	[M-H]-	1.45000000003392	1a	0.9515	rp	146-80-5	64959	HMDB0000299	3408	C01762	649684511.13	638996447.71	339977626.22	397113298.11	314180983.57	585684162.08	557338841.54	296388780.07	338333712.15	396030150.77	430661299.24	434524258.32	436897510.22
MW0118596	T3_negative	Hydroxyphenyllactic acid	Benzene and substituted derivatives	Phenolic acids	C9H10O4	181.0494	182.0579	2.4331	[M-H]-	3.02500000003647	1a	0.9513	rp	306-23-0	9378	HMDB0000755	5723	C03672	47549743.28	47004888.49	44490882.17	63350516.31	76252160.67	96614910.03	54717773.36	50290226.34	62615348.27	32778068.29	65488639.71	67919061.6	65018016.61
MW0194181	T3_negative	epi-Lipoxin A4	FA	Oxidized lipids	C20H32O5	351.2189	352.225	5.528	[M-H]-	3.07500000005234	1a	0.9511	rp	89663-86-5	42607306	HMDB0004385	-	-	37110220.49	28120783.99	29790747.06	37916414.14	44467707.15	47974064.06	104808197.76	26392976.86	34867682.71	58093645.47	37953378	38226620.33	38219013.58
MW0103316	T3_negative	N2,N2-Dimethylguanosine	Nucleotide and Its metabolites	Nucleotide and Its metabolites	C12H17N5O5	310.1154	311.123	2.0951	[M-H]-	0.675000000001091	1a	0.951	rp	2140-67-2	135501639	-	-	C74036	28928151.73	12592207.24	23414469.35	18322896.41	20988073.85	13524065.6	22694180.39	11135768.08	8010628.31	10468883.86	16740460.23	16817252.76	16923275.41
MW0107334	T3_negative	L-Histidine	Amino acid and Its metabolites	Amino acids	C6H9N3O2	154.0615	155.0695	0.727	[M-H]-	1.70000000004222	1a	0.9508	rp	71-00-1	6274	HMDB0000177	21	C00135	174996925.48	409633841.27	389783723.72	405070373.21	458702001.44	269423993.58	198374094.54	219494259.63	226714408.71	352034839.25	324342011.07	328322171.85	324491241.31
MW0016023	T3_negative	Azelaic acid	Organic acid and Its derivatives	Organic acid and Its derivatives	C9H16O4	187.0969	188.1049	4.1943	[M-H]-	1.65000000002635	1a	0.9497	rp	123-99-9	2266	HMDB0000784	5750	C08261	66564479.18	72859784.37	80393936.44	89505438.28	66175698.98	61249995.64	66307565.97	53964638.09	75702548.65	78819156.54	74655115.25	74655593.39	74622914.65
MW0123741	T3_negative	Indole-3-lactic acid	Heterocyclic compounds	Indole and Its derivatives	C11H11NO3	204.0659	205.0739	3.8891	[M-H]-	1.72500000005016	1a	0.9496	rp	1821-52-9 | 832-97-3	92904	HMDB0000671	71	C02043	109540597.86	131235044.7	193533699.88	199816538.13	115261416.27	124053377.25	138090142.9	194806340.48	189462601.51	135837860.39	149615218.55	150224951.08	150335814.93
MW0107633	T3_negative	L-alpha-Aminobutyric acid	Amino acid and Its metabolites	Amino acids	C4H9NO2	102.0551	103.0633	0.7394	[M-H]-	2.32499999999192	1a	0.9496	rp	1492-24-6	80283	HMDB0000452	12	C02356	67612803.76	59233052.87	44533121.02	51587412.62	49446014.23	61641615.69	27378206.61	23228281.12	23709612.5	32954270.79	43697650.4	43690330.42	43987546.8
MEDN0006	T3_negative	L-Tyrosine	Amino acid and Its metabolites	Amino acids	C9H11NO3	180.0662	181.0739	1.235	[M-H]-	0.975000000025261	1a	0.9491	rp	60-18-4	6057	HMDB0000158	34	C00082	261411794.35	352552142.04	226444052.2	341091206.07	318114059.3	434036617.03	270382104.1	173257108.01	255795163.71	155262813.61	294810035.62	295260667.88	291719441.52
MEDP0250	T3_negative	Riboflavin	CoEnzyme and vitamins	CoEnzyme and vitamins	C17H20N4O6	375.1314	376.1383	2.9959	[M-H]-	1.04999999990696	1a	0.9488	rp	83-88-5	493570	HMDB0000244	-	C00255	7015372.16	7073721.33	5865928.42	6805601.36	4480618.35	10258744.3	8239509.59	5746014.52	5256685.02	6387996.39	6453165.24	6513757.87	6445894.77
MW0054288	T3_negative	Dodecanoic acid	FA	FFA	C12H24O2	199.17	200.1776	7.1455	[M-H]-	0.825000000048703	1a	0.9484	rp	143-07-7	3893	HMDB0000638	5611	C02679	60714070.25	44609510.33	64506627.01	50152385.3	53392530.01	78717991.88	58198144.91	61244912.74	59822202.59	62065677.36	50602558.77	50908159.95	51278468.04
MW0124723	T3_negative	Lumichrome	Heterocyclic compounds	Heterocyclic compounds	C12H10N4O2	241.0732	242.0804	4.1562	[M-H]-	0.30000000002417	1a	0.9467	rp	1086-80-2	5326566	-	-	C01727	33215581.6	30553887.14	23419414.34	20742418.07	22441122.64	36908886.6	26738620.59	20445294.32	16673409.66	21693583.85	29314001.58	29498650.34	29544488.06
MADN0626	T3_negative	1,6-di-O-phosphono-D-fructose	Organic acid and Its derivatives	Organic acid and Its derivatives	C6H14O12P2	338.9878	339.9961	1.1471	[M-H]-	2.37500000011437	1a	0.9467	rp	4937-84-2	84951	-	-	-	657621389.03	503674419.57	553606513.3	500686191.51	555523057.62	1059190035.88	860815596.65	496078839.89	215875755.42	943679751.8	645043065.14	629786810.22	644030972.56
MW0168692	T3_negative	Adenosine	Nucleotide and Its metabolites	Nucleotide and Its metabolites	C10H13N5O4	248.0787	267.0968	2.1703	[M-H2O-H]-	0.374999999976922	1a	0.9443	rp	58-61-7	60961	HMDB0000050	86	C00212	9487622.15	6268179.09	7674766.92	7840231.76	7117693.39	7713302.01	4152350.89	5971092.63	4446930.81	7015142.69	6600043.62	6566588.27	6567190.27
MEDN0685	T3_negative	Undecanedioic acid	FA	FFA	C11H20O4	215.1282	216.1362	5.1089	[M-H]-	1.65000000002635	1a	0.944	rp	1852-04-6	15816	HMDB0000888	5846	-	2662179.15	2875432.06	3677844.33	3733632.74	3031859.39	2845454.61	3526406.9	3176920.69	3449132.1	3853772.08	6813755.52	6805781.7	6292231.52
MW0017091	T3_negative	Cholic acid	Bile acids	Bile acids	C24H40O5	407.2813	408.2876	5.5908	[M-H]-	2.52897102026929	1a	0.9433	rp	81-25-4	221493	HMDB0000619	206	C00695	71428279.9	106684351.02	8140816.56	6436097.1	6838918.42	28079500.3	13073377.92	1604573.67	2664920.52	8381967.99	21955775.24	22107390.43	22121252.88
MW0103508	T3_negative	Cyclic AMP	Nucleotide and Its metabolites	Nucleotide and Its metabolites	C10H12N5O6P	328.0442	329.0525	1.4329	[M-H]-	2.55000000009886	1a	0.9431	rp	60-92-4	6076	HMDB0000058	5120	C00575	11333738.78	10225827.03	14706120.54	9121532.63	14003322.47	10295012.75	1255055.2	2099156.55	4148786.33	11232334.89	8850617.21	8697140.58	9048115.95
MW0063477	T3_negative	Sciadonic acid	FA	FFA	C20H34O2	305.2489	306.2559	6.7586	[M-H]-	0.799999999969714	1a	0.9423	rp	7019-85-4	445084	HMDB0031058	35044	-	11983899.58	9667892.84	8077048.75	10645841.83	9966354.54	13383601.92	14922582.88	41004614.42	10004886.51	12882011.5	9911688.27	10298595.84	10113391.06
MEDN0061	T3_negative	N-Phenylacetylglycine	Amino acid and Its metabolites	Amino acid derivatives	C10H11NO3	192.0663	193.0739	3.3024	[M-H]-	0.725000000016962	1a	0.9414	rp	500-98-1	68144	HMDB0000821	4237	C05598	5373869.24	6431691.95	3975114.71	5501663.4	4403056.14	13611299.88	18253609.73	16264218.05	14891413.66	14502053.17	10502548.78	10585018.48	10715367.76
MW0105302	T3_negative	5-Aminopentanoic acid	Organic acid and Its derivatives	Organic acid and Its derivatives	C5H11NO2	116.0706	117.079	1.0731	[M-H]-	2.70000000000437	1a	0.9403	rp	660-88-8	138	HMDB0003355	6902	C00431	184383631.97	177042063.91	45825053.48	315586455.52	156765121.55	438575110.16	550877000.19	193001880.82	90172354.5	261749582.01	300358317.19	303814092.57	303969566.63
MW0107141	T3_negative	Glycyl-L-leucine	Amino acid and Its metabolites	Amino acid derivatives	C8H16N2O3	187.1078	188.1161	1.7819	[M-H]-	2.47500000007506	1a	0.9402	rp	869-19-2	92843	HMDB0000759	5727	C02155	18305129.81	90347475.04	6123439.27	44161035.53	38667661.42	51855179.26	8300939.36	7270064.8	7770969.5	13465464.51	20473196.89	20523565.86	20512817.64
MW0103557	T3_negative	Flavin adenine dinucleotide	Nucleotide and Its metabolites	Nucleotide and Its metabolites	C27H33N9O15P2	784.1479	785.1571	2.4606	[M-H]-	2.47401695572686	1a	0.9399	rp	146-14-5	643975	HMDB0001248	6106	C00016	85024032	75440920.05	67558555.19	70950958.66	70652314.34	84042332.1	51498050.28	49537972.76	42152115.19	68993538.07	66264547.97	66466778.25	66486713.2
pme3174	T3_negative	Cytidine-5'-monophosphate	Nucleotide and Its metabolites	Nucleotide and Its metabolites	C9H14N3O8P	322.0448	323.0519	1.0731	[M-H]-	0.624999999985221	1a	0.9398	rp	63-37-6	6131	HMDB0000095	-	C00055	24836112.18	26090861.36	18941550.27	22815141.72	24725512.11	74424746.2	15642695.48	14504615.1	20254646.09	7913506.52	18525405.66	18632926.65	18528832.78
MW0168601	T3_negative	4-Hydroxybenzaldehyde	Benzene and substituted derivatives	Benzene and substituted derivatives	C7H6O2	121.0286	122.0368	2.9323	[M-H]-	2.19999999998777	1a	0.9395	rp	123-08-0	126	HMDB0011718	-	C00633	17072922.16	12760440.22	16927111.24	12706633.17	16760513.69	11188862.48	16969595.21	14928562	16213366.28	13957015.37	16159856.74	16158172.13	16001092.03
MW0150045	T3_negative	Glu-Leu	Amino acid and Its metabolites	Small Peptide	C11H20N2O5	259.1303	260.1372	2.0066	[M-H]-	0.949999999875217	1a	0.9393	rp	5969-52-8	9813855	HMDB0028823	44684	-	18570345.88	24178231.86	3151728.23	14337498.66	6281107.4	8663962.11	3732034.65	3039003.52	3751645.32	5837532.52	12811917.57	14207000.26	13699961.28
MW0114155	T3_negative	Erythrose	Carbohydrates and Its metabolites	Sugars	C4H8O4	119.0339	120.0423	0.5526	[M-H]-	2.64999999998849	1a	0.9387	rp	583-50-6 | 1758-51-6	94176	HMDB0002649	-	C01796	586657878.72	634637149.15	653353916.56	583083444.21	594514165.59	575566887.67	513662445.82	1041962972.5	579523044.25	1174731142.1	566959051.9	566374911.89	560549647.75
MEDP1058	T3_negative	Tauroursodeoxycholic acid	Bile acids	Bile acids	C26H45NO6S	498.2875	499.2968	5.8305	[M-H]-	3.9334566699381	1a	0.9384	rp	14605-22-2	9848818	HMDB0000896	-	-	19120745.81	14033902.12	3903923.3	3951818.41	1553339.29	4940562.34	5160384.91	6992829.76	2403533.55	5424331.26	10364752.42	11781914.09	11935836.34
MW0007319	T3_negative	Hippuric acid	Organic acid and Its derivatives	Organic acid and Its derivatives	C9H9NO3	178.0501	179.0582	2.9833	[M-H]-	2.10000000009813	1a	0.9384	rp	495-69-2	464	HMDB0000714	1301	C01586	19271896.29	24615731.65	17877262.46	22895915.05	20635027.06	43390457.79	57635633.47	59941188.71	53338437.45	50411569.38	34650657.52	34841928.93	35116540.33
MEDN1751	T3_negative	2-Hexyldecanoic acid	FA	FFA	C16H32O2	255.2327	256.2402	8.7333	[M-H]-	0.575000000040404	1a	0.9377	rp	25354-97-6	32912	-	24084	-	108636679.24	97116479.24	97041015.53	111761128.16	143727632.53	128474213.62	148894765.11	140871006.82	108458911.28	114782862.66	135681775.34	132584850.05	136346059.06
MW0106490	T3_negative	DL-2-Aminooctanoic acid	Organic acid and Its derivatives	Organic acid and Its derivatives	C8H17NO2	158.118	159.1259	2.9076	[M-H]-	1.5750000000736	1a	0.9374	rp	644-90-6	69522	HMDB0000991	5923	-	21093260.06	18757489.08	24032483.04	24737475.96	24493988.26	20122590.89	26602853.24	28672669.51	30890563.52	26903149.66	23157387.8	23159561.91	23265374.17
MW0106514	T3_negative	DL-Leucine	Amino acid and Its metabolites	Amino acids	C6H13NO2	130.0866	131.0946	1.6204	[M-H]-	1.82500000001085	1a	0.9369	rp	328-39-2 | 25322-63-8 | 25988-64-1 | 7005-03-0	857	HMDB0062203	-	-	238842379.44	121066797.64	200470202.37	126151067.24	138040217.44	371893146.96	41393948.7	62283182.03	65337134.04	110751138.75	103773920.46	95246424.8	96031136.31
MW0102800	T3_negative	thromboxane B2	FA	Oxidized lipids	C20H34O6	369.227	370.2355	5.0957	[M-H]-	3.10000000013133	1a	0.9363	rp	54397-85-2	5283137	HMDB0003252	422	C05963	59046407.11	22122746.53	22719146.75	60142009.06	49304548.89	56217378	63934875.66	56226051.22	64168084.36	48597506.2	45948886.81	46595819.16	46567121.69
MW0106189	T3_negative	Creatinine	Organic acid and Its derivatives	Organic acid and Its derivatives	C4H7N3O	112.0552	113.0589	0.4764	[M-H]-	8.97500000000662	1a	0.9356	rp	60-27-5	588	HMDB0000562	8	C00791	58594.4	625711.29	154982.34	767939.55	169507.6	526760.56	349294.68	228350.63	464948.8	121596.81	216865.17	231308.78	209369.35
MEDP0875	T3_negative	FFA(19:1)	FA	FFA	C19H36O2	295.2637	296.2715	8.7085	[M-H]-	1.3250000000653	1a	0.935	rp	73033-09-7	5312513	HMDB0013622	-	-	86653953.19	23696520.75	51422467.04	39795503.18	64896593.94	136484902.62	54246813.13	124918482.62	46151785.25	106493461.72	25358786.74	28253179.1	17956286.6
MEDL00344	T3_negative	Glycyl-L-tyrosine	Amino acid and Its metabolites	Small Peptide	C11H14N2O4	237.091	238.0954	1.3323	[M-H]-	7.3499999999882	1a	0.9349	rp	658-79-7	92829	HMDB0028853	23813	-	98064720.94	106688715.16	56078213.39	58309456.82	77217037.42	90451452.52	26840066.97	28102381.19	34978790.11	49423669.3	61391434.83	61138878.12	61654056.58
MW0063692	T3_negative	Suberic acid	Organic acid and Its derivatives	Organic acid and Its derivatives	C8H14O4	173.0813	174.0892	3.6092	[M-H]-	1.52500000005773	1a	0.9343	rp	505-48-6	10457	HMDB0000893	4243	C08278	12059539.17	13204739.66	13559275.99	13091171.12	12100618.85	10678035.09	12191012.49	11805205.6	11534883.03	12233694.13	14424703.44	14298513.16	14168646.59
MW0012247	T3_negative	12-OxoETE	FA	Oxidized lipids	C20H30O3	317.2115	318.2195	7.0201	[M-H]-	1.72500000005016	1a	0.934	rp	108437-64-5	5283162	HMDB0013633	-	C14807	17310697.85	5623414.57	8702485.09	22010889.67	47160762.35	18402937.48	67539771.57	19582327.49	39572000.7	62468605.79	30776051.04	30468420.9	30911229.01
MW0109139	T3_negative	Phenylalanyltyrosine	Amino acid and Its metabolites	Small Peptide	C18H20N2O4	327.1337	328.1423	2.5628	[M-H]-	3.27500000011582	1a	0.9338	rp	17355-18-9	515709	HMDB0029007	23928	-	2389667.34	1957527.37	2485988.23	2355021.23	1212868	3649052.61	3075745.86	2711683.08	1970622.51	2125582.23	3840987.02	3879402.07	3880636.43
MEDN1126	T3_negative	Gamma-Mercholic Acid	Bile acids	Bile acids	C24H40O5	407.2819	408.2876	5.9948	[M-H]-	4.00215802247767	1a	0.9325	rp	547-75-1	92805	HMDB0000760	5728	C17649	7196352.49	15225893.55	13348744.73	11825690.58	12146552.89	14965083.59	13776809.68	12572735.66	11748646.6	11834753.57	12708792.67	12893940.32	12885363.75
MW0169880	T3_negative	Succinic acid	Organic acid and Its derivatives	Organic acid and Its derivatives	C4H6O4	117.0181	118.0266	1.3077	[M-H]-	3.02500000000094	1a	0.9317	rp	110-15-6	1110	HMDB0000254	-	C00042	93803153.17	212651819.07	102241874.74	104964822.81	109373234.29	113463392.75	69406363.51	70242417.4	94099902.3	70333097.79	104437580.06	104363290.86	102897079.76
MW0168514	T3_negative	2-Hydroxymyristic acid	Organic acid and Its derivatives	Organic acid and Its derivatives	C14H28O3	243.1968	244.2038	6.3284	[M-H]-	0.649999999922102	1a	0.9308	rp	2507-55-3	1563	HMDB0002261	6579	-	9400860.01	10124607.05	7251220.56	6886808.84	6923451.77	10735646.84	4760837.26	6228453.3	5186197.28	3629375.51	7477983.03	7502868.11	7477643.39
MEDN0795	T3_negative	Prostaglandin F2α	Hormones and hormone related compounds	Hormones and hormone related compounds	C20H34O5	353.2344	354.2406	5.2737	[M-H]-	2.70000000000437	1a	0.9303	rp	551-11-1	5280363	HMDB0001139	6032	C00639	24081353.58	21525076.39	10979865.99	17241534.79	15599949.12	28655576.42	63267934.19	10064461.42	18627692.75	32604426.5	19950839.1	19966624.87	20248477.05
MW0109669	T3_negative	L-Serine	Amino acid and Its metabolites	Amino acids	C3H7NO3	104.0342	105.0426	0.7641	[M-H]-	2.7250000000123	1a	0.9295	rp	56-45-1	5951	HMDB0000187	5203	C00065	219475246.39	163510529.66	122091902.61	170630321.08	134871890.61	213881506.94	75336007.89	71979935.28	68282179.43	139445892.6	144162439.5	147091827.96	143510020.75
MW0012998	T3_negative	LPC(18:0/0:0)	GP	LPC	C26H54NO7P	558.3331	523.3638	6.5719	[M+Cl]-	0.161194071232171	1a	0.9284	rp	19420-57-6	497299	HMDB0010384	-	C00157	30831678.93	10789241.79	22021341.67	6274616.79	15853521.09	26766841.07	8131969.25	22584173.09	20704983.11	18795607.48	13105958.14	11187381.19	13472431.08
MEDN0621	T3_negative	Indoxyl sulfate	Heterocyclic compounds	Indole and Its derivatives	C8H7NO4S	212.0023	213.0096	3.2128	[M-H]-	0.0499999999448164	1a	0.9277	rp	487-94-5	10258	HMDB0000682	524	-	28724014.32	49815396.12	32976099.33	45104400.22	35118168.17	172615920.49	149812223.95	176022136.96	141849136.4	168725267.03	93705884.14	94044070.7	93822634.28
MW0102906	T3_negative	cis,cis-Muconic acid	FA	FFA	C6H6O4	141.016	142.0266	2.8559	[M-H]-	8.27500000006864	1a	0.9259	rp	1119-72-8	5280518	HMDB0006331	-	C02480	466941705.59	445482555.29	45461411.92	404463047.91	365099838.34	406995177.56	428666862.76	461623791.09	526165579.15	403570653.72	274293887.83	268598535.46	245147925.94
MEDN0579	T3_negative	N-lactoyl-phenylalanine	Amino acid and Its metabolites	Amino acids	C12H15NO4	473.1913	237.1001	3.6597	[2M-H]-	3.42355080038522	1a	0.9258	rp	183241-73-8	11075454	HMDB0062175	-	-	4945947.8	1965608.35	2164419.99	2103996.48	1213261.58	1511785.07	1309879.55	1900535.9	1328763.85	1582217.23	1137850.71	1093158.96	1061649.83
MW0015216	T3_negative	7-Ketodeoxycholic acid	Bile acids	Bile acids	C24H38O5	405.2637	406.2719	5.9449	[M-H]-	2.27012168016208	1a	0.9257	rp	911-40-0	188292	HMDB0000391	5380	-	5401233.24	11473533.82	689985.68	760556.63	777008.46	2590785.22	1117420.55	1971909.15	4768572.95	600770.91	1423188.33	1477835.65	1355061.28
MW0113863	T3_negative	2'-Adenylic acid	Nucleotide and Its metabolites	Nucleotide and Its metabolites	C10H14N5O7P	693.1183	347.0631	1.3447	[2M-H]-	0.807942233838601	1a	0.9255	rp	130-49-4 | 81012-86-4	94136	HMDB0011617	-	C00946	2219846.35	3415825.29	2654047.8	18849386.17	22200376.47	3371250.14	2994149.37	311912.72	428106.53	5183323.28	3186288.29	2584301.05	3201810.57
MEDL02151	T3_negative	3'-Adenylic acid	Nucleotide and Its metabolites	Nucleotide and Its metabolites	C10H14N5O7P	346.0551	347.0631	1.7572	[M-H]-	1.70000000011328	1a	0.9227	rp	84-21-9	41211	HMDB0003540	-	C01367	10716343.45	31582356.83	8158736.19	15164503.08	18369453.84	11586480.36	7448502.74	5206130.33	7146714.43	9693193.78	8965203.28	9324513.06	9313536.13
MEDP0046	T3_negative	Hexanoylglycine	Amino acid and Its metabolites	Amino acid derivatives	C8H15NO3	172.0972	173.1052	3.6982	[M-H]-	1.72500000005016	1a	0.9224	rp	24003-67-6	99463	HMDB0000701	5669	-	44635007.2	57016738.95	35485784.34	42299335.52	39448671.64	13258795.41	21274663.9	12099477.45	12991123.57	15180116.46	28468987.41	28646062.43	28642221.87
MW0168837	T3_negative	Betaine	Others	Others	C5H11NO2	116.0706	117.079	1.5576	[M-H]-	2.70000000000437	1a	0.9218	rp	107-43-7	247	HMDB0000043	-	C00719	114111812.43	156281421.87	71191938.17	124686807.23	119094889.54	144703966.82	97605775.2	108362439.34	263173088.6	111400600.42	107672425.27	105776468.73	107563356.86
MEDN0781	T3_negative	6-keto-PGF1α	Hormones and hormone related compounds	Hormones and hormone related compounds	C20H34O6	405.2037	370.2355	4.7031	[M+Cl]-	3.06017986847764	1a	0.9215	rp	58962-34-8	5280888	HMDB0002886	6782	C05961	7859377.69	2730757.87	3150052.14	7064041.95	5989620.27	12224425.68	8762272.02	1027601.91	7535299.1	5929609.3	6049943.59	6197725.16	6218816.74
MEDN0311	T3_negative	Dodecanedioic Acid	FA	FFA	C12H22O4	229.1446	230.1518	5.4891	[M-H]-	0.22499999992931	1a	0.9206	rp	693-23-2	12736	HMDB0000623	5596	C02678	1394078.89	1137127.84	1191102.02	1655320.31	2126979.1	1552993.76	1280688.51	1025449.95	943651.11	1351699.89	3488270.84	3537662.65	3139511.26
MW0109260	T3_negative	Phosphonoacetate	Organic acid and Its derivatives	Organic acid and Its derivatives	C2H5O5P	199.0011	139.9875	0.6651	[M+CH3COO]-	0.399999999984857	1a	0.9205	rp	4408-78-0	546	HMDB0004110	7018	C05682	29089678.75	21764372.76	20805878.75	11035205.59	19821478.97	40137753.61	16932382.67	12398956.43	13870600.91	28566556.13	20294210.53	20378154.08	20358234.9
MW0117082	T3_negative	Indole-3-propionic acid	Organic acid and Its derivatives	Organic acid and Its derivatives	C11H11NO2	188.0705	189.079	4.9052	[M-H]-	2.95000000001266	1a	0.9201	rp	830-96-6	3744	HMDB0002302	6602	-	7778960.15	8343563.68	8224686.91	10029724.79	8821740.17	14451387.22	10199272.47	11745373.34	11008458.77	9562038.28	9434357.77	9450344.91	9455789.26
MW0126805	T3_negative	Thymine	Nucleotide and Its metabolites	Nucleotide and Its metabolites	C5H6N2O2	125.0349	126.0429	1.3828	[M-H]-	1.82500000001085	1a	0.9191	rp	65-71-4	1135	HMDB0000262	290	C00178	83469510.85	63255866.65	96572194.13	100264198.64	83491498.13	127716416.36	204740499.04	159413132.2	123922542.66	123013525.65	110385392.75	110090952.41	110014622.04
MW0123516	T3_negative	Dehydroascorbic acid	Organic acid and Its derivatives	Organic acid and Its derivatives	C6H6O6	173.0085	174.0164	0.826	[M-H]-	1.60000000001048	1a	0.918	rp	490-83-5	440667	HMDB0001264	342	C05422	87423384.5	167740462.88	123652751.93	135283022.38	145496513.9	91807248.13	53237547.71	103596267.3	102618890.36	99098809.43	106595495.09	107698866.26	106786636.95
MW0107599	T3_negative	N-Isovaleroylglycine	Amino acid and Its metabolites	Amino acid derivatives	C7H13NO3	158.0812	159.0895	2.805	[M-H]-	2.60000000004368	1a	0.9167	rp	16284-60-9	546304	HMDB0000678	5647	-	39102676.18	49490678.25	15609250.19	18006120.39	13538508.99	13559142.85	13534333.91	13633695.24	11858009.8	15901634.78	23003903.75	23048427.83	23469394.44
MEDP0634	T3_negative	FFA(20:1)	FA	FFA	C20H38O2	309.2788	310.2872	7.334	[M-H]-	2.70000000000437	1a	0.9162	rp	93772-82-8	46234793	-	-	-	110022099.22	275849064.75	187882389.42	205050509.42	244741176.94	111101509.17	394122211.16	315680139.28	329460209.77	174071439.36	250778122.54	243213335.67	252019951.82
MW0103980	T3_negative	(r)-3-Amino-4-methylpentanoic acid	Amino acid and Its metabolites	Amino acid derivatives	C6H13NO2	130.0866	131.0946	2.5628	[M-H]-	1.82500000001085	1a	0.9157	rp	75992-50-6	2761558	HMDB0003640	-	C02486	114646966.74	34961686.51	37038901.96	28757914.17	59092147.87	65723620.87	205509429.79	65184195.49	46670887.3	81779822.78	92318431.57	72660192.71	72701693.36
MEDN0305	T3_negative	Creatine	Organic acid and Its derivatives	Organic acid and Its derivatives	C4H9N3O2	130.0612	131.0695	0.7767	[M-H]-	2.44999999999607	1a	0.915	rp	57-00-1	586	HMDB0000064	7	C00300	120171049.61	101943448.42	127899523.24	127282038.3	126695710.86	133545458.56	84300337.94	117118097.2	102793141.91	118057544.37	120287039.61	120845000.69	120452148.03
MEDN1562	T3_negative	Monobutyl phthalate	Aldehyde,Ketones,Esters	Esters	C12H14O4	221.082	222.0892	5.6415	[M-H]-	0.22499999992931	1a	0.9149	rp	131-70-4	8575	HMDB0013247	-	-	30569555.72	25628048.33	22149779.42	22214986.12	18341266.14	25420180.71	20190322.36	15237408.89	15102401.28	19444960.57	21750851.51	21607053.5	21756381.34
MEDN0204	T3_negative	Pyruvic Acid	Organic acid and Its derivatives	Organic acid and Its derivatives	C3H4O3	87.0079	88.016	1.0854	[M-H]-	2.09999999999155	1a	0.9148	rp	127-17-3	1060	HMDB0000243	-	C00022	379709468.62	347583795.1	991505051.38	319101674.04	561596067.18	359872460.73	163545579.61	665271425.88	320290900.54	643498269.68	238897791.67	248773469.2	249476114.51
MW0108615	T3_negative	N-Acetyl-DL-methionine	Amino acid and Its metabolites	Amino acid derivatives	C7H13NO3S	190.0534	191.0616	2.4984	[M-H]-	2.27500000001157	1a	0.9148	rp	1115-47-5	6180	-	62466	-	63604387.59	188760621.69	44981809.52	64824015.9	103615476.47	123594600.08	38105252.83	39556992.26	62090952.25	56782101.66	67507285.28	66843168.28	70394004.95
MEDN1430	T3_negative	prostaglandin A2	Hormones and hormone related compounds	Hormones and hormone related compounds	C20H30O4	315.1957	334.2144	5.5406	[M-H2O-H]-	2.02500000000327	1a	0.9147	rp	13345-50-1	5280880	HMDB0002752	-	C05953	23414058.57	19542669.35	19606417.3	26107971.34	31322851.8	28537849.03	35751685.06	18022767.88	21810932.96	38242206.3	23680980.04	23927665.23	23950014.67
MW0061712	T3_negative	14,15-Leukotriene C4(ExC4)	GP	PI	C47H83O13P	885.5526	886.5571	7.2585	[M-H]-	3.12800014872265	1a	0.9146	rp	206059-96-3	42607491	HMDB0009815	-	-	109134617.39	149054820.17	88091286.97	109258742.19	107735364.17	75497917.43	102383394.6	87292012.4	119216317.26	89294868.47	104237582.58	104720068.3	105216858.88
MW0160014	T3_negative	2'-Deoxyinosine	Nucleotide and Its metabolites	Nucleotide and Its metabolites	C10H12N4O4	251.0786	252.0859	1.9321	[M-H]-	0.124999999968622	1a	0.9144	rp	890-38-0	135398593	HMDB0000071	3383	C05512	15090156.35	16148747.77	14306062.37	17438240.67	13498411.9	18117780.55	9249024.87	11649466.44	12536402.12	11290229.79	14475744.5	14611059.4	14421790.52
MW0010797	T3_negative	5,6-EET	FA	Oxidized lipids	C20H32O3	319.2286	320.2351	7.0827	[M-H]-	1.89999999989254	1a	0.914	rp	81246-84-6	5283202	HMDB0002190	-	C14768	76387453.92	65495855.62	109023034.31	127110298.63	324924046.31	178415054.86	304703622.83	1593103141.12	2197238982.49	271642525.34	224797440.97	221172376.67	225016075.14
MW0003649	T3_negative	3,4-Dimethylbenzoic acid	Benzene and substituted derivatives	Benzene and substituted derivatives	C9H10O2	149.0596	150.0681	5.6165	[M-H]-	2.95000000008372	1a	0.9133	rp	619-04-5	12073	HMDB0002237	6565	-	23626321.67	15555881.12	23412755.1	17047929.59	9365635.67	7352436.1	9727530.56	4580972.52	2097260.49	18307439.93	14001645.55	14718363.25	14206902.77
MEDN0506	T3_negative	N-Acetylglucosamine 1-Phosphate	Carbohydrates and Its metabolites	Phosphate sugars	C8H16NO9P	300.0489	301.0563	1.0483	[M-H]-	0.174999999984493	1a	0.912	rp	6866-69-9	440272	HMDB0001367	6194	C04256	4820744.66	15715257.85	2991994.74	3025474.39	2220827.36	15273631.28	7198559.75	1573062.8	605524.06	8525044.35	5482558.87	5319045.02	5561224.47
MW0114562	T3_negative	Glyceric acid	Organic acid and Its derivatives	Organic acid and Its derivatives	C3H6O4	105.0183	106.0266	1.0731	[M-H]-	2.52500000001987	1a	0.9116	rp	473-81-4 | 600-19-1 | 118916-26-0	752	HMDB0000139	280	C00258	8246534.41	22463106.5	8981486.64	8094334.68	7572244.51	2520723.3	30159756.5	9204351.94	3893336.96	6762548.12	9075829.91	7599918.72	9476895.41
MW0102977	T3_negative	Triptophenolide	Terpenoids	Ditepenoids	C20H24O3	311.1676	312.1725	7.2656	[M-H]-	5.89999999988322	1a	0.9114	rp	74285-86-2	173273	-	44381	-	347798659.96	116765660.16	310163098.02	107257250.93	179621804.08	215003261.2	221346963.8	178295270.36	47352126.97	70578765.94	211766288.09	193886369.71	173934396.43
MW0104668	T3_negative	2-Aminoethyl dihydrogen phosphate	GP	PE	C2H8NO4P	140.0111	141.0191	0.7146	[M-H]-	1.72500000005016	1a	0.9111	rp	1071-23-4	1015	HMDB0000224	5233	C00346	65453470.58	82547416.22	96746121.92	57995235.03	61906168.56	107242095.86	37191213.51	75056639.34	67127563.95	48728671.47	69982497.67	65715980.99	69830073.97
mws4176	T3_negative	Alanylphenylalanine	Amino acid and Its metabolites	Small Peptide	C12H16N2O3	235.1085	236.1161	2.197	[M-H]-	0.725000000088016	1a	0.9107	rp	3061-90-3	96814	HMDB0028694	23975	-	6554604.82	5513884.28	4050834.16	5340680.38	4906803.33	7932411.53	5677854.42	5329596.7	4864857.9	4378119.24	9307904.22	9443515.96	9486692.31
MW0012919	T3_negative	LPE(18:0/0:0)	GP	LPE	C23H48NO7P	480.309	481.3168	6.2339	[M-H]-	1.12427498317205	1a	0.9097	rp	69747-55-3	9547068	HMDB0011130	-	C00157	1651344572.22	395128626.94	380354553.37	314082714.35	930697521.04	331612896.95	364881733.85	408430105	463694575.89	353574978.19	601562046.22	536239451.34	607073161.93
MW0015582	T3_negative	Adipic acid	Organic acid and Its derivatives	Organic acid and Its derivatives	C6H10O4	145.0493	146.0579	2.3725	[M-H]-	3.27500000004477	1a	0.9086	rp	124-04-9	196	HMDB0000448	115	C06104	16083488.62	23306479.11	11727003.72	24116190.16	11701843.22	8780495.51	7654436.5	9002196.47	2643760.39	8451065.02	14954880.51	14864644.64	14867103.63
MW0011832	T3_negative	1,11-Undecanedicarboxylic acid	FA	FFA	C13H24O4	243.1602	244.1675	5.8691	[M-H]-	0.0999999999606871	1a	0.9079	rp	505-52-2	10458	HMDB0002327	6622	-	1217341.47	1310439.55	1469175.42	1332335.28	1722243.62	1502121.33	1876986.67	1723486.78	1309431.61	1648466.74	3732941.45	3662539.6	3386502.87
MW0168068	T3_negative	D-Allose	Carbohydrates and Its metabolites	Sugars	C6H12O6	239.0766	180.0634	0.7767	[M+CH3COO]-	1.47499999997081	1a	0.9075	rp	579-36-2 | 478529-45-2	439507	HMDB0001151	-	C01487	47357809.18	59502863.23	30707544.74	29743225.2	26448782.7	44831584.34	26023456.5	21679686.21	20033143.51	49068924.76	36786895.58	36816845.14	36883195.76
MW0012230	T3_negative	12-Hydroxystearic acid	FA	FFA	C18H36O3	299.2582	300.2664	7.1704	[M-H]-	2.37500000011437	1a	0.9069	rp	106-14-9	7789	HMDB0061706	-	-	17127768.32	7992842.51	12546267.87	9470674.25	13085280.66	10713611.36	7530964.53	9077527.48	12261624.75	4490452.17	9715472.47	9243916.01	9482964.07
MW0108240	T3_negative	Methoxyacetic acid	Organic acid and Its derivatives	Organic acid and Its derivatives	C3H6O3	179.0549	90.0317	1.1594	[2M-H]-	2.95000000001266	1a	0.9059	rp	625-45-6	12251	HMDB0041929	-	-	244994017.61	259217455.6	255684913.41	255270018.99	225619197.98	213738144.39	173969967.75	210422776.6	207242353.6	259363311.97	245211867.71	252778065.33	253443281.91
MEDP1057	T3_negative	d-Myo-inositol 4-monophosphate ammonium salt	Alcohol and amines	Alcohols	C6H13O9P	319.0421	260.0297	0.6884	[M+CH3COO]-	3.54999999998995	1a	0.9053	rp	142760-33-6	71684577	-	-	C03546	929183.62	330151.86	66730.28	67164.99	70436.64	66312.95	66030.37	79014.14	68202.26	114467.33	379762.1	237787.92	237787.92
MEDN0587	T3_negative	N-Acetylvaline	Amino acid and Its metabolites	Amino acid derivatives	C7H13NO3	158.0811	159.0895	2.4984	[M-H]-	2.85000000005198	1a	0.9037	rp	96-81-1	66789	HMDB0011757	-	-	108163567.02	102178932.43	74545318.85	93125059.99	57625094	106417033.14	69588405.17	86050371.69	67963561.49	93842736.04	52997207.66	53204275.1	52999933.76
MW0109211	T3_negative	Phenylalanylphenylalanine	Amino acid and Its metabolites	Small Peptide	C18H20N2O3	311.1408	312.1474	3.4041	[M-H]-	1.77500000006603	1a	0.9034	rp	201023-39-4	65104	HMDB0013302	-	-	1887644.61	1003372.63	1364001.19	973374.04	886306.51	1574357.45	1354240.9	910311.21	572225.69	1491202.21	2688579.44	2689661.56	2690098.13
MW0105438	T3_negative	Adenine	Nucleotide and Its metabolites	Nucleotide and Its metabolites	C5H5N5	134.0461	135.0545	2.1703	[M-H]-	2.75000000002024	1a	0.9013	rp	73-24-5	190	HMDB0000034	85	C00147	34776041.51	27915107.09	30382413.82	31046117.6	30377757.49	30542525.7	18922333.19	37791996.51	20661760.58	29068685.94	26447754.11	26625315.1	26620598.7
MW0108619	T3_negative	N-Acetyl-D-phenylalanine	Amino acid and Its metabolites	Amino acids	C11H13NO3	206.0815	207.0895	3.6218	[M-H]-	1.85000000001878	1a	0.9007	rp	10172-89-1	101184	-	5498	C05620	8425085.97	7415918.12	4663821.94	5735492.82	5761541.31	7684647.73	5071819.66	4188594.19	4566289.18	5383474.51	5648152.44	5733267.22	5860960.16
MEDN0658	T3_negative	Hexadecanedioic acid	FA	FFA	C16H30O4	285.2069	286.2144	6.6343	[M-H]-	0.524999999953479	1a	0.9002	rp	505-54-4	10459	HMDB0000672	5642	C19615	7131242.53	7150276.15	5549698.98	6038344.74	4793450.76	7747119.9	1618970.71	4564846.12	4151719.42	3980616.72	6940737.96	6840309.5	6921931.05
MW0009449	T3_negative	Phthalic acid	Organic acid and Its derivatives	Organic acid and Its derivatives	C8H6O4	165.0183	166.0266	2.8302	[M-H]-	2.52500000001987	1a	0.8995	rp	88-99-3	1017	HMDB0002107	6489	C01606	11131140.09	31556066.85	18721556.05	15003100.93	8949962.96	11944743	19285111.61	15027861.37	8571189.48	14547316.9	12456206.23	11584453.58	11929854.38
MEDN0751	T3_negative	(±)12-HETE	FA	Oxidized lipids	C20H32O3	639.4631	320.2351	6.9825	[2M-H]-	0.187657462263241	1a	0.899	rp	71030-37-0	5312983	HMDB0006111	-	C14777	972835.21	3992582.62	2119179.33	1965516.25	13090484.8	5125765.09	15577099.22	11605565.79	29191844.24	4335773.62	3028968.15	4924951.13	4413852.72
MW0055349	T3_negative	Pelargonic acid	FA	FFA	C9H18O2	157.1226	158.1307	6.46	[M-H]-	1.95000000005052	1a	0.8979	rp	112-05-0	8158	HMDB0000847	5810	C01601	28863429.22	23676842.44	25778928.49	27702481.28	26154445.98	32761509.82	35374821.62	27543739.07	21882417.59	29642403.1	25141536.64	24983777.89	25064625.41
MW0133248	T3_negative	Hydrocinnamic acid	Organic acid and Its derivatives	Organic acid and Its derivatives	C9H10O2	149.0596	150.0681	4.9812	[M-H]-	2.95000000008372	1a	0.8956	rp	501-52-0	107	HMDB0000764	4153	C05629	5954305.84	4817649.19	5099921.51	6811259.39	5067424.27	10050991.44	8182371.41	9368713.56	10371669.86	8469903.38	7738703.72	7737950.39	7749722.7
FDATN00416	T3_negative	Dinoprostone	Hormones and hormone related compounds	Hormones and hormone related compounds	C20H32O5	333.2068	352.225	5.528	[M-H2O-H]-	0.675000000001091	1a	0.8951	rp	363-24-6	5280360	HMDB0001217	-	C05103	18581501.08	15360579.3	15319179.9	19357749.04	23717268.53	22502787.22	27133759.33	12304086.51	16580347.12	27735494.52	18749762.77	18909221.57	18904027
MW0103706	T3_negative	Uridine-5'-diphosphate	Nucleotide and Its metabolites	Nucleotide and Its metabolites	C9H14N2O12P2	402.9952	404.0022	1.1644	[M-H]-	0.744426294182724	1a	0.894	rp	58-98-0	6031	HMDB0000295	-	C00015	1328527.29	16283140.35	13693770	6959497.72	15127605.63	1530556.2	5908558.69	1304566.19	5816166.27	6007072.8	12179618.44	12264878.93	12212141.19
MW0114304	T3_negative	Maltose	Carbohydrates and Its metabolites	Sugars	C12H22O11	377.0924	342.1162	0.6528	[M+Cl]-	16.9749999999169	1a	0.893	rp	69-79-4	10991489	HMDB0000163	413	C00208	4737854.99	3583218.75	2600842.45	4354248.16	2754955.63	3128169.05	7827714.1	4966018.01	5707588.29	6074801.32	5237189.72	5154688.42	5236854.35
MW0110155	T3_negative	Trp-Asp	Amino acid and Its metabolites	Small Peptide	C15H17N3O5	318.1104	319.1168	2.1703	[M-H]-	2.19999999998777	1a	0.8851	rp	71835-78-4	7019108	HMDB0029079	23802	-	4678754.52	9546697.55	2434079.78	3034021.12	4126123.46	5164486.21	706095.49	813287.61	1785827.33	2578917.43	4350416.6	4412163.33	4369237.41
MW0103561	T3_negative	Flavin mononucleotide	Nucleotide and Its metabolites	Nucleotide and Its metabolites	C17H21N4O9P	455.0962	456.1046	2.7283	[M-H]-	2.46101207542695	1a	0.8844	rp	146-17-8	643976	HMDB0001520	6295	C00061	8733566.51	10284005.06	8854612.2	7495797.4	6563524.51	11929783.56	7221564.07	9080837.25	7731877.31	10371279.18	10725353.27	10865480.23	10765269.74
MEDN1426	T3_negative	9(S),12(S),13(S)-TriHOME	FA	Oxidized lipids	C18H34O5	329.2334	330.2406	5.2605	[M-H]-	0.200000000063483	1a	0.8836	rp	97134-11-7	9858729	HMDB0004708	-	C14833	35899465.06	25166409.9	13183176.09	27732119.52	19974358.75	41524024.02	33685753.63	11342331.62	28912675.75	34377906.31	26433429.79	26687280.6	26714063.88
MEDN0058	T3_negative	N-Acetylneuraminic Acid(SA)	Organic acid and Its derivatives	Organic acid and Its derivatives	C11H19NO9	308.0991	309.106	0.727	[M-H]-	1.05000000004907	1a	0.8811	rp	19342-33-7	445063	HMDB0000230	-	C19910	9392833.93	8052501.19	3966710	7172469.29	6448386.12	13662274.8	6395271.83	9480636.91	8472899.19	9244479.04	8083361.3	8402067.15	8257287.76
MEDN1424	T3_negative	2,3-dinor-8-iso Prostaglandin F2α	Hormones and hormone related compounds	Hormones and hormone related compounds	C18H30O5	325.2017	326.2093	5.0894	[M-H]-	0.799999999969714	1a	0.8807	rp	221664-05-7	9548881	-	-	C14794	1124832.09	337521.5	170390.94	327691.59	704664.25	100501.82	167922.36	291006.93	99951.45	340037.26	570940.18	521924.95	582416.57
MADN0618	T3_negative	alpha-Hydroxyisobutyric acid	Organic acid and Its derivatives	Organic acid and Its derivatives	C4H8O3	103.035	104.0473	1.6391	[M-H]-	12.6000000000204	1a	0.8781	rp	594-61-6	11671	HMDB0000729	3750	-	497992.82	294790.01	364319.62	224956.02	140277.38	794921.97	686885.63	615415.48	125702.66	336265.24	619771.07	604760.75	614742.83
MW0107960	T3_negative	L-Threonine	Amino acid and Its metabolites	Amino acids	C4H9NO3	118.0501	119.0582	0.9058	[M-H]-	2.09999999999155	1a	0.8778	rp	72-19-5	6288	HMDB0000167	32	C00188	67710529.05	74641790.15	75443525.92	38994782.65	104267921.98	102870824.18	41746873.39	58682076.09	29026771.2	80443472.23	68953696.67	63074882.38	68102526.56
MW0005229	T3_negative	4-Methylcatechol	Benzene and substituted derivatives	Phenolics	C7H8O2	123.044	124.0524	2.4984	[M-H]-	2.82500000000852	1a	0.8776	rp	452-86-8	9958	HMDB0000873	5834	C06730	115340520.94	63916987.27	70426844.93	30832170.16	36545281.71	57246274.25	23544931.28	15955059.48	8047963.46	71812503.33	46511925.54	46644595.51	47192351.17
MW0016356	T3_negative	Canrenone	Aldehyde,Ketones,Esters	Ketones	C22H28O3	339.1988	340.2038	6.4349	[M-H]-	5.64999999994598	1a	0.8766	rp	976-71-6	13789	HMDB0003033	-	-	22225225.63	22859597.43	162309468.01	22921720.38	116520331.8	19188016.14	78851789.45	68473766.7	22006590.61	10096840.43	17859354.24	18418882.99	17707204.74
MEDN1324	T3_negative	5-Phenylvaleric acid	Organic acid and Its derivatives	Organic acid and Its derivatives	C11H14O2	177.0915	178.0994	6.1968	[M-H]-	1.45000000003392	1a	0.8757	rp	2270-20-4	16757	HMDB0002043	6456	-	14484494.69	15093988.62	14674617.18	14621860.97	12821284.91	14293216.99	15449025.43	17463115	14496515.71	16048686.04	17463696.52	17513730.57	17432307.88
MW0108641	T3_negative	N-Acetylleucine	Amino acid and Its metabolites	Amino acid derivatives	C8H15NO3	172.0972	173.1052	3.3914	[M-H]-	1.72500000005016	1a	0.8747	rp	1188-21-2	70912	HMDB0011756	-	C02710	11570309.2	16250410.08	9320047.24	10463995.46	16868515.16	16263674.33	9488572.42	7335891.67	8287649.74	9784124.04	9656534.12	9751098.59	9627069.99
MW0010102	T3_negative	2-Cyclohexyl-2-hydroxy-2-phenylacetic acid	Benzene and substituted derivatives	Benzene and substituted derivatives	C14H18O3	233.1184	234.1256	5.5406	[M-H]-	0.275000000016234	1a	0.8745	rp	4335-77-7 | 50896-04-3	97700	-	1688	-	15050370.17	11948318.05	13034759.88	16701129.26	20013451.38	18308243.47	23217458.37	10721990.15	13478003.61	22972040.09	15097765.2	15137008.04	15240287.2
MEDN0651	T3_negative	Succinic anhydride	Organic acid and Its derivatives	Organic acid and Its derivatives	C4H4O3	99.0078	100.016	3.1617	[M-H]-	2.34999999999985	1a	0.8713	rp	108-30-5	7922	HMDB0032523	-	C19524	3760105.51	5812235.53	3337473.08	4058909.11	3634024.72	2876711.86	3166089.99	4012003.32	2503726.15	3665412.13	3394223.88	3402425.61	3305121.37
MEDL00450	T3_negative	Arachidonic acid	FA	FFA	C20H32O2	303.232	304.2402	6.1838	[M-H]-	2.32499999995639	1a	0.8701	rp	506-32-1	444899	HMDB0001043	193	C00219	42893366.57	31307503.8	40608033.73	31831530.88	34447592.77	35269140.86	30634977.45	40788105.96	36972784.37	35370083.56	32383521.22	33751513.9	33730135.4
MW0159685	T3_negative	Glutathione	Amino acid and Its metabolites	Amino acid derivatives	C10H17N3O6S	306.0757	307.0838	2.3156	[M-H]-	2.02500000014538	1a	0.8696	rp	70-18-8	124886	HMDB0000125	44	C00051	634854.25	2433180.67	1576986.21	269789.53	838976.92	1537984.99	1233586.11	1240743.92	1020895.65	1084386.15	1450168.74	1391830.98	1481526.91
MW0000791	T3_negative	Hydroxyoctanoic acid	Organic acid and Its derivatives	Organic acid and Its derivatives	C8H16O3	159.1016	160.1099	4.9938	[M-H]-	2.60000000004368	1a	0.8695	rp	617-73-2	94180	HMDB0000711	5679	-	4525847.45	5094211.8	6539945.64	4993835.11	5482550.54	5499494.69	4815630.81	5520416.61	5606642.58	5728278.68	5012729.67	5001044.47	5032505.03
MW0014794	T3_negative	5-Hydroxyindoleacetic acid	Organic acid and Its derivatives	Organic acid and Its derivatives	C10H9NO3	190.0505	191.0582	2.9192	[M-H]-	1.10000000006494	1a	0.8691	rp	54-16-0	1826	HMDB0000763	2975	C05635	4682213.25	3104015.74	4263705.91	5508925.85	11511036.75	4078487.97	4407841.3	3021273.38	4358617.17	3873884.89	4777098.09	4847498.86	4780914.82
MEDN0152	T3_negative	Adenosine 5'-Diphosphate	Nucleotide and Its metabolites	Nucleotide and Its metabolites	C10H15N5O10P2	426.0212	427.0294	1.1718	[M-H]-	2.15951228074214	1a	0.868	rp	58-64-0	6022	HMDB0001341	6175	C00008	392934310.14	419533096.73	517866100.92	408005985.31	417241257.93	245578361.24	101494101.22	280450204.75	299997069.64	254034023.98	338719761.19	341544739.49	343290195.51
MEDN1434	T3_negative	6-trans Leukotriene B4	FA	Oxidized lipids	C20H32O4	335.2237	336.2301	6.7216	[M-H]-	2.35000000003538	1a	0.866	rp	71652-82-9	5283128	HMDB0001085	-	C02165	12452664.95	3492530.34	15715596.06	21530945.61	59351740.65	12964863.25	89361364.03	45042734.8	59978319.16	70019122.68	38921515.16	39331918.68	39317732.01
MEDN0701	T3_negative	Itaconic acid	Organic acid and Its derivatives	Organic acid and Its derivatives	C5H6O4	129.0182	130.0266	1.9063	[M-H]-	2.77500000002817	1a	0.865	rp	97-65-4	811	HMDB0002092	6483	C00490	412281793.06	215948638.92	225993274.12	255355739.84	334003331.98	288779080.73	289565751.9	166494625.88	319035048.96	131973341.05	290959766.63	287326319.16	290806438.66
MW0014136	T3_negative	3-Hydroxyvalproic acid	Organic acid and Its derivatives	Organic acid and Its derivatives	C8H16O3	159.1016	160.1099	3.6982	[M-H]-	2.60000000004368	1a	0.8649	rp	58888-84-9	134459	HMDB0013899	-	C16651	7344166.77	7170040.96	15586125.07	10163203.12	7923302.48	5849310.21	5023582.04	6055340.8	8674690.59	14926083.83	8854129.85	8854307.23	8834495.14
MW0111931	T3_negative	Gallacetophenone	Aldehyde,Ketones,Esters	Ketones	C8H8O4	168.0461	168.0423	1.2365	[M-]-	8.3500000000214	1a	0.8642	rp	528-21-2	10706	-	85166	-	319406479.54	341519506.47	279683298.44	390288757.55	369396325.41	355967502.13	437742045.35	272924700.7	454441219.64	269977469.02	300036829.81	308494120.9	313195321.24
MEDN0428	T3_negative	N6-Succinyl Adenosine	Nucleotide and Its metabolites	Nucleotide and Its metabolites	C14H17N5O8	382.0988	383.1077	1.9569	[M-H]-	4.02500000006967	1a	0.8633	rp	4542-23-8	20849086	HMDB0000912	-	-	299101153.68	216517275.23	274993738.42	267206030.84	328203969.32	190028083.65	91661314.48	138800765.09	128462305.18	221761863.51	240109005.57	249241662.97	249990132.73
MEDN1654	T3_negative	Gemfibrozil	Benzene and substituted derivatives	Benzene and substituted derivatives	C15H22O3	249.1487	250.1569	6.4933	[M-H]-	2.22500000006676	1a	0.863	rp	25812-30-0	3463	HMDB0015371	-	C07020	4497792.58	3657824.48	4983005.91	5664930.15	6115784.84	6828968.98	5070886.59	4909409.98	4705093.69	5066056.75	5259080.99	5180205.96	5247303.48
MW0054600	T3_negative	LPE(16:0/0:0)	GP	LPE	C21H44NO7P	452.2795	453.2855	7.0827	[M-H]-	2.78589569099144	1a	0.8629	rp	53862-35-4	9547069	HMDB0011503	-	C04438	99997546.06	139373077.88	106595283.1	96659123.34	82424838.19	100506518.98	132427447.79	132270000.69	118720384.39	113506397.91	111681312.56	113228730.36	113422250.45
MW0061821	T3_negative	Pimelic acid	Organic acid and Its derivatives	Organic acid and Its derivatives	C7H12O4	159.0653	160.0736	2.9833	[M-H]-	2.3999999999802	1a	0.8629	rp	111-16-0	385	HMDB0000857	3280	C02656	7255928.26	10418899.95	4854169.27	6633324.57	5629378.79	6283624.7	5821913.27	4414591.94	6134035.75	5482345.77	6735276.09	6754370.52	6543575.45
MW0005091	T3_negative	4-Hydroxybenzoic acid	Organic acid and Its derivatives	Organic acid and Its derivatives	C7H6O3	137.0232	138.0317	2.9129	[M-H]-	2.9750000000206	1a	0.8579	rp	99-96-7	135	HMDB0000500	5486	C00156	4790715.4	4533932.68	4874034.81	4724609.4	3531968.65	5376931.27	11360014.42	9072257.06	10379844.55	10404167.78	8179861.58	7997275.84	8086036.92
MEDN0604	T3_negative	Tetradecanedioic acid	FA	FFA	C14H26O4	257.1756	258.1831	6.1841	[M-H]-	0.525000000095588	1a	0.857	rp	821-38-5	13185	HMDB0000872	5833	-	6262543.53	7086511.3	6508468.57	5980940.97	4783546.39	5118410.36	4629782.27	4822708.06	4409197.7	5688097.43	7124351.9	7136840.38	6960168.18
MEDN0399	T3_negative	FFA(20:0)	FA	FFA	C20H40O2	311.2943	312.3028	6.7789	[M-H]-	3.07499999991023	1a	0.8528	rp	506-30-9	10467	HMDB0002212	401	C06425	97825514.91	47913453.46	18666500.71	18483411.11	30275972.06	14228172.38	21486763.04	80809118.56	229565725.2	198400909.66	71872738.18	67526286.93	60752680.67
MW0110225	T3_negative	Tyrosyltyrosine	Amino acid and Its metabolites	Small Peptide	C18H20N2O5	343.1292	344.1372	2.082	[M-H]-	1.80000000000291	1a	0.8525	rp	1050-28-8	70590	HMDB0029117	65164	-	331062.69	1176410.13	73523.11	193944.33	220171.02	449193.96	86680.25	144048.85	253983.97	391048.92	424308.41	302718.8	390654.49
MW0194063	T3_negative	Trp-glu	Amino acid and Its metabolites	Small Peptide	C16H19N3O5	332.1254	333.1325	2.2222	[M-H]-	0.57499999996935	1a	0.852	rp	36099-95-3	7009663	HMDB0029082	-	-	8131939.31	26318635.09	3324260.18	4476717.92	6710865.01	5664905.32	685108.4	421290.2	1686144.67	3831491.43	5750417.53	5880657.09	5805644.33
MEDP0525	T3_negative	N-Acetyl-L-alanine	Amino acid and Its metabolites	Amino acid derivatives	C5H9NO3	130.0501	131.0582	0.8753	[M-H]-	2.10000000009813	1a	0.8517	rp	97-69-8	88064	HMDB0000766	5733	-	28095197.2	61887009.65	37747524.84	61156996.65	71217705.73	65387768.64	48481837.84	67482540.24	39304066.17	79122514.76	72389739.3	66353047.26	71285458.61
MW0015222	T3_negative	7-Methylxanthine	Nucleotide and Its metabolites	Nucleotide and Its metabolites	C6H6N4O2	165.0399	166.0491	1.036	[M-H]-	4.70000000007076	1a	0.8505	rp	552-62-5	68374	HMDB0001991	-	C16353	344722028.47	184813629.19	289163098.09	186021503.66	135171153.72	132936381.8	161070643.18	30458083.91	66165494.44	409614712.57	160232109.89	142786584.74	163262452.69
MEDN0416	T3_negative	Ureidoisobutyric Acid	Organic acid and Its derivatives	Organic acid and Its derivatives	C5H10N2O3	145.0606	146.0691	0.7517	[M-H]-	3.10000000006028	1a	0.8485	rp	2905-86-4	160663	HMDB0002031	-	C05100	215853471.14	276794455.14	133423688.51	143893860.48	173199037.74	207939520.62	90542211.27	70962019.65	78755561.57	135707062.16	141006071.17	141286053.5	142329272.35
Hmfn000531	T3_negative	Ascorbic acid	CoEnzyme and vitamins	CoEnzyme and vitamins	C6H8O6	175.0243	176.0321	8.0624	[M-H]-	1.22500000003356	1a	0.848	rp	50-81-7	54670067	HMDB0000044	249	C00072	555667.74	550586.43	1320383.03	1017780.4	2525786.58	847361.66	2008940.63	1122686.1	1116895.98	782546.83	532829.98	520736.84	563918.2
MW0106168	T3_negative	Citric acid	Organic acid and Its derivatives	Organic acid and Its derivatives	C6H8O7	191.019	192.027	1.0607	[M-H]-	1.74999999998704	1a	0.8443	rp	77-92-9	311	HMDB0000094	124	C00158	116337921.55	42556487.34	214400674.95	112743200.34	83586618.18	299321159.26	147037040.28	82431340.91	60444883.59	601265531.34	158856964.81	180738093.99	177080768.61
MW0052448	T3_negative	Docosahexaenoic acid	FA	FFA	C22H32O2	327.2324	328.2402	6.5906	[M-H]-	1.3250000000653	1a	0.8441	rp	6217-54-5	445580	HMDB0002183	3457	C06429	16711844.08	15160622.61	8460332.06	8820463.52	11414245.82	17255714.08	33409440.61	16670001.31	15814294.45	12048795.73	13187827.5	12844801.99	13161767.53
MW0159289	T3_negative	Val-Met	Amino acid and Its metabolites	Small Peptide	C10H20N2O3S	247.1115	248.1195	1.7572	[M-H]-	1.65000000002635	1a	0.8417	rp	14486-09-0	292427	-	65182	-	15635001.2	22212384.06	11654068.55	13387785.67	9923859.91	29988533.23	21298443.06	21101878.38	4675195.52	22423982.15	20512581.89	20339326.61	21222456.99
MW0128009	T3_negative	L-3-Phenyllactic acid	Organic acid and Its derivatives	Organic acid and Its derivatives	C9H10O3	165.0547	166.063	3.6724	[M-H]-	2.47500000007506	1a	0.8405	rp	20312-36-1	643327	HMDB0000748	-	C05607	46410978.82	43217071.94	68274601.71	75746714.64	46664715.38	44081485.9	51997727.45	61192271.57	57601357.98	43914408.97	50257979.68	50345372.18	50628055.95
MEDN0785	T3_negative	LTB4	FA	Oxidized lipids	C20H32O4	335.2236	336.2301	5.9823	[M-H]-	2.09999999995603	1a	0.8399	rp	71160-24-2	5280492	HMDB0001085	-	C02165	17366.14	17368.46	17380.49	17368.46	17366.64	3560300.54	2350380.55	17368.24	846464.22	1525360.42	42329.73	42329.73	54628.55
MADN0589	T3_negative	N-ethylene glycol neuraminic acid	Amino acid and Its metabolites	Amino acid derivatives	C11H19NO10	324.0933	325.1009	1.0483	[M-H]-	0.750000000095952	1a	0.8394	rp	1113-83-3	-	HMDB00833	-	C03410	37156392.25	35056207.04	30134418.94	34117908.54	38199199.79	19982461.7	28710621.33	29116517.93	40917496.45	24502682.4	33792602.98	33421231.77	34240278.83
MEDN0469	T3_negative	Citraconic Acid	Organic acid and Its derivatives	Organic acid and Its derivatives	C5H6O4	129.0182	130.0266	1.6826	[M-H]-	2.77500000002817	1a	0.8392	rp	498-23-7	643798	HMDB0000634	5607	C02226	199355388.51	108033489.69	164611722.37	201892474.77	154128908.16	163071554.29	181640362.51	112533020.53	255922707.29	107276397.15	169725703.35	163980422.79	162498655.67
MEDP0176	T3_negative	Thymidine	Nucleotide and Its metabolites	Nucleotide and Its metabolites	C10H14N2O5	301.1034	242.0903	1.8691	[M+CH3COO]-	1.67499999989218	1a	0.8383	rp	50-89-5	5789	HMDB0000273	3375	C00214	38458486.29	36940181.54	44244534.13	46992368.31	37065295.1	30884376.6	26770181.81	18292457.88	24343160.49	27555941.04	30484576.8	30806834.37	30565563.99
MEDN0362	T3_negative	LPE(18:1/0:0)	GP	LPE	C23H46NO7P	957.5987	479.3012	6.9701	[2M-H]-	3.78030346600708	1a	0.838	rp	89576-29-4	53480949	HMDB0011506	-	C04438	721673.5	882161	1263397.47	509814.42	884358.05	543501.47	882277.64	195341.44	1160011.92	432855.44	1051402.97	1051600.54	1058595.12
MW0009865	T3_negative	Terephthalic acid	Organic acid and Its derivatives	Organic acid and Its derivatives	C8H6O4	165.0183	166.0266	2.272	[M-H]-	2.52500000001987	1a	0.8322	rp	100-21-0	7489	HMDB0002428	6676	C06337	6581337.76	8896347.47	9999379.12	5370646.25	8594906.99	7333222.9	12283985.08	8228916.71	3841012	7200702.04	6836171.56	6870557.03	6835507.58
MW0105870	T3_negative	L-Aspartyl-L-phenylalanine	Amino acid and Its metabolites	Small Peptide	C13H16N2O5	279.0987	280.1059	2.3473	[M-H]-	0.199999999921374	1a	0.8282	rp	13433-09-5	93078	HMDB0000706	5674	-	8472875.18	25168442.23	2653788.68	7220382.21	8470264.63	7831948.66	4702900.66	3459524.8	5200919.38	7465859.62	8949592.17	9231882.65	9213024.43
MW0106618	T3_negative	Ethoxyacetic acid	Organic acid and Its derivatives	Organic acid and Its derivatives	C4H8O3	103.039	104.0473	1.3573	[M-H]-	2.60000000000815	1a	0.8281	rp	627-03-2	12301	HMDB0031212	-	-	1321556929.84	640164585.39	1218778105.66	774031699.78	1026474437.58	1004576512.66	495093190.9	1010928621.23	490171923.67	1018578712.94	812041841.95	867447884.68	866279612.78
MW0125860	T3_negative	N-Methyltryptamine	Tryptamines,Cholines,Pigments	Tryptamines	C11H14N2	173.1173	174.1157	4.3073	[M-H]-	22.249999999957	1a	0.828	rp	61-49-4	6088	HMDB0004370	7057	C06213	5231040.67	7109719.17	11158282.89	7052349.69	5560731.94	9517255.15	3495759.54	10285139.26	8031141.25	7175385.33	6626131.37	6562382.05	6331808.3
MEDN1519	T3_negative	Adenosine-5'-triphosphate	Nucleotide and Its metabolites	Nucleotide and Its metabolites	C10H16N5O13P3	505.987	506.9957	1.215	[M-H]-	2.86567806039264	1a	0.8271	rp	56-65-5	5957	HMDB0000538	5523	C00002	11914614.61	2201641.6	5669413.42	2912293.57	2964455.14	17940830.7	4485812.66	3883753.96	2206913.22	2119144.53	4671935.42	4829486.69	4803072.48
MW0169232	T3_negative	Glutaric acid	Organic acid and Its derivatives	Organic acid and Its derivatives	C5H8O4	131.034	132.0423	1.7448	[M-H]-	2.40000000005125	1a	0.8265	rp	110-94-1	743	HMDB0000661	3254	C00489	49786477.4	37480323.37	26262596.35	31209998.08	24249618.61	43118445.25	94240171.23	39058918.63	51688217.24	37404178.69	67223608.49	59679073.74	62702242.94
MW0014197	T3_negative	3-Methylxanthine	Nucleotide and Its metabolites	Nucleotide and Its metabolites	C6H6N4O2	165.0399	166.0491	0.727	[M-H]-	4.70000000007076	1a	0.8255	rp	1076-22-8	70639	HMDB0001886	2820	C16357	154950815.77	109050939.44	129720745.48	87691954.78	111774810.74	181654890.52	95680413.56	48967350.27	29027941.04	161760916.87	102243828.59	102582989.86	103332623.41
MW0108213	T3_negative	Methionine	Amino acid and Its metabolites	Amino acids	C5H11NO2S	148.039	149.051	2.6013	[M-H]-	11.8750000000745	1a	0.8238	rp	63-68-3	6137	HMDB0000696	5664	C00073	24080727.56	15250105.67	45144301.1	14855149.5	30835543.41	23496658.48	14041836.46	18160291.54	2848991.37	62967091.51	26752864.09	26656764.01	27486341.97
MW0007328	T3_negative	Homovanillic acid	Organic acid and Its derivatives	Organic acid and Its derivatives	C9H10O4	181.0495	182.0579	3.2254	[M-H]-	2.77500000002817	1a	0.822	rp	306-08-1	1738	HMDB0000118	971	C05582	14830606.51	11479281.4	8528513.44	3209072.89	6274604.73	10132354.56	2588285.99	2008278.28	1923487.23	3110366.27	6182722.98	5721575.48	6110009.6
MW0107551	T3_negative	Isobutyric acid	Organic acid and Its derivatives	Organic acid and Its derivatives	C4H8O2	87.0443	88.0524	3.0847	[M-H]-	2.07499999998362	1a	0.8219	rp	79-31-2	6590	HMDB0001873	106	C02632	10332496.64	5823742.61	7391885.22	9538808.66	8920210.57	6935944.32	4680312.38	6793389.5	8667245.59	6140719.86	7947437.86	7777829.67	7760591.61
MW0054720	T3_negative	3-Hydroxymethylglutaric acid	Organic acid and Its derivatives	Organic acid and Its derivatives	C6H10O5	161.0446	162.0528	1.32	[M-H]-	2.30000000001951	1a	0.8217	rp	503-49-1	1662	HMDB0000355	5344	C03761	28938067.09	35018337.72	20177695.14	23611389.11	25432097.95	30306594.02	18021168.75	14650008.26	19580603.8	19935817.86	22773778.69	23157744.62	23058799.29
MW0062233	T3_negative	Prostaglandin D3	Hormones and hormone related compounds	Hormones and hormone related compounds	C20H30O5	349.2024	350.2093	5.0579	[M-H]-	0.950000000017326	1a	0.8215	rp	71902-47-1	5282260	HMDB0003034	2560	C13802	1607435.51	1130849.94	228749.23	567524.29	312076	1009356.02	621796.05	120404.87	194357.25	727762.69	555773.83	596583.34	603661.42
MEDN1159	T3_negative	FFA(15:1)	FA	FFA	C15H28O2	239.2017	240.2089	7.4463	[M-H]-	0.174999999913439	1a	0.8212	rp	84743-29-3	5312411	-	-	-	1675701.31	967203.3	1908642.75	3108314.09	1586997.46	2313931.6	3392385.25	1888800.24	3079174.86	2112796.35	2540975.4	2554358.35	2637947.47
MW0103351	T3_negative	2'-Deoxyuridine	Nucleotide and Its metabolites	Nucleotide and Its metabolites	C9H12N2O5	209.0603	228.0746	1.3705	[M-H2O-H]-	8.94999999999868	1a	0.8203	rp	951-78-0	13712	HMDB0000012	5086	C00526	36964620.23	41360831.41	48744552.34	41032034.1	41228401.43	39967280.39	39525835.17	42221629.03	40350022.25	40807970.56	35804263.66	36741048.37	35892221.83
MEDL00860	T3_negative	D-Ornithine	Amino acid and Its metabolites	Amino acids	C5H12N2O2	131.0815	132.0899	0.7517	[M-H]-	2.70000000000437	1a	0.8194	rp	348-66-3	71082	HMDB0003374	6910	C00515	199194784.63	171738737.16	38139967.14	40730592.67	147465403.54	39481963.85	110193389.59	33698764.48	111966251.02	37344557.89	36528406.55	36450678.42	36630137.91
MW0139971	T3_negative	Xanthotoxol	Heterocyclic compounds	Heterocyclic compounds	C11H6O4	201.0221	202.0266	4.4976	[M-H]-	6.97499999994022	1a	0.8171	rp	2009-24-7	65090	HMDB0029457	-	C00841	9654124.9	7701953.78	7332402.46	13469636.11	7298596.5	5001717.99	10675444.17	7810914.53	11700592.15	11060410.89	8395805.32	8872721.9	9107745.14
MW0193943	T3_negative	Epinephrine	Hormones and hormone related compounds	Hormones and hormone related compounds	C9H13NO3	164.0541	183.0895	1.7819	[M-H2O-H]-	1.35000000000218	1a	0.8166	rp	51-43-4	5816	HMDB0000068	5127	C00788	76156222.1	56544013.75	56948105.99	66788073.86	43028379.1	52244524.81	18981403.28	50300461.34	19883939.02	52870481.21	52820709.21	58388682.35	58032114.36
MW0007542	T3_negative	Maleic acid	Organic acid and Its derivatives	Organic acid and Its derivatives	C4H4O4	115.0027	116.011	0.8137	[M-H]-	2.3999999999802	1a	0.8154	rp	110-16-7	444266	HMDB0000176	-	C01384	193899963.42	246390536.22	237202037.42	215520922.61	168520161.15	175673291.03	177106426.85	204231956.86	205540847.04	199054263.71	224114769.5	224931374.86	223790316.86
MW0052562	T3_negative	Epiandrosterone	Hormones and hormone related compounds	Hormones and hormone related compounds	C19H30O2	289.2174	290.2246	7.4463	[M-H]-	0.299999999953116	1a	0.8151	rp	481-29-8	441302	HMDB0000365	58004	C07635	1964276.66	2272715.57	2200076.34	3250113.76	1561557.29	3837564.02	4313205.9	2657829.36	3781767.62	3502943.5	2432756.68	2235956.11	2448597.94
MEDN0285	T3_negative	2-Methylsuccinic Acid	Organic acid and Its derivatives	Organic acid and Its derivatives	C5H8O4	131.034	132.0423	2.0695	[M-H]-	2.40000000005125	1a	0.8127	rp	498-21-5	10349	HMDB0001844	3710	-	5971356.94	10277017.72	6622631.11	4519353.49	6506979.17	20136080.03	9099759.01	5154201.26	3902185.85	1873802.47	10140441.3	9928480.92	10518176.56
MEDN1056	T3_negative	Iminodiacetic acid	Organic acid and Its derivatives	Organic acid and Its derivatives	C4H7NO4	132.0291	133.0375	1.0085	[M-H]-	2.77500000002817	1a	0.8114	rp	142-73-4	8897	HMDB0011753	-	C19911	246569073.77	489175401.72	186392735.88	178772599.95	566336297.42	679093376.13	353137506.85	158631218.57	140100607.68	185745843.29	189089251.75	189101579.8	189902198.59
MW0054155	T3_negative	Isovaleric acid	FA	FFA	C5H10O2	101.0597	102.0681	2.69	[M-H]-	2.69999999996884	1a	0.8102	rp	503-74-2	10430	HMDB0000718	109	C08262	8885235.3	3580248.93	14742230.36	5895358.1	5118383.14	10180117.67	5546913.52	11664045.49	5144032.98	15313494.4	10328592.82	9244469.97	10234764.7
MW0104827	T3_negative	Oxoadipic acid	Organic acid and Its derivatives	Organic acid and Its derivatives	C6H8O5	141.0161	160.0372	5.4005	[M-H2O-H]-	7.9250000000286	1a	0.8092	rp	3184-35-8	71	HMDB0000225	5234	C00322	61568858.59	60275122.5	91632115.26	83553003.63	40605713.02	158448528.41	77154684.45	25654609.39	58330787.27	59542866.18	61185691.96	61293733.97	62675257.74
MEDN0820	T3_negative	3-Hydroxyglutaric acid	Organic acid and Its derivatives	Organic acid and Its derivatives	C5H8O5	129.0181	148.0372	1.4391	[M-H2O-H]-	2.92500000000473	1a	0.8091	rp	638-18-6	181976	HMDB0000428	5417	-	68246238.34	49891276.86	33154282.57	29918623.33	44332179.04	58303352.71	28814832.76	7965610.19	36396189.66	13872394.99	32972551.77	32951579.68	31771734.66
MEDN0819	T3_negative	3-Hydroxymandelic acid	Organic acid and Its derivatives	Organic acid and Its derivatives	C8H8O4	149.027	168.0423	2.3725	[M-H2O-H]-	6.5999999999633	1a	0.808	rp	17119-15-2	86957	HMDB0000750	732	-	23395600.23	17028948.42	42267961.4	44367018.67	41906734.82	16740129.59	22104700.48	23161284.47	37964526.09	22231113.92	27953533.56	26448420.75	27964707.51
MW0016123	T3_negative	3-Hydroxyisovaleric acid	Organic acid and Its derivatives	Organic acid and Its derivatives	C5H10O3	117.0548	118.063	1.9187	[M-H]-	2.2249999999957	1a	0.8068	rp	625-08-1	69362	HMDB0000754	5722	-	5896075.06	17681103.63	13871573.59	33298607.59	10921415.87	6695008.73	9034059.8	8281737.03	4719297.99	8569793.89	10121831.23	10669160.21	9687035.29
MEDN1502	T3_negative	2-Phenylbutyric acid	Organic acid and Its derivatives	Organic acid and Its derivatives	C10H12O2	163.0758	164.0837	5.4257	[M-H]-	1.5750000000736	1a	0.8068	rp	90-27-7	7012	HMDB0000329	5318	-	4057654.59	2045360.36	10329807.02	20051888.09	26771625.77	4969575.17	12665555.58	5053486.55	17646406.5	8258249.63	11274490.14	11310317.57	11361421.37
MW0107162	T3_negative	Glycylglycine	Amino acid and Its metabolites	Small Peptide	C4H8N2O3	131.0452	132.0535	0.8686	[M-H]-	2.47500000007506	1a	0.8056	rp	556-50-3	11163	HMDB0011733	-	C02037	46697942.05	43805908.44	59960611.93	70198992.22	41907686.63	43835531.65	52718579.46	32478624.28	48629159.76	62830774.37	46283201.29	48640639.38	46561793.76
MEDN1417	T3_negative	(±)13-HpODE	FA	Oxidized lipids	C18H32O4	311.2236	312.2301	6.7938	[M-H]-	2.09999999995603	1a	0.8028	rp	23017-93-8	6437847	HMDB0003871	64784	C04717	3702457.99	3808380.33	3061725.1	4529187.81	3126176.18	6451626.18	2240653.49	5045682.18	2359453.77	3338210.54	4852931.99	4718345.48	4697910.12
MW0114952	T3_negative	N-Acetyl-D-glucosamine	Carbohydrates and Its metabolites	Sugar derivatives	C8H15NO6	256.0589	221.0899	0.9217	[M+Cl]-	1.10000000006494	1a	0.8023	rp	7512-17-6	439174	HMDB0000215	3356	C00140	73129342.31	26272701.84	60149955.95	28110248.27	60012307.78	50843155.18	94018289.98	67608658.18	67615122.33	76375728.73	52792972.5	52814462.2	53133096.42
MEDN0680	T3_negative	Ethylparaben	Benzene and substituted derivatives	Benzene and substituted derivatives	C9H10O3	165.0546	166.063	5.1089	[M-H]-	2.72500000008336	1a	0.8022	rp	120-47-8	8434	HMDB0032573	-	-	21711910.79	19056194.41	23293416.54	19507899.67	22760456.96	19796440.5	18760361.77	21403064.45	19850755.65	19616792.83	19874391.37	19867648.72	19685211.82
MW0123105	T3_negative	Bilirubin	Heterocyclic compounds	Heterocyclic compounds	C33H36N4O6	643.2798	584.2635	6.4971	[M+CH3COO]-	3.91743977030259	1a	0.8016	rp	635-65-4	5280352	HMDB0000054	81	C00486	1297232.51	2042899.46	1060071.17	716863.04	1998717.3	125791.59	2196956.87	466374.38	1801378.81	920867.37	2538089.41	2526297.58	2524597.3
MEDN0283	T3_negative	2-Hydroxybutanoic Acid	Organic acid and Its derivatives	Organic acid and Its derivatives	C4H8O3	85.0285	104.0473	1.2582	[M-H2O-H]-	2.35000000003538	1a	0.8013	rp	600-15-7	11266	HMDB0000008	-	C05984	1920587.74	483569.47	534002.05	1365097.38	1762056.88	1467687.61	1486700.98	1897953.5	2923022.74	943702.1	2871483.64	3267521.15	3137577.72
MEDP0519	T3_negative	L-Norleucine	Amino acid and Its metabolites	Amino acids	C6H13NO2	130.0867	131.0946	6.165	[M-H]-	1.57500000000255	1b	0.9917	rp	327-57-1	21236	HMDB0001645	6334	C01933	101662525.27	202621225.44	58870245.33	177941258	185717326.62	222228242.54	1066590470.95	887366887.69	141149884.77	138339779.63	134675849.21	161441983.39	148004478.9
MW0169647	T3_negative	Phenylacetylglutamine	Amino acid and Its metabolites	Amino acid derivatives	C13H16N2O4	285.0853	264.111	2.3094	[M+Na-2H]-	1.02499999997008	1b	0.986	rp	28047-15-6	92258	HMDB0006344	-	C04148	7029126.16	10361762.84	12676706.16	10242320.3	5486091.99	11584275.56	4037311.44	11047600.17	9878214.21	12199379.5	10785076.3	10753211.93	9912551.59
MW0193990	T3_negative	O-Succinyl-L-Homoserine	Amino acid and Its metabolites	Amino acid derivatives	C8H13NO6	200.0556	219.0743	1.2707	[M-H2O-H]-	1.9749999999874	1b	0.9762	rp	1492-23-5	439406	HMDB0255868	-	C01118	15283155.29	14115564.09	13356850.52	10009279.46	14187894.16	11054954.53	4758518.94	1082181.26	5346364.7	8714540.9	8025096.8	7247878	8222403.95
MW0115305	T3_negative	Sorbitol	Carbohydrates and Its metabolites	Sugar alcohols	C6H14O6	181.0709	182.079	0.7641	[M-H]-	2.10000000002708	1b	0.9749	rp	50-70-4	5780	HMDB0000247	-	C00794	15298662.28	14412732.06	13928523.23	13807253.24	17439860.81	8357637.56	11054537.22	14322665.09	13223940.4	11657035.04	12501525.61	12844543.61	12866872.52
MW0148293	T3_negative	(4S,5R)-4-hydroxy-5-(hydroxymethyl)dihydrofuran-2(3H)-one	Aldehyde,Ketones,Esters	Ketones	C5H8O4	113.0235	132.0423	9.0502	[M-H2O-H]-	2.15000000000742	1b	0.9705	rp	34371-14-7 | 73209-20-8	161815	HMDB0001900	-	C02674	55229752.97	45983841.37	40910899.64	1383688.73	34648046.36	39389427.1	45358571.35	35407568.5	3495580.74	29226601.28	39930705.12	40135168.27	37424918.83
MEDN1440	T3_negative	13-HDoHE	FA	Oxidized lipids	C22H32O3	379.2044	344.2351	6.9331	[M+Cl]-	0.349999999968986	1b	0.9678	rp	90780-53-3	11559259	HMDB60043	-	-	226274.88	842189.26	532207.28	292731.01	2706041.47	1496362.08	2193469.92	1729619.91	2337535.75	2057629.33	1064092.14	1056384.71	1008053.98
MEDL00662	T3_negative	3-(2-Hydroxyphenyl)propanoic acid	Organic acid and Its derivatives	Organic acid and Its derivatives	C9H10O3	165.0403	166.063	8.7715	[M-H]-	2.47500000007506	1b	0.9625	rp	495-78-3	873	HMDB0033752	-	C01198	591467.87	333546.07	579896.59	667652.31	400975.65	1452939.12	1052694.81	554519.07	316125.6	640088.33	693013.13	726129.01	718353.27
MW0114220	T3_negative	Glucuronic Acid	Carbohydrates and Its metabolites	Sugar acids	C6H10O7	193.0343	194.0427	0.7023	[M-H]-	2.62500000005161	1b	0.9578	rp	528-16-5	94715	HMDB0000127	161	C00191	839522.74	7022398.52	1025949.97	1053450.7	2402585.48	2570448.54	2149195.66	1275787.92	2131074.07	2240512.25	2116114.24	2102031.64	2126372.6
MW0107685	T3_negative	L-Cysteine	Amino acid and Its metabolites	Amino acids	C3H7NO2S	120.0115	121.0197	0.7755	[M-H]-	2.37500000000779	1b	0.9204	rp	52-90-4	5862	HMDB0000574	5556	C00097	5239184.44	10842109.79	3978023.14	3791520.51	4131869.95	4700604.45	2896964.75	1827334.63	3805495.98	2487124.36	5512380.53	5479197.14	5251783.18
MW0063386	T3_negative	Bovinic acid	FA	Oxidized lipids	C18H32O2	315.2095	280.2402	7.7841	[M+Cl]-	0.325000000032105	1b	0.9168	rp	2540-56-9	5280644	HMDB0003797	-	C04056	1542856.96	983804.98	772762.65	1384603.33	1327696.45	1079723.26	461878.5	1777296.49	236176.53	2836741.12	1287264.36	1413313.89	1387476.83
MW0005121	T3_negative	4-Hydroxyphenylpyruvic acid	Benzene and substituted derivatives	Benzene and substituted derivatives	C9H8O4	179.0344	180.0423	3.1008	[M-H]-	1.40000000001805	1b	0.9054	rp	156-39-8	979	HMDB0000707	5675	C01179	261730.78	761697.11	154210.56	308736.41	278606.04	167531.56	541293.99	1123324.57	476623.12	214632.83	475607.9	473762.05	435668.28
MW0104284	T3_negative	N-Methylhydantoin	Heterocyclic compounds	Heterocyclic compounds	C4H6N2O2	113.0345	114.0429	0.7394	[M-H]-	2.82500000000852	1b	0.9023	rp	616-04-6	69217	HMDB0003646	-	C02565	13235782.11	11109921.87	11943142	12516531.01	14426307.26	11953210.25	3983974.28	4512734.5	4812011.4	10734296.64	7833611.51	7987091.08	8083538.6
MEDL02021	T3_negative	Sarcosine	Amino acid and Its metabolites	Amino acids	C3H7NO2	124.0064	89.0477	0.7517	[M+Cl]-	1.80000000000291	1b	0.8985	rp	107-97-1	1088	HMDB0000271	51	C00213	4080030227.5	4079502553.23	4051518104.06	4136044036.01	4030648429.83	3331779960.04	2086085406.15	2924405203.76	2837724858.5	4147198932.71	3899929694.32	3903248844.89	3839841854.96
MW0054524	T3_negative	LPC(16:0/0:0)	GP	LPC	C24H50NO7P	540.3318	495.3325	6.871	[M+HCOO]-	3.99755971188901	1b	0.8965	rp	17364-16-8	460602	HMDB0010382	-	C00157	7378112.88	6198920.41	8310932.77	7593138.59	7744052.42	8328500.33	11364579.9	17034877.37	12926608.71	8107318.71	8052274.68	8055716.06	7968340.82
MW0124489	T3_negative	Isopentenyladenine	Nucleotide and Its metabolites	Nucleotide and Its metabolites	C10H13N5	405.2246	203.1171	3.4684	[2M-H]-	5.67583247802919	1b	0.8925	rp	2365-40-4	92180	HMDB0245646	-	C04083	4985161.94	3887823.07	1692989.08	1874065.09	2673385.1	3667361	2129764.34	1314913.02	1661138.78	2457033.39	1943156.98	1956704.41	1959876.87
MW0013511	T3_negative	2-Hydroxyadipic acid	Organic acid and Its derivatives	Organic acid and Its derivatives	C6H10O5	143.0339	162.0528	9.8248	[M-H2O-H]-	2.55000000002781	1b	0.8922	rp	18294-85-4	193530	HMDB0000321	5310	C02360	3108352.29	3390903.21	1893008.05	2548533.43	2145207.37	2873281.72	2554376.69	3353077.71	2152120.61	2508461.6	2532737.14	2508121.97	2523543.54
MEDL01870	T3_negative	1-(4-Hydroxy-3-methoxyphenyl)-3-decanone	Benzene and substituted derivatives	Phenolics	C17H26O3	277.1814	278.1882	6.6602	[M-H]-	1.27499999990732	1b	0.8883	rp	27113-22-0	94378	HMDB0030801	-	C10482	44250745.03	22294441	33700421.24	41122482.22	29824854.73	19454751.14	35541836.99	30480345.27	34330996.12	41215078.37	26391401.77	26217793.19	26401361.86
MW0119612	T3_negative	3-Hydroxy-3-methyloxindole	Heterocyclic compounds	Indole and Its derivatives	C9H9NO2	162.0549	163.0633	2.36	[M-H]-	2.82500000004404	1b	0.8859	rp	3040-34-4	151066	HMDB0004186	7024	C05834	10081954.28	9873449.2	9785723.64	9479351.03	10134062.19	9727922.03	11154657.76	10666185.82	10845583.67	9708336.12	9953918.54	9950123.57	9906872.13
MW0104236	T3_negative	1-Aminocyclobutanecarboxylic acid	Amino acid and Its metabolites	Amino acid derivatives	C5H9NO2	114.055	115.0633	8.7715	[M-H]-	2.57499999996469	1b	0.8857	rp	22264-50-2 | 22264-16-0 | 117259-24-2	89643	-	44305	-	39685203.36	56850221.83	56746000.84	72332178.42	63567064.53	60985960.98	88377801.34	66764473.16	85995936.17	34480160.27	54928165.42	53135589.13	55921580.74
MW0052319	T3_negative	Glyceraldehyde-3-phosphate	Organic acid and Its derivatives	Organic acid and Its derivatives	C3H7O6P	338.9874	169.998	2.3094	[2M-H]-	3.40000000008445	1b	0.8806	rp	591-57-1	439168	HMDB0001112	-	C00118	8499111.16	6484787.46	6932546.73	5513305.28	9308178.98	2123221.05	7482468.66	5169483.56	3628453.92	8554974.08	7072642.13	7168939.39	6913034.8
MW0169525	T3_negative	N-Arachidonoyl-L-Serine	Amino acid and Its metabolites	Amino acid derivatives	C23H37NO4	390.2705	391.2723	8.6639	[M-H]-	13.8499999999908	1b	0.8802	rp	187224-29-9	10596625	-	44904	-	44585458.14	40629395.5	48250287.84	39681395.95	43420025.13	43444889.57	62743868.58	39450144.02	45264012.64	41695801.36	41129763.5	27631668.39	38961730.37
MEDP2797	T3_negative	Testosterone	Hormones and hormone related compounds	Hormones and hormone related compounds	C19H28O2	340.2034	288.2089	7.646	[M+Cl+NH3]-	3.70000000003756	1b	0.8757	rp	58-22-0	6013	HMDB0000234	-	C00535	20181725.28	52121551.14	27815547.61	82782660.78	89694900.81	16840422.74	100538982.59	10490939.61	16333967.54	9848308.3	24881362.75	25272425.84	25015348.61
MW0013242	T3_negative	20-hydroxy-PGF2alpha	Hormones and hormone related compounds	Hormones and hormone related compounds	C20H34O6	369.227	370.2355	4.448	[M-H]-	3.10000000013133	1b	0.8672	rp	57930-92-4	5283040	-	-	-	6472193.87	5231831.78	2585173.35	5701839.54	3632532.42	8077768.79	7810771.53	7450843.53	5907007.09	4697047.06	3008613.15	2915163.68	3108439.48
MW0107973	T3_negative	Firefly luciferin	Heterocyclic compounds	Heterocyclic compounds	C11H8N2O3S2	278.9896	279.9976	4.1562	[M-H]-	1.8250000000819	1b	0.8635	rp	2591-17-5	92934	HMDB0029713	65823	C02740	303983895.45	309609339.55	321037629.75	308742245.03	303848228.87	313305840.07	398251547.66	322387639.92	316576534.53	339403250.77	305524836.51	306859102.69	309227490.89
MW0118549	T3_negative	2-Furoic acid	Organic acid and Its derivatives	Organic acid and Its derivatives	C5H4O3	111.0076	112.016	1.0483	[M-H]-	2.85000000001645	1b	0.8489	rp	88-14-2	6919	HMDB0000617	2266	C01546	42542287.54	19674012.09	126919453.04	30357320.48	71885740.91	113262935.53	46629279.25	24524509.25	23292445.25	36769066.2	51554002.96	55919395.35	57539003
MW0124488	T3_negative	2,4-Dihydroxypyrimidine-5-carboxylic acid	Nucleotide and Its metabolites	Nucleotide and Its metabolites	C5H4N2O4	155.0091	156.0171	0.789	[M-H]-	1.77500000006603	1b	0.8463	rp	23945-44-0 | 59299-01-3 | 394-40-1 | 76821-79-9	90301	-	-	C03030	49056330.61	37240537.78	41865388.51	38853022.14	46338399	52473455.9	33186051.18	44764413.01	46649930.82	57826369.74	48078425.1	48587006.71	48139054.98
MW0008586	T3_negative	Dimethylglycine	Amino acid and Its metabolites	Amino acid derivatives	C4H9NO2	102.0551	103.0633	0.9805	[M-H]-	2.32499999999192	1b	0.843	rp	1118-68-9	673	HMDB0000092	277	C01026	55045888.64	25188011.79	42465137.41	50467572.74	60290834.1	70222020.64	27069328.61	30837302.55	10426779.75	40058972.36	40605689.12	42355234.28	40154728.88
MW0107513	T3_negative	L-Isoleucyl-L-threonine	Amino acid and Its metabolites	Small Peptide	C10H20N2O4	231.1348	232.1423	1.7943	[M-H]-	0.525000000024534	1b	0.841	rp	59652-61-8	44298493	HMDB0028917	-	-	7581802.6	8046289.14	12130230.29	13599987.9	5830110.12	25113892.7	9517945.57	3722608.95	4933492.01	12458673.97	12634510.24	11437804.69	12951090.61
MW0103520	T3_negative	cytidine monophosphate N-acetylneuraminic acid	Nucleotide and Its metabolites	Nucleotide and Its metabolites	C20H31N4O16P	613.1427	614.1473	1.1718	[M-H]-	4.45249067668614	1b	0.8326	rp	3063-71-6	448209	HMDB0001176	-	C00128	51616144.64	55218505.74	26703192.52	30837179.04	16966303.59	28105469.97	6658650.09	5242804.23	7029837.17	13958582.29	22505491.33	22720765.48	23486201.07
MW0152776	T3_negative	L-rhamnonic acid	Organic acid and Its derivatives	Organic acid and Its derivatives	C6H12O6	179.0553	180.0634	8.7458	[M-H]-	1.97500000005846	1b	0.8261	rp	6422-34-0	6602429	-	-	C01934	2416895.15	1979763.15	2166614.18	3045772.7	2949898.78	1928920.93	2192386.82	1834412.48	2370236.71	2904991.24	2517756.78	2513078.49	2241421.51
MW0015756	T3_negative	Aminocaproic acid	Amino acid and Its metabolites	Amino acid derivatives	C6H13NO2	130.0867	131.0946	3.4558	[M-H]-	1.57500000000255	1b	0.823	rp	60-32-2	564	HMDB0001901	-	C02378	98685651.07	54210343.72	32891334.4	45937106.17	38564042.65	115796760.81	37598378.11	54959538.88	42560776.87	49367620.76	88048000.45	95977999.31	117632854.91
MW0106357	T3_negative	D-Alloisoleucine	Amino acid and Its metabolites	Amino acids	C6H13NO2	130.0867	131.0946	6.6095	[M-H]-	1.57500000000255	1b	0.8183	rp	1509-35-9 | 3107-04-8	94206	-	-	C21092	24902449.57	23188045.88	36510518.73	21778910.66	27142874.76	25393209.81	16408189.03	20798236.41	17109382.27	23573065.21	36830052.37	37121355.81	31953252.06
MW0054328	T3_negative	leukotriene E4	FA	Oxidized lipids	C23H37NO5S	476.1829	439.2392	6.1463	[M+K-2H]-	10.3740574307324	1b	0.8129	rp	75715-89-8	5280879	HMDB0002200	-	C05952	5666051.15	2600276.89	8535595.43	8816209.63	11633041.93	3359738.73	7681387.47	7441362.14	4959250.81	6619836.9	7666421.35	7695737.85	7738262.31
MW0120328	T3_negative	4-Carboxypyrazole	Heterocyclic compounds	Heterocyclic compounds	C4H4N2O2	111.0189	112.0273	2.8178	[M-H]-	2.70000000000437	1b	0.8096	rp	37718-11-9	3015937	HMDB0060760	-	-	38529204.97	20473738.07	26667384.08	26617019.2	16988364.26	40269283.39	20120566.63	32788903.69	17691394.22	32304068.39	20526518.67	21695097.05	22633201.95
MW0063750	T3_negative	Taurohyocholate	Bile acids	Bile acids	C26H45NO7S	534.2885	515.2917	8.7209	[M+F]-	3.87429634029166	1b	0.8062	rp	32747-07-2	11954195	HMDB0011637	-	-	4306180.87	4273500.25	3890531.61	6803448.04	4089442.97	4249989.86	4425376.48	4398052.76	4577054.51	2730397.19	5218714.03	5066987.23	5205591.96
MW0104824	T3_negative	2-Ketobutyric acid	Organic acid and Its derivatives	Organic acid and Its derivatives	C4H6O3	101.0233	102.0317	2.0321	[M-H]-	2.72499999997677	1b	0.8046	rp	600-18-0	58	HMDB0000005	-	C00109	248510943.23	48162465.82	48147303.7	54234923.73	230857502.09	29784735.13	31795966.12	26952308.74	19463645.69	37155767.34	40282633.38	39472797.9	39209985.35
MEDN1331	T3_negative	4-Methoxyphenylacetic acid	Organic acid and Its derivatives	Organic acid and Its derivatives	C9H10O3	165.0546	166.063	4.5748	[M-H]-	2.72500000008336	1b	0.7996	rp	104-01-8	7690	HMDB0002072	6472	-	5158821.87	5776879.67	5666457.27	4016836.62	8092091.92	4393791.22	3052632	4601750.83	5339603.53	3031856.48	3127211.26	3660947.81	3375988.91
MW0104831	T3_negative	2-Oxovaleric acid	Organic acid and Its derivatives	Organic acid and Its derivatives	C5H8O3	116.0498	116.0473	2.3094	[M-]-	4.89999999999213	1b	0.7995	rp	1821-02-9	74563	HMDB0001865	-	C06255	209381294.06	193984140.28	179787611.91	185710763.8	187524731.53	192910628.72	141687621.98	119492689.9	133177711.92	160233188.5	164549848.72	166303315.65	166024166.59
MW0107859	T3_negative	Levulinic acid	Organic acid and Its derivatives	Organic acid and Its derivatives	C5H8O3	115.0392	116.0473	1.3323	[M-H]-	2.10000000002708	1b	0.7993	rp	123-76-2	11579	HMDB0000720	2195	-	1739738.51	2908621.8	3281623.77	4715483.99	2259817.39	1499345.69	2033163.01	1326519.06	829871.7	3993281.04	2100719.12	2038091.34	2017047.2
MEDP0904	T3_negative	FFA(18:1)	FA	FFA	C18H34O2	341.27	282.2559	8.3021	[M+CH3COO]-	0.799999999969714	1b	0.7985	rp	112-80-1	445639	HMDB0000207	190	C00712	3285543.74	887479.34	2364592.88	1918191.13	1534166.64	1838499.04	1563121.58	2589507.53	1803768.05	3910016.26	2759482.23	2835290.27	2487917.15
MEDN1863	T3_negative	Carbocyclic thromboxane A2	Hormones and hormone related compounds	Hormones and hormone related compounds	C22H36O3	347.2603	348.2664	7.1704	[M-H]-	2.87499999984675	1b	0.798	rp	74034-56-3	5311387	-	45632	-	13312180.05	1671857.82	3533853.28	9112040.02	14443314.74	12130859.24	15097211.51	8705047.98	28346900.14	10813649.4	11601204.82	11206104.72	11564626.02
MW0063594	T3_negative	2,4-Hexadienoic acid	Organic acid and Its derivatives	Organic acid and Its derivatives	C6H8O2	112.0507	112.0524	4.6132	[M-]-	5.57499999999322	1b	0.7968	rp	110-44-1	643460	HMDB0029581	-	-	51340888.7	89015128.04	62889843.44	66880702.42	63554546	74937488.99	77133983.61	66074286.9	77904820.37	72835776.9	61329111.25	62817833.16	66600394.21
MW0105257	T3_negative	Ketoleucine	Organic acid and Its derivatives	Organic acid and Its derivatives	C6H10O3	129.055	130.063	2.5501	[M-H]-	1.72500000005016	1b	0.7968	rp	816-66-0	70	HMDB0000695	5663	C00233	45453079.1	54336029.27	36028513.71	26599301.6	23655468.38	27370267.79	18224000.27	15082423.58	31302886.17	19716869.83	53453467.04	52172550.68	47417447.8
MW0114377	T3_negative	Xylose	Carbohydrates and Its metabolites	Sugars	C5H10O5	185.0215	150.0528	0.789	[M+Cl]-	1.80000000000291	1b	0.7966	rp	58-86-6	135191	HMDB0000098	314	C00181	4367938.97	1818987.56	9200599.31	7403826.93	4057164.63	4635815.24	20185802.43	9508446.04	5058118.08	19355155.27	9699564.23	8876874	9568336.68
MW0109254	T3_negative	Phosphoenolpyruvate	Organic acid and Its derivatives	Phosphoric acids	C3H5O6P	226.9963	167.9824	1.235	[M+CH3COO]-	0.324999999961051	1b	0.7961	rp	138-08-9	1005	HMDB0000263	-	C00074	27937658	38958918.03	42298464.13	73274789.32	47933335.33	32143366.74	21023380.02	53249169.07	37414222.78	37864345.52	28009626.75	29508127.93	27232074.08
MW0120569	T3_negative	Urocanic acid	Organic acid and Its derivatives	Organic acid and Its derivatives	C6H6N2O2	137.0348	138.0429	1.3705	[M-H]-	2.0750000000902	1b	0.7959	rp	3465-72-3	736715	HMDB0000301	298	C00785	22427819.15	26456386.78	2847599.76	8454664.12	8152679.92	5044684.11	1551917.25	713984.53	2247783.25	1304585.49	9068520.95	9131580.49	9193800.59
MW0016270	T3_negative	Butyric acid	Organic acid and Its derivatives	Organic acid and Its derivatives	C4H8O2	87.0443	88.0524	2.0571	[M-H]-	2.07499999998362	1b	0.7951	rp	107-92-6	264	HMDB0000039	107	C00246	9574758.56	7268751.59	7891753.48	19443243.79	7111344.46	13511665.1	7911513.74	8667811.78	6199174.77	12651947.15	9322121.52	8169464.5	9068102.89
MEDN0463	T3_negative	D-Fructose 6-Phosphate-Disodium Salt	Carbohydrates and Its metabolites	Phosphate sugars	C6H13O9P	241.0111	260.0297	0.8137	[M-H2O-H]-	1.80000000000291	1b	0.795	rp	26177-86-6	22812950	-	-	-	48551594.39	47764746.74	76104528.82	66441806.05	64353128.85	48349587.44	36507802.44	59795243.64	67272072.01	53340944.85	64618214.38	64030659.12	65156305.37
MW0053750	T3_negative	Glycochenodeoxycholic acid	Bile acids	Bile acids	C26H43NO5	465.3371	449.3141	7.1455	[M+NH4-2H]-	7.90830798276043	1b	0.7946	rp	640-79-9	12544	HMDB0000637	-	C05466	4270745.88	5593772.14	3003833.16	4554767.91	2300935.69	2060043.83	2445512.61	2040960.48	1894290.22	1523381.8	5418547.56	4491776.03	4788598.06
MEDN1558	T3_negative	L-Ascorbyl 6-palmitate	FA	Others	C22H38O7	413.2449	414.2618	7.3711	[M-H]-	23.1092490354236	1b	0.7943	rp	137-66-6	54680660	HMDB0039883	73561	-	434295.77	189286.93	459481.91	416419.13	541958.15	1560662.31	1039205.55	755388.49	1480424.43	613526.56	585485.76	717398.76	684433.03
MW0115106	T3_negative	Pentitol	Carbohydrates and Its metabolites	Sugar alcohols	C5H12O5	151.0615	152.0685	1.157	[M-H]-	0.824999999977649	1b	0.7936	rp	6917-36-8	827	HMDB0000568	-	-	30449255.88	22415406.13	15539048.56	86803506.88	38520517.42	41409321.02	20224300.19	23327638.33	24022661.27	29297645.36	42166877.95	35894025.68	36100286.63
MW0103656	T3_negative	5-Methyluridine	Nucleotide and Its metabolites	Nucleotide and Its metabolites	C10H14N2O6	293.0541	258.0852	1.4728	[M+Cl]-	1.22500000003356	1b	0.7935	rp	1463-10-1	445408	HMDB0000884	5843	-	10910231.31	13286265.97	12783788.32	8571030.16	14304551.07	11740639.15	14342658.43	8844421.45	11715880.2	5831654.92	11822380.92	11725551.48	11970332.18
MW0169547	T3_negative	Nicotinic acid	Organic acid and Its derivatives	Organic acid and Its derivatives	C6H5NO2	122.0318	123.032	0.5082	[M-H]-	17.674999999997	1b	0.7932	rp	59-67-6	938	HMDB0001488	6272	C00253	128892.89	981923.08	3167985.05	3004979.31	2572363.74	2756859.08	2298647.86	2209598.34	2361264.43	2733590.25	2407797.07	2503164.31	2514316.51
MW0109017	T3_negative	Oxalacetic acid	Organic acid and Its derivatives	Organic acid and Its derivatives	C4H4O5	191.0133	132.0059	0.5145	[M+CH3COO]-	15.92500000001	1b	0.7931	rp	328-42-7	970	HMDB0000223	123	C00036	6033.13	114275.08	6033.13	6122.7	113469.8	6033.13	6033.13	30164.88	162730.69	35337	19994.76	30187.65	19994.76
MW0139250	T3_negative	p-Coumaraldehyde	Benzene and substituted derivatives	Benzene and substituted derivatives	C9H8O2	147.0444	148.0524	1.7909	[M-H]-	1.82500000001085	1b	0.7921	rp	20711-53-9	641301	HMDB0040986	-	C05608	329644930.45	306497822.02	167799193.68	271021735.54	208916790.91	300780299.27	200606561.87	181972440.71	185956061.51	247961173.16	247995747.58	248111507.31	250764307.44
MW0062164	T3_negative	Pregnenolone	Hormones and hormone related compounds	Hormones and hormone related compounds	C21H32O2	315.232	316.2402	7.496	[M-H]-	2.32499999995639	1b	0.792	rp	145-13-1	8955	HMDB0000253	-	C01953	1666301.98	2590127.58	989880.25	2517548.87	2045974.08	2904438.39	3231801.55	2349489.81	3574864.62	1801876.22	2901576.41	2845843.34	2804175.79
MW0105618	T3_negative	5-Aminolevulinic acid	Organic acid and Its derivatives	Organic acid and Its derivatives	C5H9NO3	190.0716	131.0582	1.283	[M+CH3COO]-	1.10000000006494	1b	0.7911	rp	106-60-5	137	HMDB0001149	6037	C00430	35186315.62	24805171.55	34778474.28	32426171.26	33933499.29	24802703.34	27047373.59	26689666.43	14190996.01	34196871.96	28243215.99	28580494.81	28429573.96
MEDL00377	T3_negative	Glu-Phe	Amino acid and Its metabolites	Small Peptide	C14H18N2O5	293.1133	294.1216	2.2969	[M-H]-	2.42500000013024	1b	0.7911	rp	20556-22-3	18653118	HMDB0029156	23756	-	13133931.31	15183264.04	9205036.24	7386744.18	11106368.55	15609831.52	8216646.01	5096672.72	4064570.67	10445835.63	12136093.24	12338622.12	12583559.87
MEDN0445	T3_negative	Orotidine	CoEnzyme and vitamins	CoEnzyme and vitamins	C10H12N2O8	333.0599	288.0594	1.1224	[M+HCOO]-	8.45000000012419	1b	0.7903	rp	314-50-1	92751	HMDB0000788	5754	C01103	82518740.65	67368567.89	74454384.97	185193576.55	154509982.04	54288069.04	46574519.93	54973671.74	19584643.72	24180432.64	41257884.03	42244887.85	37176093.98
MW0108711	T3_negative	N-Butyrylglycine	Amino acid and Its metabolites	Amino acid derivatives	C6H11NO3	144.066	145.0739	1.7784	[M-H]-	1.47500000004186	1b	0.7899	rp	20208-73-5	88412	HMDB0000808	5772	-	39657234.56	52619021.58	12766753.23	8364152.05	12586199.06	17106733.6	11367867.22	7089121.55	8608457.57	9923905.72	15161979.32	15326905.17	15849469.55
MW0114734	T3_negative	L-Iditol	Alcohol and amines	Alcohols	C6H14O6	181.0691	182.079	1.3573	[M-H]-	6.60000000003436	1b	0.7887	rp	488-45-9	5460044	HMDB0011632	-	C01507	1861826.45	11844287.79	1902721.63	12735183.77	1680408.5	1324980.75	9128538.93	2056625.55	1527348.22	1373602.2	4991534.29	4848369.28	3411538.61
ZINC1562127	T3_negative	10-Hydroxy-2-decenoic acid	Organic acid and Its derivatives	Organic acid and Its derivatives	C10H18O3	185.118	186.1256	4.8864	[M-H]-	0.725000000016962	1b	0.7884	rp	14113-05-4 | 765-01-5	5312738	-	-	-	1564205.51	1375428.69	2190197.17	1665160.16	1705456.72	1634400.47	1171526.62	1724966.92	1272001.63	1897305.66	2980040.3	2902960.81	2652995.49
MW0107577	T3_negative	Ile-Val	Amino acid and Its metabolites	Small Peptide	C11H22N2O3	229.1555	230.163	2.3343	[M-H]-	0.60000000004834	1b	0.7878	rp	41017-96-3	449407	HMDB0028920	23788	-	16804731.92	16799891.06	10770946.83	12988877.86	15884660.14	20529079.43	12173907.73	8976662.5	11911841.58	13431342.62	20969971.68	21062981.89	21347130.55
MW0126012	T3_negative	Oxypurinol	Nucleotide and Its metabolites	Nucleotide and Its metabolites	C5H4N4O2	187.0008	152.0334	0.863	[M+Cl]-	5.07500000004768	1b	0.7873	rp	2465-59-0 | 184764-63-4 | 187486-05-1 | 187486-06-2	135398752	HMDB0000786	-	C07599	204198119.88	185407363.37	192544243.23	193272316.82	206238081.5	181236251.09	120352774.59	151438692.95	151708240.87	174800209.68	183270155.73	182218160.1	182635574.4
MEDN1404	T3_negative	4-Methylhippuric acid	Benzene and substituted derivatives	Benzene and substituted derivatives	C10H11NO3	238.0738	193.0739	4.5009	[M+HCOO]-	6.89999999998747	1b	0.7869	rp	27115-50-0	97479	HMDB0013292	-	-	2977103.72	3154362.09	4212520.48	2266839.89	5189301.32	3885000.76	4298722.57	4988621.44	7476205.03	4797161.43	3467125.66	3962192.04	3785416.48
MEDN0335	T3_negative	Methylmalonic Acid	Organic acid and Its derivatives	Organic acid and Its derivatives	C4H6O4	117.0181	118.0266	0.9496	[M-H]-	3.02500000000094	1b	0.7855	rp	516-05-2	487	HMDB0000202	3712	C02170	31843490.01	62775650.87	40964445.31	39771100.75	39800633.25	34046066.38	24429199.65	23843331	31848635.41	27211072.78	36153001.27	36185305.14	36152384.61
MEDP0143	T3_negative	Biotin	CoEnzyme and vitamins	CoEnzyme and vitamins	C10H16N2O3S	244.0905	244.0882	2.272	[M-]-	4.60000000003902	1b	0.7851	rp	58-85-5	171548	HMDB0000030	243	C00120	932077.56	1941705.61	3417244.22	1375704.95	2929368.3	1728705.1	3331941.77	4830475.07	4624570.74	2936092.52	3395012.88	3502199.69	3512717.71
MW0114730	T3_negative	L-Fucose	Carbohydrates and Its metabolites	Carbohydrates and Its metabolites	C6H12O5	164.0711	164.0685	1.3573	[M-]-	5.32500000005598	1b	0.7849	rp	87-96-7	17106	HMDB0000174	-	C01019	406957.48	805802.72	286455.55	610769.78	604513.11	5759034.1	948111.95	597514.71	1046756.12	657990.9	694676.23	709139.34	684096.99
MEDP1085	T3_negative	Tauro-beta-muricholic acid	Bile acids	Bile acids	C26H45NO7S	514.2859	515.2917	4.6132	[M-H]-	2.97500777634458	1b	0.7844	rp	25696-60-0	168408	HMDB0000932	5881	-	164436715.39	271325829.42	78670905.57	57068316.11	105043748.83	257491359.03	149387412.95	78751804.87	65836645.67	204747504.26	118014395.07	119493704.58	119721194.5
MEDN0374	T3_negative	(±)9-HpODE	FA	Oxidized lipids	C18H32O4	311.2236	312.2301	6.4477	[M-H]-	2.09999999995603	1b	0.7823	rp	5502-91-0	5282856	HMDB0062434	-	C14827	2293015.32	1892813.82	1767038.35	2767977.21	2700770.73	2810716.89	4227651.54	2680813.29	12685077.37	4539187.26	4789777.99	4859872.16	4424930.24
MEDN0783	T3_negative	9,10-EpOME	FA	Oxidized lipids	C18H32O3	295.2283	296.2351	8.3396	[M-H]-	1.1499999999387	1b	0.781	rp	61949-82-4	12097313	-	-	-	2430095.79	528493.37	1826842.32	3389727.66	1718258.54	2478314.09	3371867.15	3079620.33	5686875.7	2188399.43	2879184.59	2878941.02	2891977.46
MEDN0239	T3_negative	Gluconic Acid	Carbohydrates and Its metabolites	Sugar acids	C6H12O7	241.0572	196.0583	1.235	[M+HCOO]-	4.3749999999676	1b	0.7794	rp	526-95-4	10690	HMDB0000625	345	C00257	13452451.18	7898207.1	10229854.09	8387821.95	14546993.16	15285121.91	28952373.26	13140101.83	7388295.33	20071621.43	15695052.14	15925075.19	14833082.66
MW0103589	T3_negative	Guanosine-5'-diphosphate	Nucleotide and Its metabolites	Nucleotide and Its metabolites	C10H15N5O11P2	442.0181	443.0243	1.8611	[M-H]-	2.42072121060618	1b	0.7792	rp	146-91-8 | 157420-46-7 | 105184-12-1 | 105184-46-1	135398619	HMDB0001201	-	C00035	5785579.59	6330923.58	4426768.15	4805831.11	7571224.37	4939878.14	964506.45	3454502.93	4235100.16	3872557.05	5257015.32	5114942.47	4934387.12
MEDP0129	T3_negative	Phenethylamine	Alcohol and amines	Amines	C8H11N	142.0654	121.0891	2.3089	[M+Na-2H]-	3.87500000002206	1b	0.7777	rp	64-04-0	1001	HMDB0012275	-	C05332	68702383.8	63399704.79	60152731.19	58878786.18	64925017.14	65028543.83	45484368.51	40940554.66	42355984.59	51406499.84	55033502.34	55487800.82	56201683.83
MW0160187	T3_negative	Maltotriose	Alcohol and amines	Alcohols	C18H32O16	539.135	504.169	0.8074	[M+Cl]-	6.38055042032439	1b	0.7777	rp	9005-82-7 | 6401-81-6 | 133137-05-0 | 1109-28-0	192826	-	-	-	591134.4	2974786.75	18703.94	20034.4	20016.19	20018.05	20017.87	20018.05	20018.05	19998.83	307329.86	232759.63	288601.41
MW0063350	T3_negative	Ricinoleic acid	FA	FFA	C18H34O3	279.2319	298.2508	3.5827	[M-H2O-H]-	2.50000000008299	1b	0.7772	rp	141-22-0	643684	HMDB0034297	-	C08365	3146730.89	6194107.67	4748112.31	1350083.07	6049651.95	6800795.24	12129144.24	10534240.04	3341740.37	12231312.16	6103913.01	6252433.88	6116585.02
ZINC3860193	T3_negative	Fumaric acid	Organic acid and Its derivatives	Organic acid and Its derivatives	C4H4O4	115.0027	116.011	1.7819	[M-H]-	2.3999999999802	1b	0.7749	rp	110-17-8	444972	HMDB0000134	3242	C00122	1641559.34	1773852.63	1715288.91	9042424.2	5335372.39	4334827.62	3187815	1820576.85	2442682.48	4124273.87	8564977.05	5886202.87	5943979.09
MW0062226	T3_negative	prostaglandin D2	Hormones and hormone related compounds	Hormones and hormone related compounds	C20H32O5	333.2068	352.225	5.7805	[M-H2O-H]-	0.675000000001091	1b	0.7748	rp	41598-07-6	448457	HMDB0001403	6221	C00696	5479886.92	3807980.96	2925139.12	4302266.27	9738806.73	14421804.12	15492005.71	1965404.59	10774489.58	7526314.48	3102220.52	3374818.85	3454416.11
MW0106984	T3_negative	Glutaconic acid	Organic acid and Its derivatives	Organic acid and Its derivatives	C5H6O4	129.0182	130.0266	1.0607	[M-H]-	2.77500000002817	1b	0.7725	rp	1724-02-3	5280498	HMDB0000620	5593	C02214	195635319.22	75714472.73	100897203.18	92093364.16	188780635.02	238811378.36	72547700.91	109044734.02	80089501.82	148933101.15	153099870.8	157884590.21	151757526.93
MEDN0796	T3_negative	PGF3α	Hormones and hormone related compounds	Hormones and hormone related compounds	C20H32O5	351.2177	352.225	5.9005	[M-H]-	0.0749999999527518	1b	0.7722	rp	745-64-2	5280940	HMDB0002122	-	C06476	8292582.61	4817727.06	2652935.03	5949666.96	6219202.45	9843866.75	12718413.48	3199074.82	6447399.63	9869122.19	6873502.89	6749324.33	6759553.31
MW0126326	T3_negative	Pyridine-3,4-dicarboxylic acid	Organic acid and Its derivatives	Organic acid and Its derivatives	C7H5NO4	167.0207	167.0219	0.8113	[M-]-	4.14999999996724	1b	0.772	rp	490-11-9	10273	HMDB0000232	-	-	124910020.54	10829066.19	63997489.87	91410332.82	73615845.37	155726248.28	320692735.4	158490828.79	237470136.51	177700639.46	125135889.98	125580455.11	124242669.27
MW0108639	T3_negative	N-Acetyl-L-glutamic acid	Amino acid and Its metabolites	Amino acid derivatives	C7H11NO5	170.0423	189.0637	0.7517	[M-H2O-H]-	8.79999999995107	1b	0.7715	rp	1188-37-0	70914	HMDB0001138	-	C00624	13562174.2	13508633.87	20034798.04	18790530.63	20137048.31	10514848.59	38146822.6	39704352.41	41727795.74	24351030.54	20354982.82	20177664.46	20171934.63
MW0053985	T3_negative	Hydroxyisocaproic acid	Amino acid and Its metabolites	Amino acids	C6H12O3	131.0702	132.0786	3.0595	[M-H]-	2.85000000005198	1b	0.7706	rp	13748-90-8	83697	HMDB0000746	5714	-	34435881.2	30533007.08	39959895.18	40171375.02	36022160.47	33773012.47	35779420.39	32193305.79	31638090.92	29471276.46	34182165.7	33990890.79	33886258.78
MW0009002	T3_negative	N-cyclopropyl-11-(3-hydroxy-5-pentylphenoxy)undecanamide	Benzene and substituted derivatives	Phenolics	C25H41NO3	402.3022	403.3086	7.9866	[M-H]-	2.1377010575922	1b	0.7701	rp	869376-63-6	11654304	-	45213	-	554050.37	138518.77	326920.36	1238840.6	404118.84	1744073.1	7506237.32	4109884.72	4690077.08	4084577.22	1259932.67	1850709.1	1880382.33
MW0013494	T3_negative	Sulfoglycolithocholic acid	Hormones and hormone related compounds	Hormones and hormone related compounds	C26H43NO7S	512.2698	513.276	4.8415	[M-H]-	2.10826848846392	1b	0.7693	rp	15324-64-8	72222	HMDB0002639	-	C11301	42466666.73	61242465.24	17128444.49	18406954.51	10518569.51	17200449.34	19139097.11	15606961.25	7557416	39239235.68	19250852.16	22371078.19	22629483.28
MW0005557	T3_negative	5-Aminoimidazole-4-carboxamide	Alcohol and amines	Amines	C4H6N4O	251.1035	126.0542	1.3828	[2M-H]-	6.19999999997844	1b	0.7685	rp	360-97-4	9679	HMDB0003192	629	C04051	6419543.45	9768552.8	3226220.19	4155320.96	4246643.81	8834306.29	3614278.47	3483255.12	3166879.55	4417587.95	7662384.46	7761808.46	7757275.41
MW0054394	T3_negative	Lithocholic acid	Bile acids	Bile acids	C24H40O3	357.2813	376.2977	8.2514	[M-H2O-H]-	3.6249999999427	1b	0.7641	rp	434-13-9	9903	HMDB0000761	209	C03990	47976075.5	37156555.02	25319139.2	21709716.72	37108628.61	49941846.5	41084624.86	54190859.78	118943242.62	53724216.25	44487891.76	39406840.57	41762812.91
MW0108594	T3_negative	n5-Iminoethyl-l-ornithine	Amino acid and Its metabolites	Amino acid derivatives	C7H15N3O2	173.1172	173.1164	5.2416	[M-]-	0.675000000001091	1b	0.7634	rp	36889-13-1	107984	-	62971	-	1424092.46	1434435.77	1766476.31	2410316.31	1933377.6	1401247.78	2012210.6	1291088.07	1997019.06	1785359.46	2909073.6	2953023.69	2697602.21
MW0062212	T3_negative	Prostaglandin A1 ethyl ester	Hormones and hormone related compounds	Hormones and hormone related compounds	C22H36O4	345.2336	364.2614	6.9123	[M-H2O-H]-	24.6500000000083	1b	0.7621	rp	93464-24-5	12149511	-	45366	-	1099201.46	245523.05	918588.71	1347575.32	5314986.36	4036215.68	4422949.69	2952824.32	5040658.84	3836982.9	2796901.64	2890957.32	2881903.58
MEDP0514	T3_negative	Thiamine	Heterocyclic compounds	Heterocyclic compounds	C12H17N4OS+	310.1146	265.1123	0.85	[M+HCOO]-	12.8500000000997	1b	0.7605	rp	70-16-6	1130	HMDB0000235	-	C00378	23539314.29	13028936.37	26106122.37	21032558.33	21936631.08	18364972.38	23579127.79	28302373.37	32149399.3	28040447.06	29469416.19	26010483.87	28804730.44
MW0055441	T3_negative	Caprylic acid	Organic acid and Its derivatives	Organic acid and Its derivatives	C8H16O2	144.1105	144.115	6.6163	[M-]-	12.5749999999414	1b	0.7596	rp	124-07-2	379	HMDB0000482	5469	C06423	3730547.6	4759510.36	3976367.42	6204916.23	6071801.59	4287549.36	4312533.18	6034599.85	2148906.6	6414570.83	4837048.78	5205242.59	5057760
MW0169361	T3_negative	Kirenol	Alcohol and amines	Alcohols	C20H34O4	397.2601	338.2457	5.1467	[M+CH3COO]-	1.47500000011291	1b	0.7587	rp	52659-56-0	15736732	-	84974	-	5366652.62	545954.94	1140322.48	3312812.24	2698028.24	6331057.99	4750889.88	131173.09	4934630.06	2562468.25	3462488.65	3470961.11	3602158.3
MEDN0589	T3_negative	Cyclamic acid	Organic acid and Its derivatives	Organic acid and Its derivatives	C6H13NO3S	178.0502	179.0616	3.2001	[M-H]-	10.275000000064	1b	0.7584	rp	100-88-9	7533	HMDB0031340	-	C02824	2888830.62	1215822.93	3738872.03	3750161.4	2988871.4	7809545.31	9259321.11	9681793.71	7110203.65	6446011.4	5999085.85	6046136.53	6000357.3
MW0108666	T3_negative	2-Acetamido-3-methylbutanoic acid	Amino acid and Its metabolites	Amino acid derivatives	C7H13NO3	158.0884	159.0895	3.3024	[M-H]-	15.3999999999854	1b	0.7578	rp	3067-19-4	227752	HMDB0011757	73550	-	11389.9	11390.9	11390.9	58031.33	207435.56	11390.9	11390.9	11390.87	11390.9	11390.9	27761.48	27761.48	35827.52
MEDN0684	T3_negative	Methyl beta-D-galactopyranoside	Carbohydrates and Its metabolites	Carbohydrates and Its metabolites	C7H14O6	253.0925	194.079	1.0854	[M+CH3COO]-	0.849999999985585	1b	0.7577	rp	1824-94-8	94214	-	-	C03619	4329514.91	3449965.53	9371685.92	6483142.3	5868406.95	17609209.5	11692071.08	9158722.02	10180957.05	8713821.91	13888411.79	13694705.14	13734490.94
MW0114186	T3_negative	Deoxycytidine diphosphate	Nucleotide and Its metabolites	Nucleotide and Its metabolites	C9H15N3O10P2	387.025	387.0233	0.662	[M-]-	3.07499999991023	1b	0.7572	rp	800-73-7	150855	HMDB0001245	6105	C00705	12766498.18	14987474.31	21254039.32	25560820.7	16096511.16	16245956.11	118294697.02	68037060.69	78531554.64	43312080.27	33151852.28	33147820.21	33036531.39
MW0105168	T3_negative	Succinylacetone	Organic acid and Its derivatives	Organic acid and Its derivatives	C7H10O4	203.0487	158.0579	1.4639	[M+HCOO]-	15.900000000002	1b	0.754	rp	51568-18-4	5312	HMDB0000635	5608	-	10375179.42	18374735.32	4744200.83	3732871.52	5389116.06	16840342.6	6001708.96	2051674.85	2285512.33	7723308.42	8250813.83	8493878.32	8276904.04
MEDP2280	T3_negative	CCT-018159	Benzene and substituted derivatives	Benzene and substituted derivatives	C20H20N2O4	351.1324	352.1423	1.7819	[M-H]-	6.52500000001055	1b	0.7531	rp	171009-07-7	984170	-	45356	-	81249654.44	64501641.58	56680542.03	47326260.36	63428742.04	51397573.27	68306423.48	52833654.71	52076632.12	65017936.78	76891284.47	73196344.05	73479503.08
MW0009415	T3_negative	Phenylacetic acid	Benzene and substituted derivatives	Benzene and substituted derivatives	C8H8O2	135.0481	136.0524	0.7146	[M-H]-	7.42500000001201	1b	0.7518	rp	103-82-2	999	HMDB0000209	129	C07086	26293879.81	23630776.43	28636225.85	25981352	27729543.77	21651864.41	15375247.81	19924701.53	4207822.58	17137412.91	24923492.42	25804187.52	25911120.77
MW0002028	T3_negative	Formylanthranilic acid	Benzene and substituted derivatives	Benzene and substituted derivatives	C8H7NO3	165.0399	165.0426	4.3081	[M-]-	7.97499999997342	1b	0.7516	rp	3342-77-6	101399	HMDB0004089	-	C05653	46330833.54	36388502.25	40072554.05	42041952.72	39837059.4	36659298.98	37982821.1	38925363.97	45911673.26	42073284.22	51416943.78	51608330.97	49680861.7
MW0103340	T3_negative	2'-Deoxycytidine-5'-monophosphate	Nucleotide and Its metabolites	Nucleotide and Its metabolites	C9H14N3O7P	307.0603	307.0569	1.5955	[M-]-	7.14999999999577	1b	0.7499	rp	1032-65-1	13945	HMDB0001202	6078	C00239	3759412.14	1326222.83	2393934.75	1405137.73	2797159.14	4518998.47	616937.3	271672.02	860482.23	3220824.24	3329537.98	4359927.55	4092213.82
MW0005761	T3_negative	5,5'-Dehydrodivanillate	Benzene and substituted derivatives	Benzene and substituted derivatives	C16H14O8	333.0599	334.0689	2.6517	[M-H]-	4.17499999997517	1b	0.7484	rp	2134-90-9	16487	-	-	C18347	8094945.91	7244235.57	5397740.29	8534984.25	8120451.62	7405088.81	4455756.39	6033042.42	7250857.74	8947258.24	6471776.51	6569268.26	6652910.08
MW0152601	T3_negative	Leu-Glu	Amino acid and Its metabolites	Small Peptide	C11H20N2O5	259.1302	260.1372	2.385	[M-H]-	0.699999999937972	1b	0.7473	rp	16364-31-1	7009630	-	-	-	104551952.86	84239334.32	75957443.71	93632542.14	98380574.17	209500526.95	114331179.33	84316649.62	72930001.36	99806161.18	100608207.98	99071614.93	100100077.38
MW0109274	T3_negative	Pipecolic acid	Organic acid and Its derivatives	Organic acid and Its derivatives	C6H11NO2	188.0926	129.079	2.7032	[M+CH3COO]-	0.450000000000728	1b	0.7471	rp	535-75-1	849	HMDB0000070	50	C00408	210671061.63	123502378.49	165125045.37	160284190.58	166040346.05	189413267.02	101126985.14	99378946.1	70827826.92	169504671.98	136480316.67	136556849.44	138194612.18
MEDN0691	T3_negative	Maltitol	Carbohydrates and Its metabolites	Sugar alcohols	C12H24O11	379.1014	344.1319	1.2201	[M+Cl]-	0.349999999968986	1b	0.747	rp	585-88-6	493591	HMDB0002928	3484	-	1552139.03	3104218.42	12944597.66	4055117.71	4765475.5	2686348.81	2100708.19	2300334.6	500036.81	1856679.26	4129476.78	4481891.9	4227811.86
Zmpn000199	T3_negative	Galactaric acid	Carbohydrates and Its metabolites	Sugar acids	C6H10O8	209.0299	210.0376	1.0607	[M-H]-	0.925000000009391	1b	0.7462	rp	526-99-8	3037582	HMDB0000639	5612	C00879	49991403.27	24237543.41	48025580.01	56762844.81	35800919.4	90778077.23	33425707.6	40039273.04	20637890.32	67583920.74	56492498.62	63094337.96	61870066.89
MW0118899	T3_negative	3-(2-Thienyl)acrylic acid	Organic acid and Its derivatives	Organic acid and Its derivatives	C7H6O2S	307.0076	154.0089	1.0483	[2M-H]-	6.99999999994816	1b	0.7455	rp	1124-65-8 | 15690-25-2	735981	-	2192	-	6328046.09	3793603.17	8659047.25	3067582.84	3026910.89	8615124.22	3021839.32	3463308.03	2667697.66	9054335.07	5570297.07	5561597.13	5679028.59
MW0105063	T3_negative	3-Hydroxypropanoic Acid	Organic acid and Its derivatives	Organic acid and Its derivatives	C3H6O3	90.0267	90.0317	0.8493	[M-]-	13.7249999999867	1b	0.745	rp	503-66-2	68152	HMDB0000700	5668	C01013	529586345.31	498046885.27	846617678.34	494488707.3	507748522.92	497116109.95	636248412.84	462350889.35	417311023.57	507596626.15	652980485.7	637529666.72	673043403.26
MW0104774	T3_negative	2-Hydroxyethanesulfonic acid	Organic acid and Its derivatives	Sulfonic acids	C2H6O4S	126.002	125.9987	0.962	[M-]-	7.04999999999956	1b	0.743	rp	107-36-8	7866	HMDB0003903	6987	C05123	122706638.52	154648243.2	110005870.5	98787333.16	139151467	115186140.35	90033815.39	81425457	140799755.54	102274913.21	130408216.19	129413604.17	133122184.19
MW0063582	T3_negative	sn-Glycerol 3-phosphate	GP	GP	C3H9O6P	171.0069	172.0137	0.8137	[M-H]-	1.29999999998631	1b	0.7427	rp	17989-41-2	439162	HMDB0000126	5161	C00093	6127102.9	5772986.53	10199015.06	12178585.52	8144279.92	9226777.65	19135343.74	18191199.3	16729190.55	13300369.93	10731438.36	10809278.63	10256726.54
MW0004668	T3_negative	4-Aminophenol	Benzene and substituted derivatives	Benzene and substituted derivatives	C6H7NO	145.9982	109.0528	0.7517	[M+K-2H]-	7.90000000002067	1b	0.741	rp	123-30-8	403	HMDB0001169	6051	C02372	7888476.76	1117909.64	7234140.16	4995989.5	5875442.2	2316717.91	26677326.63	10031449.96	14912183.58	8163686.39	9028864.69	8680734.39	7576808.1
MW0054114	T3_negative	Isopentenyl pyrophosphate	Organic acid and Its derivatives	Phosphoric acids	C5H12O7P2	305.0227	246.0058	0.6636	[M+CH3COO]-	7.67499999994925	1b	0.7402	rp	358-71-4	1195	HMDB0001347	6181	C00129	32373834.88	34779541.62	42255679.64	46528967.28	38736736.65	36047151.73	162304758.44	112777319.09	122805767.24	70448860.41	62977374.7	63380393.24	62985229.92
MW0143395	T3_negative	4-(Methylamino)butanoic acid	Organic acid and Its derivatives	Organic acid and Its derivatives	C5H11NO2	116.0706	117.079	6.7841	[M-H]-	2.70000000000437	1b	0.7383	rp	1119-48-8	70703	-	-	-	13571055.06	12907313.02	13636919.62	14315402.57	13803370.9	14446553.19	10589484.81	10163691.05	11401857.9	12257917.21	11814669.3	11701973.35	11722586.64
MEDN0181	T3_negative	2-Aminoethylphosphonate	Organic acid and Its derivatives	Organic acid and Its derivatives	C2H8NO3P	125.0236	125.0242	1.4577	[M-]-	2.70000000000437	1b	0.7382	rp	2041-14-7	339	HMDB0011747	-	C03557	251158.41	395422.78	340157.36	110638.11	302032.67	517564.63	646723.72	845873.84	498757.71	143821.87	780373.95	531591.79	711206.26
MW0117890	T3_negative	2,4-Diamino-6-hydroxypyrimidine	Heterocyclic compounds	Heterocyclic compounds	C4H6N4O	126.0599	126.0542	2.082	[M-]-	13.1000000000014	1b	0.7375	rp	56-06-4 | 100643-27-4 | 143504-99-8 | 195-66-4	135408763	HMDB0002128	-	-	29338121.61	30672977.07	30439449.5	30825476.89	31897636.07	27163385.72	30963341	31000755.3	29079886.02	31971206.36	30033608.72	29959081.3	29917563.03
MW0013617	T3_negative	2-Oleoyl-sn-glycero-3-phosphocholine	GP	PC	C26H52NO7P	580.3503	521.3481	6.6186	[M+CH3COO]-	20.0564496011863	1b	0.7364	rp	22248-65-3	24779494	HMDB0061701	-	C00157	10743312.71	9133675.34	5075956.59	5540796.64	6043795.69	10757069.56	9271913.99	8198880.93	7438292.37	9343804.19	10453794.97	10595321.88	11001068.11
MEDL00853	T3_negative	Oxfenicine	Amino acid and Its metabolites	Amino acid derivatives	C8H9NO3	333.1122	167.0582	3.2507	[2M-H]-	7.54999999983852	1b	0.7361	rp	32462-30-9	36143	-	43209	-	3752267.77	4142854.54	2347178.21	2526637.64	2763555.96	5203165.32	2454250.99	1176669.51	2100963.36	2641737.2	5493723.05	5512110.23	5600627.53
MW0151928	T3_negative	juvenile hormone III	Hormones and hormone related compounds	Hormones and hormone related compounds	C16H26O3	247.1699	266.1882	6.9578	[M-H2O-H]-	0.975000000025261	1b	0.734	rp	22963-93-5	5281523	-	-	C09694	12759571.34	11157090.24	10561278.98	13238074.59	10269104.13	14914623.58	8861231.67	12321245.11	13095775.56	9656485.04	10253567.53	10404938.93	10091276.5
MEDN0756	T3_negative	(±)18-HEPE	FA	Oxidized lipids	C20H30O3	317.2115	318.2195	7.6475	[M-H]-	1.72500000005016	1b	0.7337	rp	141110-17-0	53481496	HMDB0012611	-	-	29332524.42	5281524.64	26898623.49	20781808.4	14559088.38	40522835.51	20224530.27	61568393.4	38738074.69	30341686.73	21221152.62	21261844.05	20742221.77
MW0107822	T3_negative	leukotriene C4	FA	Oxidized lipids	C30H47N3O9S	624.2959	625.3033	5.4396	[M-H]-	0.160180427375131	1b	0.7331	rp	72025-60-6	5280493	HMDB0001198	-	C02166	2008101.5	755894.43	1375311.79	3533294.71	7211415.52	5227464.21	13225002.36	7028355.31	10231845.96	14092544.63	6341539.04	6462275.73	6455728.76
MW0114733	T3_negative	L-Gulose	Carbohydrates and Its metabolites	Sugars	C6H12O6	225.061	180.0634	4.1311	[M+HCOO]-	1.15000000000975	1b	0.7324	rp	6027-89-0	10130220	HMDB0012326	-	C15923	88445390.48	83876053.59	84971518.24	81041309.72	88442611.23	85385043.63	80130368.89	85553144.86	94287279.91	79749824.32	112170460.73	112991169.99	106895912
MW0148806	T3_negative	D-Xylono-1,4-lactone	Aldehyde,Ketones,Esters	Esters	C5H8O5	148.0387	148.0372	2.9949	[M-]-	2.57500000003574	1b	0.7289	rp	15384-37-9 | 18423-66-0	439799	-	-	C02753	11202296.63	1917509.49	28161067.65	2704965.7	13286677.48	5208781.67	1880034.78	7579858.86	139969.1	43229364.29	11365509.4	11302441.66	11332267.25
MW0169934	T3_negative	4-Hydroxyproline	Amino acid and Its metabolites	Amino acids	C5H9NO3	130.0501	131.0582	1.2953	[M-H]-	2.10000000009813	1b	0.7288	rp	51-35-4	5810	HMDB0000725	257	C01157	166641044.74	168929800.98	150258328.78	99197853.31	160981561.96	178342756.61	115304695.93	117973201.42	120974517.02	150923310.87	137509590.18	138961234.62	138622404.76
MW0063245	T3_negative	Pyrrole-2-carboxylic acid	Organic acid and Its derivatives	Organic acid and Its derivatives	C5H5NO2	110.0236	111.032	1.2707	[M-H]-	2.82500000000852	1b	0.7268	rp	634-97-9	12473	HMDB0004230	3787	C05942	53684565.56	43055363.69	35074583.41	37381650.37	37419494.76	34997702.54	12590467.81	12764118.82	12926899.66	16418565.6	27609503.87	27929790.95	27928932.43
MW0108608	T3_negative	Spaglumic acid	Amino acid and Its metabolites	Amino acid derivatives	C11H16N2O8	304.0842	304.0907	1.2212	[M-]-	17.4249999999176	1b	0.7268	rp	3106-85-2	188803	HMDB0001067	-	C12270	9968177.04	13986029.89	3450742.57	7025898.35	13438773.13	9372021.04	8153555.69	19561695.05	14834490.26	14674235.87	14351801.32	14735596.33	14767138.53
MEDP1045	T3_negative	Biliverdin	Tryptamines,Cholines,Pigments	Pigments	C33H34N4O6	581.238	582.2478	6.4121	[M-H]-	4.36996359537065	1b	0.7266	rp	114-25-0	5280353	HMDB0001008	-	C00500	8875973.73	13447813.89	9814623.4	9616328.18	9438344	10594588.63	3936983.23	4870193.55	5755284.04	6462571.03	8372389.49	8380949.53	8506614.45
MW0009466	T3_negative	Pimelic Diphenylamide 106	Benzene and substituted derivatives	Benzene and substituted derivatives	C20H25N3O2	339.1987	339.1947	7.6351	[M-]-	8.79999999995107	1b	0.7238	rp	937039-45-7	16070100	-	45494	-	87908810.21	437525881.93	86251979.08	153550982.26	351283978.67	63116746.69	112135878.79	358661391.52	366613167.7	188171709.84	158266991.35	209777773.9	198561638.87
MW0110295	T3_negative	Tyrosyl-tryptophan	Amino acid and Its metabolites	Small Peptide	C20H21N3O4	402.1219	367.1532	2.3473	[M+Cl]-	1.76563063695029	1b	0.7233	rp	60815-41-0	7021832	HMDB0029116	23952	-	13268871.91	10806535.66	11574747.54	13198111.09	11530036.48	12310954.08	10114809.69	9001144.28	8563837.79	11330328.51	10788607.11	10714877.94	10839684.86
MW0107877	T3_negative	Homocysteine	Amino acid and Its metabolites	Amino acids	C4H9NO2S	135.0435	135.0354	1.2706	[M-]-	18.9999999999912	1b	0.7228	rp	6027-13-0	91552	HMDB0000742	3256	C00155	6119422.36	3793763.57	7006006.5	4158125.14	8417246.61	6133979.95	5765096.58	12319518.2	3706397.26	6703797.03	4999597.24	5216497.41	5423129.34
MW0053754	T3_negative	Glycocholic acid	Bile acids	Bile acids	C26H43NO6	465.3048	465.309	7.2461	[M-]-	10.1867672860732	1b	0.7225	rp	475-31-0	10140	HMDB0000138	-	C01921	9666238.85	3758860.61	29514623.42	5632062.33	6457109.26	8966796.97	10003360.55	4035702.05	3673310.22	12992509.49	8480555.11	6787534.31	7682498.62
MW0054278	T3_negative	Lapachol	Quinones	Quinones	C15H14O3	242.0876	242.0943	6.1276	[M-]-	17.9749999999501	1b	0.7224	rp	84-79-7	3884	HMDB0253978	-	C10366	3021107.66	2280734.56	1258233.14	2162442.41	1589036.58	485752.71	741592.44	552682.54	1793116.54	961267.17	1060912.65	1061275.74	802683.42
MW0106333	T3_negative	Cys-Tyr	Amino acid and Its metabolites	Small Peptide	C12H16N2O4S	283.0679	284.0831	1.7387	[M-H]-	19.7000000000003	1b	0.722	rp	1089-23-2	150879	HMDB0028787	23992	-	65529082.66	87405689.68	33438468.41	43259440.52	33457694.59	89428189.21	88043157.4	47174640.91	42271656.77	60001067.61	60527404.44	59105296.33	60547304.01
MW0107214	T3_negative	Taurocyamine	Organic acid and Its derivatives	Sulfonic acids	C3H9N3O3S	333.0598	167.0365	2.2724	[2M-H]-	14.5500000000709	1b	0.7208	rp	543-18-0	68340	HMDB0003584	6962	C01959	14716323.33	11027993.78	12117480.81	15560256.47	13344570.96	14978745.58	12873425.13	10558448.89	11723177.42	9869847.08	11567354.54	11636767.03	11712717.22
MEDL00098	T3_negative	Pseudouridine	Nucleotide and Its metabolites	Nucleotide and Its metabolites	C9H12N2O6	281.0211	244.0695	0.7517	[M+K-2H]-	7.39999999993302	1b	0.7195	rp	1445-07-4	15047	HMDB0000767	5734	C02067	10480406.98	6154541.6	15009228.96	14891409.09	22031394.48	13085486.95	1567072.04	7391483.89	8204867.79	8393061.81	9736383.1	9748732.05	9546730.57
MW0049035	T3_negative	Cortexolone	Hormones and hormone related compounds	Hormones and hormone related compounds	C21H30O4	381.1904	346.2144	5.9193	[M+Cl]-	16.4750000000424	1b	0.7192	rp	152-58-9	440707	HMDB0000015	5088	C05488	4438486.15	5345968.36	4039951.01	7210695.12	7646109.1	1894375.73	2157294.43	5170239.23	3472387.76	1765204.95	2219818.49	2416322.25	2547881.31
MEDN1832	T3_negative	Docosahexaenoic Acid Glycine	Amino acid and Its metabolites	Amino acid derivatives	C24H35NO3	384.2569	385.2617	7.7965	[M-H]-	6.2749999999312	1b	0.7174	rp	132850-40-9	53393963	-	-	-	21129060.67	20455514.87	16745751.99	18140302.04	13087081.3	30230596.45	25995998.99	25675503.38	29373025.08	23354982.1	17254119.99	19351293.41	18169806.47
MEDL02553	T3_negative	Piperine	Heterocyclic compounds	Heterocyclic compounds	C17H19NO3	569.2714	285.1365	6.8586	[2M-H]-	10.048032405531	1b	0.7169	rp	94-62-2	638024	HMDB0029377	-	C03882	2776297.27	1326746.84	1241921.05	2987374.83	3041758.85	2999068.28	1188386.2	543273.96	817778.46	967705.75	995952.65	1059625.31	968717.27
MW0013229	T3_negative	20-Hdohe	FA	Oxidized lipids	C22H32O3	343.2282	344.2351	6.9331	[M-H]-	0.900000000001455	1b	0.7166	rp	90906-41-5	16061143	-	-	-	50356647.78	23580007.99	31946778.81	46268781.28	138151348.02	117633832.71	131143109.41	112603327.16	180029505.67	130551494.83	91863970.48	92237827.81	92640901.26
MW0107948	T3_negative	Pyroglutamic acid	Amino acid and Its metabolites	Amino acid derivatives	C5H7NO3	145.0606	129.0426	0.9373	[M+NH4-2H]-	3.2250000000289	1b	0.7153	rp	98-79-3	7405	HMDB0000267	-	C01879	196027909.16	184430331.74	109761862.04	108324310.52	136544329.98	94712360.01	94044710.53	73172137.2	91872498.69	107227072.98	88042219.43	86843241.95	91354925.3
MW0122684	T3_negative	9-Aminoacridine	Heterocyclic compounds	Heterocyclic compounds	C13H10N2	193.0714	194.0844	8.809	[M-H]-	14.2499999999757	1b	0.7147	rp	90-45-9	7019	HMDB0247578	-	-	3405002.95	2903877.65	2144218.21	2421101.96	2708705.71	2172310.68	7746421.01	2416243.15	2115882.33	9130178.38	3781805.72	3710777.31	3348934.82
MEDN1104	T3_negative	7-ketolithocholic acid	Bile acids	Bile acids	C24H38O4	390.2691	390.277	4.8926	[M-]-	21.0250000000656	1b	0.7134	rp	4651-67-6	444262	-	-	-	116386.66	142634.65	1235292.58	706420.85	105356.12	469401.91	126196.57	1099209.53	417659.41	928070	417942.78	417125.15	401376
MEDN1466	T3_negative	11-keto-TXB2	FA	Oxidized lipids	C20H32O6	367.2128	368.2199	4.9812	[M-H]-	0.524999999953479	1b	0.7131	rp	67910-12-7	5280891	-	-	-	9971200.95	929210.87	3436757.99	2588061.95	5038206.02	6208249.3	7392333.84	4654829.24	6700885.6	4667080.3	5448649.35	5164768.21	5466154.84
MEDN0207	T3_negative	6-Hydroxymelatonin	Hormones and hormone related compounds	Hormones and hormone related compounds	C13H16N2O3	247.1114	248.1161	1.5327	[M-H]-	6.5249999999395	1b	0.7119	rp	2208-41-5	1864	HMDB0004081	7013	C05643	2654814.15	2602491.02	2394371.24	1162216.11	2220442.33	7397908.75	4034877.43	2239619.31	649523.51	3599471.38	4170767.92	4248112.71	4117770.05
MEDN1534	T3_negative	Tagatose	Carbohydrates and Its metabolites	Sugars	C6H12O6	217.0027	180.0634	8.8215	[M+K-2H]-	23.2249999999823	1b	0.7094	rp	41847-61-4	439312	HMDB0003418	-	C00795	102396471.25	99701972.41	133078420.43	147774209.16	108933598.09	100433749.59	115735058.61	132924266.54	131045022.06	124956977.58	123266627.86	119429765.41	125051025.83
MW0116672	T3_negative	1,3-Dimethyluric acid	Amino acid and Its metabolites	Amino acid derivatives	C7H8N4O3	177.0401	196.0596	1.7946	[M-H2O-H]-	4.10000000002242	1b	0.7091	rp	944-73-0	70346	HMDB0001857	2822	-	423913.59	1703067.04	668386.27	1416806.64	821688.54	842243.69	618209.99	809788.78	133565.72	168055.69	797547.96	985498.02	985388.59
MW0003626	T3_negative	3,4-Dihydroxymandelic acid	Benzene and substituted derivatives	Phenolics	C8H8O5	165.0184	184.0372	6.4476	[M-H2O-H]-	2.17499999997983	1b	0.7068	rp	775-01-9	85782	HMDB0001866	696	C05580	5531108.2	9338828.64	5541707.29	5256750.08	5825916.51	6149105.4	7843366.24	7321831.59	5727398.53	5564610.05	5629570.23	5665508.54	5614457.43
MW0008759	T3_negative	N1-(2-aminophenyl)-N8-phenyloctanediamide	Benzene and substituted derivatives	Benzene and substituted derivatives	C20H25N3O2	339.1989	339.1947	8.2139	[M-]-	9.29999999996767	1b	0.706	rp	537034-17-6	9543540	-	64650	-	79887137.17	167170656.23	293253799.11	97761138.48	126320391.96	104931301.09	108685338.25	197925970.77	34053100.83	50173543.59	141508954.42	143256305.14	143941790.8
MEDP0291	T3_negative	3,7-Dimethyluric acid	Amino acid and Its metabolites	Amino acid derivatives	C7H8N4O3	195.0438	196.0596	2.2969	[M-H]-	21.3500000000266	1b	0.706	rp	13087-49-5	83126	HMDB0001982	-	C16360	20567404.71	11861935.7	43282450.8	20820084.91	14522082.23	17308647.37	21226848.98	16715349.43	59557647.62	15298164.82	17375772.67	18344107.53	17559386.38
MW0117239	T3_negative	1-Methylxanthine	Nucleotide and Its metabolites	Nucleotide and Its metabolites	C6H6N4O2	165.0399	166.0491	4.1186	[M-H]-	4.70000000007076	1b	0.7018	rp	6136-37-4	80220	HMDB0010738	-	C16358	177237323.54	177939832.49	173515756.44	171067581.95	184576854.28	177449090.86	189019104.28	166883538.81	162297182.05	172284202.02	233738144.26	235271326.88	223794918.06
MW0106578	T3_negative	Ectoine	Organic acid and Its derivatives	Organic acid and Its derivatives	C6H10N2O2	177.0396	142.0742	9.3789	[M+Cl]-	10.0750000000005	1b	0.7009	rp	96702-03-3	126041	-	43384	C06231	2265330.2	3798087.63	2725853.58	4056370.2	5184011.36	1985761.49	1165570.25	1496468.32	2137454.4	2336221.29	1873696.49	1875626.48	1752481.38
MW0109192	T3_negative	Phenyl dihydrogen phosphate	Benzene and substituted derivatives	Benzene and substituted derivatives	C6H7O4P	347.0138	174.0082	4.1437	[2M-H]-	11.7500000000348	1b	0.6973	rp	701-64-4	12793	-	-	C02734	351326.92	285518.94	1063521.37	1684031.38	2105523.12	1272208.84	2933733.01	1518814.61	2028679.82	722191.47	1915342.59	1801305.73	1936535.29
MW0103029	T3_negative	Undecanoic acid	FA	FFA	C11H22O2	186.1662	186.162	4.9309	[M-]-	9.30000000003872	1b	0.6965	rp	112-37-8	8180	HMDB0000947	5894	C17715	4371863.2	3244968.62	2438146.41	2122234.54	3381804.08	3034877.68	4010510.83	2979459.24	3594895.01	3435781.34	2293377.15	2621926.06	2480985.96
MW0108905	T3_negative	N-Phenylacetylphenylalanine	Amino acid and Its metabolites	Amino acids	C17H17NO3	318.0959	283.1208	3.6597	[M+Cl]-	14.1499999999439	1b	0.6939	rp	738-75-0	47579	HMDB0002372	-	-	3198284.68	1740737.01	2154429.6	1699520.41	2026117.67	1944775.14	650193.96	316547.6	682331.19	1374782.05	1551501.27	1523371.24	1517333.38
MW0006085	T3_negative	Acetylsalicylic acid	Others	FDA	C9H8O4	239.0588	180.0423	5.9193	[M+CH3COO]-	6.8499999999716	1b	0.6927	rp	50-78-2	2244	HMDB0001879	-	C01405	204938637.23	227105661.35	238968183.05	213225427.74	224540124.92	231090251.39	194622994.9	299383157.18	199419122.69	245544435.8	435249121.8	437363483.37	406712800.45
MW0011646	T3_negative	2-Hydroxy-4-methylpentanoic acid	Organic acid and Its derivatives	Organic acid and Its derivatives	C6H12O3	131.0703	132.0786	6.8459	[M-H]-	2.60000000004368	1b	0.6913	rp	20312-37-2	439960	HMDB0000624	5597	C03264	6042985.4	4520508.81	2396711.85	2867294.6	4242522.79	4543553.72	4094816.56	3442680.94	4487121.65	3014870.27	4206285.04	4144601.12	4006477.28
MW0005105	T3_negative	4-Hydroxyisophthalic acid	Benzene and substituted derivatives	Phenolic acids	C8H6O5	181.0051	182.0215	2.36	[M-H]-	22.8000000000605	1b	0.6913	rp	636-46-4	12490	-	-	C21168	16535866.68	17743194.16	20495777.75	18634489.28	17434263.32	16724088.3	19019635.35	18913571.59	20787965.8	18423666.06	17057384.55	16930822.08	17185067.83
MW0106767	T3_negative	gamma-Glutamylcysteine	Amino acid and Its metabolites	Small Peptide	C8H14N2O5S	295.0676	250.0623	0.8383	[M+HCOO]-	20.2750000001117	1b	0.6911	rp	636-58-8	123938	HMDB0001049	5966	C00669	44696244.9	42892324.94	70173480.68	101581952.26	101408080.7	65795622.48	32199910.88	59950764.75	57786127.74	50336291.23	62121015.3	64887912.74	65249693.19
MEDP0864	T3_negative	(R)-Methyl 3-hydroxy-2-methylpropanoate	Organic acid and Its derivatives	Organic acid and Its derivatives	C4H8O3	85.0286	104.0473	2.385	[M-H2O-H]-	2.10000000002708	1b	0.6908	rp	2068-83-9	5324733	HMDB0000023	-	C01188	6881910.95	9538328.16	10589082.18	8774973.89	11052859.54	3563148.13	5279910.84	5912577.7	7211191.87	4536868.64	6145373.49	6189144.36	6243562.06
MW0108833	T3_negative	N-Methyl-D-aspartic acid	Amino acid and Its metabolites	Amino acid derivatives	C5H9NO4	146.0446	147.0532	0.9805	[M-H]-	3.15000000000509	1b	0.6887	rp	6384-92-5	22880	HMDB0002393	6662	C12269	927402436.93	869075936.51	279590886.53	692637884.48	329801680.32	1015888802.94	457826192.59	175510648.09	344790318.72	253464897.38	316065069.69	318266729.58	313624078.82
MEDN1141	T3_negative	Apocholic acid	Bile acids	Bile acids	C24H38O4	390.2695	390.277	7.2337	[M-]-	20.0250000000324	1b	0.6871	rp	641-81-6	101818	-	-	-	22677506.89	9837302.96	18231028.06	9471833.45	11956972.04	11664916.58	12462602.74	5301473.66	23776376.86	11957976.16	5938988.21	7077131.74	6908819.65
MW0103713	T3_negative	Xanthosine-5'-monophosphate	Nucleotide and Its metabolites	Nucleotide and Its metabolites	C10H13N4O9P	363.0318	364.042	1.2089	[M-H]-	7.30000000004338	1b	0.6856	rp	523-98-8	73323	HMDB0001554	-	C00655	10876589.32	6908964.75	4094464.58	27009590.47	5935266.58	9142247.96	4064135.57	9465673.54	34578926.21	13092171.8	8335879.33	7997560.68	8509192.11
MEDN0766	T3_negative	11-deoxy PGE1	Hormones and hormone related compounds	Hormones and hormone related compounds	C20H34O4	337.2364	338.2457	6.6964	[M-H]-	5.02499999996076	1b	0.6812	rp	37786-00-8	5283055	-	36125	-	1912079.33	381302.81	472080.11	831920.35	1306348.87	906696.62	1898465.56	4337896.42	3989031.66	1676883.78	1564452.72	1522062.15	1597339.94
MW0009256	T3_negative	Olivetolic acid	Organic acid and Its derivatives	Organic acid and Its derivatives	C12H16O4	223.0967	224.1049	5.0052	[M-H]-	2.15000000004295	1b	0.681	rp	491-72-5	2826719	-	-	C20417	2032224.35	1181521.77	1339903.5	1823394.8	4095546.97	3808435.8	6808327.02	4716644.27	7171631.06	4824264.19	3876383.91	3942881.71	3911959.55
MW0114481	T3_negative	L-fucopyranose 1-phosphate	Organic acid and Its derivatives	Organic acid and Its derivatives	C6H13O8P	487.0647	244.0348	0.789	[2M-H]-	4.92750106099944	1b	0.6793	rp	16562-58-6	439871	HMDB0001265	-	-	2811953.44	5208396.72	7584815.03	2733575.27	7111508.4	2160647.29	3531264.71	2775392.58	2592591.43	2891282.71	2607012.16	2484196.33	2621980.07
MEDN1410	T3_negative	N-Palmitoylglycine	Amino acid and Its metabolites	Amino acid derivatives	C18H35NO3	312.2547	313.2617	7.5091	[M-H]-	0.775000000032833	1b	0.6784	rp	158305-64-7	151008	HMDB0013034	-	-	20688563.38	9738709.97	13432593.68	10984636.97	3746309.47	28870633.75	46097022.04	24983258.12	26221932.19	23909172.33	17658125.26	18193369.71	18143830.06
MW0103685	T3_negative	Uridine diphosphate glucuronic acid	Nucleotide and Its metabolites	Nucleotide and Its metabolites	C15H22N2O18P2	579.0241	580.0343	1.1718	[M-H]-	4.99113176070272	1b	0.678	rp	2616-64-0	17473	HMDB0000935	-	C00167	23546468.21	3125120.66	22756170.6	25567790.88	27187522.63	11862536.72	7082228.27	15968414.85	16256063.05	17642177.36	19389155.42	20032789.55	20013415.04
MW0109723	T3_negative	s-Hexylglutathione	Amino acid and Its metabolites	Small Peptide	C16H29N3O6S	436.1708	391.1777	3.1112	[M+HCOO]-	9.30819350748757	1b	0.6767	rp	24425-56-7	97536	-	24067	C02886	20806977.45	19872221.97	19551845.62	20862501.9	23479154.16	23991199.24	17904536.09	11535133.97	15131090.41	15965473.72	17801586.89	17838708.7	18131034.46
MW0001237	T3_negative	1-(tert-Butyl)-3-(naphthalen-1-yl)-1H-pyrazolo[3,4-d]pyrimidin-4-amine	Benzene and substituted derivatives	Benzene and substituted derivatives	C19H19N5	316.1504	317.164	2.1327	[M-H]-	15.8749999999941	1b	0.6733	rp	221243-82-9	4877	-	96473	-	5019402.35	17800838.03	6327990.75	8483899.81	6669516.8	2575261.15	1987843.87	1526196.54	2771819.25	3582082.54	3889805.4	3827366.33	3886414.53
MW0014807	T3_negative	5-Methoxytryptamine	Tryptamines,Cholines,Pigments	Tryptamines	C11H14N2O	235.1086	190.1106	1.9187	[M+HCOO]-	2.09999999995603	1b	0.6717	rp	608-07-1	1833	HMDB0004095	7015	C05659	10885768.65	14276795.18	8845173.78	8511118.88	10629298.93	20420689.31	5529052.76	4301011.7	4645139.54	21645738.68	14467324.83	14850766.08	15406729.17
MW0014613	T3_negative	5(S)-HETrE	Organic acid and Its derivatives	Organic acid and Its derivatives	C20H34O3	357.2217	322.2508	5.0453	[M+Cl]-	3.74999999991132	1b	0.6699	rp	195061-94-0	5283143	-	45654	-	546247.97	880828.35	283851.23	555362.42	730331.61	2397789.27	1845638.86	592381	213173.02	273669.39	778366.45	782933.24	801848.46
MADN0504	T3_negative	Mesaconic acid	Organic acid and Its derivatives	Organic acid and Its derivatives	C5H6O4	129.0182	130.0266	0.7564	[M-H]-	2.77500000002817	1b	0.6692	rp	498-24-8	638129	HMDB0000749	4130	C01732	45880839.4	39351322.73	39739574.91	33534350.58	32646589.85	43110610.36	28078612.56	28241191.66	14943264.09	51178304.55	55971879.88	55301438.51	55949485.46
MW0108598	T3_negative	N6-Acetyl-L-lysine	Amino acid and Its metabolites	Amino acid derivatives	C8H16N2O3	204.1312	188.1161	6.1213	[M+NH4-2H]-	10.4750000000564	1b	0.6678	rp	692-04-6	92832	HMDB0000206	5216	C02727	16023340	15971384.19	16319579.36	14841093.88	14551520.93	14943864.52	15350501.56	14135598.93	13812559.23	15076055.31	14310344.75	14180431.4	14271394.75
MEDN1360	T3_negative	4-Methyloctanoic acid	Organic acid and Its derivatives	Organic acid and Its derivatives	C9H18O2	157.1228	158.1307	9.4943	[M-H]-	1.45000000003392	1b	0.6668	rp	54947-74-9	62089	HMDB0031557	-	-	4574826.81	2579782.99	5074962.61	4430479.9	3371665.88	3807301.68	4368253.88	4975338.42	5109467.46	3162539.65	3343787.78	3444278.06	3424113.63
MEDN0575	T3_negative	3-Hydroxypicolinic acid	Heterocyclic compounds	Pyridine and pyridine derivatives	C6H5NO3	198.0325	139.0269	2.6328	[M+CH3COO]-	20.6000000000017	1b	0.6668	rp	874-24-8	13401	HMDB0013188	-	C18620	408333.69	735879.4	653991.23	755144.58	328066.72	314878.39	387461.87	1875478.83	1814194.1	551076.91	882413.02	972375.4	758594.69
MW0054324	T3_negative	leukotriene D4	FA	Oxidized lipids	C25H40N2O6S	496.2684	496.2607	5.248	[M-]-	14.4883377042103	1b	0.6662	rp	73836-78-9	5280878	HMDB0003080	-	C05951	455755.69	152923.72	30865.14	31235.53	33066.74	30741.28	30584.74	37231.13	31823.39	53115.76	165916.45	106426.27	106426.27
MEDL02002	T3_negative	Erucic acid	FA	FFA	C22H42O2	337.3123	338.3185	6.9454	[M-H]-	2.799999999894	1b	0.6654	rp	112-86-7	5281116	HMDB0002068	6470	C08316	21775150.94	66087586.57	54266246.19	12767906.04	22014617.35	35597881.59	24440112.16	26738737.05	24068356.42	20170250.85	43927839.55	39678775.57	51771022.3
MW0002691	T3_negative	2-Amino-5-nitrobenzoic acid	Benzene and substituted derivatives	Benzene and substituted derivatives	C7H6N2O4	241.0389	182.0328	4.2955	[M+CH3COO]-	19.1499999999678	1b	0.6652	rp	616-79-5	12032	-	-	C19788	364044.4	2275178.71	1027832.92	410368.23	864809.3	1333718.21	2138750.69	1902310.22	1935993.04	488449.44	2683632.11	2641932.17	2492468.97
MW0053971	T3_negative	Hydrocortisone	Hormones and hormone related compounds	Hormones and hormone related compounds	C21H30O5	421.2273	362.2093	7.9866	[M+CH3COO]-	9.92348188299681	1b	0.6624	rp	50-23-7	5754	HMDB0000063	-	C00735	13771421.05	41877702.59	13816680.66	11227701.67	19533998.15	31001621.05	60774533.7	27534070.88	27111866.57	10579871.68	17661350.47	17270184.07	17153879.29
MW0115489	T3_negative	Xylitol	Carbohydrates and Its metabolites	Sugar alcohols	C5H12O5	187.041	152.0685	0.863	[M+Cl]-	7.82499999999686	1b	0.6616	rp	87-99-0	6912	HMDB0002917	-	C00379	162300284.27	129854905.01	215790120.85	228887509.77	230268798.96	186037505.58	203348091.42	248776548.29	234565911.02	204649810.17	149280571.73	145628915.65	158199706.97
MW0168490	T3_negative	2'-Deoxyadenosine-5'-monophosphate	Nucleotide and Its metabolites	Nucleotide and Its metabolites	C10H14N5O6P	366.0469	331.0682	2.385	[M+Cl]-	23.324999999943	1b	0.6575	rp	653-63-4	12599	HMDB0000905	3461	C00360	405046.47	9314896.12	4413349.4	1592975.28	3957652.31	729087.23	2238416.09	5060565.97	627065.45	11409727.17	4153474.75	4157398.46	4084060.74
MEDN0034	T3_negative	β-Alanine	Amino acid and Its metabolites	Amino acid derivatives	C3H7NO2	88.0396	89.0477	0.5145	[M-H]-	1.950000000015	1b	0.6571	rp	107-95-9	239	HMDB0000056	5119	C00099	74892894.74	30986421.75	40178987.19	57214597.79	21312625.1	32218458.9	69321820.89	30566904.89	26157763.09	28865689.05	37219958.89	40126392.99	42237105.84
MEDN0202	T3_negative	α-Ketoglutaric Acid (α-KG)	Organic acid and Its derivatives	Organic acid and Its derivatives	C5H6O5	145.0135	146.0215	0.962	[M-H]-	1.80000000007396	1b	0.6566	rp	328-50-7	51	HMDB0000208	5218	C00026	49202285.59	26284671.56	44481721.81	41447399.93	23882872.15	72018074.48	9760952.8	10154353.26	20121784.2	18988771.29	27950127.48	27834969.56	28575124.94
MW0006514	T3_negative	Pyrocatechol	Benzene and substituted derivatives	Phenolics	C6H6O2	91.0278	110.0368	1.1594	[M-H2O-H]-	22.3000000000084	1b	0.6553	rp	120-80-9	289	HMDB0000957	282	C15571	199015969.18	233987437.95	134410376.96	226052360.1	228365882.56	198140377.68	188280298.56	223261338.79	187130614.08	214902525.63	231966914.75	238647270.52	230556078.38
MADN0586	T3_negative	2-methyl citric acid	Organic acid and Its derivatives	Organic acid and Its derivatives	C7H10O7	265.047	206.0427	0.7517	[M+CH3COO]-	23.6250000000382	1b	0.6543	rp	6061-96-7	90470055	HMDB00379	5368	-	15098111.14	3546958.41	29364139.37	22134031.36	30555814.41	18921396.89	22727318.76	42544166.05	56174639.27	19561453.62	18233087.86	17466428.55	17284883.56
MEDN1113	T3_negative	12-Ketolithocholic acid	Bile acids	Bile acids	C24H38O4	390.2697	390.277	7.6398	[M-]-	19.5250000000158	1b	0.6531	rp	5130-29-0	3080612	HMDB0000328	5317	-	177286632.57	134608964.13	113585923.97	185600223.27	102654883.23	140696750.48	167170289.17	201344388.58	697749860.86	150550304.23	143427818.05	136461375.98	137766879.25
MW0014154	T3_negative	3-Methyl-2-oxovaleric acid	Organic acid and Its derivatives	Organic acid and Its derivatives	C6H10O3	129.055	130.063	7.1331	[M-H]-	1.72500000005016	1b	0.6459	rp	1460-34-0 | 39748-49-7	47	HMDB0000491	122	C03465	34230912.27	31711508.62	28438260.88	28151214	32363880.15	20657367.41	18268723.17	18962963.64	18406496.1	22290985.89	23733024.49	23138189.86	23067455.8
MEDN0167	T3_negative	Purine	Nucleotide and Its metabolites	Nucleotide and Its metabolites	C5H4N4	119.0339	120.0436	5.1089	[M-H]-	5.99999999998602	1b	0.6437	rp	120-73-0	1044	HMDB0001366	6193	C15587	319895094.41	210555675.44	571709759.06	268392333.16	282379384.91	297672172.61	647841606.59	464563782.05	273494509.01	164534269.78	349869461.85	336422284.99	352049174.26
MW0106090	T3_negative	Caffeic acid	Organic acid and Its derivatives	Organic acid and Its derivatives	C9H8O4	359.0727	180.0423	1.2335	[2M-H]-	11.3000000000341	1b	0.6413	rp	501-16-6	689043	HMDB0001964	-	C01481	33920824.76	34493094.1	18370899.74	19714345.97	21313652.82	10968823.16	5395506.25	1130591.17	1145560.51	1581727.79	11529136.58	11386010.2	10903602.39
MEDN0780	T3_negative	5-F2t-IsoP	FA	Oxidized lipids	C20H34O5	353.2344	354.2406	6.0708	[M-H]-	2.70000000000437	1b	0.6405	rp	180469-63-0	11035626	-	-	-	42414156.54	23989750.49	22095007.29	34499450.34	81834739.22	77679969.99	245504672.01	40344454.37	64390850.58	219543271.08	80963459.14	82146317.46	81591300.5
MEDN1802	T3_negative	Zeranol	Benzene and substituted derivatives	Benzene and substituted derivatives	C18H26O5	321.1743	322.178	7.5834	[M-H]-	8.94999999999868	1b	0.6399	rp	26538-44-3	2999413	HMDB0032702	-	C14752	14769899.24	22860420.66	76818802.39	93667482.83	72203303.11	7882094.75	27043036.72	8147247.33	36269827.54	38535296.59	67446244.8	62665399.88	64177198.21
MW0052939	T3_negative	Forskolin	Heterocyclic compounds	Heterocyclic compounds	C22H34O7	410.2361	410.2305	8.6639	[M-]-	12.5539040874772	1b	0.6382	rp	66575-29-9 | 66428-89-5	47936	-	53589	C09076	8175987.92	23043556.95	12368608.31	5220131.66	18210264.93	7124327.97	11069274.45	8746907.92	12398066.97	11863497.97	5814314.66	5739615.14	5830365.41
MW0005912	T3_negative	9-Fluorenone	Aldehyde,Ketones,Esters	Ketones	C13H8O	161.0449	180.0575	8.7965	[M-H2O-H]-	13.2250000000056	1b	0.6381	rp	486-25-9	10241	-	-	C06712	37197593.28	31055630.22	56240666.86	13397858.42	6794636.21	20909203.92	32361444.86	32427405.41	16816982.02	24312433.22	20597508.26	21893212.18	21816684.48
MEDP1493	T3_negative	N6-Methyladenosine	Nucleotide and Its metabolites	Nucleotide and Its metabolites	C11H15N5O4	300.1069	281.1124	2.0571	[M+F]-	10.9999999999388	1b	0.6376	rp	1867-73-8	102175	HMDB0004044	-	-	2603604.02	758755.91	1429502.7	1853524.94	1728686.19	2454604.92	3488988.74	2404257.1	2875233.62	2107836.26	2940669.94	2729451.74	2963165.96
MW0127451	T3_negative	Dimercaprol	Others	Others	C3H8OS2	124.0065	124.0017	3.1935	[M-]-	10.8499999999978	1b	0.632	rp	59-52-9	3080	HMDB0015677	-	C02924	2329063.75	2692100.33	4146056.44	4592176.91	4121942.73	1656071.28	2924477.34	5347490.41	1658034.05	1736704.18	3027300.09	2963360.37	2954062.53
MW0014823	T3_negative	5-oxoETE	FA	Oxidized lipids	C20H30O3	358.2409	318.2195	7.7097	[M-H+CH3CN]-	6.72500000007403	1b	0.63	rp	126432-17-5	5283159	HMDB0010217	-	C14732	118010465.6	49328635.44	65905628.63	69748820.92	50535477.41	199724640.72	165589592.14	201337894.37	207840754.86	164747948.48	84180065	87651413.39	88524288.68
MEDN1387	T3_negative	O-acetyl-L-serine	Amino acid and Its metabolites	Amino acid derivatives	C5H9NO4	293.0971	147.0532	4.6385	[2M-H]-	4.79999999996039	1b	0.6276	rp	5147-00-2	99478	HMDB0003011	3270	C00979	21003125.06	13123731.4	7614437.32	8443229.11	5569961.28	19243351.65	7499217.27	2507366.07	1195575.52	8696298.8	9683036.55	10565007.18	10488699.51
MW0169676	T3_negative	Pinolenic acid	FA	Others	C18H30O2	313.2017	278.2246	5.1601	[M+Cl]-	19.3000000000154	1b	0.627	rp	16833-54-8	5312495	-	35008	-	3956428.79	5242259.33	358221.35	947308.02	684396.41	2237871.95	1312837.36	1376058.13	601760.83	648198.04	1493900.69	1504474.93	1466835.85
MW0124719	T3_negative	L-Tryptophanamide	Alcohol and amines	Amines	C11H13N3O	202.0897	203.1059	3.7873	[M-H]-	22.1500000000674	1b	0.6268	rp	20696-57-5	439356	HMDB0013318	-	C00977	831043.06	2466942.86	191604.76	736235.62	1251786.74	1640688.05	1608499.34	467485.92	1065997.07	272447.25	1517652.35	1501130.11	1437239.9
MW0105212	T3_negative	4-Guanidinobutyric acid	Organic acid and Its derivatives	Organic acid and Its derivatives	C5H11N3O2	126.06	145.0851	2.448	[M-H2O-H]-	18.0749999999819	1b	0.6251	rp	463-00-3	500	HMDB0003464	6938	C01035	4572493.45	4794471.78	4930808.69	2605074.99	2629979.5	4836164.58	2991919.92	3528047.78	3379129.68	5014268.31	4220471.79	4454744.01	4439908.02
MW0112788	T3_negative	3-Dehydroshikimate	Organic acid and Its derivatives	Organic acid and Its derivatives	C7H8O5	171.0269	172.0372	9.0376	[M-H]-	7.42500000001201	1b	0.625	rp	2922-42-1	439774	HMDB0000390	3296	C02637	8666603.55	8430803.39	17987221.51	12568306.05	6027228.55	8769365.86	19192612.14	6095087.96	4752980.63	14965655.62	14510017.01	15519201.64	13073182.05
MW0105089	T3_negative	alpha-Ketoisovaleric acid	Organic acid and Its derivatives	Organic acid and Its derivatives	C5H8O3	151.0257	116.0473	1.7691	[M+Cl]-	22.4000000000046	1b	0.6217	rp	759-05-7	49	HMDB0000019	5091	C00141	1069910.75	397440.19	391354.65	784800.7	1836088.12	2320074.6	1512998.28	996911.81	1546159.07	1918790.23	4257359.4	4580581.29	4161123.13
MADN0523	T3_negative	1-Methyl-3-nitro-1-nitrosoguanidine	Others	Others	C2H5N5O3	128.0163	147.0392	2.385	[M-H2O-H]-	12.6000000000204	1b	0.6207	rp	70-25-7	135436526	-	-	-	2021296.02	621282.33	1393058.45	1839488.51	1524190.48	2922568.99	3031666.83	2596418.9	2377980.83	1121481.58	3951903.21	3951084.34	3894599.48
MW0005284	T3_negative	4-Nitrophenol	Benzene and substituted derivatives	Phenolics	C6H5NO3	184.0185	139.0269	4.283	[M+HCOO]-	13.9750000000305	1b	0.6192	rp	100-02-7	980	HMDB0001232	4100	C00870	6197432.26	3443801.7	3805053.08	4499810.49	5742607.73	4970899.03	3561318.33	5812283.04	3314659.36	6143647.42	5406748.64	5123170.91	5410151.84
MW0132744	T3_negative	Sinapic acid	Organic acid and Its derivatives	Organic acid and Its derivatives	C11H12O5	447.1348	224.0685	6.2296	[2M-H]-	11.5402772224838	1b	0.6136	rp	7362-37-0	637775	HMDB0032616	-	C00482	621957.39	1759081.77	5101157.58	1591347.4	4114378.58	2461392.4	1561533.67	1826655.43	2734695.97	2161774.97	2734151.25	2798688.55	2803739.47
MW0102866	T3_negative	trans-trans-Muconic acid	FA	FFA	C6H6O4	141.0161	142.0266	5.7302	[M-H]-	8.02500000006034	1b	0.6119	rp	3588-17-8	5356793	HMDB0002349	6639	-	53928156.6	43794038.69	181955334.67	29906478.18	60406684.77	32322833.25	32356457.55	184539127.85	39078036.39	33453253.36	109948585.57	91423762.52	109669479.12
MW0158306	T3_negative	Trp-Met	Amino acid and Its metabolites	Small Peptide	C16H21N3O3S	335.1349	335.1304	2.2591	[M-]-	10.1000000000795	1b	0.6063	rp	21438-63-1	7020173	-	65192	-	1786289.78	3576879.89	409402.8	931628.63	106617.15	235479.06	104487.56	144403.11	212404.6	68114.4	919004.13	914224.08	890393.19
MEDP1637	T3_negative	11-Dehydrocorticosterone	Hormones and hormone related compounds	Hormones and hormone related compounds	C21H28O4	343.1981	344.1988	2.5116	[M-H]-	16.6000000000111	1b	0.5954	rp	72-23-1	5311364	HMDB0004029	-	C05490	45948.04	220958.97	4954.27	4107.86	3878.69	30847.53	4171.46	4325.95	4113.23	3876.78	27566.74	27713.31	25930.13
MW0169027	T3_negative	Dehydrocholic acid	Bile acids	Bile acids	C24H34O5	383.2302	402.2406	2.9707	[M-H2O-H]-	18.7000000001092	1b	0.5954	rp	81-23-2	6674	-	3990	-	1439197	4688416.48	1082769.43	1273731.49	4127739.21	986207.77	201946.12	148243.14	235474.9	631475.29	1890981.9	1833782.72	2014487.65
MEDN0623	T3_negative	Salicyluric acid	Benzene and substituted derivatives	Benzene and substituted derivatives	C9H9NO4	195.0437	195.0532	4.1562	[M-]-	24.8999999999455	1b	0.5939	rp	487-54-7	10253	HMDB0000840	617	C07588	7794169.29	6195310.68	6973248.96	7042261.77	6823822.04	5475757.04	5668856.19	6302408.59	6037991.08	5164529.78	6186166.01	6172321.56	6251758.79
MEDN1778	T3_negative	Dodecyl glucopyranoside	Carbohydrates and Its metabolites	Carbohydrates and Its metabolites	C18H36O6	329.2332	348.2512	5.6165	[M-H2O-H]-	0.225000000000364	1b	0.5892	rp	59122-55-3 | 85618-22-0	93321	-	34493	C16041	16491670.88	15771907.62	6049369.81	14203857.91	7830516.83	11600613.71	10498138.72	2479742.82	8508016.48	10560129.11	14420454.56	14520382.2	14505247.5
MW0109251	T3_negative	Phosphocreatine	Organic acid and Its derivatives	Organic acid and Its derivatives	C4H10N3O5P	211.0461	211.0358	4.1249	[M-]-	24.4750000000238	1b	0.5835	rp	24655	9548602	HMDB0001511	-	C02305	1506489.72	1912462.78	1341485.3	966043.35	838893.5	2250890.89	1418570.02	2101397.54	2345262.81	687437.1	1703699.86	1620772.19	1714154.55
MW0116742	T3_negative	1,7-Dimethyluric acid	Amino acid and Its metabolites	Amino acid derivatives	C7H8N4O3	195.0439	196.0596	5.989	[M-H]-	21.1000000000183	1b	0.5739	rp	33868-03-0	91611	HMDB0011103	-	C16356	5168084.13	2574944.4	5439978.4	3188334.48	5764393.74	3169587.46	3080478.83	3023554.6	2454302.63	3573877.51	4125869.63	4187560.93	4145312.18
MW0124410	T3_negative	Indoleacetic acid	Organic acid and Its derivatives	Organic acid and Its derivatives	C10H9NO2	220.064	175.0633	2.6013	[M+HCOO]-	8.79999999995107	1b	0.5675	rp	87-51-4	802	HMDB0000197	-	C00954	350359540.39	259555255.02	305388611.95	282498377.79	292756948.26	311861653.46	129182253	159735673.53	127372908.02	259500085.91	228176111.78	228455025.67	232345108.56
MEDN0345	T3_negative	1,3,7-Trimethyluric acid	Amino acid and Its metabolites	Amino acid derivatives	C8H10N4O3	229.0698	210.0753	2.41	[M+F]-	10.975000000002	1b	0.5598	rp	5415-44-1	79437	HMDB0002123	-	C16361	349269.34	373330.07	643382.1	969217.08	636201.72	434257.88	1015171.28	606946.34	1701177.03	910290.25	708191.7	706687.63	716515.72
MW0103675	T3_negative	Thymidine-5'-phosphate	Nucleotide and Its metabolites	Nucleotide and Its metabolites	C10H15N2O8P	321.0427	322.0566	4.5238	[M-H]-	16.4999999999793	1b	0.5587	rp	365-07-1	9700	HMDB0001227	6092	C00364	20138704.57	20499359.31	9927207.2	18401056.46	15564351.87	14321424.23	12142659.25	15035920.05	12615947	7394350.14	15948542.97	16323530.51	16298639.32
MEDN0683	T3_negative	2-Naphthol	Benzene and substituted derivatives	Benzene and substituted derivatives	C10H8O	144.066	144.0575	9.7359000000000009	[M-]-	19.9750000000165	1b	0.5575	rp	135-19-3	8663	HMDB0012322	-	C11713	3381208.68	3003817.19	4195040.19	2356664.34	5090362.21	2406893.87	3358132.8	3401671.82	3184899.49	3458049.52	3408418.87	3581999.02	3529401.81
MW0109836	T3_negative	Thiodiglycolic acid	Organic acid and Its derivatives	Organic acid and Its derivatives	C4H6O4S	298.9943	149.9987	5.4514	[2M-H]-	10.599999999954001	1b	0.5525	rp	123-93-3	31277	HMDB0042032	-	C14872	4644964.33	4972562.84	5958887.44	5055002.52	4382112.82	5151981.94	4276186.68	4447429.19	4651166.16	5052520.18	4576688.63	4586686.52	4624631.32
MW0114308	T3_negative	Mannose	Carbohydrates and Its metabolites	Sugars	C6H12O6	359.1247	180.0634	4.0168	[2M-H]-	13.0500000000211	1b	0.5452	rp	530-26-7 | 46032-76-2	18950	HMDB0000169	-	C00159	4109370.1	2573727.16	4965727.89	7242706.13	9772185.1	4650349.84	4677007.46	4552322.03	9694300.64	4216315.07	7312189.38	7382392.07	7384001.12
MW0114686	T3_negative	Tartaric acid	Organic acid and Its derivatives	Organic acid and Its derivatives	C4H6O6	149.0088	150.0164	3.8765	[M-H]-	0.849999999985585	1b	0.5398	rp	87-69-4	444305	HMDB0000956	-	C00898	12551221.69	12503718.04	12348190.41	11171927.5	13477509.25	16864686.79	15367654.12	9202076.83	14539573.21	12038549.38	16453415.16	16455156.43	15958217.7
MW0049190	T3_negative	Dehydrolithocholic acid	Bile acids	Bile acids	C24H38O3	393.2791	374.2821	8.6444	[M+F]-	4.74999999994452	1b	0.5396	rp	1553-56-6	5283906	-	-	C03070	76367333.88	29943702.63	68772321.85	57318281.06	41951195.56	30809474.81	35507373.73	47932014.67	39492797.3	84578662.05	49481039.34	46966356.26	49852959.44
MW0131370	T3_negative	Desaminotyrosine	Phenolic acids	Phenolic acids	C9H10O3	201.0251	166.063	0.6026	[M+Cl]-	18.2250000000295	1b	0.5317	rp	501-97-3	10394	HMDB0002199	4148	C01744	278688568.32	330238750.79	306624510.57	301938998.3	293105908.19	243770201.47	280599633.34	280672523.37	302061940.33	323196583.62	282775254.7	283139620.97	285271939.87
MEDN1462	T3_negative	(±)13(14)-DiHDPE(A)	FA	Oxidized lipids	C22H34O4	362.237	362.2457	8.2202	[M-]-	23.0249999998478	1b	0.5286	rp	1345275-24-2	16061146	-	-	-	63311719.5	101195595.4	248869438.39	62669078.81	69976163.74	342405631.15	139033166.9	69890354.98	125598262.3	121265759.25	125427044.9	115015161.75	123728702.05
MW0169967	T3_negative	Tryptamine	Tryptamines,Cholines,Pigments	Tryptamines	C10H12N2	159.1016	160.1	4.6739	[M-H]-	22.1249999999173	1b	0.5278	rp	61-54-1	1150	HMDB0000303	-	C00398	15209871.99	16281223	19313541.29	21349073.13	19104482.8	22124512.45	23669712.87	19520043.08	23240827.58	20243564.43	20613775.38	20569346.41	20754717.43
MW0113150	T3_negative	4-Oxo-4-(pyridin-3-yl)butanal	Heterocyclic compounds	Heterocyclic compounds	C9H9NO2	200.017	163.0633	2.385	[M+K-2H]-	12.6749999999731	1b	0.524	rp	76014-80-7	115084	HMDB0062406	-	C19567	1071098.32	386017.69	134855.56	561236.07	176099.35	442708.8	496165.3	410153.21	602152.98	263972.48	483903.76	435323.59	486996
FDATN01262	T3_negative	Aminohippuric acid	Amino acid and Its metabolites	Amino acid derivatives	C9H10N2O3	253.0922	194.0691	6.1463	[M+CH3COO]-	23.1499999999585	1b	0.5226	rp	61-78-9	2148	HMDB0001867	6359	D06890	6646900.06	3596794.98	3363847.06	6139724.34	2338858.25	2949115.24	3319054.29	3237133.28	3938055.02	2185979.63	4228107.04	3513671.97	3877528.28
MW0012318	T3_negative	Coriolic acid	FA	Others	C18H32O3	277.2166	296.2351	7.4587	[M-H2O-H]-	1.59999999993943	2	0.971	rp	73804-64-5 | 18104-45-5	5282947	HMDB0112194	-	-	171509305.78	204902549.61	146448295.01	227190771.42	189973570.09	186776621.32	291734609.06	180803771.81	270949204.79	156274288.97	235636324.2	235609394.02	234347563.38
MW0061089	T3_negative	Petroselinic acid	FA	FFA	C18H34O2	281.2488	282.2559	8.3206	[M-H]-	0.550000000032469	2	0.9661	rp	593-39-5	5281125	HMDB0002080	-	C08363	1786664143.12	1754710703.07	1553466684.59	1213731691.77	1656210874.96	1956387367.32	2141172704.07	2453606678.88	2893236654.12	2409487820.89	2195644888.15	2196183302.65	2213896724.05
MW0015393	T3_negative	alpha-Dimorphecolic acid	FA	Oxidized lipids	C18H32O3	295.2283	296.2351	6.871	[M-H]-	1.1499999999387	2	0.965	rp	73543-67-6	5312830	HMDB0004670	-	C14767	156274341.65	88253691.4	53798914.05	112400674.36	151211839.83	202333517.76	131683342.82	69748953.29	151924538.01	131949264.39	121003860.91	121010639.12	121497962.4
MEDL00439	T3_negative	Lactic acid	Organic acid and Its derivatives	Organic acid and Its derivatives	C3H6O3	89.0081	90.0317	1.1594	[M-H]-	2.475000000004	2	0.9641	rp	50-21-5 | 26100-51-6 | 598-82-3 | 26811-96-1	612	HMDB0144295	-	C01432	153367199.8	95425492.73	123897437.72	128314216.05	132182486.53	123000368.73	97183552.4	123648344.54	128878665.37	123915564.51	165955956.34	165684230.88	157094024.97
MW0054535	T3_negative	1-(9Z-octadecenoyl)-sn-glycero-3-phosphocholine	GP	LPC	C26H52NO7P	580.3653	521.3481	7.0454	[M+CH3COO]-	5.78949060657446	2	0.9627	rp	19420-56-5	16081932	HMDB0002815	-	C00157	7702839.11	6247112.56	4427132.74	10133145.82	14734170.37	6261651.03	5513957.47	13445737	4545324.74	10287145.01	10331145.18	10185496.97	9444331.48
MW0106559	T3_negative	D-Pyroglutamic acid	Amino acid and Its metabolites	Amino acids	C5H7NO3	128.0342	129.0426	1.1718	[M-H]-	2.7250000000123	2	0.9626	rp	4042-36-8	439685	HMDB0000805	63632	C02237	217787527.01	222066192.31	200382562.34	205638856.79	229918707.08	342971840.69	244135842.08	202229316.23	278929617.6	184916326.39	254798830.71	266586747.32	268311840.69
MEDL02760	T3_negative	Glyceraldehyde	Aldehyde,Ketones,Esters	Aldehydes	C3H6O3	89.0081	90.0317	0.8445	[M-H]-	2.2249999999957	2	0.9618	rp	56-82-6	751	HMDB0001051	-	C02154	98128296.26	88984110.13	115977793.3	99806275.9	110273309.53	88283706.63	115430473.9	124887341.64	147611400.72	90467386.47	100207471.7	83854446.95	101062854.18
MW0112836	T3_negative	3-Hydroxybenzaldehyde	Benzene and substituted derivatives	Benzene and substituted derivatives	C7H6O2	121.0286	122.0368	3.5381	[M-H]-	2.19999999998777	2	0.9618	rp	100-83-4	101	-	-	C03067	28655747.99	20842346.59	28899437.47	31532047.57	28348263.84	1253540.27	38201914.46	24344731.28	43787513.63	27296316.79	28286710.07	27982663.41	27784625.63
MW0103271	T3_negative	Cis-8,11,14,17-Eicosatetraenoic acid	FA	FFA	C20H32O2	303.2321	304.2402	7.6725	[M-H]-	2.07500000001914	2	0.9595	rp	2091-26-1	11722594	HMDB0002177	-	-	240076308.48	263319019.53	239411558.85	671679069.29	180531919.26	244218754.63	1002760963.22	348393089.79	1130740365.61	291512929.61	760202526.65	762094333.96	767031620.31
MEDP1136	T3_negative	D-Fructose-6-phosphate	Carbohydrates and Its metabolites	Phosphate sugars	C6H13O9P	259.0228	260.0297	1.0483	[M-H]-	0.950000000017326	2	0.957	rp	643-13-0	69507	HMDB0000124	5159	C00085	211253737.97	211434579.34	238426427.63	273556648.83	280027679.27	332125320.3	413536513.41	269919330.41	336090198.21	518174211.78	310502599.32	311718703.31	311723844.43
MW0103490	T3_negative	CDP-ethanolamine	Nucleotide and Its metabolites	Nucleotide and Its metabolites	C11H20N4O11P2	445.0521	446.0604	1.0113	[M-H]-	2.20198453637676	2	0.9563	rp	3036-18-8	123727	HMDB0001564	3538	C00570	19928523.13	21491601.41	18295524.71	19499652.66	23589485.77	13818133.18	4550220.21	4208616.87	1500080.54	16068631.6	10553443.46	9846044.17	11429657.24
MW0108118	T3_negative	Malic acid	Amino acid and Its metabolites	Amino acid derivatives	C4H6O5	133.0133	134.0215	1.0285	[M-H]-	2.30000000009056	2	0.9554	rp	97-67-6	222656	HMDB0000156	-	C00149	1435998003.59	3240614493.1	2946814761.12	1407351747.53	3384732275.05	1359098929.8	1113353158.41	1299014697.38	1316781191.29	2848584802.27	2818386415.79	2877840732.41	2869889212.64
MW0054695	T3_negative	5,8,11-Eicosatrienoic acid	FA	FFA	C20H34O2	305.2487	306.2559	8.0247	[M-H]-	0.299999999953116	2	0.9533	rp	20590-32-3	5312531	HMDB0010378	-	C21938	508030376.43	485277651.08	507397564.02	682997372.36	470550606.12	549130591.36	753526668.85	511306700.29	650110621.81	608988537.16	674647418.4	675556541.06	661369821.01
MEDN0659	T3_negative	Pyrophosphate	Organic acid and Its derivatives	Phosphoric acids	H4O7P2	176.9351	177.9432	1.0483	[M-H]-	2.07500000001914	2	0.9533	rp	206975	644102	HMDB0000250	-	C00013	110192250.43	105224822.91	117803144.79	107355792.66	112237222.34	102746018.73	100204896.66	105286872.15	121611707.56	95965005.03	108549763.7	109711826.73	109771572.71
MW0105040	T3_negative	3-Hydroxydodecanoic acid	Organic acid and Its derivatives	Organic acid and Its derivatives	C12H24O3	215.1655	216.1725	6.4971	[M-H]-	0.649999999993156	2	0.9533	rp	1883-13-2 | 53941-38-1	94216	HMDB0000387	-	-	12672392.34	10824294.59	15108660.3	15344891.11	12924688.89	23005225.63	15217226.47	13382612.61	16240538.08	21476881.86	15945035.91	16015919.23	16142318.53
MW0102909	T3_negative	trans-Vaccenic acid	FA	FFA	C18H34O2	281.2488	282.2559	8.7333	[M-H]-	0.550000000032469	2	0.951	rp	693-72-1	5281127	HMDB0003231	3407	C08367	101518930.9	92453859.56	83125873.35	107739812.59	85802271.83	163095671.64	180003210.06	168508656.63	130881556.21	126530948.08	129928344.93	126396525	129630040.63
MEDL02772	T3_negative	D-Erythrose 4-phosphate	Carbohydrates and Its metabolites	Phosphate sugars	C4H9O7P	199.001	200.0086	1.1348	[M-H]-	0.725000000016962	2	0.951	rp	585-18-2	122357	HMDB0001321	6158	C00279	21900374.77	7939966.66	5990390.5	6373677.15	9576141.49	33855892.88	10780861.69	5429301.7	4601108.5	17087794.89	9181254.1	9554391.26	9598585.56
MW0103061	T3_negative	FAA(18:1)	FA	FFA	C18H34O2	281.2489	282.2559	6.8874	[M-H]-	0.799999999969714	2	0.9503	rp	506-17-2	5282761	HMDB0240219	-	C21944	37497887.31	52715941.85	23728735.74	101632296.9	30041030.78	27844614.39	45915075.8	46041425.56	34017620.01	69115098.47	51121978.02	54307311.58	59744347.5
MW0014128	T3_negative	3-Hydroxytetradecanoic acid	Organic acid and Its derivatives	Organic acid and Its derivatives	C14H28O3	243.1968	244.2038	7.0383	[M-H]-	0.649999999922102	2	0.9495	rp	1961-72-4 | 3422-31-9	16064	HMDB0061656	35541	-	19990206.37	4609876.24	5663891.94	5485872.79	5787325.38	22809749.23	5439916.14	4518693.42	4865847.83	6272067.46	6224885.81	6253959.31	6218708.47
MW0061027	T3_negative	Pentadecanoic acid	FA	FFA	C15H30O2	241.2171	242.2246	7.949	[M-H]-	0.450000000071782	2	0.9464	rp	1002-84-2	13849	HMDB0000826	5789	C16537	2695585.64	2794595.95	2521971.86	2055457.91	2887386.73	868533.56	1300070.94	178897.34	1699005.67	1146199.41	1581336.26	1560220.19	1447028.78
MW0013531	T3_negative	2-Hydroxyhexadecanoic acid	FA	FFA	C16H32O3	271.2283	272.2351	7.5581	[M-H]-	1.1499999999387	2	0.9442	rp	764-67-0 | 10067-06-8	92836	HMDB0031057	34495	-	41320864.46	28413229.41	41563352	36577700.61	36740703.92	78856621.93	64665067.66	62141401.15	65958110.22	62631135.62	47585690.57	47668767.94	47674954.62
MW0012560	T3_negative	16-Hydroxyhexadecanoic acid	FA	FFA	C16H32O3	271.2283	272.2351	6.9454	[M-H]-	1.1499999999387	2	0.9437	rp	506-13-8	10466	HMDB0006294	-	C18218	20711364.93	18556839.25	52242897.6	14625498.45	13118437.24	21563549	10299681.52	43127384.16	10072979.42	11043582.23	14992607.34	14845429.5	14859949.26
MEDN1064	T3_negative	N-arachidonoylglycine	Amino acid and Its metabolites	Amino acid derivatives	C22H35NO3	360.2542	361.2617	7.2337	[M-H]-	0.474999999937609	2	0.9435	rp	179113-91-8	5283389	HMDB0005096	-	-	6784471.17	8317327.61	8770395.79	3302385.34	3401921.56	4391451.86	16022860.06	2221464.61	8689663.74	7307021.25	5392135.52	5038394.11	4496945.39
MW0114361	T3_negative	D-Ribulose 1,5-bisphosphate	Organic acid and Its derivatives	Organic acid and Its derivatives	C5H12O11P2	368.9986	309.9855	1.1471	[M+CH3COO]-	1.72500000005016	2	0.9435	rp	24218-00-6 | 2002-28-0	123658	-	377	C01182	42545739.53	15856210.31	30782340.17	22635077.29	34983259.82	82570293.33	59880708.32	42493784.33	2571755.95	103637521.27	47423317.59	47370562.42	45791068.9
MW0117304	T3_negative	1-Pyrroline-4-hydroxy-2-carboxylate	Heterocyclic compounds	Heterocyclic compounds	C5H7NO3	128.0343	129.0426	0.8105	[M-H]-	2.475000000004	2	0.9433	rp	9054-77-7	440282	HMDB0002234	6564	C04282	206556526.56	200477472.72	172433281.61	178461974.49	203202462.55	286380549	189274710.39	149514419.12	150685647.66	166812871.75	203630906.52	203963663.06	202510857.64
MEDL02381	T3_negative	4-Ethylbenzoic acid	Phenolic acids	Phenolic acids	C9H10O2	149.0596	150.0681	5.3754	[M-H]-	2.95000000008372	2	0.9427	rp	619-64-7	12086	HMDB0002097	6486	-	70772615.18	66462624.12	82741735.17	65983527.26	58505348.83	37618388.68	36286348.98	26863919.67	16753794.26	49163560.42	48816105.35	49152443.16	49143159.41
MEDN0541	T3_negative	DL-3,4-Dihydroxyphenyl glycol	Benzene and substituted derivatives	Benzene and substituted derivatives	C8H10O4	151.0395	170.0579	2.4858	[M-H2O-H]-	1.27499999997838	2	0.9425	rp	28822-73-3	5307	HMDB0000318	-	C05576	29847151.94	10105795.89	54253076.92	7637087.05	15863688.02	22017468.85	15806637.98	10646936.04	3822023.02	72544727.19	20229717.2	20786676.16	20558299.36
MW0143501	T3_negative	Icosa-5,14-dienoic acid	Organic acid and Its derivatives	Organic acid and Its derivatives	C20H36O2	307.2648	308.2715	8.7209	[M-H]-	1.42499999995493	2	0.9424	rp	122055-58-7	53394695	-	96465	-	23939867.51	17909241.14	18119884.21	53929257.18	15290927.53	28227888.52	27332432.28	29419009.88	53125141.6	24959581.25	33348439.06	35167342.55	37929035.83
MW0012113	T3_negative	11-Dodecenoic acid	FA	FFA	C12H22O2	197.1546	198.162	6.9204	[M-H]-	0.200000000063483	2	0.9423	rp	65423-25-8	125207	HMDB0032248	-	-	17346481.47	15311955.57	15559267.4	18737122.06	14848380.39	23310981.18	15730907.42	16402591.35	20181552.63	15766571.67	16459437.3	16430798.62	16454293.04
MW0002412	T3_negative	2,6-Di-tert-butylhydroquinone	Benzene and substituted derivatives	Benzene and substituted derivatives	C14H22O2	221.1545	222.162	6.906	[M-H]-	0.450000000000728	2	0.9415	rp	2444-28-2	75550	HMDB0040178	-	-	6745126.3	6599191.79	6954536.14	9939886.47	7854187.31	5826605.13	4966947.57	4785568.46	7801297.69	6344121.53	7523661.27	7521785.11	7255824.68
MW0003353	T3_negative	2-Phenylpropionaldehyde dimethyl acetal	Benzene and substituted derivatives	Benzene and substituted derivatives	C11H16O2	179.1069	180.115	6.46	[M-H]-	2.07500000001914	2	0.9412	rp	90-87-9	62336	HMDB0032468	-	-	8034955.91	8570234.11	8442395.3	6870478.17	7442344.94	8205840.4	7007368.19	6606005.12	4017499.26	7128115.96	7129470.75	7115049.19	7263536.41
MW0052509	T3_negative	Eicosadienoic acid	FA	FFA	C20H36O2	307.2653	308.2715	8.4533	[M-H]-	2.67500000006748	2	0.9391	rp	5598-38-9	6439848	HMDB0005060	-	C16525	392741268.26	514528593.63	363118615.53	673320565.89	386300240.98	734227207.91	352669422.47	439195995.78	578985900.97	583873952.69	450687662.5	508887946.24	518557742.76
MW0107023	T3_negative	Glu-Tyr	Amino acid and Its metabolites	Small Peptide	C14H18N2O6	309.1096	310.1165	1.8066	[M-H]-	1.02499999997008	2	0.9391	rp	3422-39-7	515717	HMDB0028831	23927	-	19862040.99	9165202.53	7309956.34	14845401.16	24235059.21	52423604.26	20619997.01	20733622.41	11369623.52	15288856.47	17440411.45	18484528.23	17734182.13
MEDL00575	T3_negative	L-Isoleucine	Amino acid and Its metabolites	Amino acids	C6H13NO2	130.0867	131.0946	0.54	[M-H]-	1.57500000000255	2	0.9387	rp	73-32-5	6306	HMDB0000172	5193	C00407	169344217.13	183666855.95	712586399.71	316432798.34	324703073.93	491567510.65	375705621.56	91502025.17	775478391.95	278239384.3	109394445.79	118857557.93	120869994.18
MW0015586	T3_negative	Adrenic acid	FA	FFA	C22H36O2	331.263	332.2715	8.1756	[M-H]-	3.07500000005234	2	0.9383	rp	28874-58-0	5497181	HMDB0002226	6560	C16527	153127234.95	106886711.93	102125342.52	131069848.18	97413426.15	127176455.24	202448500.73	449781165.48	209455313.83	140759041.86	168024670.33	166430896.51	163523336.46
MEDP1180	T3_negative	LPC(14:0/0:0)	GP	LPC	C22H46NO7P	526.3128	467.3012	6.3975	[M+CH3COO]-	4.16100632064733	2	0.938	rp	20559-16-4	460604	HMDB0010379	-	C00157	68527846.59	52803972.97	62325595.05	61604723.64	51634371.38	79438436.97	96189207.33	100145111.96	84284539.09	76264556.51	85724249.4	89765784.99	90368841.02
MW0148165	T3_negative	Daucol	Heterocyclic compounds	Heterocyclic compounds	C15H26O2	237.185	238.1933	7.1082	[M-H]-	2.44999999999607	2	0.9364	rp	887-08-1	442363	HMDB0035287	-	C09652	13870396.17	9234463.83	12232591.82	16047808.73	12859998.28	16405109.47	7595408.8	11351359.45	12930200.44	9602556.01	11076926.97	11366848.19	10988981.48
MW0138019	T3_negative	D-Proline	Organic acid and Its derivatives	Sulfonic acids	C5H9NO2	114.0549	115.0633	0.9743	[M-H]-	2.82499999997299	2	0.936	rp	344-25-2	8988	HMDB0003411	-	C00763	95570073.47	71643238.51	79192712.84	69011544.72	115604899.2	89018125.79	19031235.28	64717992.22	86198502.98	96205935.99	88565747.42	90024026.32	93250197.35
MW0061669	T3_negative	11,12-Methyleneoctadecanoic acid	FA	FFA	C19H36O2	295.2637	296.2715	6.5719	[M-H]-	1.3250000000653	2	0.9354	rp	503-06-0	10417	-	45353	-	33431075.39	16816102.75	22290153.44	13565672.39	48109355.92	51993850.3	40883295.64	84668579.1	238837940.66	74339876.94	18878027.69	18329288.61	18906401.93
MW0015475	T3_negative	9-Octadecynoic acid	FA	FFA	C18H32O2	279.232	280.2402	7.1079	[M-H]-	2.32499999995639	2	0.9351	rp	506-24-1	68167	-	24104	C08459	4430108	4177737.52	2425895.12	3697180.23	2299018.82	3298777.6	4434764.72	3644015.95	2784849.05	3317596.13	4163055.1	4074723.27	4104063.76
MW0109294	T3_negative	Pravastatin	Others	Medicine	C23H36O7	405.2289	424.2461	5.4005	[M-H2O-H]-	1.72742173421005	2	0.9351	rp	81093-37-0	54687	HMDB0005022	2053	C01844	3685259.41	3792640.55	3163374.77	1385699.4	3034877.73	2142490.85	10593485.54	10676036.43	8584517.2	11994965.26	6340250.13	6426345.45	6432161.81
MW0055405	T3_negative	N-Palmitoyl Taurine	Organic acid and Its derivatives	Sulfonic acids	C18H37NO4S	362.2371	363.2443	8.4282	[M-H]-	0.174999999984493	2	0.9347	rp	83982-06-3	14504290	HMDB0240594	-	-	37764158.86	32444597.53	19628027.21	54635071.47	72689660.62	59920110	81977364.85	28913087.21	47485091.39	79155684.25	154282517.6	123524563.08	115947155.96
MW0014489	T3_negative	4-Hydroxybutyric acid	Organic acid and Its derivatives	Organic acid and Its derivatives	C4H8O3	85.0286	104.0473	1.6826	[M-H2O-H]-	2.10000000002708	2	0.9337	rp	591-81-1	10413	HMDB0000710	5678	C01991	48703681.11	51136722.63	51483585.89	63589213.36	57466381.17	61790627.28	33686627.84	33870343.84	52400288.82	33697534.86	54180574.86	51372741.86	51895435.4
MW0012972	T3_negative	1-Palmitoyl-2-oleoyl-sn-glycero-3-(phospho-rac-(1-glycerol))	GP	PG	C40H77O10P	747.5162	748.5254	8.594	[M-H]-	2.59525474524338	2	0.9335	rp	185435-28-3	5283509	-	-	C00344	509720.32	292419.78	374668.95	179603.33	186081.35	881671.54	113186.85	902911.62	552000.39	245239.12	328007.92	357641.2	354155.61
MW0006882	T3_negative	Dinoterb	Benzene and substituted derivatives	Phenolics	C10H12N2O5	239.0671	240.0746	6.8721	[M-H]-	0.550000000032469	2	0.9318	rp	1420-07-1	14994	-	-	C18671	9836163.94	10008557.88	8621140.28	8838171.53	9483768.3	7730746.96	10229077.38	9470900.09	7750904.65	8214003.08	8276355.95	8075421.74	8262099.17
MW0115233	T3_negative	Ribulose 5-phosphate	Carbohydrates and Its metabolites	Phosphate sugars	C5H11O8P	229.0113	230.0192	0.7023	[M-H]-	1.37500000001012	2	0.9317	rp	4151-19-3	439184	HMDB0000618	-	C00199	47011066.37	39947072.08	25712131.67	25692785.87	15767224.85	38498138.88	21176527.2	14233498.33	18956174.65	35104223.2	14867225.83	18569761.49	18346720.78
MW0113997	T3_negative	1,6-di-O-phosphono-beta-D-fructofuranose	Organic acid and Its derivatives	Organic acid and Its derivatives	C6H14O12P2	399.0092	339.9961	0.6651	[M+CH3COO]-	1.62500000001842	2	0.9313	rp	34693-15-7	10267	HMDB0001058	147	C05378	28726169.01	7824221.79	17742747.42	18073584.13	19656852.78	38902393.21	16821631.04	5825984.89	4251177.69	21969028.53	7685661.37	6022459.14	8196774.06
MW0052793	T3_negative	Eicosapentaenoic acid	FA	FFA	C20H30O2	301.2183	302.2246	7.3711	[M-H]-	2.54999999995675	2	0.9293	rp	10417-94-4	446284	HMDB0001999	6423	C06428	224936913.5	214734930.56	163652543.77	280191630.14	144920862.1	333925092.93	467144014.77	293655470.08	380287392.2	246176388.74	355801846.19	348895351.4	348303265.68
MEDL00446	T3_negative	Paspalin	Hormones and hormone related compounds	Hormones and hormone related compounds	C30H39NO5	474.2641	493.2828	6.4222	[M-H2O-H]-	1.72899146753866	2	0.9288	rp	53760-19-3	6434468	-	-	-	7846271.25	5324317.56	4500637.36	4722641.58	9376089.02	8972856.8	6066768.37	7524351.71	6453153.8	6974177.39	9620859.52	9683023.89	9874023.14
MW0107664	T3_negative	Aspartic acid	Amino acid and Its metabolites	Amino acids	C4H7NO4	132.0291	133.0375	1.2458	[M-H]-	2.77500000002817	2	0.9282	rp	617-45-8	424	HMDB0062186	-	-	24651060.84	46306731.56	15531173.57	19827690.34	24856258.33	29581719.65	10317460.59	9852473.56	8047259.65	12072908.07	17361389.97	17212427.24	17961919.95
MW0118636	T3_negative	2-Hydroxyquinoline	Aldehyde,Ketones,Esters	Ketones	C9H7NO	144.0447	145.0528	4.283	[M-H]-	1.90000000003465	2	0.9281	rp	59-31-4 | 1321-40-0 | 70254-42-1 | 104534-80-7	6038	-	-	C06338 | C06415	698158.36	336879.38	6391378.85	3437429.6	6877340.16	4872793.8	9035506.86	15464362.01	13435741.29	8276058.1	8267338.58	8308132.48	8307018.73
MEDN1078	T3_negative	cis-EODA	FA	FFA	C18H34O3	297.2426	298.2508	7.646	[M-H]-	2.25000000014575	2	0.9279	rp	24560-98-3	119250	-	-	-	21559814.55	10619498.99	19896401.93	19827694.08	14841141.25	44798345.43	41492575.48	40447924.59	64754062.8	45001464.28	30105568.72	29567062.5	29824506.65
MW0063622	T3_negative	Sphingosine 1-phosphate	SP	SM	C18H38NO5P	378.2422	379.2488	6.3603	[M-H]-	1.85000000001878	2	0.9279	rp	26993-30-6	5283560	HMDB0000277	-	C06124	7743030.27	6881308.19	7295603.95	8729641.76	7988832.19	11415103.9	12942532.29	10198236.86	13873572.02	18149841.79	10314993.08	10145904.98	10339960.93
MEDL02162	T3_negative	FFA(22:5)	FA	FFA	C22H34O2	329.2397	330.2559	7.5084	[M-H]-	22.1999999999412	2	0.9276	rp	24880-45-3	5497182	HMDB0006528	194	C16513	32761086.41	25990613	28582164.77	33103690.82	22012950.43	49708941.65	63450945.02	60053301.38	61057288.2	53999031.22	39998300.24	39242708.64	39956214.43
MEDN1035	T3_negative	13(R)-HODE	FA	Oxidized lipids	C18H32O3	295.2283	296.2351	7.1965	[M-H]-	1.1499999999387	2	0.9268	rp	10219-69-9	13723970	-	-	-	10089390.33	13475856.45	10858363.17	9190212.52	9165147.64	11664929.63	13341444.5	22064432.47	19856604.2	11705404.72	12476248.02	12106404.48	12442930.24
MW0109041	T3_negative	Pantothenic acid	CoEnzyme and vitamins	CoEnzyme and vitamins	C9H17NO5	218.1024	219.1107	1.7448	[M-H]-	2.42500000005919	2	0.9265	rp	79-83-4	6613	HMDB0000210	-	C00864	11726422.41	7662828.28	14337573.83	7396044.7	4675799.09	13963217.98	4890026.66	15456456.77	4213975.54	8359043.07	7258509.3	6995616.43	6928953.69
MW0138153	T3_negative	Ferulic acid	Phenolic acids	Phenolic acids	C10H10O4	193.0502	194.0579	3.838	[M-H]-	1.02500000004113	2	0.9253	rp	537-98-4	445858	HMDB0000954	4156	C01494	4890832.4	3481190.14	3683517.46	4396688.02	3125697.26	4215949.87	4858032.03	5091832.53	4959761.96	4308992.29	3737775.35	3810473.59	3730897.75
MW0121653	T3_negative	5-Methyltetrahydrofolic acid	Organic acid and Its derivatives	Organic acid and Its derivatives	C20H25N7O6	458.1804	459.1866	2.0321	[M-H]-	2.33533014251645	2	0.92490000000000006	rp	134-35-0 | 31690-09-2	135415868	HMDB0001396	-	C90397	13810087	23811806.02	8991807.85	10779500.84	17049007.09	14335582.39	123494.99	2092536.84	130424.4	870328.96	8287220.87	8303967.83	8426825.04
MW0123850	T3_negative	Erythorbic acid	CoEnzyme and vitamins	CoEnzyme and vitamins	C6H8O6	176.0278	176.0321	1.0854	[M-]-	11.9749999999641	2	0.9223	rp	89-65-6	54675810	-	-	C20364	163284527	601583747.61	124743446.17	265612339.26	257871425.02	176690424.69	140057659.03	117787648.32	134607305.05	158049578.01	91871760.8	91772938.35	91512830.84
MW0005966	T3_negative	Acitretin	Organic acid and Its derivatives	Organic acid and Its derivatives	C21H26O3	325.1829	326.1882	7.2337	[M-H]-	5.02499999996076	2	0.9218	rp	55079-83-9	5284513	HMDB0014602	-	-	32190962.51	34984936.92	31857698.73	38038077.64	2549018.59	13510276.77	33419177.47	33122510.41	37839419.67	21327358.8	34554758.74	34550297.41	34068330.11
MW0052740	T3_negative	Ethyl tetradecanoate	Aldehyde,Ketones,Esters	Esters	C16H32O2	255.2322	256.2402	6.7586	[M-H]-	1.82500000001085	2	0.9202	rp	124-06-1	31283	HMDB0034153	-	-	541788193.44	573848292.95	619888727.49	582420029.33	561006480.72	533313282.45	497950794.97	533692991.94	550137957.79	559186674.57	543812671.38	548379375.86	549249195.69
MEDN1485	T3_negative	Glycerophospho-N-Arachidonoyl Ethanolamine	GP	LPE	C25H44NO7P	500.2802	501.2855	6.6219	[M-H]-	3.91781981151131	2	0.9188	rp	201738-25-2	71684654	-	-	C04438	405069706.59	518054191.44	281211969.7	326661964.61	319314517.57	359268718.28	419255212.65	291761207.87	355485731.62	276878293.36	358804761.11	362728754.98	362570461.15
MW0055293	T3_negative	Nervonic acid	FA	FFA	C24H46O2	365.3422	366.3498	7.834	[M-H]-	0.700000000080081	2	0.9171	rp	506-37-6	5281120	HMDB0002368	262	C08323	1939136.07	819596.31	4450386.65	1386071.07	1404102.45	5165658.76	15200544.2	7651761.51	8341603.34	19787708.85	4219618.98	3691635.58	4196492.84
MW0103632	T3_negative	Nelarabine	Nucleotide and Its metabolites	Nucleotide and Its metabolites	C11H15N5O5	296.0989	297.1073	1.774	[M-H]-	2.80000000003611	2	0.915	rp	121032-29-9	3011155	HMDB0015401	-	-	90858858.85	60189846.08	55005252.76	59944980.36	48581991.81	79198629.36	124874034.49	51834727.99	51987008.64	61683630.41	49706474.72	46695808.56	47373888.55
MW0015358	T3_negative	8-Methylnonanoic acid	FA	Oxidized lipids	C10H20O2	171.138	172.1463	6.7216	[M-H]-	2.57500000003574	2	0.9147	rp	5963-14-4 | 26403-17-8	111470	-	34667	-	9903392.08	19684881.47	9459809.38	9130234.46	23440791.27	10785586.32	12513989.15	8301710.37	10161035.3	22393815.16	10682024.95	10685446.69	10585914.74
MW0105037	T3_negative	3-Hydroxydecanoic acid	Organic acid and Its derivatives	Organic acid and Its derivatives	C10H20O3	187.1331	188.1412	5.7427	[M-H]-	2.10000000002708	2	0.9144	rp	14292-26-3 | 5561-87-5 | 33044-91-6	26612	HMDB0002203	6544	-	9427436.99	9658702.61	11558850.44	12324358.69	11325554.06	15960741.77	13064049.72	11023706.51	15649798.01	15297210.1	13353016.44	13342147.57	13281092.39
MW0012300	T3_negative	13,16,19-Docosatrienoic acid	FA	FFA	C22H38O2	333.2787	334.2872	8.651	[M-H]-	2.94999999994161	2	0.9138	rp	59708-86-0	5312556	HMDB0002823	195	-	184519356.78	191951163.8	187453633.38	272379666.39	178438109.34	294380306.58	116362747.13	352224044.34	388436185.77	200566586.77	163516711.8	197972450.74	199563143.07
MW0055248	T3_negative	N-Arachidonoyl Taurine	FA	FFA	C22H37NO4S	410.2359	411.2443	7.785	[M-H]-	2.75450512107402	2	0.9127	rp	119959-65-8	42607331	-	44906	-	428414592.08	492545731.2	252562864.62	311835760.71	55827014.08	119967955.37	114480965.62	258058257.73	293167210.98	144039618.62	254497224.3	274613142.72	231012905.79
MW0013543	T3_negative	1-hexadecanoyl-2-(9Z,12Z-octadecadienoyl)-sn-glycero-3-phosphoethanolamine	GP	PE	C39H74NO8P	714.5067	715.5152	8.2139	[M-H]-	1.6934732045368	2	0.9111	rp	26662-95-3	9546747	HMDB0008928	-	C00350	3005953.05	2743542.74	3153737.71	2978114.95	4232385.18	1397381.9	2632441.31	1624067.91	3395500.24	3613064.93	3231362.03	2790853.29	3291562.31
MW0009132	T3_negative	N-Methyl-a-aminoisobutyric acid	Amino acid and Its metabolites	Amino acid derivatives	C5H11NO2	116.0706	117.079	1.8752	[M-H]-	2.70000000000437	2	0.91	rp	2566-34-9	75725	HMDB0002141	6508	-	66255118.41	79398699.07	57296796.08	57321289.42	66867875.4	65514820.34	39013143.7	35237835.95	83028001.45	33095858.64	56114232.67	62782786.18	60496020.54
FDATN00580	T3_negative	Estradiol cypionate	Others	Medicine	C26H36O3	395.2623	396.2664	8.1382	[M-H]-	7.87499999987062	2	0.9099	rp	313-06-4	9403	-	44160	-	3182908.74	2929691.48	3173116.65	2861544.07	2043119.87	816116.45	1730884.48	2341046.24	626844.47	216238.91	1990186.4	2291519.27	2343785.4
MW0111680	T3_negative	1,1-Dimethoxynonane	Others	Hydrocarbon derivatives	C11H24O2	187.167	188.1776	7.0078	[M-H]-	8.32500000001346	2	0.9098	rp	18824-63-0	87813	HMDB0034151	-	-	135321580.72	42589829.37	40514483.76	49235952.31	60216999.8	145025511.86	71372868.72	34423970.03	50404664.45	187575018.19	93812719.97	75484259.53	79292767.71
MEDL01909	T3_negative	1,7-Bis(4-hydroxyphenyl)-3-heptanone	Phenolic acids	Phenolic acids	C19H22O3	297.1518	298.1569	7.2709	[M-H]-	5.52499999997735	2	0.9096	rp	130233-83-9	14608480	HMDB0138216	-	-	214105604.34	323137297.43	396471699.22	409676746.34	604106301.75	212622073.05	197266359.93	365320450.64	123841361.57	159332163.24	183495689.73	182959224.77	182142067.83
MW0114341	T3_negative	Dodecanal dimethyl acetal	Aldehyde,Ketones,Esters	Aldehydes	C14H30O2	229.2135	230.2246	7.5705	[M-H]-	9.45000000001528	2	0.908	rp	14620-52-1	84559	HMDB0032246	-	-	75460398.56	125700747.59	100301743.97	107706327.41	99359218.19	47252459.26	56279555.18	60765327.96	67435978.19	64905037.02	89648561.56	88964858.75	87419507.99
MW0168444	T3_negative	10E,12Z-Octadecadienoic acid	FA	FFA	C18H32O2	279.2319	280.2402	6.6096	[M-H]-	2.57500000003574	2	0.907	rp	2420-56-6	5282800	HMDB0005048	34801	-	225601417.38	55820927.45	46809022.61	47716781.47	46911668	50392067.17	54788368.89	50189802.87	206220045.69	55558698.18	52705830.14	52018555.21	52968520.75
MW0114309	T3_negative	Mannose 1-phosphate	Carbohydrates and Its metabolites	Phosphate sugars	C6H13O9P	259.0228	260.0297	0.7981	[M-H]-	0.950000000017326	2	0.9064	rp	27251-84-9	644175	HMDB0006330	64616	-	48493523.55	52800919.5	60580144.24	74853042.57	79760514.09	79186033.63	84774735.75	90062152.64	88653159.13	122186216.9	84597263.29	85322960.93	85301559.78
MW0114564	T3_negative	Glycolaldehyde	Aldehyde,Ketones,Esters	Aldehydes	C2H4O2	119.0339	60.0211	1.9445	[2M-H]-	2.64999999998849	2	0.9055	rp	141-46-8	756	HMDB0003344	3205	C00266	172397514.16	194486103.94	143615178.21	137455193.49	205414145.25	131747150.64	143519856.31	144193991.05	180779578.06	458736428.28	161384772.14	153989305.32	159444194.72
MW0014719	T3_negative	5beta-Cholanic acid	Bile acids	Bile acids	C24H40O2	359.2946	360.3028	6.659	[M-H]-	2.32499999995639	2	0.9052	rp	546-18-9	92803	-	-	C19642	112322732.88	30136245.3	24344238.14	31497635.94	53580743.85	35727160.35	159543644.48	53579138.87	29363553.34	46432595.57	23968474.47	24362298.6	22174588.96
MW0141705	T3_negative	1-Chloro-2-methylpropene	Others	Hydrocarbon derivatives	C4H7Cl	90.0268	90.0236	5.843	[M-]-	6.67499999998711	2	0.9046	rp	513-37-1	10555	-	-	C19206	652622.84	17835863.75	20108934.1	14913067.85	17857009.2	15273225.01	20505666.02	20797964.93	19760022.11	15557507.27	24461719.67	23991421.4	25362740.23
MW0003472	T3_negative	2-[(1r,3s)-3-Hydroxycyclohexyl]-5-(2-methyloctan-2-yl)phenol	Benzene and substituted derivatives	Benzene and substituted derivatives	C21H34O2	317.248	318.2559	7.7903	[M-H]-	1.45000000003392	2	0.9046	rp	70434-82-1	125835	-	45498	-	658450.05	1454110.96	581342.89	502451.36	435233.66	2765790.48	2079965.65	1605695.28	3579726.53	2122702.86	503775.39	513142.3	514581.5
MW0147100	T3_negative	Cardanolide	Aldehyde,Ketones,Esters	Esters	C23H36O2	343.2643	344.2715	7.9099	[M-H]-	0.174999999984493	2	0.9044	rp	4427-84-3	114951	-	-	C19658	606880.85	1403342.47	287724.27	325031.11	279996.24	2749738.12	2047665.14	1294863.75	3069693.02	1209544.43	1152419.17	1303537.24	1230577.33
MW0121853	T3_negative	7,9-Dihydro-1H-purine-6,8-dione	Heterocyclic compounds	Heterocyclic compounds	C5H4N4O2	151.0255	152.0334	0.8137	[M-H]-	1.5750000000736	2	0.9043	rp	13231-00-0 | 51953-31-2 | 51953-32-3 | 51953-33-4 | 51953-34-5	135414099	HMDB0001182	-	-	874044767.02	422767972.77	512524515.53	588915961.72	589012129.1	847612777.37	1019347869.38	651109299.69	699645770.22	843712408.13	562818339.36	564233653.76	538667936.13
MW0104776	T3_negative	2-Hydroxyglutarate	Organic acid and Its derivatives	Organic acid and Its derivatives	C5H8O5	148.0324	148.0372	1.2089	[M-]-	13.1749999999897	2	0.9031	rp	2889-31-8	43	HMDB0059655	-	C02630	8608389.3	8891225.99	4631287.61	10437448.13	5931462.75	9765810.07	6499478.48	11795916.99	10924905.6	15384089.81	3814104.47	3819007.31	3748619.9
MW0052460	T3_negative	Docosatrienoic acid	FA	FFA	C22H38O2	333.2787	334.2872	6.4971	[M-H]-	2.94999999994161	2	0.9024	rp	28845-86-5	5312557	HMDB0002823	195	-	35528025.79	9381710.67	109044614.51	6958851.66	182434671.87	60124378.01	12970834.62	75309635.73	11234474.84	85108647.24	9267412.55	8883344.05	9232409.34
MW0016252	T3_negative	Butaprost (free acid form)	Hormones and hormone related compounds	Hormones and hormone related compounds	C23H38O5	393.2659	394.2719	4.9812	[M-H]-	3.19999999987886	2	0.9022	rp	433219-55-7	25886893	-	-	-	816414.89	851806.45	799611.99	130915.4	578858.52	860688.95	204634.52	391848.48	271344.37	338270.14	335080.13	338654.77	315125.78
ZINC32787341	T3_negative	cis-7-Hexadecenoic acid	FA	FFA	C16H30O2	253.217	254.2246	8.7458	[M-H]-	0.700000000009027	2	0.9018	rp	2416-19-5	5318393	HMDB0002186	-	-	12404353.13	20017500.28	19295718.08	14021690.55	18076563.26	29986810.74	21059954.1	28760528.28	19264004.16	27977988.46	19968974.87	20934061.06	21514927.56
MW0055369	T3_negative	Norethindrone acetate	Hormones and hormone related compounds	Hormones and hormone related compounds	C22H28O3	339.1989	340.2038	6.6976	[M-H]-	5.89999999988322	2	0.9017	rp	51-98-9	5832	-	44171	C08152	7385219.42	5924026.78	7986190.2	12943053.79	6717276.18	6907787.16	10975534.15	15299512.82	6741512.58	3800650.94	8682949.71	8610908.17	9108647.4
MW0054613	T3_negative	LPE(20:4/0:0)	GP	LPE	C25H44NO7P	500.2804	501.2855	6.7838	[M-H]-	4.31759734332369	2	0.893	rp	652149-09-2	42607465	HMDB0011517	-	C04438	49787182.62	47132418.24	12789658.32	34926661.89	39885468.3	43970621.88	53500100.43	22352897.78	40758686.14	35273665.98	43114263.39	43256433.08	43836430.43
MW0054909	T3_negative	Methyl hexadecanoic acid	FA	Others	C17H34O2	269.249	270.2559	6.4161	[M-H]-	1.05000000004907	2	0.8909	rp	112-39-0	8181	HMDB0061859	-	C16995	2762248.78	10012474.5	5757629.6	8339681.58	6019153.93	6776354.87	7897738.18	93565468.07	6403793.8	71713346.86	8038949.74	7597090.35	7687231.68
MW0114412	T3_negative	Erythronic acid	Organic acid and Its derivatives	Organic acid and Its derivatives	C4H8O5	135.0297	136.0372	0.812	[M-H]-	0.42500000006384703	2	0.8893	rp	13752-84-6	2781043	HMDB0000613	5586	-	261626783.09	237643776.42	77076134.03	299997248.3	307315226.89	252768788.81	91722817.64	340883495.32	292159709.68	302929417.59	269339582.21	269610672.13	267341433.49
MEDN1156	T3_negative	FFA(20:4)	FA	Oxidized lipids	C20H32O2	303.232	304.2402	6.6129	[M-H]-	2.32499999995639	2	0.8892	rp	82073-91-4	1899	-	24087	-	37855703.93	40561330.52	28545388.2	33116271.82	30823341.62	32811390.37	35041527.53	29525863.81	34230945.76	31231825.22	33627356.89	33652551.1	33807447.89
MEDTN03187	T3_negative	p-Cresol sulfate	Organic acid and Its derivatives	Organic acid and Its derivatives	C7H8O4S	187.0069	188.0143	3.7488	[M-H]-	0.325000000032105	2	0.8871	rp	3233-58-7	4615423	HMDB0011635	-	-	2532257.28	4768684.24	3895554.85	5776274.15	5093614.49	5875273.99	16635710.92	11875826.39	9114050.76	12099963.14	6133097.07	5975217.67	6420324.42
MW0103345	T3_negative	2'-Deoxyguanosine 5'-monophosphate	Nucleotide and Its metabolites	Nucleotide and Its metabolites	C10H14N5O7P	346.0547	347.0631	0.8014	[M-H]-	2.70000000000437	2	0.887	rp	902-04-5	135398597	-	-	C00362	79472049.92	134542743.4	207560637.16	160678041.27	188540022.97	33021411.2	20452629.77	79555658.09	108809210.74	28682044.49	70720918.82	66350030.77	64239292.73
MW0114177	T3_negative	Arabinose-5-phosphate	Carbohydrates and Its metabolites	Phosphate sugars	C5H11O8P	275.0175	230.0192	1.0854	[M+HCOO]-	2.99999999995748	2	0.8869	rp	13137-52-5	188324	HMDB0011734	-	C01112	34589082.81	44637574.07	32550349.56	23262088.78	46675556.21	61293558.37	30518062.04	25797150.79	35504811.31	36599394.93	28640538.64	28620572.62	28044702.28
MEDP1130	T3_negative	Eicosa-8,11,14-trien-5-ynoic acid	FA	Oxidized lipids	C20H30O2	301.217	302.2246	6.9701	[M-H]-	0.700000000080081	2	0.8844	rp	58688-54-3	6443815	-	-	-	6776016.4	3284503.36	13004524.38	10846306.79	62688818.58	7404317.64	4320252.82	29258867.47	65898529.71	16729991.13	14612024.34	11846586.75	14191330.13
MW0000228	T3_negative	Galactose	Carbohydrates and Its metabolites	Sugars	C6H12O6	225.0611	180.0634	7.0932	[M+HCOO]-	1.40000000001805	2	0.8841	rp	41414-75-9	6036	HMDB0037209	-	C00124	80779.31	243477.45	140868.7	45659.7	130287.53	205178.19	251299.73	243263.67	240080.77	30010.78	1224791.76	1109812.49	871245.85
MEDL01912	T3_negative	Succinic acid semialdehyde	FA	FFA	C4H6O3	101.0233	102.0317	1.3077	[M-H]-	2.72499999997677	2	0.8827	rp	692-29-5	1112	HMDB0001259	6114	C00232	210965064.9	320289315.46	241238847.3	132510141.02	224654399.86	165084450.77	125504961.17	196124430.96	160164048.43	122297078.3	165240239.53	169354049.68	179436317.52
MW0123325	T3_negative	Ciclopirox	Others	Medicine	C12H17NO2	206.1164	207.1259	6.0073	[M-H]-	5.57500000006428	2	0.8818	rp	29342-05-0	2749	HMDB0015319	-	-	20159907.06	12494675.11	15439874.36	11141176.27	12465467.5	12956075.06	12397194.16	14117657.5	9035284.64	12095399.8	6462933.73	8318706.33	8239736.76
MW0052516	T3_negative	Elaidic acid	FA	FFA	C18H34O2	281.2488	282.2559	7.3328	[M-H]-	0.550000000032469	2	0.8802	rp	112-79-8	637517	HMDB0000573	3406	C01712	6393174.64	8501920.6	1986289.05	4681184.76	3003689.75	9230715.61	6034223.8	3343502.47	9396897.89	4992283.86	6669422.76	6562547.01	6639054.98
MW0168638	T3_negative	5'-Deoxyadenosine	GP	PA	C10H13N5O3	296.0989	251.1018	1.5073	[M+HCOO]-	0.225000000000364	2	0.8798	rp	4754-39-6	439182	HMDB0001983	-	C05198	2897045.29	1831516.93	1325686.42	2711254.2	11859542.37	1984864.69	21872250.11	2167668.69	1330085.76	1277477.9	2077855.67	2133807.53	2184326.86
MW0124417	T3_negative	Indole-3-carboxylic acid	Heterocyclic compounds	Indole and Its derivatives	C9H7NO2	160.0397	161.0477	4.1186	[M-H]-	1.70000000004222	2	0.8759	rp	771-50-6	69867	HMDB0003320	3795	C19837	5471708.44	4646723.21	6258055.68	7414075.4	4746863.19	5958499.88	7267684.15	6859329.18	6751046.59	5515900.09	5725076.17	5739221.63	5816277.73
MW0054179	T3_negative	Jasmonic acid	Hormones and hormone related compounds	Hormones and hormone related compounds	C12H18O3	209.1175	210.1256	5.0705	[M-H]-	1.9749999999874	2	0.8741	rp	59366-47-1	5281166	HMDB0032797	-	C08491	2769900.82	673405.36	2383206.58	3037260.11	6724167.31	3569985.46	11742033.05	3831413.24	3461281.85	15748559.39	5059244.58	5051415.49	5089516.94
MW0005090	T3_negative	4-Hydroxybenzenesulfonic acid	Organic acid and Its derivatives	Sulfonic acids	C6H6O4S	172.9902	173.9987	2.9323	[M-H]-	2.95000000008372	2	0.8731	rp	98-67-9	4765	-	34512	-	26079685.31	25429865.59	24787053.15	33518987.6	28609327.7	133937368.5	118270142.58	96355505.51	78041988.52	118037511.49	68034504.49	68198096.94	69787252.61
MW0014090	T3_negative	3-Hydroxyhexadecanoic acid	FA	FFA	C16H32O3	271.2282	272.2351	6.3851	[M-H]-	0.900000000001455	2	0.8703	rp	2398-34-7 | 928-17-6 | 20595-04-4	301590	HMDB0061658	35554	-	17261863.41	10415233.87	19350497.85	13033665.22	22879899.38	24409801.15	14553247.93	17665765.07	14976150.73	40142447.23	18214377.95	18216452.08	18316792.53
MW0169291	T3_negative	Idebenone	Benzene and substituted derivatives	Benzene and substituted derivatives	C19H30O5	337.2059	338.2093	8.5681	[M-H]-	9.69999999995252	2	0.8674	rp	58186-27-9	3686	-	757	-	38717601.38	241359009.55	41869275.21	114606036.9	33773870.74	95400173.17	92237906.77	74524611.51	157496768.64	40403364.04	105574879.68	82360956.71	108303948.09
MW0193980	T3_negative	Sorbitol-6-phosphate	Carbohydrates and Its metabolites	Phosphate sugars	C6H15O9P	262.0477	262.0454	1.7819	[M-]-	4.57500000010214	2	0.8652	rp	20479-58-7	152306	HMDB0005831	-	C01096	12506527.06	32111215.07	34171855.75	35274739.32	35404794.85	12513767.07	23383597	10902321.26	17500314.76	28138552.06	32292543.77	32304340.36	31299694.55
MEDN1079	T3_negative	FFA(22:6)	FA	FFA	C22H32O2	327.232	328.2402	7.5084	[M-H]-	2.32499999995639	2	0.8638	rp	25167-62-8	6442063	-	64830	-	1064475829.26	842762780.3	930985056.99	1009240213.75	681378809.24	1670331970.73	2191264455.77	1947987854.43	2300010173.54	1772343312.56	1231861725.42	1221757220.38	1222070170.5
MW0112185	T3_negative	2-Keto-L-gulonic acid	Organic acid and Its derivatives	Organic acid and Its derivatives	C6H10O7	175.0242	194.0427	0.8014	[M-H2O-H]-	1.37500000001012	2	0.86	rp	526-98-7 | 342385-52-8	102424	HMDB0011732	-	-	1302787007.69	2977551578.71	974270288.07	1381861551.22	829172625.68	1387901319.36	619669075.84	1741212.1	1104621.85	85913110.48	786627597.52	789689279.73	785936405.6
MW0017085	T3_negative	Cholesterol sulfate	Hormones and hormone related compounds	Hormones and hormone related compounds	C27H46O4S	465.3029	466.3117	7.8849	[M-H]-	3.1807136653539	2	0.8588	rp	1256-86-6	65076	HMDB0000653	5625	C18043	1081229597.02	974670174.45	223994986.22	305739145.56	407810932.38	162204397.23	190001091.72	579993659.27	826686691.61	324775333.33	555460369.87	513895980.98	356952579.21
MW0000724	T3_negative	Shogaol	Benzene and substituted derivatives	Phenolics	C17H24O3	275.1693	276.1725	7.6336	[M-H]-	10.1499999999533	2	0.8568	rp	36700-45-5	5281794	HMDB0031463	-	C10494	8373921.66	34314563.98	12582557.38	24861138.61	7527894.66	65874732.28	68104721.09	14052487.12	16100911.36	17841714.29	19855625.31	17358187.85	19389291.63
MW0004001	T3_negative	3-Furoic acid	Organic acid and Its derivatives	Organic acid and Its derivatives	C5H4O3	111.0076	112.016	0.8014	[M-H]-	2.85000000001645	2	0.8565	rp	488-93-7	10268	HMDB0000444	5433	-	25866051.41	22856829.67	14020801.15	38968927.33	38109118.32	26925241.07	20186096.08	31837244.66	29214337.14	34897625.36	30081604.41	30521695.7	30504938.43
MEDL00328	T3_negative	UDP-xylose	Carbohydrates and Its metabolites	Sugars	C14H22N2O16P2	535.0366	536.0445	1.1718	[M-H]-	1.04665627327713	2	0.8549	rp	626915	19235	HMDB0001018	5948	C00190	31717876.1	24094987.88	26736658.81	25306358.44	23910008.31	6881778.96	3988080.45	15551589.29	14183782.15	20630757.61	15224516.1	15088417.77	13549857.99
MW0108781	T3_negative	N-Formylmethionine	Amino acid and Its metabolites	Amino acid derivatives	C6H11NO3S	176.038	177.046	2.2591	[M-H]-	1.65000000002635	2	0.8497	rp	4289-98-9	439750	HMDB0001015	-	C03145	13572847.71	10044768.66	6602001.84	8166599.84	9888995.84	9579794.97	4741176.13	6725860.31	10149343.36	7357770.76	9572183.88	9276024.76	10114838.74
MW0009765	T3_negative	Stearidonic acid	FA	FFA	C18H28O2	275.2012	276.2089	7.2337	[M-H]-	1.07500000012806	2	0.848	rp	20290-75-9	5312508	HMDB0006547	-	C16300	2905809.11	2755522.4	2004558.68	4423089.55	4642197.27	3955637.39	6013055.95	2393517.15	3363397.92	2425577.45	3629154.83	3671642.63	3270878.96
MW0138079	T3_negative	Epigallocatechin	Benzene and substituted derivatives	Benzene and substituted derivatives	C15H14O7	611.1445	306.074	1.1842	[2M-H]-	6.3815102448283	2	0.8445	rp	970-74-1	72277	HMDB0038361	-	C12136	299426364.59	356667097.84	128559621	133788388.61	139038140.7	131686344.12	10895174.01	43802980.12	46254763.06	93573903.99	141780853.5	141912849.22	141364442.04
MEDTN03179	T3_negative	Dodecyl sulfate	Organic acid and Its derivatives	Organic acid and Its derivatives	C12H26O4S	265.1487	266.1552	7.3711	[M-H]-	2.05000000008226	2	0.8412	rp	151-41-7 | 2235-54-3	8778	-	-	-	423046683.89	984095448.33	460093941.84	447024980.49	411579825.47	789143399.53	1170630536.57	1186027104.18	544521130.53	779796586.99	753184256.91	680180066.67	714465933.11
MEDN1227	T3_negative	Furfural diacetal	Heterocyclic compounds	Heterocyclic compounds	C9H14O3	169.0858	170.0943	5.0932	[M-H]-	2.9750000000206	2	0.8401	rp	13529-27-6	83553	-	-	C14280	13179522.3	5975619.61	4820323.19	13136029.95	9504751.7	9768440.27	10219920.51	3638294.39	11494614.83	8001036.35	9177738.63	9221663.22	9116851.87
MW0054245	T3_negative	Lactitol	Carbohydrates and Its metabolites	Sugars	C12H24O11	325.1073	344.1319	1.4199	[M-H2O-H]-	16.6500000000269	2	0.8384	rp	585-86-4	157355	HMDB0040937	-	-	15490168	14242465.44	12341998.34	12532873.83	9782415.72	16332097.96	3980784.95	11589187.28	7333179.48	13271532.57	9797765.49	9467573.04	9952392.32
MW0103684	T3_negative	Uridine-5'-diphosphate-glucose	Nucleotide and Its metabolites	Nucleotide and Its metabolites	C15H24N2O17P2	565.0501	566.055	0.6775	[M-H]-	4.21203363145414	2	0.8337	rp	133-89-1	8629	HMDB0000286	-	C00029	353052227.97	317295420.54	342318792.78	354938419.85	372426873.13	187773425.43	39474938.43	142256279.01	33018776.41	192849690.71	223700312.45	225247259.21	225629351.42
MW0108877	T3_negative	N-oleoylglycine	Amino acid and Its metabolites	Amino acid derivatives	C20H37NO3	338.2689	339.2773	7.6087	[M-H]-	2.85000000005198	2	0.8275	rp	2601-90-3	6436908	HMDB0013631	-	-	13110753.45	6200088.54	12541856.54	9098918.16	9182688.85	36828528.35	20170182.4	12145501.29	12811053.86	14628311.94	16436948.75	14646231.3	16078462.25
MEDN1433	T3_negative	6-trans-12-epi Leukotriene B4	FA	Oxidized lipids	C20H32O4	335.2237	336.2301	6.3386	[M-H]-	2.35000000003538	2	0.8255	rp	71548-19-1	5283129	HMDB0005088	-	-	12951909.19	4194086.67	4108556.04	6561123.52	23065957.06	10245947.51	11146621.71	6300741.62	18273058.46	24320682.2	14801833.08	14832042.11	15122616.02
MW0110288	T3_negative	Tyrosylleucine	Amino acid and Its metabolites	Small Peptide	C15H22N2O4	293.151	294.158	2.2845	[M-H]-	0.849999999985585	2	0.8251	rp	17355-10-1	87071	HMDB0029109	24037	C73328	5222207.61	3890570.71	3348458.3	4314738.38	4254148.46	7631272.25	7214300.56	6260586.41	2251445.21	8138280.64	8869560.29	9070422.37	8917513.63
MW0011506	T3_negative	cis-13-Octadecenoic acid	FA	FFA	C18H34O2	281.2489	282.2559	6.4161	[M-H]-	0.799999999969714	2	0.8234	rp	13126-39-1	5312441	HMDB0041480	-	-	150711993.05	155456522.45	59982584.89	22697940.74	47468501.95	152651530.24	53892518.63	226387599.55	32141955.68	60404628.26	82996175.01	75231109.74	105181578.63
MW0169017	T3_negative	Daidzein	Flavonoids	Isoflavones	C15H10O4	313.0794	254.0579	6.7651	[M+CH3COO]-	19.2250000000627	2	0.8233	rp	486-66-8	5281708	HMDB0003312	-	C10208	13738285.07	14459587.31	12879837.04	11902275.17	11877761.04	14068881.61	14569583.07	13669301.96	13608554.82	13978075.61	36650393.79	33187219.72	22808435.72
MW0106354	T3_negative	D-Alanine	Amino acid and Its metabolites	Amino acids	C3H7NO2	88.0396	89.0477	2.5691	[M-H]-	1.950000000015	2	0.8218	rp	338-69-2	71080	HMDB0001310	-	C00133	31996296.61	34317393.4	33298050.19	183364972.23	41308307.37	182504508.9	46377726.26	24905007.83	23909693.29	31973628.65	82311545.85	80610474.19	67776475.14
MW0103346	T3_negative	2'-Deoxyguanosine-5'-diphosphate	Nucleotide and Its metabolites	Nucleotide and Its metabolites	C10H15N5O10P2	426.023	427.0294	1.4329	[M-H]-	2.06562044242	2	0.8206	rp	102783-74-4	135398595	HMDB0000960	3532	C00361	65434144.22	73219041.07	84010920.7	61065737.89	48413815.78	24449436.22	12549832.39	36136896.57	40558268.93	27600859.78	31878928.05	33878917.94	34257052.7
MW0114649	T3_negative	Isomaltose	Carbohydrates and Its metabolites	Sugars	C12H22O11	377.0849	342.1162	0.8135	[M+Cl]-	1.77500000006603	2	0.816	rp	499-40-1	439193	HMDB0002923	-	C00252	49548810.87	102868851.06	2505700.16	1516610.15	13275919.94	32232886.05	523117.28	7556783.34	276860.95	5741739.53	28645129.3	28690773.13	29049851.17
MW0054414	T3_negative	L-Palmitoylcarnitine	FA	CAR	C23H45NO4	797.6624	399.3349	6.7962	[2M-H]-	0.0250732633856624	2	0.8083	rp	2364-67-2	11953816	HMDB0000222	5231	C02990	1733426.65	3002293.03	2779191.32	1624768.64	3306396.41	2496486.98	1718975.36	2090711.93	1548725.91	2432389.07	1351490.26	1517232.54	1689773.86
MEDN1098	T3_negative	2-Ethyl-2-Hydroxybutyric acid	Organic acid and Its derivatives	Organic acid and Its derivatives	C6H12O3	131.0703	132.0786	2.3787	[M-H]-	2.60000000004368	2	0.8041	rp	3639-21-2	77199	HMDB0001975	6411	-	14505926.3	7890851.83	10843981.31	12068865.4	10063783.83	10309029.47	9888157.81	5737610.5	8963308.24	9030667.17	10755141.5	10600623.75	10747723.91
MEDN1149	T3_negative	N-hexadecyl hydroxyproline	Amino acid and Its metabolites	Amino acid derivatives	C21H41NO3	354.3023	355.3086	7.8912	[M-H]-	2.39999999990914	2	0.8027	rp	76652-69-2	66690736	-	-	-	7194621.21	2197436.06	3225094.19	3775567.37	3819131.51	17951554.04	31458803.63	12990955.3	11557521.57	14064500.42	9648851.82	9718291.05	10092052.49
MW0004094	T3_negative	3-Methoxy-4-hydroxyphenylglycolaldehyde	Benzene and substituted derivatives	Phenolics	C9H10O4	163.0393	182.0579	2.4354	[M-H2O-H]-	1.77499999999498	3	0.9825	rp	17592-23-3	440729	HMDB0004061	-	C05583	1323090.7	1316942.37	2537490.62	2957132.44	1741079.24	3394693.1	1737119.18	1467354.79	2619661.21	1159514.69	2481218.97	2542170.2	2537498.09
MW0153478	T3_negative	Mesotartaric acid	Organic acid and Its derivatives	Organic acid and Its derivatives	C4H6O6	149.0088	150.0164	7.084	[M-H]-	0.849999999985585	3	0.9823	rp	147-73-9	447315	HMDB40269	-	C00552	468401.8	571349.42	628626.33	52642.97	535369.14	315786.66	563975.04	537104.79	158187.01	626030.64	3589102.71	3537908.86	3227365.44
MW0007329	T3_negative	Homovanillin	Benzene and substituted derivatives	Phenolics	C9H10O3	147.0444	166.063	3.672	[M-H2O-H]-	1.72500000005016	3	0.982	rp	5703-24-2	151276	HMDB0005175	-	C05581	1899352.89	2336553.78	4057188.31	5420245.83	3059419.67	3122845.38	2599179.25	3750547.03	2867018.01	2683570.08	3666817.69	3708324	3807417.2
MW0151927	T3_negative	Juvenile hormone II	Hormones and hormone related compounds	Hormones and hormone related compounds	C17H28O3	299.2026	280.2038	6.7962	[M+F]-	0.349999999968986	3	0.9718	rp	34218-61-6	5459796	-	-	C04867	1330278.82	1246154.87	2370027.41	2117480.66	3449045.12	9399886.48	12117397.08	13134237.23	14737226.29	10923830.33	6463130.86	6471883.1	6563401.58
MW0113901	T3_negative	alpha-D-Glucose 1,6-bisphosphate	Organic acid and Its derivatives	Organic acid and Its derivatives	C6H14O12P2	376.9435	339.9961	0.6745	[M+K-2H]-	2.87500000013097	3	0.9514	rp	10139-18-1	82400	HMDB0003514	-	C01231	57414944.44	28041212.3	37614961.32	34961749.39	40039179.2	72198080.77	11665380.92	14732977.14	5992780.94	43681063.56	30402479.48	30915835.54	30457698.64
MW0161057	T3_negative	(2S)-5-amino-2-ammonio-5-oxopentanoate	Aldehyde,Ketones,Esters	Esters	C5H10N2O3	127.0501	146.0691	0.7517	[M-H2O-H]-	2.85000000001645	3	0.9478	rp	26700-71-0	6992086	-	-	-	9091723.54	11827285.76	5202558.28	5403064.52	7594124.29	6641206.71	1841652.55	2592408.68	3318624.67	4725429.08	4736236.07	4616186.28	4370716.98
MW0014826	T3_negative	Glutarate semialdehyde	FA	Oxidized lipids	C5H8O3	156.0659	116.0473	8.9611	[M-H+CH3CN]-	0.399999999984857	3	0.9363	rp	1404756	439963	HMDB0012233	-	C03273	9439742.21	3292323.21	1829259.4	1899986.25	25914046.41	21964153.15	3753444.78	29088959.38	1810151.08	2487047.02	2968765.83	3365333.53	3417420.1
MW0108916	T3_negative	N-succinyl-L,L-2,6-diaminopimelate	Organic acid and Its derivatives	Organic acid and Its derivatives	C11H18N2O7	330.1304	290.1114	1.3828	[M-H+CH3CN]-	0.699999999937972	3	0.9344	rp	26605-36-7	25202447	HMDB0012267	-	C04421	1603354.15	3255063.04	830200.92	663160.66	147326.87	1461034.8	728145.46	524473.77	112925.75	826038.13	1207528.42	1163186.12	1073229.29
MW0152127	T3_negative	L-Arabinono-1,4-lactone	Carbohydrates and Its metabolites	Carbohydrates and Its metabolites	C5H8O5	147.0291	148.0372	1.6954	[M-H]-	1.92500000004259	3	0.9292	rp	51532-86-6	191190	-	-	C01114	6501824.96	6476153.48	6171537.35	6197742.49	4481622.64	4270768.8	5489266.34	6341763.92	5151557.73	8111704.32	4586553.5	4729430.51	4955308.28
MW0105117	T3_negative	3-Oxoadipic acid	Organic acid and Its derivatives	Organic acid and Its derivatives	C6H8O5	141.0161	160.0372	8.7209	[M-H2O-H]-	7.9250000000286	3	0.9153	rp	689-31-6	93	HMDB0000398	5387	C00846	473801318.03	505585297.82	543318525.44	485486130.6	531625842.31	503652995.04	497274148.11	612654521.21	544288526.84	566454913.51	515455411.12	511353361.14	511841694.67
MW0103558	T3_negative	Faicar	Nucleotide and Its metabolites	Nucleotide and Its metabolites	C10H15N4O9P	387.0317	366.0577	1.3138	[M+Na-2H]-	1.67499999989218	3	0.9127	rp	13018-54-7	166760	HMDB0001439	-	C04734	809216.64	609743.13	612328.54	911843.68	1809251.7	370159.86	280415.5	1625929.92	804349.52	735717.76	1414472.51	1458615.83	1372509.73
MW0141493	T3_negative	16-Oxohexadecanoic acid	FA	Oxidized lipids	C16H30O3	251.1848	270.2195	7.4536	[M-H2O-H]-	1.52499999998668	3	0.9124	rp	69275-06-5	15931626	-	-	C19614	179712.96	293144.37	276302.61	420714.91	228531.66	138802.59	590439.75	125408.71	340272.8	287996.98	473144.04	452211.98	458581.53
MW0105409	T3_negative	Acetic acid	Organic acid and Its derivatives	Organic acid and Its derivatives	C2H4O2	96.9685	60.0211	2.722	[M+K-2H]-	3.07499999998129	3	0.912	rp	64-19-7	176	HMDB0000042	3206	C00033	38918832.23	33943243.19	47529407.54	50900306.39	40830787.2	25893343.87	30667613.79	28149311.71	35725415.42	44651662.78	63793414.67	64943952.1	56106956.61
MW0013101	T3_negative	2,3-Dihydroxy-3-methylbutanoic acid	Organic acid and Its derivatives	Organic acid and Its derivatives	C5H10O4	133.0496	134.0579	1.32	[M-H]-	2.52500000001987	3	0.9119	rp	1756-18-9	677	-	-	C04039	9022955.49	7658459.33	9750628.5	12456685.95	7979816.24	7658501.85	11785412.47	11919549.51	10310454.22	13720348.23	10262134.09	10159628.69	10265029.58
MW0169046	T3_negative	Deethylatrazine	Heterocyclic compounds	Heterocyclic compounds	C6H10ClN5	186.0558	187.0625	2.2969	[M-H]-	1.57500000000255	3	0.9078	rp	6190-65-4	22563	HMDB0033249	-	C06559	8847208.09	7745207.07	7826121.65	7481695.9	8155211.42	7556223	5429488.55	4382102.86	4960562.69	6805755.99	6643774.02	6704681.41	6705949.29
MW0015446	T3_negative	9E-heptadecenoic acid	FA	Oxidized lipids	C17H32O2	267.2329	268.2402	7.9991	[M-H]-	0.0750000000948603	3	0.8967	rp	76261-97-7	5312440	HMDB0031046	-	C16536	15553780.42	20478574.96	15865508.27	8089920.92	21717079.26	15374800.55	19946413.23	12250777.92	18294798.87	14781943.86	23890223.72	23865421.03	22995869.85
MW0108343	T3_negative	Monoethyl carbonate	Organic acid and Its derivatives	Organic acid and Its derivatives	C3H6O3	89.0233	90.0317	3.1238	[M-H]-	2.72499999997677	3	0.8966	rp	13932-53-1	105349	HMDB0031232	-	-	793592186.93	705944485.22	535695824.53	433375458.6	619977538.31	103764577.85	697170985.95	801428656.6	293939092.49	570192465.68	525972392.21	516767583.39	480645209.87
MW0103357	T3_negative	2'-O-Methyladenosine	Nucleotide and Its metabolites	Nucleotide and Its metabolites	C11H15N5O4	326.1102	281.1124	1.5451	[M+HCOO]-	1.62500000016053	3	0.8961	rp	2140-79-6	102213	HMDB0004326	58235	-	9029701.67	7275639.55	4768833.2	8199684.79	9148968.59	4685935.05	3048082.25	2942180.42	5346291.12	4307136.19	5485618.29	5782838.38	5386820.06
MW0052435	T3_negative	(R)-2-hydroxystearic acid	FA	Oxidized lipids	C18H36O3	299.2581	300.2664	8.594	[M-H]-	2.62500000005161	3	0.8947	rp	26633-48-7	439885	-	-	C03042	16260550.76	9671666.78	12566296.65	9385422.02	12925880.35	20750229.22	9074904.96	10795043.63	11219643.03	13873960.33	11225756.14	11204740.35	11217662.56
MW0151912	T3_negative	Jatrophone	Aldehyde,Ketones,Esters	Ketones	C20H24O3	311.168	312.1725	9.0376	[M-H]-	6.89999999991642	3	0.8942	rp	29444-03-9	5281373	-	-	-	884745.31	1277748.94	2556746.2	1243775.57	1719276.15	869101.15	1837622.68	441617.91	904299.8	604105.79	730976.23	613092.86	770730.8
MW0106460	T3_negative	Dimethyl carbonate	Aldehyde,Ketones,Esters	Esters	C3H6O3	90.0339	90.0317	4.1562	[M-]-	4.27500000000691	3	0.8938	rp	616-38-6	12021	HMDB0029580	-	-	2018810.74	1818981.85	1454715.2	1730668.12	1328388.09	1491920.9	1785534	1659100.41	1836471.23	1822134.26	4159080.12	4193992.22	5609970.66
MW0112870	T3_negative	3-Methyl-2-butenal	Aldehyde,Ketones,Esters	Aldehydes	C5H8O	136.0519	84.0575	3.2254	[M+Cl+NH3]-	3.90000000002999	3	0.8934	rp	107-86-8	61020	HMDB0012157	-	C15604	34070.72	188893.18	6987.14	6832.09	6979.58	6818.31	6814.14	7947.44	6916.04	13296.63	35651.01	23203.38	23203.38
MW0110912	T3_negative	Amyl Nitrite	Others	Hydrocarbon derivatives	C5H11NO2	116.0706	117.079	3.8765	[M-H]-	2.70000000000437	3	0.8916	rp	463-04-7	10026	HMDB0015550	-	C07457	55044700.82	56143376.09	80081829.36	52002634.7	64104507.6	54174171.84	81302369.8	41098707.7	39274608.39	42398954.03	53280135.09	54709750.92	54356151.11
MW0153969	T3_negative	Moxestrol	Hormones and hormone related compounds	Hormones and hormone related compounds	C21H26O3	325.1829	326.1882	8.6193	[M-H]-	5.02499999996076	3	0.8913	rp	34816-55-2	11954041	-	-	-	379995750.23	448186485.4	673430570.79	305277345.55	313467999.77	724373322.15	447309832.64	245966006.49	188322041.07	344246521.21	293057606.32	295196156.58	306190542.18
MW0103434	T3_negative	8-Hydroxydeoxyguanosine 5'-monophosphate	Nucleotide and Its metabolites	Nucleotide and Its metabolites	C10H14N5O8P	362.0516	363.058	2.2969	[M-H]-	2.25000000000364	3	0.8898	rp	127027-50-3	135488904	HMDB0011670	-	C19968	4718344.26	4361807.87	11826970.93	4412820.89	6943739.51	1650693.22	1091323.18	7694358.45	6632351.25	3624586.19	3080570.26	3691982.66	3440550.53
MEDL00830	T3_negative	Urobilin	Tryptamines,Cholines,Pigments	Pigments	C33H42N4O6	571.2874	590.3104	7.2585	[M-H2O-H]-	8.997141814366	3	0.8897	rp	1856-98-0	5280819	-	-	C05794	5926198.26	6403896.91	7330135.61	8963853.33	5927625.69	3871869.02	9547597.87	6500224.2	10806535.8	6684493.54	8863978.59	8788100.03	8862562.27
MW0114140	T3_negative	Cyclopentanone	Aldehyde,Ketones,Esters	Ketones	C5H8O	167.107	84.0575	6.4222	[2M-H]-	1.80000000000291	3	0.8846	rp	120-92-3	8452	HMDB0031407	-	C00557	704142.2	638965.42	1621334.13	1509253.51	900068.83	1531356.76	633102.87	1301960.04	1201882.51	2093495.72	1450718.34	1433555.28	1276674.44
MW0111060	T3_negative	Vaporole	Others	Others	C5H11NO2	116.0706	117.079	3.0109	[M-H]-	2.70000000000437	3	0.8833	rp	110-46-3	8053	HMDB0001382	-	C07457	75088885.92	70091800.43	54741325.99	72931757.87	58891316.48	64525325.9	164483112.48	53128646.95	54751471.69	54018546.41	52432757.82	52362597.48	50930202.27
MW0054285	T3_negative	Latanoprost ethyl amide	Hormones and hormone related compounds	Hormones and hormone related compounds	C25H39NO4	416.2827	417.2879	8.1006	[M-H]-	5.02065181453648	3	0.8814	rp	607351-44-0	10287826	-	45716	-	45056345.73	5819756.02	8949464.64	48964732.85	6160000.25	9225904.41	24839064.96	15824712.77	77812477.2	52772490.14	29871880.54	22004117.35	32600811.1
MW0142870	T3_negative	3-Chloro-2-methylpropene	Others	Hydrocarbon derivatives	C4H7Cl	89.0233	90.0236	3.7109	[M-H]-	17.4250000000242	3	0.8812	rp	563-47-3	11241	-	-	C19363	2016717962.33	1774672750.87	1517584311.01	1654323665.24	1608232349.54	1290391792.79	1415635986.66	1668368504.15	1336470417.61	1844469772.41	1617941190.14	1581022253.39	1619797510.76
MW0009662	T3_negative	1,3-Benzenediol	Benzene and substituted derivatives	Phenolics	C6H6O2	126.06	110.0368	2.9455	[M+NH4-2H]-	9.80000000001979	3	0.8808	rp	108-46-3	5054	HMDB0032037	-	C01751	4636753.02	4569338.2	5699731.63	4582542.17	4870494.58	5604952.43	5326489.76	5595742.36	3923665.38	5095633.08	4997842.14	4879100.41	4865916.44
MW0012308	T3_negative	Isoacitretin	Benzene and substituted derivatives	Benzene and substituted derivatives	C21H26O3	325.1828	326.1882	8.3271	[M-H]-	4.7749999998814	3	0.8792	rp	69427-46-9	6437841	HMDB0003039	621	-	4214663243.64	6013682713.98	7152681177.67	5311707146.62	3684012660.82	1227387149.94	1917975892.08	4274344779.52	435075228.24	3252966137.25	3057312393.69	2324576356.84	2947058979.4
MW0159669	T3_negative	Potassium bicarbonate	Organic acid and Its derivatives	Organic acid and Its derivatives	KHCO3	98.9549	99.9563	1.1594	[M-H]-	14.7999999999726	3	0.8763	rp	298-14-6	516893	-	-	C18606	23584864.38	46228754.89	18339113.55	28468212	29569146.1	38083618.7	49319739.94	47244148.95	35281233.83	39603902.33	27392404.76	27894283.25	27682635.5
MW0105414	T3_negative	Acetoacetic acid	Organic acid and Its derivatives	Organic acid and Its derivatives	C4H6O3	142.0501	102.0317	1.3323	[M-H+CH3CN]-	0.775000000032833	3	0.8759	rp	541-50-4	96	HMDB0000060	-	C00164	1549773.76	1718635.51	4512873.71	8752330.54	5392659.4	2688861.43	3644711.18	3266049.62	3918783.37	3775242.27	4592201.91	4685597.18	4584401.5
MW0157979	T3_negative	trans-2,3-Epoxysuccinic acid	Organic acid and Its derivatives	Organic acid and Its derivatives	C4H4O5	112.9847	132.0059	7.4587	[M-H2O-H]-	8.17499999996585	3	0.875	rp	141-36-6 | 17015-08-6	440044	-	-	C03548	10386215.64	11108601.84	12112486.87	13671343	11231079.63	10157092.65	12604118.07	11409017.63	12079818.29	10599267.54	11615861.4	11846349.04	11596441.19
MEDP0461	T3_negative	2-Methylguanosine	Nucleotide and Its metabolites	Nucleotide and Its metabolites	C11H15N5O5	332.0768	297.1073	1.7943	[M+Cl]-	0.199999999921374	3	0.8686	rp	2140-77-4	135501934	HMDB0005862	-	-	20567.63	20553.07	139122.02	21772.66	299860.49	117264.11	1066163.75	20553.07	20551.51	246559.75	50091.16	64645.04	50091.16
MW0154249	T3_negative	N-Acetylpuromycin	Nucleotide and Its metabolites	Nucleotide and Its metabolites	C24H31N7O6	529.2543	513.2336	7.2833	[M+NH4-2H]-	2.6830274403781	3	0.8685	rp	22852-13-7	46173769	-	-	C07032	2565695.08	1937377.02	2210617.61	3111034.68	3522349.18	3255092.56	2800717.37	2686109.39	5912089.47	19137602.9	6447202.03	7406495.37	6672815.25
MW0144103	T3_negative	9,10,13-Trihydroxy-11-octadecenoic acid	FA	Oxidized lipids	C18H34O5	329.2331	330.2406	5.856	[M-H]-	0.550000000032469	3	0.8684	rp	29907-57-1	5282965	HMDB0004710	-	-	5466115.86	6653699.79	1752082.6	5048591.75	3256914.18	7245140.81	4564864.06	1011942.29	2347904.88	4193642.21	5223695.67	5297143.27	5293528.03
MW0012563	T3_negative	16-Methylheptadecanoic acid	FA	FFA	C18H36O2	283.2648	284.2715	5.5469	[M-H]-	1.42499999995493	3	0.8679	rp	2724-58-5	21859	HMDB0031066	-	C20356	17714564.27	28888347.98	25084892.4	27117824.66	17626784.44	31319417.63	18516104.03	29258565.54	35007373.75	27630423.64	24124037.13	24415465.81	21860257.91
MW0054522	T3_negative	1-O-Hexadecyl-lyso-sn-glycero-3-phosphocholine	GP	LPC	C24H52NO6P	540.3668	481.3532	5.8436	[M+CH3COO]-	0.425636626993583	3	0.8671	rp	17364-21-5	3983	-	24070	C00157	1482373.54	534856.47	2673379.24	2862157.73	4378332.01	1951901.25	3233033.86	1336263.35	3572425.04	2296331.39	3259759.79	4511698.26	4350757.59
MW0056739	T3_negative	Ethyl palmitoleate	FA	Others	C18H34O2	281.2489	282.2559	2.8815	[M-H]-	0.799999999969714	3	0.8657	rp	56219-10-4	6436624	-	45010	-	16086248.63	13408504.97	17302656.08	24099228.32	8687697.7	8772606.96	20633422.48	23286307.7	24687538.33	17391713.42	17321843.79	19542691.77	19333160.49
MW0153108	T3_negative	Lys-Phe-Tyr	Amino acid and Its metabolites	Small Peptide	C24H32N4O5	455.2305	456.2373	2.448	[M-H]-	1.16424672121055	3	0.865	rp	63958-93-0	6710772	-	23236	-	1367109.57	1820831.06	1764388.07	1332985.28	1029078.2	1454836.67	810836.08	1738919.66	622871.25	1396884.54	1556025.93	1526972.72	1554215.02
MW0123530	T3_negative	Deisopropylhydroxyatrazine	Heterocyclic compounds	Heterocyclic compounds	C5H9N5O	171.1017	155.0807	9.0468	[M+NH4-2H]-	4.22499999999104	3	0.8644	rp	7313-54-4	135398734	-	-	C06557	210997078.14	205700541.51	192956065.78	171877961.79	195331030.8	202932428.74	211227994.02	170841249.37	47871100.3	183501774.61	185596504.88	185164384.29	189455956.63
MW0015313	T3_negative	8-Geranylumbelliferone	Benzene and substituted derivatives	Benzene and substituted derivatives	C19H22O3	297.152	298.1569	7.0072	[M-H]-	6.02499999999395	3	0.8642	rp	23660-05-1	71694409	-	-	C21495	3020750.84	3382465.85	3278113.71	3684851.33	5526159.61	4806778.95	2005097.46	1364495.96	3198605.32	2429585.27	5515623.64	6181496.21	5179226.14
MW0114953	T3_negative	Glcnac6P	Organic acid and Its derivatives	Organic acid and Its derivatives	C8H16NO9P	301.0585	301.0563	2.3094	[M-]-	4.32500000002278	3	0.862	rp	1746-32-3	150941	HMDB0001062	-	-	24104067.87	18485703.05	16918776.24	16634991.48	19083479.97	17966657.7	10895408.84	12488971.04	12179579.83	14054139.96	15927233.82	15598570.83	15846722.05
MW0105255	T3_negative	4-Methoxy-2,4-dioxobutanoic acid	Aldehyde,Ketones,Esters	Esters	C5H6O5	127	146.0215	9.0355	[M-H2O-H]-	9.05000000003042	3	0.8608	rp	13192-05-7	128843	-	-	C03716	10876611.96	8266448.69	8493764.12	7102862.58	5410783.58	8575243.92	13823739.45	9628715.68	14421299.17	18212381.5	5236248.69	5242905.18	4945466.31
MW0142544	T3_negative	2-Oxodecanoic acid	Organic acid and Its derivatives	Organic acid and Its derivatives	C10H18O3	185.118	186.1256	5.2874	[M-H]-	0.725000000016962	3	0.8595	rp	333-60-8	259794	-	-	-	3066779.19	1818341.89	3184588.47	3469365.52	2632879.6	2300738.38	1564824.72	2290187.34	2823392.85	2438157.07	5078102.82	4764644.55	4015452.69
MW0054488	T3_negative	Lysophosphatidic acid	GP	PA	C21H41O7P	457.2351	436.259	8.7326	[M+Na-2H]-	3.08376226612091	3	0.8578	rp	65528-98-5	5311263	-	-	-	724750.1	579487.03	1044042.11	1746043.7	1538098.55	2188215.52	1588009.51	491571	1423874.3	536458.84	1782423.93	1779611.91	1741614.63
MW0003077	T3_negative	Vanillylmandelic acid	Benzene and substituted derivatives	Phenolics	C9H10O5	197.0454	198.0528	4.4733	[M-H]-	0.30000000002417	3	0.8573	rp	55-10-7 | 2394-20-9	1245	HMDB0133489	697	C05584	83171.52	343876.09	191424.72	225230.36	151036.32	239987.82	585675.65	383802.33	354440.61	645576.62	336612.49	325231.59	306962.4
MW0012351	T3_negative	13-Tetradecynoic acid	FA	Others	C14H24O2	223.17	224.1776	7.1079	[M-H]-	0.825000000048703	3	0.8567	rp	82909-47-5	5312715	-	35248	-	19743169.26	2231486.33	3081450.53	4496638.19	2795968.63	23644755.78	4011421.19	24465401.74	3679846.47	16122040.03	11604735.07	8662533.75	9340381.03
MW0105434	T3_negative	Acrylic acid	Organic acid and Its derivatives	Organic acid and Its derivatives	C3H4O2	112.0393	72.0211	6.209	[M-H+CH3CN]-	1.37500000001012	3	0.8561	rp	29135	6581	HMDB0031647	-	C19501	4141770.65	4539720.29	3239796.75	2090823.83	539330.72	407946.02	802235.28	543075.58	652945.57	1903271.04	1747461.39	1502654.01	1789635.75
MW0142099	T3_negative	2,6-Dichlorohydroquinone	Benzene and substituted derivatives	Phenolics	C6H4Cl2O2	158.938	177.9588	7.2709	[M-H2O-H]-	7.32500000005132	3	0.856	rp	20103-10-0	88366	-	-	C07097	177053624.87	205023320.77	159029592.78	202350372.41	126627955.58	88985200.94	211458633.78	267582829.35	250626017.58	128762757.44	221511927.86	247237165.72	242153990.91
MW0147362	T3_negative	Chaulmoogric acid	FA	FFA	C18H32O2	279.2333	280.2402	5.9948	[M-H]-	0.924999999938336	3	0.8559	rp	29106-32-9	441446	-	-	C08282	14568132.97	11981936.82	18039377.07	10773750.86	12734431.59	7988647.53	15013054.08	13370830.07	16067866.37	13950493.84	11411829	11331167.24	11588046.25
MW0147094	T3_negative	Carboprost	Hormones and hormone related compounds	Hormones and hormone related compounds	C21H36O5	368.2616	368.2563	6.6248	[M-]-	12.0750000000669	3	0.8551	rp	35700-23-3 | 59286-19-0	5281075	-	-	C06872	3118892.57	2367367.12	2550162.45	1410740.26	2221906.75	2182179.19	2248017.35	3245731.82	15563983.1	2141250.62	3583033.4	2958942.99	3042972.01
MW0103710	T3_negative	Uridine-diphosphate-N-acetylglucosamine	Nucleotide and Its metabolites	Nucleotide and Its metabolites	C17H27N3O17P2	606.0752	607.0816	0.6775	[M-H]-	1.53446540458765	3	0.853	rp	528-04-1	445675	HMDB0000290	5281	C00043	137836409.31	137441134.42	29845236.95	150792516.12	167567671.81	83625936.99	2645383.1	39965524.16	14871059.96	91044905.44	73321704.99	71202770.25	63931631.17
MW0141134	T3_negative	1,2-Epoxyhexadecane	Heterocyclic compounds	Heterocyclic compounds	C16H32O	285.243	240.2453	7.8662	[M+HCOO]-	1.3250000000653	3	0.8518	rp	7320-37-8	23741	HMDB0033792	-	-	827539.67	1537829.2	408914.94	430712.92	987053.09	1179482.02	316307.76	4678555.46	2281678.25	1685909.73	519799.07	520855.97	487880.84
MW0168286	T3_negative	N,N-Dimethyl-L-Valine	Amino acid and Its metabolites	Amino acid derivatives	C7H15NO2	144.079	145.1103	6.1213	[M-H]-	14.6999999999764	3	0.8517	rp	2812-32-0	11008044	-	44985	-	12473332.22	11640847.09	10857862.25	5213016.52	3573060.08	8836997.68	6749270.82	11532959.91	9873934.6	10744025.82	7093288.41	5917454.03	6855942.03
MW0004191	T3_negative	3-tert-Butyl-4-hydroxyanisole	Benzene and substituted derivatives	Phenolics	C11H16O2	179.1069	180.115	6.9825	[M-H]-	2.07500000001914	3	0.8488	rp	121-00-6	8456	HMDB0059925	-	-	1038927.38	2209264.63	6151612.46	7186299.96	15505378.64	8676971.27	16022597.92	14359761.74	17735124.98	13311509.41	11171148.7	11352172.31	11350310.91
MW0115454	T3_negative	Valeraldehyde dibutyl acetal	Aldehyde,Ketones,Esters	Aldehydes	C13H28O2	215.1977	216.2089	7.3472	[M-H]-	9.82500000006326	3	0.8476	rp	13112-65-7	22011445	HMDB0032550	-	-	18586790.59	71438221.78	51433184.58	71283918.29	42908922.41	30883562.9	47086106.31	27750856.32	42409614.51	32455477.75	57897100.45	58086728.57	56921867.98
MW0105244	T3_negative	4-Hydroxyphenylacetylglycine	Amino acid and Its metabolites	Amino acid derivatives	C10H11NO4	208.0616	209.0688	3.5574	[M-H]-	0.22499999992931	3	0.847	rp	28116-23-6	440732	HMDB0000735	-	C05596	705585.88	549412.1	1016664.77	1699170.2	3956958.69	1180287.87	2519293.26	3050587.48	7424074.52	1599549.56	3517336.59	3580358.01	3580199.78
MW0155541	T3_negative	Vitamin K1 2,3-epoxide	CoEnzyme and vitamins	CoEnzyme and vitamins	C31H46O3	465.3391	466.3447	8.6826	[M-H]-	3.65326320207911	3	0.8465	rp	85955-78-8	5280845	HMDB0002972	3030	C05849	23965279.74	13465830.91	5187798.7	3344713.51	4530995.64	2132049.36	2343882.56	2061812.54	1658165.15	1354020.92	7083592.17	7929170.7	4459314.1
MW0120571	T3_negative	(R-(R*,R*))-3-(3-Cyclohexyl-3-hydroxypropyl)-2,5-dioxo-imidazolidine-4-heptanoic acid	Organic acid and Its derivatives	Organic acid and Its derivatives	C19H32N2O5	367.2319	368.2311	7.6367	[M-H]-	20.2000000000169	3	0.8463	rp	78420-15-2 | 65705-83-1	6603749	-	-	-	9360666.93	5996294.78	5931601.81	6812570.97	4946621.73	5412701.62	9458612.37	12895531.37	9275018.47	1057032.83	19028741.32	19473851.03	13405618.86
MW0142635	T3_negative	3-(N-Nitrosomethylamino)propionitrile	Others	Others	C4H7N3O	112.0507	113.0589	1.57	[M-H]-	2.27499999997605	3	0.8452	rp	60153-49-3	62163	-	-	C19280	187338296.33	365143159.73	332498356.58	362208137.29	396658879.48	410355520.92	406629834.33	417873830.78	416330553.31	411115521.65	347702159.13	356429019.48	359312319.14
MW0055509	T3_negative	Ostruthin	Heterocyclic compounds	Heterocyclic compounds	C19H22O3	297.1519	298.1569	7.9099	[M-H]-	5.77500000005671	3	0.8441	rp	148-83-4	5281420	-	-	C09281	311762164.73	366107316.26	183337962.97	116202844.92	271910091.18	162725968.42	94025211.1	67016008.46	67439488.55	238183005.34	108804121.93	99471854.06	100104598.54
MW0127773	T3_negative	(E)-1-(4-hydroxy-3-methoxyphenyl)dec-1-en-3-one	Aldehyde,Ketones,Esters	Ketones	C17H24O3	275.1693	276.1725	8.0687	[M-H]-	10.1499999999533	3	0.8439	rp	878006-06-5 | 53172-10-4	6438480	HMDB0137237	-	-	1382908.7	7583072.66	4737887.12	5580937.84	1997448.89	9422584.6	10814701.68	4204588.15	6521559.69	5919323.56	2453004.99	2941922.22	2698262.76
MW0141304	T3_negative	11-Oxo-beta-amyrin	Aldehyde,Ketones,Esters	Ketones	C30H48O2	477.3119	440.3654	6.3222	[M+K-2H]-	4.46247096491673	3	0.8438	rp	38242-02-3	20055661	-	-	C19943	4280647.83	3130385.05	2822096.58	2438931.9	939133.63	4189899.2	535799.79	1614746.17	2936970.08	1676081.62	2006258.83	1695265.14	1844187.16
MW0154114	T3_negative	N,N-Diethylglycine	Amino acid and Its metabolites	Amino acid derivatives	C6H13NO2	130.0866	131.0946	3.1617	[M-H]-	1.82500000001085	3	0.8433	rp	1606-01-5	74151	-	-	-	59927631.08	60316861.42	155700124.23	77064398.1	74110972.28	79525239.42	95505274.73	127744428.72	54923391.43	82913045.2	72854463.82	74267074.56	66757069.16
MW0151260	T3_negative	(Hydroxymethyl)phosphonic acid	Organic acid and Its derivatives	Organic acid and Its derivatives	CH5O4P	146.9651	111.9925	8.9103	[M+Cl]-	7.87500000001273	3	0.8425	rp	2617-47-2	75795	-	-	C06455	51313190.52	52322729.43	53731104.78	28034573.11	31216379.44	32001875.11	51029868.64	29293927.6	51807442.28	51111496.1	39443976.84	38637167.59	40804789.29
MW0142225	T3_negative	Triafur	Heterocyclic compounds	Heterocyclic compounds	C6H4N4O3S	210.9919	212.0004	5.3497	[M-H]-	3.02500000003647	3	0.8422	rp	712-68-5	61205	-	-	C19189	3178146.77	5024698.07	4958503.83	3232018.48	4261878.23	3946989.41	4426293.91	5511600.7	4721023.54	5016092.62	5241934.88	4973197.84	5173400.96
MW0103442	T3_negative	Acadesine	Nucleotide and Its metabolites	Nucleotide and Its metabolites	C9H14N4O5	298.1138	258.0964	0.7641	[M-H+CH3CN]-	3.34999999992647	3	0.8419	rp	2627-69-2	17513	HMDB0062179	-	-	311138740.27	340753063.12	48834767.23	73307383.24	147226338.49	217127786.52	59364021	25813745.81	14196747.01	98316228.42	16676487.13	16745148.72	15294355.67
MW0169324	T3_negative	6-Benzylamino-2-(2-hydroxyethylamino)-7-methylpurine	Heterocyclic compounds	Heterocyclic compounds	C15H18N6O	297.1519	298.1542	8.277	[M-H]-	12.4750000000518	3	0.8411	rp	101622-50-8	512292	-	96580	-	186379827.34	61048141.94	53151484.78	38336020.2	29832724.98	29558365.84	38329343.93	54827222.01	89127688.44	19872799.27	34745794.65	38221428.19	29842394.32
MW0104039	T3_negative	(Z)-S-1-Propenyl methanesulfinothioate	Others	Others	C4H8OS2	134.9931	136.0017	3.6092	[M-H]-	3.15000000000509	3	0.8383	rp	119052-99-2	14412546	HMDB0032747	-	-	4558631.9	5514932.55	6055897.4	4817370.27	5755314.75	5220862.89	6722594.85	8025775.79	6356647.76	6878699.9	7476505.73	7216714.84	7122540.14
MW0106503	T3_negative	Leucine	Amino acid and Its metabolites	Amino acids	C6H13NO2	130.0866	131.0946	0.9123	[M-H]-	1.82500000001085	3	0.8365	rp	328-38-1	439524	HMDB0013773	-	C01570	134801112.45	129276594.93	87254279.39	107742664.74	96849160.61	77964745.98	56640160.42	102770118.83	135986881.53	81195914.81	70554760.23	64077482.99	69428190.69
MW0108640	T3_negative	N-Acetyl-L-glutamyl 5-phosphate	Organic acid and Its derivatives	Organic acid and Its derivatives	C7H12NO8P	309.0454	269.0301	1.0951	[M-H+CH3CN]-	8.4250000000452	3	0.8361	rp	15383-57-0	440236	HMDB0006456	3396	C04133	50463487.09	114946843.79	37073528.45	44184009.72	25572585.31	59494824.17	49341872.47	45468994.19	54524296.03	31672675.92	24072438.36	24931029.65	24180838.75
FDATP00888	T3_negative	Cetrimonium bromide	Alcohol and amines	Amines	C19H42BrN	362.237	363.2501	8.6959	[M-H]-	14.4000000000233	3	0.8355	rp	57-09-0	5974	-	-	-	96361945.05	78704000.63	102185700.82	133281154.9	62458267.5	112681782.15	119573299.23	111162943.04	165915359.44	156541713.82	140514784.29	152878328.38	152073347.23
MW0137530	T3_negative	brefeldin A	Heterocyclic compounds	Heterocyclic compounds	C16H24O4	279.1641	280.1675	7.5834	[M-H]-	9.85000000000014	3	0.8355	rp	20350-15-6 | 60132-23-2 | 11006-23-8	5287620	-	85101	C73840	3251023.96	2558107.23	3344247.81	2767348.37	2001658.1	2567928.48	15832505.06	17389574.55	2785070.25	8262159.39	4264067.88	4129938.58	4087466.64
MW0012393	T3_negative	15-methyl-15R-PGF2alpha	Hormones and hormone related compounds	Hormones and hormone related compounds	C21H36O5	368.2616	368.2563	8.6067	[M-]-	12.0750000000669	3	0.8326	rp	35864-81-4	5283104	-	-	-	9756069.38	34076787.08	17580247.25	19230031.85	29532143.03	37172200.64	15593044.17	50905388.53	26132959.64	18513617.44	31802986.12	33199041.34	31485078.16
MW0124192	T3_negative	Furmecyclox	Heterocyclic compounds	Heterocyclic compounds	C14H21NO3	250.144	251.1521	7.1579	[M-H]-	2.10000000002708	3	0.8324	rp	60568-05-0	43359	-	-	C18912	96567320.72	63382989.45	91451777.25	68519214.43	101805946.01	105973991.15	68183443.48	94095003.3	65286065.98	100120406.15	77152388.61	75894321.62	76753197.9
MW0154031	T3_negative	Cetrimide	Alcohol and amines	Amines	C17H38BrN	334.2048	335.2188	7.4021	[M-H]-	16.6500000000269	3	0.8316	rp	1119-97-7 | 8044-71-1	14250	-	-	-	10762341.24	46224532.42	2822392.79	9781602.18	12557072.78	16041767.32	8980021.53	22232391	40821390.58	24022244.81	38686605.21	39651418.43	34600807.11
MW0148316	T3_negative	Descinolone acetonide	Aldehyde,Ketones,Esters	Ketones	C24H31FO5	417.21	418.2156	7.6336	[M-H]-	4.19454792650581	3	0.8289	rp	2135-14-0	11954034	-	-	-	8977400.26	16498457.79	19024988.29	17477526.44	11455680.36	11309937.66	17784288.82	8858042.88	28897880.39	6052461.19	25467657.44	25773517.64	23650705.62
MW0005010	T3_negative	4-Formyl-2-hydroxybenzoic acid	Benzene and substituted derivatives	Benzene and substituted derivatives	C8H6O4	165.0186	166.0266	7.5705	[M-H]-	1.77500000006603	3	0.8273	rp	51572-88-4	656876	-	-	-	1523989.65	1504311.66	1116029.98	808820.34	282234.82	1318128.78	926573.13	612536.35	594629.9	691874.38	901657.42	835714.21	901261.95
MW0105187	T3_negative	4-Amino-2-methylenebutanoic acid	Organic acid and Its derivatives	Organic acid and Its derivatives	C5H9NO2	114.0551	115.0633	3.1617	[M-H]-	2.32499999999192	3	0.8251	rp	65370-67-4	5318003	HMDB0030409	-	-	20373676.28	22121534.56	25542353.36	15356596.6	16052627.91	37032864.38	12185903.74	12208990.09	22495954.75	27331675.14	22367031.63	22552852.16	20477609.57
MW0104009	T3_negative	(S)-3-Hydroxybutyric acid	Organic acid and Its derivatives	Organic acid and Its derivatives	C4H8O3	140.9938	104.0473	9.7233	[M+K-2H]-	5.35000000006391	3	0.8214	rp	6168-83-8	94318	HMDB0000442	-	C03197	683020.37	532803.37	756606.49	782956.32	689753.89	472230.65	607007.45	463921.37	678167.89	682984.7	1576988.9	1914970.07	1830221.78
MW0140263	T3_negative	(2-Amino-1-hydroxyethyl)phosphonic acid	Others	Others	C2H8NO4P	140.011	141.0191	1.3573	[M-H]-	1.97500000005846	3	0.8203	rp	115511-00-7 | 41744-58-5	440756	-	-	C05678	11933678.82	9882939.13	15030661.03	12239024.96	15112205.93	33464108.37	15130598.55	9950580.76	13143878.49	16870468.95	19673632.64	19010733.74	17973798.53
MW0015301	T3_negative	8-Amino-7-oxononanoic acid	Organic acid and Its derivatives	Organic acid and Its derivatives	C9H17NO3	186.1131	187.1208	3.3694	[M-H]-	1.09999999999388	3	0.8192	rp	4707-58-8	173	HMDB0037790	-	C01092	47746225.48	37413765.06	57837875.09	170949870.83	40816780.89	162911763.39	103700265.38	70828608.45	26872710.05	68438958.75	27772301.21	27812602.39	28060996.78
MW0107459	T3_negative	Ile-Pro-Ile	Amino acid and Its metabolites	Small Peptide	C17H31N3O4	341.2264	341.2315	8.0879	[M-]-	13.9000000000067	3	0.8178	rp	90614-48-5	94701	-	17467	-	2735801.21	1725584.71	2619402.19	2045913.55	2574164.98	3543412.17	3130467.45	3915884.09	3846819.84	2645310.65	3967653.15	4021087.33	3831635.09
MW0063349	T3_negative	Rhodotoxine	Terpenoids	Ditepenoids	C22H36O7	411.2392	412.2461	4.6637	[M-H]-	0.972670866553533	3	0.8166	rp	1030234	442034	-	43915	C09103	283648.24	553439.9	153530.15	90605.42	96901.64	957910.56	180055.12	210413.74	86302.62	238327.6	271132.33	236144.23	271981.47
MW0169331	T3_negative	Isoproturon	Benzene and substituted derivatives	Benzene and substituted derivatives	C12H18N2O	205.1383	206.1419	4.6763	[M-H]-	9.22499999994386	3	0.8163	rp	34123-59-6	36679	HMDB0253682	-	C11005	12450526.86	13461945.69	13261923.2	12546943.45	11566602.03	11714379.3	13774053.58	13009490.07	12956149.5	13186288.35	12492870.34	12631641.64	12697416.48
MW0143316	T3_negative	5-Hydroxy-1-(4-hydroxy-3-methoxyphenyl)octan-3-one	Benzene and substituted derivatives	Phenolics	C15H22O4	265.1488	266.1518	8.2705	[M-H]-	10.7249999999226	3	0.8156	rp	77398-90-4	5317596	-	263539	-	19019293.79	26279088.28	19196977.3	93899915.62	22064732.21	31688779.05	63385958.23	100219463.28	39161492.25	55811452.77	29022235.08	29458386.56	27017131.03
MW0122776	T3_negative	Alloxan	Heterocyclic compounds	Heterocyclic compounds	C4H2N2O4	187.0008	142.0015	1.1224	[M+HCOO]-	5.47499999996148	3	0.8146	rp	50-71-5	5781	HMDB0002818	252	C07599	75375638.28	85207024.13	89223026.62	91153854.22	85152793.03	68627167.78	64777406.93	68835472.51	85766145.29	88916156.01	76826984.88	78162565.56	78483083.58
MW0103307	T3_negative	phosphoribosyl-ATP	Nucleotide and Its metabolites	Nucleotide and Its metabolites	C15H25N5O20P4	763.9837	719.0043	0.6775	[M+HCOO]-	23.2852949017035	3	0.8132	rp	1110-99-2	11050836	HMDB0003665	-	C02739	479261.22	426810.08	1528709.92	1878320.76	1435771.5	405204.57	684630.51	639950.13	1087961.56	531918.39	850494.91	855767.42	799468.61
MW0103939	T3_negative	Hydroxyisoleucine	Amino acid and Its metabolites	Amino acid derivatives	C6H13NO3	146.0815	147.0895	2.0446	[M-H]-	1.85000000001878	3	0.813	rp	55399-93-4 | 50764-07-3	6918732	-	-	C20802	21283390.34	25043938.78	20538716.97	24645807.48	13290087.87	21891495.11	23619574.38	14883164.75	16684593.99	18673056.66	18646054.09	19679855.17	19606213.95
MW0015122	T3_negative	7,7-Dimethyl-(5Z,8Z)-eicosadienoic acid	FA	Oxidized lipids	C22H40O2	335.2963	336.3028	7.5209	[M-H]-	1.92499999997153	3	0.8127	rp	89560-01-0	5312331	-	-	-	1189848.7	9409027.9	1310068.73	3508644.04	1453297.25	633425.75	770269.11	643413.01	2008539.04	886041.79	3747577.33	2800415.22	3704988.36
MW0148599	T3_negative	Sodium malate	Heterocyclic compounds	Heterocyclic compounds	C4H4Na2O5	176.9806	177.9854	0.6026	[M-H]-	6.22499999998638	3	0.8124	rp	676-46-0 | 22798-10-3 | 63474-37-3	8736	-	-	C20341	3755305.34	17113780.46	16743921.11	5906341.16	15603601.56	14969211.87	15104904.66	16835492.96	16275464.13	17612325.33	15510741.15	15477368.32	15506871.78
MW0006786	T3_negative	Dichlorprop-P	Benzene and substituted derivatives	Benzene and substituted derivatives	C9H8Cl2O3	232.9852	233.985	4.1562	[M-H]-	18.6249999999433	3	0.8119	rp	15165-67-0	119435	-	-	C20685 | C72877	47554818.22	47572862.67	47741497.33	46786890.22	50649843.15	47957874.03	61061211.01	47080179.46	49070203.27	51318353.1	46375769.72	46389171.03	46786367.01
MW0126047	T3_negative	Paxilline	Heterocyclic compounds	Heterocyclic compounds	C27H33NO4	434.2365	435.241	7.5084	[M-H]-	6.54025761151717	3	0.8102	rp	57186-25-1	105008	HMDB0030323	-	C13782	16178386.8	3275612.72	11302003.78	11959117.51	7871890.47	25025594.7	24893555.7	26221451.57	25450649.65	24298182.94	22065990.99	21018964.04	21932085.93
MW0103464	T3_negative	Adenosine-5'-phosphosulfate	Nucleotide and Its metabolites	Nucleotide and Its metabolites	C10H14N5O10PS	472.013	427.0199	0.9681	[M+HCOO]-	8.58019853309652	3	0.8085	rp	485-84-7	10238	HMDB0001003	5933	C00224	2881579.54	2583846.08	4070274.28	886098.95	4573313.14	780662.96	1285431.08	2700761.57	1650533.8	4340644.3	3449532.93	3184469.95	3493345.17
MW0113916	T3_negative	Alpha-Phosphoribosylpyrophosphoric Acid	Organic acid and Its derivatives	Organic acid and Its derivatives	C5H13O14P3	434.9459	389.9518	0.6651	[M+HCOO]-	7.0582992758431	3	0.8082	rp	7540-64-9	7339	HMDB0000280	5274	C00119	9793793.23	11224129.18	11765769.44	10809287.85	12670424.06	9502013.31	525019.13	6242013.94	5873870.61	6701068.84	8303283.19	8315309.89	8229843.71
MW0012997	T3_negative	1-Stearoyl-sn-glycero-3-phosphate	GP	PA	C21H43O7P	478.2927	438.2746	7.2709	[M-H+CH3CN]-	1.3799062566583	3	0.8068	rp	65494-37-3	9547179	-	-	-	48031627.04	36255276.02	55930562.93	37310481.34	40853303.32	59251894.7	79426119.27	78050841.26	69352252.3	11306702.71	52168523.38	53272985.84	53198634.36
MW0012971	T3_negative	1-Palmitoyl-2-oleoylglycero-3-phosphoglycerol	GP	PG	C40H77O10P	747.5167	748.5254	7.8794	[M-H]-	1.92637465627567	3	0.8055	rp	81490-05-3	5282293	HMDB0010574	-	C00344	666340.36	204801.2	680660.88	599095.01	188976.51	533062.3	622185.04	1225304.12	1447892.68	139680.99	1147575.35	1074772.45	1040402.89
MW0117288	T3_negative	Tofacitinib	Others	Medicine	C16H20N6O	311.1676	312.1699	7.7716	[M-H]-	12.5999999998783	3	0.8043	rp	477600-75-2	9926791	-	-	-	1013533089.39	4610938727.17	825529977.46	1133056283	1256349099.26	5874772241.49	881445346.23	884209274.85	528995715.45	678843260.24	1038661309.99	1049948277.66	1053135159.72
MW0105413	T3_negative	Acetic anhydride	Amino acid and Its metabolites	Amino acid derivatives	C4H6O3	101.0233	102.0317	1.6702	[M-H]-	2.72499999997677	3	0.8032	rp	108-24-7	7918	HMDB0031646	-	-	29193926.11	45332973.83	16814867.29	7638137.07	6196283.39	35470817.25	15839528.92	16897844.36	14972189.68	17488804.51	18144627.65	18137316.8	17153770.78
MW0061068	T3_negative	Perillic acid	Terpenoids	Terpenoids	C10H14O2	165.0911	166.0994	5.9851	[M-H]-	2.44999999999607	3	0.8024	rp	7694-45-3	1256	HMDB0004586	-	C11924	4137510.15	6978327.38	9348730.62	8236100.96	5451338.08	1632272.56	3407013.9	6727412.17	4497532.56	4560807.74	3064072.1	2780108.07	2339138.94
MW0062139	T3_negative	Ponasterone A	Hormones and hormone related compounds	Hormones and hormone related compounds	C27H44O6	464.3116	464.3138	6.1587	[M-]-	5.79348957787358	3	0.8022	rp	13408-56-5	115127	-	57640	C08835	1746797.43	517521.71	949586.99	2240792.81	696250.53	502834.59	1547018.17	1086262.3	1687958.9	421823.15	779466.66	690874.66	769295.37
MW0150558	T3_negative	Glycerophosphoglycerol	Organic acid and Its derivatives	Phosphoric acids	C6H15O8P	491.093	246.0505	1.4825	[2M-H]-	1.22176302036907	3	0.8009	rp	6418-92-4	439964	-	-	C03274	5503063.61	3406140.41	6316521.86	7648809.99	4950769.93	2364206.59	1124057.98	3171736.05	2259780.23	2292734.32	1510519.18	2466690.15	2213560.91
MW0113861	T3_negative	Acrolein	Aldehyde,Ketones,Esters	Aldehydes	C3H4O	101.0236	56.0262	3.0277	[M+HCOO]-	0.600000000012813	3	0.8006	rp	107-02-8	7847	HMDB0041822	-	C01471	31428220.55	53060898.5	38838501.03	29995214.37	61604307.37	205359525.27	15249210.94	19034767.09	21816756.85	26297405.31	26486777.83	26593103.95	25471041.61
MW0104249	T3_negative	1H-Imidazol-1-ylacetic acid	Organic acid and Its derivatives	Organic acid and Its derivatives	C5H6N2O2	125.0348	126.0429	1.819	[M-H]-	2.07499999998362	3	0.8005	rp	22884-10-2	71771693	HMDB0029736	-	-	2190861.31	3517657.36	732142.22	1002920.3	1164738.05	1840053.14	1815586.06	5092982.17	2361722.61	894583.03	2397764.6	2642569.49	2615812.47
MW0118495	T3_negative	2-Decylfuran	Heterocyclic compounds	Heterocyclic compounds	C14H24O	253.1802	208.1827	6.7471	[M+HCOO]-	0.825000000048703	3	0.8002	rp	83469-85-6	12762300	HMDB0032215	-	-	7368548.72	6954908.04	6036891.99	7877881.57	7299282.98	4197585	5197712.13	3622996.32	4039753.73	3378937.72	5224388.96	5235449.17	5288766.08
MW0119310	T3_negative	3-[1-[(4-Chlorophenyl)methyl]-5-fluoro-3-methyl-2-indolyl]-2,2-dimethylpropanoic acid	Organic acid and Its derivatives	Organic acid and Its derivatives	C21H21ClFNO2	354.1062	373.1245	2.9192	[M-H2O-H]-	0.950000000017326	3	0.8001	rp	103253-15-2	122070	-	45342	-	204624.02	690676.54	1236028.92	517434.63	557230.46	794469.98	1295647.8	312187.2	785357.16	211725.58	505970.72	419198.07	465386.58
MW0142566	T3_negative	Propargyl alcohol	Others	Hydrocarbon derivatives	C3H4O	101.0235	56.0262	2.7032	[M+HCOO]-	0.350000000004513	3	0.79990000000000006	rp	107-19-7 | 30306-19-5	7859	-	-	C05986	58041021.77	114803205.43	90194786.92	69096578.54	88203698.38	64636015.06	53883685.52	55245601.09	49019652.02	65238185.83	53042974.13	55583625.22	55095320.81
MW0143129	T3_negative	3-tert-Butyl-5-methylpyrocatechol	Benzene and substituted derivatives	Benzene and substituted derivatives	C11H16O2	239.1282	180.115	6.4223	[M+CH3COO]-	1.57500000000255	3	0.7994	rp	1010-99-7	66095	-	-	C03929	11332819.59	9239844.17	15930885.82	20075687.48	15960786.73	8266152.64	15903705.56	13023417.05	10557192.77	11791805.73	11391223.81	11236695.39	11284273
MW0125631	T3_negative	Nalidixic acid	Organic acid and Its derivatives	Organic acid and Its derivatives	C12H12N2O3	231.0688	232.0848	3.0979	[M-H]-	21.7250000000035	3	0.7993	rp	389-08-2	4421	HMDB0014917	-	C05079	171831240.65	163319500.44	176803535.02	176896486.21	161560729.03	175103028.29	178344979.23	179557742.83	168591347.42	167820737.26	158965153.82	159883068.63	162287683.13
ZINC3860296	T3_negative	Cyclododecanone	Aldehyde,Ketones,Esters	Ketones	C12H22O	241.1802	182.1671	6.7789	[M+CH3COO]-	1.67499999996323	3	0.7993	rp	830-13-7	13246	HMDB0031341	-	-	10085559.72	7540756.86	10237432.56	14221808.59	8841377.74	17527800.09	16879775.48	11032692.41	11769181.67	11932793.22	16941499.26	18272145.84	16988040.05
MW0009715	T3_negative	4-Chloro-5-sulfamoylanthranilic acid	Benzene and substituted derivatives	Benzene and substituted derivatives	C7H7ClN2O4S	248.9798	249.9815	4.1562	[M-H]-	13.9750000000305	3	0.7987	rp	3086-91-7	76523	HMDB0060761	-	-	7425351.33	7836277.58	8689629.23	7411806.25	7650504.58	7807299.45	9899902.48	8711642.29	8438148.74	9037917.85	8659011.15	8807951.49	8812985.69
MEDN1302	T3_negative	1D-myo-inositol 1,4-bisphosphate	Organic acid and Its derivatives	Organic acid and Its derivatives	C6H14O12P2	338.9877	339.9961	0.6775	[M-H]-	2.62500000005161	3	0.7985	rp	74465-19-3	439444	HMDB0000968	5911	C01220	578656329.08	285649976.72	400595906.05	393051562.79	431334746.79	783643072.24	371857851.58	284036219.26	119532684.5	590516877.56	380344420.82	385450046.17	380595685.69
MW0105485	T3_negative	Ala-Tyr	Amino acid and Its metabolites	Small Peptide	C12H16N2O4	251.104	252.111	2.0576	[M-H]-	0.725000000016962	3	0.7972	rp	3061-88-9	92946	HMDB0028699	-	-	3964062.89	4079918.17	2188817.53	4050548.19	4731632.76	3644712.04	3696079.32	3866624.91	6609879.4	3945847.76	6619820.87	6698720.96	6696801.17
MW0049159	T3_negative	D-Citramalic acid	Organic acid and Its derivatives	Organic acid and Its derivatives	C5H8O5	147.0291	148.0372	0.8014	[M-H]-	1.92500000004259	3	0.7967	rp	1583974	439766	-	-	C02612	84004117.8	73794037.79	70438941.78	135522546.6	62496898.84	77056608.22	50207588.55	67679382.66	58459432.51	94768460.7	109729390.91	120125890.19	109314821.62
MW0000559	T3_negative	(2,3-Dihydroxy-4-methoxyphenyl)(phenyl)methanone	Benzene and substituted derivatives	Benzene and substituted derivatives	C14H12O4	279.0392	244.0736	0.8137	[M+Cl]-	9.39999999999941	3	0.7964	rp	35836-41-0	270559	-	43621	-	188961763.01	187497235.38	163775678.24	170747981.03	181843815.28	180403343.43	117701779.22	75930356.84	131555174.26	111619180.26	167235870.26	168138145.33	167470732.24
MEDL01963	T3_negative	Salicylamide	Benzene and substituted derivatives	Phenolics	C7H7NO2	196.061	137.0477	2.588	[M+CH3COO]-	1.20000000002563	3	0.796	rp	65-45-2	5147	HMDB0015687	-	-	5504097.04	5337693.03	7213832.29	7690822.4	3565661.71	6840514.44	7231174.23	6565372.48	10430425.05	3804749.44	5386392.64	5820678.32	5789050.3
MW0154184	T3_negative	N-Acetoxy-meiqx	Heterocyclic compounds	Heterocyclic compounds	C13H13N5O2	306.0759	271.1069	3.9782	[M+Cl]-	1.05000000004907	3	0.7954	rp	142038-32-2	53664050	-	-	C20293	1073666.71	1604262.57	346291.93	563639.64	794102.65	179243.06	1574557.99	247560.35	910016.13	769613.56	664520.38	651449.89	597049.42
MW0009803	T3_negative	Sulfanilamide	Benzene and substituted derivatives	Benzene and substituted derivatives	C6H8N2O2S	231.0353	172.0306	0.5902	[M+CH3COO]-	22.8750000000133	3	0.7954	rp	63-74-1	5333	HMDB0014404	-	C07458	13586861.95	17100823.47	16619377.87	16885796.41	17967118.69	15901493.07	17312441.87	16779144.44	17320285.48	17079887.58	15599675.03	15660332.82	16067478.62
MW0124275	T3_negative	Guanine	Nucleotide and Its metabolites	Nucleotide and Its metabolites	C5H5N5O	132.0291	151.0494	0.7146	[M-H2O-H]-	6.02499999999395	3	0.795	rp	73-40-5 | 66224-61-1 | 66224-63-3 | 66224-64-4 | 71660-31-6 | 71660-36-1	135398634	HMDB0000132	-	C00242	610535104.33	462830027.4	399700775.63	441137860.9	519829503.84	607230250.3	167756771.27	218094543.24	173744806.59	319521172.75	367320591.38	367508824.08	371775371.38
MW0141884	T3_negative	Poly(galactosylglycerol phosphate)	Organic acid and Its derivatives	Organic acid and Its derivatives	C9H19O11P	333.0599	334.0665	1.7201	[M-H]-	1.74999999998704	3	0.7948	rp	85444-64-0	440418	-	-	C04641	12662928.39	12399981.41	27645397	89009307.17	13301030.49	13215075.24	7671979.49	10695271.24	9306482.91	8274322.75	12199309.25	12178946.92	11900567.4
MW0168705	T3_negative	(alpha-D-mannosyl)7-beta-D-mannosyl-diacetylchitobiosyl-L-asparagine, isoform A (protein)	Amino acid and Its metabolites	Small Peptide	C3H7NO2	88.0396	89.0477	1.5952	[M-H]-	1.950000000015	3	0.7947	rp	302-72-7	602	HMDB0062251	-	C01401	76616393.33	184774680.21	94918233.05	89449642.62	91230218.15	146770272.35	41383540.41	59840208.57	48440801.86	69755341.41	124354575.44	109059664.63	121785983.77
MW0142428	T3_negative	alpha-(Hydroxymethyl)serine	Organic acid and Its derivatives	Organic acid and Its derivatives	C4H9NO4	134.0461	135.0532	2.6517	[M-H]-	0.599999999977285	3	0.7945	rp	17149-11-0	439893	-	-	C03059	92773796.05	83355201.61	90061500.48	99762146.44	112647639.35	84838934.21	56150120.28	74604377.74	79112312.97	67439132.59	85634027.42	86327196.87	86270033.61
MW0103456	T3_negative	ADP-glucose	Nucleotide and Its metabolites	Nucleotide and Its metabolites	C16H25N5O15P2	588.0737	589.0822	1.5015	[M-H]-	2.1085748016041	3	0.7944	rp	2140-58-1	16500	HMDB0006557	-	C00498	6114168.9	8746471.71	8218084.06	5877963.06	4693959.73	831187.57	2171133.71	300769.95	1031342.55	2077815.5	3312635.76	3052561.96	3323158.2
MW0126947	T3_negative	Vidarabine	Nucleotide and Its metabolites	Nucleotide and Its metabolites	C10H13N5O4	302.0654	267.0968	1.5451	[M+Cl]-	1.87499999995566	3	0.794	rp	24356-66-9	21704	HMDB0014340	-	C07195	2421249.42	4717227.33	2633294.29	2568993.61	4790768.62	1526280.7	946113.92	1451143.67	1828374.64	770522.84	2464044.91	2553014.6	2522426.14
MW0114867	T3_negative	Pyruvaldehyde	Aldehyde,Ketones,Esters	Aldehydes	C3H4O2	117.0182	72.0211	1.7448	[M+HCOO]-	0.200000000027956	3	0.794	rp	78-98-8	880	HMDB0001167	6049	C00546	13426135.87	15807797.44	11947332.09	12420629.31	7242538.84	7935185.52	6234896.93	6087421.12	4191967.48	12284045.26	8165188.79	7129815.76	7831675.68
MW0103535	T3_negative	2',3'-Dideoxyinosine	Nucleotide and Its metabolites	Nucleotide and Its metabolites	C10H12N4O3	281.0894	236.0909	1.7572	[M+HCOO]-	3.27500000011582	3	0.7938	rp	69655-05-6	135398739	HMDB0015037	-	C06953	17543043.09	10455755.93	16183632.84	17658669.9	11850973.02	17223669.73	71220472.09	21029703.84	23104854.51	24938950.37	21524383.4	21601510.11	21217059.37
MW0111690	T3_negative	1,2-Cyclohexanedione	Aldehyde,Ketones,Esters	Ketones	C6H8O2	112.0507	112.0524	3.5508	[M-]-	5.57499999999322	3	0.7934	rp	765-87-7	13006	HMDB0031344	-	C06105	20380429	27519300.76	37765254.1	39798386.16	39181846.08	36097043.31	41683357.7	36462296.08	38443023.24	45086713.77	33566542.82	34039479.16	35756766.24
MW0155669	T3_negative	Potassium acetate	Organic acid and Its derivatives	Organic acid and Its derivatives	C2H3KO2	96.9685	97.977	8.8471	[M-H]-	3.02500000000094	3	0.7927	rp	127-08-2	517044	-	-	-	19247853.43	20433938.35	12159871.7	9795668.48	15411666.77	925492.11	611982.53	8847900.75	12288896.15	15926683.72	11809277.84	11588698.41	11411658.8
MW0107244	T3_negative	His-Asn	Amino acid and Its metabolites	Small Peptide	C10H15N5O4	268.1041	269.1124	0.7641	[M-H]-	2.49999999994088	3	0.7925	rp	158691-82-8	9900076	HMDB0028880	23705	-	52523716.87	68370131.35	32475581.57	30010395.96	27427980.85	38849059.09	17185814.53	6557242.37	3876755.5	35240919.15	28042996.01	29954727.81	29981711.51
MW0169311	T3_negative	Isocitric acid	Organic acid and Its derivatives	Organic acid and Its derivatives	C6H8O7	191.019	192.027	0.7518	[M-H]-	1.74999999998704	3	0.7921	rp	320-77-4	1198	HMDB0000193	3328	C00311	133228259.49	52343997.63	119604089.44	91282027.39	90532227.69	116045766.8	61348873.86	78640667.33	43036086.63	134640215.09	89088903.6	90286443.92	90160254.13
MW0123769	T3_negative	D-Serine	Amino acid and Its metabolites	Amino acids	C3H7NO3	157.0357	105.0426	0.931	[M+Cl+NH3]-	7.10000000005095	3	0.7911	rp	312-84-5	71077	HMDB0003406	6920	C00740	30260122.61	30120285.91	9175089.41	13602424.44	10812336.67	42675392.79	36373177.72	24139398.24	24000096.13	27840869.06	18172021.81	19638942.8	19228455.73
MW0103407	T3_negative	5'-phosphoribosyl-N-formylglycinamide	Nucleotide and Its metabolites	Nucleotide and Its metabolites	C8H15N2O9P	354.0722	314.0515	1.5327	[M-H+CH3CN]-	4.89999999999213	3	0.7905	rp	349-34-8	130805	HMDB0001308	-	C04376	11344009.95	8948729.51	5051839.39	10140111.74	7172607.74	12537020.9	10524643.63	12043059.43	9717472.7	6740860.27	6561025.59	7743159.83	8542725.75
MW0103204	T3_negative	Zymosterol	Hormones and hormone related compounds	Hormones and hormone related compounds	C27H44O	436.3369	384.3392	6.8833	[M+Cl+NH3]-	3.9648419814729	3	0.7899	rp	128-33-6	92746	HMDB0006271	-	C05437	474551072.41	569670541.43	516557243.94	471882439.81	501640239.96	528523545.2	515328878.3	483747322.9	449780895.44	535064019.08	509868750.09	514251183.55	506151821.51
MW0007242	T3_negative	Gingerol	Benzene and substituted derivatives	Phenolics	C17H26O4	293.1782	294.1831	7.7841	[M-H]-	5.97499999997808	3	0.7898	rp	58253-27-3	3473	HMDB0005783	-	C10462	159762529.42	286051552.89	173337598.71	131862402.51	140860414.47	362232948.1	501233238.17	338033705.06	208786056.19	147398288.74	164298194.3	165400572.57	162852230.02
MW0106126	T3_negative	Ceanothine C	Amino acid and Its metabolites	Small Peptide	C26H38N4O4	469.2815	470.2893	7.6958	[M-H]-	1.08676656925283	3	0.7896	rp	18658-42-9	131750853	HMDB0029340	-	-	1356980.53	1548516.93	3049278.39	3156192.73	373273.04	3974963.49	12960359.1	8380262.96	8065100.92	6727820.01	3186037.74	2872081.2	3347355.05
MW0126337	T3_negative	Pyridoxamine phosphate	Organic acid and Its derivatives	Organic acid and Its derivatives	C8H13N2O5P	283.0295	248.0562	0.6404	[M+Cl]-	9.72500000003151	3	0.787	rp	529-96-4	1053	HMDB0001555	-	C00647	19275467.82	39403140.49	33314655.08	30910671.79	24256069.58	15606915.84	44929793.58	41088811.54	48500061.59	39842873.33	27964486.84	29922494.83	29190385.64
MW0006719	T3_negative	Dehydrochorismic acid	Benzene and substituted derivatives	Benzene and substituted derivatives	C10H8O6	223.0285	224.0321	4.3081	[M-H]-	9.27499999995973	3	0.7867	rp	81757-66-6	9920917	HMDB0036314	-	-	5361081.24	10459467.11	7819134.25	7364115.95	8495423.18	6485977.08	8694563.07	9965781.44	6975559.51	8864204.96	11342743.78	11446813.6	10757227.24
MW0109553	T3_negative	s-(p-Nitrobenzyl)glutathione	CoEnzyme and vitamins	CoEnzyme and vitamins	C17H22N4O8S	501.1283	442.1158	1.2644	[M+CH3COO]-	2.65400391510643	3	0.7866	rp	6803-19-6	97538	-	4098	-	5835629.16	6271752.1	15211202.34	4292472.96	5997652.37	2115857.18	3782676.15	5383362.52	3881206.82	1881906.35	4819522.51	4191804.07	5290339.24
MW0012114	T3_negative	cis-11-Eicosenoic acid	FA	FFA	C20H38O2	355.2851	310.2872	8.3021	[M+HCOO]-	1.92500000011364	3	0.7854	rp	5561-99-9	5282768	HMDB0002231	6563	C16526	23568047.58	17835584.17	19622853.36	29682135.22	13691999.06	32416580.57	25102127.28	23455135.63	38477606.83	21089932.86	26636346.12	27488301.42	27641653.24
MEDP1216	T3_negative	3-Methylhippuric acid	Organic acid and Its derivatives	Organic acid and Its derivatives	C10H11NO3	238.0737	193.0739	4.283	[M+HCOO]-	6.64999999997917	3	0.7851	rp	27115-49-7	99223	HMDB0013245	-	-	14919320.79	15899893.95	19727479.9	17650434.92	18459715.5	16495391.47	17985655.36	19727250.95	22567572.89	18602840.47	18697872.47	18833946.01	18852640.52
MW0113991	T3_negative	beta-D-Glucosamine	Alcohol and amines	Amines	C6H13NO5	214.0483	179.0794	1.2813	[M+Cl]-	1.17500000001769	3	0.7847	rp	14257-69-3	441477	HMDB0030091	-	C08349	4015199.89	7471874.74	8380482.81	4639191.73	7036067.5	7344740.65	7089785.4	5462440.03	10729135.18	7127330.82	9991776.08	11446204.7	11458573.76
MW0125904	T3_negative	Nb-Palmitoyltryptamine	Tryptamines,Cholines,Pigments	Tryptamines	C26H42N2O	379.3154	398.3297	7.3335	[M-H2O-H]-	8.97500000007767	3	0.7845	rp	21469-15-8	3726592	HMDB0040815	-	-	28788166.87	35492213.32	28958902.06	31135756.01	32446958.81	27471921.45	22557535.36	32570758.15	29911731.7	34650016.36	55572083.41	56230439.52	49935398.03
MW0055187	T3_negative	Myrsinone	Aldehyde,Ketones,Esters	Ketones	C17H26O4	293.1782	294.1831	8.1006	[M-H]-	5.97499999997808	3	0.7838	rp	145040-57-9	137177207	HMDB0040646	-	-	1535076045.19	3073409864.07	1482666550.3	298080623.3	213862661.17	338523372.86	714635380.46	501635873.27	1465227252.81	1527448869.71	755984700.81	906713104.29	937527829.63
MW0149062	T3_negative	Etorphine	Alkaloids	Isoquinoline alkaloids	C25H33NO4	410.236	411.241	8.3083	[M-H]-	5.70406631187646	3	0.7833	rp	14521-96-1	644209	-	-	-	12620387.4	9837572.28	32519009.24	5013286.17	7198042.86	8443367.57	12827132.24	5693332.3	4405410.82	12219895.27	21926220.37	18550938.07	21788146.27
MW0114218	T3_negative	D-Glucono-1,5-lactone 6-phosphate	Organic acid and Its derivatives	Organic acid and Its derivatives	C6H11O9P	303.0115	258.0141	1.0483	[M+HCOO]-	0.700000000080081	3	0.783	rp	2641-81-8	439452	HMDB0001127	6022	C01236	9153042.11	8089978.37	14615907.34	13445156.01	16448439.96	9557445.35	5683326.87	16715365.41	17213157.6	7829923.78	12634775.5	12523868.76	12539714.69
MW0106668	T3_negative	Ethyl sulfate	Others	Others	C2H6O4S	126.002	125.9987	0.7517	[M-]-	7.04999999999956	3	0.7828	rp	540-82-9	6004	HMDB0031233	-	-	181686090.46	179021351.78	167151633.23	190086233.62	180010413.79	213748502.15	87879192.87	126190134.11	125141217.45	167005051.13	167402225.21	167269474.62	164716845.38
MW0052378	T3_negative	Dihydropanaxacol	Alcohol and amines	Alcohols	C17H28O3	279.1968	280.2038	6.7962	[M-H]-	0.649999999922102	3	0.7817	rp	113122-25-1	11778432	HMDB0032675	-	-	11120180.43	3788563.77	3324724	6716693.65	4791974.73	10026920.03	8060913.78	2212194.4	8576890.88	4490884.06	5673716.15	5687143.09	5742976.09
MW0013008	T3_negative	1-Stearoyl-2-oleoyl-sn-glycero-3-phosphocholine	GP	PC	C44H86NO8P	822.5624	787.6091	7.5208	[M+Cl]-	19.5847567181306	3	0.7803	rp	56421-10-4	24778825	HMDB0008038	-	C00157	1263420.11	516258.22	749566.94	438974.7	832379.68	464760.21	464808.38	2470488.41	314974.88	1026149.15	443083.7	491458.03	505038.11
MW0104240	T3_negative	1-Aminocyclopropane-1-carboxylic acid	Organic acid and Its derivatives	Organic acid and Its derivatives	C4H7NO2	146.0447	101.0477	1.283	[M+HCOO]-	0.324999999961051	3	0.7802	rp	22059-21-8	535	HMDB0036458	-	C01234	10300980.99	64538746.85	13699709.11	17630367.21	53800342	33262091.24	8224952.46	42974041.3	7778107.77	19905438.22	38233508.6	36046178.52	34255199.23
MW0123894	T3_negative	Ethirimol	Heterocyclic compounds	Heterocyclic compounds	C11H19N3O	208.1486	209.1528	4.9309	[M-H]-	7.72499999996512	3	0.7795	rp	23947-60-6	135424354	-	-	C18828	6745730.12	6064114.29	7083707.24	6060808.14	5872476.26	5485569.2	6629228.01	7058469.01	6915478.01	6164048.17	6220484.56	6280105.02	6232336.03
MW0056727	T3_negative	Paeoniflorin	Terpenoids	Terpenoids	C23H28O11	539.1755	480.1632	3.2765	[M+CH3COO]-	2.70783083897323	3	0.7785	rp	23180-57-6	442534	HMDB0256075	-	C09959	7164.99	7166.12	1312702.24	7196.55	6770.71	7092.43	7528.06	8011.03	7322.94	6625.99	31981.56	23046.32	29118.48
MEDN1160	T3_negative	Mevalonate 5-phosphate	Organic acid and Its derivatives	Organic acid and Its derivatives	C6H13O7P	209.03	228.0399	0.7023	[M-H2O-H]-	20.0249999999613	3	0.778	rp	73566-35-5	439400	HMDB0001343	6177	C01107	33491230.29	9792481.26	22961583.65	17490053.6	19533006.72	28617854.04	10697957.52	8487233.81	6046310.93	25842310.22	15484868.93	15182796.38	15158672.75
MW0054786	T3_negative	(2E,4E)-11-Methoxy-3,7,11-trimethyldodeca-2,4-dienoic acid	Terpenoids	Sesquiterpenoids	C16H28O3	267.1963	268.2038	6.8688	[M-H]-	0.60000000004834	3	0.778	rp	53092-52-7	5353760	-	43446	-	3618430.69	3122998.35	3046301.17	3672829.8	3634613.2	5110955.38	5925558.16	3758619.08	4101289.36	5467891.52	4757018.42	4842980.31	4587749.16
MW0013989	T3_negative	3b-Hydroxy-5-cholenoic acid	Bile acids	Bile acids	C24H38O3	355.2637	374.2821	7.8402	[M-H2O-H]-	1.25000000011255	3	0.7779	rp	5255-17-4	92997	HMDB0000308	5297	-	71596464.94	4533106.01	30561415.85	58453036.06	46969933.18	100247556.57	102875589	90167285.94	132806514.43	91698227.76	75936165.04	75802524.56	75795409.48
MEDN0657	T3_negative	D-Xylulose 5-phosphate	Carbohydrates and Its metabolites	Phosphate sugars	C5H11O8P	211.0003	230.0192	1.3323	[M-H2O-H]-	2.37499999997226	3	0.7771	rp	4212-65-1	439190	HMDB0000868	5829	C00231	43468218.95	59289713.87	35719835.21	36638175.44	36476345.01	56963292.92	29443564.12	27490820.8	28724986.93	47539293.34	40030004.07	40048794.96	40473785.78
MW0164858	T3_negative	2-Phytyl-1,4-naphthoquinone	Benzene and substituted derivatives	Benzene and substituted derivatives	C30H44O2	435.3307	436.3341	6.6969	[M-H]-	8.88987246650847	3	0.7767	rp	34625-86-0	56927684	HMDB0004649	-	-	80338796.85	78850821.19	79129885.32	78586358.19	75191280.9	72485652.06	68922481.61	69785370.48	75301882.1	71325523.74	73165317.71	73275672.47	73778705.4
MW0054784	T3_negative	Methimazole	Heterocyclic compounds	Heterocyclic compounds	C4H6N2S	114.0266	114.0252	1.5073	[M-]-	2.32499999999192	3	0.7765	rp	60-56-0	1349907	HMDB0014901	-	C07190	9350394.64	13303965.63	15644085.29	10719783.32	10811719	9657749.81	10789502.65	23434027.89	14115743.06	13845840.54	14224347.56	13410020.88	14377851.41
MW0103258	T3_negative	3-Aminopentanedioic acid	Organic acid and Its derivatives	Organic acid and Its derivatives	C5H9NO4	146.0529	147.0532	1.57	[M-H]-	17.5999999999732	3	0.7764	rp	1948-48-7	73064	-	-	C05574	17351502.31	10857218.58	7191017	4272748	29753243.59	22060279.47	30737189.42	8093789.89	8610465.95	45750915.65	12041389.68	11827563.72	11876062.4
MW0115598	T3_negative	1,2-Dichloroethane	Others	Hydrocarbon derivatives	C2H4Cl2	96.9685	97.969	3.7235	[M-H]-	16.9750000000235	3	0.7763	rp	107-06-2	11	HMDB0029571	-	C06752	40266390.46	36107754.9	29364940.49	24518437.41	64859351.25	17250144.72	16630518.69	22281668.88	23526094.16	27026980.81	33995936.51	31524724.56	33724548.83
MW0117845	T3_negative	2,3-Dihydrothiophene	Heterocyclic compounds	Heterocyclic compounds	C4H6S	85.0033	86.019	5.1467	[M-H]-	21.0500000000025	3	0.7763	rp	1120-59-8	136880	HMDB0033875	-	-	10949015.67	3402146.99	3271756.68	3509346.82	4124623.49	3179681.78	1720797.48	3004366.47	2923701.57	1773539.19	3896708.05	3597977.55	3951409.21
MW0004972	T3_negative	4-Fluoro-3-nitrobenzotrifluoride	Benzene and substituted derivatives	Benzene and substituted derivatives	C7H3F4NO2	208.0068	209.01	4.5622	[M-H]-	10.2749999999929	3	0.7762	rp	367-86-2	67778	-	85169	-	7508610.18	8714052.18	8049782.74	8089444.92	7594604.61	7328483.68	8805506.25	7490885.66	7645083.34	7865697.17	7687714.86	7697551.58	7834749.6
MW0107617	T3_negative	Kojic acid	Organic acid and Its derivatives	Organic acid and Its derivatives	C6H6O4	141.016	142.0266	1.5638	[M-H]-	8.27500000006864	3	0.7759	rp	501-30-4	3840	HMDB0032923	-	C14516	20482515.69	59610028.37	62792705.79	27373767.33	25327812.51	10396084.26	39892885.69	72360695.85	89545367.82	71751264.43	46592771.42	48507592.1	43021909.13
MW0103476	T3_negative	AICA ribonucleotide	Nucleotide and Its metabolites	Nucleotide and Its metabolites	C9H15N4O8P	338.0618	338.0628	2.0446	[M-]-	3.6249999999427	3	0.7759	rp	3031-94-5	65110	HMDB0001517	6294	C04677	584636.72	399940.29	599000.26	313068.57	183867.65	299974.46	653679.55	807588.31	454096.64	413488.57	641154.97	618397.15	629046.42
MW0002596	T3_negative	(2-Methoxy-benzoylamino)-acetic acid	Benzene and substituted derivatives	Benzene and substituted derivatives	C10H11NO4	208.0632	209.0688	4.2703	[M-H]-	4.22499999991999	3	0.7759	rp	13443-58-8	791250	HMDB0126552	-	-	37771982.75	34687441.78	36794254.58	35587715.19	34293777.16	21092521.59	37927236.71	38189822.51	37089233.56	36694038.57	35886851.87	35592852.04	35896215.84
MW0012806	T3_negative	1-Heptadecanoyl-sn-glycero-3-phosphocholine	GP	LPC	C25H52NO7P	554.3466	509.3481	6.871	[M+HCOO]-	2.36314806605372	3	0.7758	rp	50930-23-9	24779463	HMDB0012108	-	C00157	237072483.85	228963713.49	217020090.05	235017201.91	208366541.85	248379396.85	394089832.41	271861771.58	274007165.25	248225217.56	262530246.86	262674676.57	263303613.32
MW0000923	T3_negative	[2,2-Bis(2-methylpropoxy)ethyl]benzene	Benzene and substituted derivatives	Benzene and substituted derivatives	C16H26O2	249.1865	250.1933	7.1965	[M-H]-	1.29999999998631	3	0.7751	rp	68345-22-2	71544	HMDB0037712	-	-	24495645.96	9519908.13	23576364.68	18090692.54	19797362.04	31097047.54	24524435.02	8619796.58	17002588.56	16207257.88	16335664.46	16677383.47	16382771.67
MW0168446	T3_negative	12-Hydroxy-16-heptadecynoic acid	FA	FFA	C17H30O3	281.2031	282.2195	6.5684	[M-H]-	22.7250000000367	3	0.7748	rp	119427-07-5 | 148019-74-3	3082966	-	35515	-	1347378	758300.79	242916.89	2248261.19	1653627.76	2553409.5	1486868.23	1388964.26	1596993.57	1541496.29	1740470.54	1742585.15	1693026.72
MW0013396	T3_negative	PE(18:0/20:4(5Z,8Z,11Z,14Z))	GP	PE	C43H78NO8P	767.5497	767.5465	7.3081	[M-]-	3.50467132955102	3	0.7742	rp	61216-62-4	5289133	HMDB0009003	-	C00350	5184689.78	3645658.44	4863864.29	1546776.03	2525502.03	5044111.21	3573375.28	5453195.16	2232976.07	6391201.02	2742132.77	2849634.25	2757227.21
MW0013461	T3_negative	2-Ethylhexanoic acid	Organic acid and Its derivatives	Organic acid and Its derivatives	C8H16O2	144.1104	144.115	6.3222	[M-]-	12.8249999999497	3	0.7741	rp	149-57-5	8697	HMDB0031230	-	-	784678813.96	769544874.96	738087973.27	660115803.58	675374835.45	733439364.25	648288722.69	689546200.36	636244010.21	734496496.7	621380011.57	621693493.29	628856415.56
MW0118531	T3_negative	2-Ethylthiophene	Heterocyclic compounds	Heterocyclic compounds	C6H8S	111.0189	112.0347	4.6029	[M-H]-	21.1750000000066	3	0.7738	rp	872-55-9	13388	HMDB0035384	-	-	31544255.16	24201930.19	17265773.62	21805249.41	33865475.79	18605542.17	32751682.73	22013046.67	96426349.61	23088263.34	25885095.32	27717820.06	26398071.22
MW0115262	T3_negative	Sedoheptulose	Carbohydrates and Its metabolites	Sugars	C7H14O7	269.0879	210.074	0.8507	[M+CH3COO]-	0.374999999905867	3	0.7732	rp	3019-74-7	5459879	HMDB0003219	-	-	233470825.91	294231383.56	90175108.65	66115001.01	81858018.21	179038583.51	62991240.92	16841386.14	4112422.35	137213418.77	117543061.4	117373732.99	115082824.6
MW0119557	T3_negative	3-Ethylthiophene	Heterocyclic compounds	Heterocyclic compounds	C6H8S	111.0188	112.0347	5.0579	[M-H]-	21.4250000000149	3	0.7732	rp	1795-01-3	74530	HMDB0035385	-	-	40911833.03	45092796.36	37159166.49	37957827.21	45141367.02	85012149.08	41317133.9	45808674.46	27767537.87	46228902.39	42340306.3	42289179.28	42063522.4
MW0152764	T3_negative	Lovastatin acid	Organic acid and Its derivatives	Organic acid and Its derivatives	C24H38O6	422.2687	422.2668	6.7712	[M-]-	3.22070847353191	3	0.7727	rp	75225-51-3	64727	-	1037	C21130	295378.27	751816.94	265503.27	1356411.81	1827042.43	1917258.93	229186.49	1414275.56	915618.31	2146622.29	1570283.65	1616459.15	1608321.34
MW0154555	T3_negative	2-Methylaminoethylphosphonic acid	Organic acid and Its derivatives	Organic acid and Its derivatives	C3H10NO3P	174.0146	139.0398	7.4587	[M+Cl]-	13.424999999998	3	0.7722	rp	14596-55-5	281241	-	-	C05679	12602042.09	5931475	5347683.22	15070948.74	4671163.63	6961268.95	5232357.9	12025596.88	8185307.72	6310731.62	5946114.8	5956557.97	5835937.49
MW0104373	T3_negative	2-[1-(Carboxymethyl)-3-methylcyclohexyl]acetic acid	Organic acid and Its derivatives	Organic acid and Its derivatives	C11H18O4	213.1134	214.1205	4.4985	[M-H]-	0.475000000008663	3	0.772	rp	5345-12-0	220370	-	96295	-	2070243.36	3431624.63	1457437.85	1218877.69	702326.44	5814738.89	7684214.6	1411229.65	1596849.65	1457434.02	2995316.49	2986200.22	2994839.8
MW0016408	T3_negative	Carvacrol	Phenolic acids	Phenolic acids	C10H14O	195.1024	150.1045	5.0957	[M+HCOO]-	1.94999999997947	3	0.7712	rp	499-75-2	10364	HMDB0035770	-	C09840	7956139.3	1975826.98	2976086.4	7629601.72	5736071.95	5735728.2	6536145.33	2119237.98	6897653.52	4674216.04	5967302.05	5979417.48	5817458.66
MW0013385	T3_negative	LPC(O-16:0/2:0)	GP	LPC	C26H54NO7P	582.3746	523.3638	6.2339	[M+CH3COO]-	5.13412612608942	3	0.7692	rp	74389-68-7	108156	HMDB0062195	-	C00157	33078121.15	18841295.28	17698246.86	39656948.13	13555327.71	20099343.94	64382476.9	150829437.22	141859566.25	25004795.99	15989537.79	15605469.58	16501571.66
MW0109790	T3_negative	Hydroxypropanedioic acid	Organic acid and Its derivatives	Organic acid and Its derivatives	C3H4O5	179.0137	120.0059	0.5633	[M+CH3COO]-	14.9250000000478	3	0.769	rp	80-69-3	45	HMDB0035227	-	C02287	15616878.04	12045342.77	6210659.07	14048170.68	14175673.5	4049434.49	6100085.27	4477110.1	9158613.32	5939826.75	13678035.43	13686520.69	13597408.33
MEDN1477	T3_negative	Mannitol 1-phosphate	Carbohydrates and Its metabolites	Phosphate sugars	C6H15O9P	261.0414	262.0454	2.2991	[M-H]-	8.32500000001346	3	0.7688	rp	15806-48-1	130418	HMDB0001530	-	C00644	3715645.6	3426013.03	6935707.2	4117202.4	6871945.79	5793409.92	8731751.67	6879598.77	7910257.22	3964061.72	7318492.25	7574534.14	6380201.58
MW0062072	T3_negative	Piperochromenoic acid	Terpenoids	Terpenoids	C22H28O3	339.1988	340.2038	8.6193	[M-H]-	5.64999999994598	3	0.7684	rp	110979-01-6	13845938	HMDB0040635	-	-	82293056.03	379326130.4	125227792.8	130796357.62	126369316.21	234851638.88	152363024.56	70999258.52	64468516.33	69712854.43	112929890.81	114651532.77	114749073.43
MW0061662	T3_negative	Phytolaccasaponin G	Terpenoids	Triterpene	C36H56O11	664.3809	664.3823	6.5595	[M-]-	2.7995910067942	3	0.7682	rp	60820-94-2	5070782	HMDB0034636	-	-	4334560.75	2104357.22	4420834.89	685401.75	2660639.48	4225764.66	2117055.44	6269779.95	5675565.24	8147216.13	1397648.55	1908874.91	1760546.97
MW0000741	T3_negative	4-Tert-butylphenoxyacetic acid	Benzene and substituted derivatives	Benzene and substituted derivatives	C12H16O3	207.1017	208.1099	5.3367000000000004	[M-H]-	2.35000000003538	3	0.7682	rp	1798-04-5	15718	-	96360	-	2025752.41	99451.36	1851360.72	4051108.84	13698332.63	3116047.78	30431004.93	8914690.7	7359416.49	19566518.77	8843312.44	8714018.36	8849284.33
MW0156443	T3_negative	Rugosal	Heterocyclic compounds	Heterocyclic compounds	C15H22O4	265.1473	266.1518	8.9482	[M-H]-	6.97499999986917	3	0.7682	rp	121387-05-1	442391	-	-	C09717	1509100.92	4226555.54	1550283.04	1699776.5	1906988.51	7093900.59	7592620.03	7319596.99	2747268.07	3413052.81	2701770.6	2714296.42	2706083.88
MW0053402	T3_negative	ganoderal A	Terpenoids	Triterpene	C30H44O2	436.3365	436.3341	6.4099	[M-]-	4.2857015497411	3	0.7681	rp	104700-98-3	13934282	HMDB0035983	-	-	25824230.27	23771845.82	28508758.78	16257053.84	26964152.53	23853859.63	20826443.07	24705301.29	26283878.53	26875501.83	24242902.35	24380952.08	25215961
MW0141244	T3_negative	11β-13,14-dihydro-15-keto Prostaglandin F2α	Hormones and hormone related compounds	Hormones and hormone related compounds	C20H34O5	353.2344	354.2406	5.604	[M-H]-	2.70000000000437	3	0.767	rp	107615-77-0	25755792	-	3820	-	13593332.11	31285408.76	5130466.48	12635927.3	8947078.94	12643425.72	18652807.44	6146998.78	18323959.72	14443238.62	13454275.06	13218641.52	13440234.63
MW0157212	T3_negative	Sterculic acid	FA	FFA	C19H34O2	293.2482	294.2559	8.0627	[M-H]-	0.950000000017326	3	0.7666	rp	738-87-4 | 55088-60-3	12921	-	-	C08366	2078697.17	3185039.69	2508183.88	2608023.22	3863497.55	1849971.28	8310633.39	5155560.8	5543427.63	3220997.49	2972381.36	2944472.64	3055475.86
MW0108813	T3_negative	N-lactoyl ethanolamine phosphate	Organic acid and Its derivatives	Organic acid and Its derivatives	C5H12NO6P	425.0818	213.0402	0.7023	[2M-H]-	20.3729645207963	3	0.7661	rp	782498-03-7	11550267	HMDB0032357	-	-	42010367.54	30362901.21	15354469.21	27024375.61	31562916.62	32392820.56	3803580.39	4666592.5	12485139.81	18309652.9	20876533.67	20555491.87	19140585.28
MW0157398	T3_negative	Terpendole E	Heterocyclic compounds	Heterocyclic compounds	C28H39NO3	873.5712	437.293	7.0201	[2M-H]-	8.56248002754237	3	0.7661	rp	167427-23-8	10094631	-	-	C20536	856673.57	1163570.6	1245402.9	857217.11	977613.63	122619.89	150659.84	670904.48	743319.62	445944.65	748955.81	733320.89	735516.89
MW0112941	T3_negative	4-(2-Aminophenyl)-2,4-dioxobutanoic acid	Organic acid and Its derivatives	Organic acid and Its derivatives	C10H9NO4	206.0449	207.0532	3.8127	[M-H]-	2.3999999999802	3	0.7655	rp	90924-76-8	472	HMDB0000978	5916	C01252	6250905.03	5053471.38	9360392.13	3132244.48	5409966.25	4661986.53	4238596.39	3778284.09	604391.53	11781024.37	4659656.84	4749786.32	4785020.71
MW0107187	T3_negative	Glyoxylic acid	Organic acid and Its derivatives	Organic acid and Its derivatives	C2H2O3	133.0133	74.0004	0.8014	[M+CH3COO]-	2.2249999999957	3	0.7654	rp	298-12-4	760	HMDB0000119	3213	C00048	1221646401.17	1311119662.56	1195410190.76	1067156215.11	1237625367.6	1137523590.49	805999346.09	1035215813.1	1046327915.87	1197191491	1198041760.66	1191444197.52	1196500264.56
MW0141009	T3_negative	1-(1Z-Octadecenyl)-2-(4Z,7Z,10Z,13Z,16Z,19Z-docosahexaenoyl)-sn-glycero-3-phosphoethanolamine	Others	Others	C45H78NO7P	810.5252	775.5516	6.6219	[M+Cl]-	5.19418997410213	3	0.7651	rp	206059-98-5	42607458	HMDB0011394	-	-	1354001.41	276457.81	1770571.53	148935.38	1352781.59	911710.28	212536.92	160822.76	653762.98	536929.42	1138669.48	1132061.17	1101139.01
MW0151823	T3_negative	Isoficine	Benzene and substituted derivatives	Benzene and substituted derivatives	C20H19NO4	396.1411	337.1314	2.1703	[M+CH3COO]-	10.275000000064	3	0.7651	rp	2255-62-1	442861	-	-	-	347363.98	820355.05	198760.71	333075.17	1129926.37	183871.08	116556.45	180079.81	372587.09	454362.47	323597.97	339856.78	276177.08
MW0123211	T3_negative	Carapanaubine	Heterocyclic compounds	Heterocyclic compounds	C23H28N2O6	427.1876	428.1947	4.7147	[M-H]-	0.374542846899008	3	0.7647	rp	1255-02-3	442037	-	-	C09106	572166.36	848351.97	265554.14	613254.45	565170.66	2535808.33	2076266.35	1014888.24	2016065.45	810925.68	851588.27	846546.96	858711.04
MW0193949	T3_negative	Emetine	Benzene and substituted derivatives	Benzene and substituted derivatives	C29H40N2O4	479.283	480.29880000000003	8.1006	[M-H]-	17.7553739685502	3	0.7642	rp	483-18-1	10219	-	834	C09421	12429394.2	8555026.2	9837667.44	12938732.07	29873894.9	10839648.3	16141386.49	9812403.61	15541577.05	29308545.87	11649006.77	11685846.11	11072506.02
MW0124785	T3_negative	Mepiprazole	Heterocyclic compounds	Heterocyclic compounds	C16H21ClN4	303.1386	304.1455	4.0294	[M-H]-	1.07499999998595	3	0.7634	rp	20326-12-9	71897	-	85228	-	971009.72	1357382.94	330517.44	545321.8	688231.99	530368.17	99428	370562.11	205671.53	499416.1	795560.25	838855.68	834562.2
MW0108210	T3_negative	Methazolamide	Alcohol and amines	Amines	C5H8N4O3S2	235.0002	236.0038	4.1562	[M-H]-	9.29999999996767	3	0.7628	rp	554-57-4	4100	HMDB0014841	43249	C07764	681443896.81	756187542.35	732893414.06	665725559.81	724840852.29	705586879.82	900169633.25	726764233.25	707864886.07	752424460.68	678806142.66	685375748.43	683715153.32
MEDN1206	T3_negative	3-Sulfocatechol	Benzene and substituted derivatives	Benzene and substituted derivatives	C6H6O5S	188.9861	189.9936	2.7157	[M-H]-	0.475000000079717	3	0.7625	rp	6917-79-9 | 35857-70-6	440983	-	-	C06336	2156327.7	6338555.31	2976681.12	2501671.61	2352980.22	9100452.41	16517180.42	16719493.61	8196673.6	8300291.57	13711114.74	13721321.38	13888555.95
MW0117796	T3_negative	2,3,5-Triphenyltetrazolium chloride	Heterocyclic compounds	Heterocyclic compounds	C19H15ClN4	379.0975	334.0985	4.1687	[M+HCOO]-	4.57500000010214	3	0.7624	rp	298-96-4	9283	-	68976	-	1781970.15	165720.65	223076.19	189610.62	239021.09	1320223.69	484024.32	418995.04	605226.89	408330.09	483965.21	429675	489602.28
MW0012524	T3_negative	16,16-dimethylprostaglandin E2	Hormones and hormone related compounds	Hormones and hormone related compounds	C22H36O5	379.248	380.2563	5.9005	[M-H]-	2.42499999998813	3	0.7621	rp	39746-25-3	5283066	-	36136	-	5138185.14	298280.97	1649757.89	3930162.58	2941209.58	3855889.87	5085786.15	214272.09	3445220.25	4228438.33	2535399.33	2776149.38	2627280.3
MW0137011	T3_negative	7-Hydroxy-3-(4-methoxyphenyl)-4-methylcoumarin	Aldehyde,Ketones,Esters	Ketones	C17H14O4	327.086	282.0892	1.7572	[M+HCOO]-	0.899999999859347	3	0.7617	rp	5219-16-9	5357627	-	-	-	229754.2	228083.47	243567.7	206318.54	817611.31	364064.37	132583.11	273075.78	347381.43	596264.57	412212.99	567199.75	534182.2
MW0110011	T3_negative	trans-Aconitic acid	Organic acid and Its derivatives	Organic acid and Its derivatives	C6H6O6	174.0221	174.0164	1.3573	[M-]-	12.9000000000445	3	0.761	rp	4023-65-8	444212	HMDB0000958	-	C02341	7230112.96	5104476.89	6678128.3	7586754.58	6330927.95	14102042.3	10982710.3	9216751.01	8126979.29	6749858.12	11506020.83	11636108.94	11511187.45
MW0143167	T3_negative	4-(N-Maleimido)phenyltrimethylammonium iodide	Heterocyclic compounds	Heterocyclic compounds	C13H15IN2O2	357.0133	358.0178	6.8963	[M-H]-	6.92499999999541	3	0.7602	rp	17804-54-5	656709	-	-	-	942412.73	627594.87	1054698.53	764143.56	835336.97	377190.94	892975.78	200816.29	742811.69	790461.26	2025478.78	1966492.15	1806181.07
MW0014493	T3_negative	4-Hydroxycrotonic acid	Organic acid and Its derivatives	Organic acid and Its derivatives	C4H6O3	101.0235	102.0317	0.7641	[M-H]-	2.2249999999957	3	0.7601	rp	24587-49-3	6155526	HMDB0003381	-	-	46563021.89	31247732.33	21516939.33	26943397.33	21856555	34332210.83	20508745.31	16774600.78	14053307.49	35494102.05	28092263.83	28275352.95	28456852.29
MW0010298	T3_negative	1-Nonene	Others	Hydrocarbon derivatives	C9H18	126.1447	126.1409	5.1341	[M-]-	8.3749999999938	3	0.76	rp	124-11-8	31285	HMDB0031270	-	C08452	140827790.42	152014118.04	163342522.97	159749920.77	128344245.15	166871271.63	153720341.64	162781923.44	151881235.01	164906482.54	150380480.94	152483290.03	151845577.42
MW0003999	T3_negative	3-Formylsalicylic acid	Benzene and substituted derivatives	Benzene and substituted derivatives	C8H6O4	165.0183	166.0266	5.9885	[M-H]-	2.52500000001987	3	0.7595	rp	610-04-8	69117	-	-	C13277	6232504.34	15891553.57	10536783.17	6718633.29	2951493.07	5380088.07	9777190.79	4060274.23	6993366.9	4995419.28	5544702.07	5120796.92	5403015.8
MW0004417	T3_negative	4,4'-(2-Methylpropylidene)bisphenol	Benzene and substituted derivatives	Benzene and substituted derivatives	C16H18O2	241.1195	242.1307	3.1602	[M-H]-	9.70000000009463	3	0.7593	rp	1844-00-4	226969	-	-	-	10838359.72	9254322.78	8183920.06	10202396.47	6620409.72	14147948.5	55147660.06	6922492.11	6186535.44	6814422.4	8991523.71	9026654.83	9089577.2
MW0126740	T3_negative	Tetrahydrothiophene-2-carboxylic acid	Organic acid and Its derivatives	Organic acid and Its derivatives	C5H8O2S	263.0408	132.0245	0.8383	[2M-H]-	2.25000000000364	3	0.7587	rp	19418-11-2	443066	-	-	-	51972544.17	62837175.55	74339243.42	77079438.24	113782191.77	55277979.7	36845113.24	59967271.61	53016589.19	57154769.76	76331891.39	76104257.6	73752799.74
MEDN0075	T3_negative	N-Acetyl-L-phenylalanine	Amino acid and Its metabolites	Amino acid derivatives	C11H13NO3	252.0875	207.0895	2.5501	[M+HCOO]-	2.02500000000327	3	0.7585	rp	2018-61-3	74839	HMDB0000512	5498	C03519	108955523.49	82050415.99	109129131.86	83234034.81	119730444.35	148153368.07	62486187.56	58455071.93	47867970.27	91190631.67	93881705.61	93934033.4	95084867.78
MW0013400	T3_negative	Noladin ether	GL	MG	C23H40O3	399.2691	364.2977	7.949	[M+Cl]-	4.87499999991314	3	0.7571	rp	222723-55-9	6483057	HMDB0013657	-	C01885	8313312.32	9791673	5017285.08	6526238.24	10477520.2	22962357.16	12201302.52	17034065.25	12784235.52	9836562.16	13573959.07	13913740.96	13910308.88
MW0007841	T3_negative	Monoisobutyl phthalate	Aldehyde,Ketones,Esters	Esters	C12H14O4	221.082	222.0892	5.9005	[M-H]-	0.22499999992931	3	0.7568	rp	30833-53-5	92272	HMDB0002056	-	-	18489823.69	8463230.72	8766248.18	5854962.91	5232267.84	14876149.11	7152090.29	6908279.83	6128661.95	6231684.22	4328683.84	4917032.09	5000929.67
MW0105941	T3_negative	Asp-Asp	Amino acid and Its metabolites	Small Peptide	C8H12N2O7	229.0478	248.0645	1.0854	[M-H2O-H]-	3.12499999999716	3	0.7563	rp	58471-53-7	471583	-	65058	-	7368880.81	2432473.8	13069052.9	8492662.96	6718112.92	10388105.13	22546130.37	17918213.74	61092279.19	13161335.28	21171791.55	22590000.52	22389926.12
MW0119161	T3_negative	3,4,5,6-Tetrahydropyridine-2-carboxylic acid	Organic acid and Its derivatives	Organic acid and Its derivatives	C6H9NO2	126.0596	127.0633	4.4985	[M-H]-	8.92500000002627	3	0.756	rp	2756-89-0	1194	HMDB0001084	5992	C04092	1142206805.39	1023507135.17	1131859133.11	958547359.64	1044013112.53	1137903373.66	1270952545.43	1175705578.54	714511084.21	1153585748.81	1104539269.39	1093555518.54	1075926549.07
MW0007460	T3_negative	Ketoprofen	Benzene and substituted derivatives	Benzene and substituted derivatives	C16H14O3	253.0924	254.0943	6.684	[M-H]-	13.5249999999587	3	0.7558	rp	22071-15-4	3825	HMDB0015144	-	C01716	8569725.51	4490695.6	5376616.15	4905076.57	4400550.22	5687199.42	4248493.58	4697559.93	5115633.41	5263041.08	5987657.93	5974985.58	5982447.99
MW0115409	T3_negative	Trehalose-6-phosphate	Carbohydrates and Its metabolites	Phosphate sugars	C12H23O14P	481.0898	422.0825	1.2582	[M+CH3COO]-	13.5939508497875	3	0.7557	rp	4484-88-2	122336	HMDB0001124	6019	C00689	11223098.94	7085258.76	8390107.86	7361288.07	6461752.78	3743755.33	1793006.86	2509783.77	2222836.11	2736901.29	2718457.53	3115731.5	3250711.12
MW0153822	T3_negative	Dimethyl oxalate	Aldehyde,Ketones,Esters	Esters	C4H6O4	117.0181	118.0266	7.2337	[M-H]-	3.02500000000094	3	0.7556	rp	553-90-2	11120	-	-	-	983831.52	364786.17	932151.94	2049768.67	1331694.31	790685.23	735496.61	971198.3	1058355.29	2570274.36	1436700.44	1317125.16	1436687.83
MW0119986	T3_negative	4-(Methylnitrosamino)-1-(3-pyridyl)-1-butanol	Heterocyclic compounds	Heterocyclic compounds	C10H15N3O2	208.1131	209.1164	2.4225	[M-H]-	9.92499999995289	3	0.7553	rp	76014-81-8	104856	HMDB0041809	-	C19574	114997476.13	110177351.54	125448345.53	126971534.51	109496029.57	109278421.4	122352909.98	120135838.17	125797012.18	122561532.91	117492075.92	118387083.72	118407478.98
MW0148946	T3_negative	Epicainide	Benzene and substituted derivatives	Benzene and substituted derivatives	C21H26N2O2	337.1917	338.1994	7.3711	[M-H]-	1.07499999998595	3	0.7551	rp	66304-03-8	68862	-	-	-	2631405.85	765936.95	928239.93	1026041.23	1629432.59	1063439.46	7036723.54	4815071.39	2369233.41	3794492.12	2378067.18	2656386.79	2592534.98
MW0145032	T3_negative	3-Chloro-4-(2-amino-3-chlorophenyl)pyrrole	Heterocyclic compounds	Heterocyclic compounds	C10H8Cl2N2	225.0068	226.0065	4.1186	[M-H]-	19.1249999999599	3	0.7545	rp	16386-65-5	161174	-	-	C21109	3616124.62	4816793.28	4256251.69	3497447.36	3321188.29	4269902.82	5275331.07	4645909.08	4443808.09	4608579.29	4946258.56	4814572.82	4802748.32
MW0126484	T3_negative	Rucaparib	Heterocyclic compounds	Heterocyclic compounds	C19H18FN3O	323.1465	323.1434	0.628	[M-]-	6.52500000001055	3	0.7541	rp	283173-50-2	9931954	-	-	C74459	540477.42	1966407.59	1446743.44	1882714.11	2245270.45	2357493.22	651185.52	1007909.66	700766.87	590394.34	1380986.43	1355515.59	1456455.25
MW0127350	T3_negative	4-Hydroxyphenyl thiocyanate	Benzene and substituted derivatives	Benzene and substituted derivatives	C7H5NOS	150.0009	151.0092	4.1437	[M-H]-	2.44999999999607	3	0.754	rp	3774-52-5	220327	HMDB0040578	-	-	81299840.02	82917140.97	87184660.22	76395408.22	72701259.36	78928384.4	96302476.42	83223900.08	78306621.75	83621219.98	78713703.06	79102083.28	79102902.69
MW0009648	T3_negative	Ractopamine	Benzene and substituted derivatives	Phenolics	C18H23NO3	301.1652	301.1678	7.1837	[M-]-	7.72499999996512	3	0.7538	rp	97825-25-7	56052	-	85226	-	12783961.38	6979471.57	20689402.76	7768983.42	13854509.26	3545120.74	7070843.32	10614785.39	1604671.87	12695493.23	10505788.83	11161417.41	11273236.08
MW0000978	T3_negative	(8)-Gingerol	Benzene and substituted derivatives	Phenolics	C19H30O4	321.2095	322.2144	7.6343	[M-H]-	5.97499999997808	3	0.7537	rp	23513-08-8	168114	HMDB0033615	84966	C17495	1142903.37	1889060.26	1833409.21	2494889.46	2210172.84	3362422.35	3690148.62	3781600.64	12766136.39	1386441.86	7815654	6293877.22	7808440.53
MW0158330	T3_negative	Tulipalin B	Aldehyde,Ketones,Esters	Esters	C5H6O3	113.0235	114.0317	0.7641	[M-H]-	2.2249999999957	3	0.753	rp	38965-80-9	162351	-	-	C21187	28154115.78	39761023.86	14739491.28	11083770.66	12451272.29	23546695.18	12317397.23	3965623.3	3256682.39	17268162.53	18452132.36	19130095.76	19060088.31
MW0169433	T3_negative	Luteolin	Flavonoids	Flavonoid	C15H10O6	285.0336	286.0477	4.88	[M-H]-	17.1000000000276	3	0.7526	rp	491-70-3	5280445	HMDB0005800	-	C01514	5036465.55	5585046.16	5861049.34	5840967.57	5135953.41	5505596.79	5808920.52	5725066.34	5331986.27	5562804.35	5317479.59	5255580	5334425.06
MW0002871	T3_negative	2-Chloro-4-methylphenol	Benzene and substituted derivatives	Phenolics	C7H7ClO	142.0191	142.0185	8.7209	[M-]-	0.150000000047612	3	0.7524	rp	6640-27-3	14851	-	-	-	19944499.5	23612010.82	23256491.53	19914420.42	23336724.31	20957262.15	21775707.8	23036295.57	22999944.63	24501655.46	22817072.52	22736588.79	22757716.24
MW0004392	T3_negative	4-(Hydroxymethyl)benzenesulfonic acid	Benzene and substituted derivatives	Benzene and substituted derivatives	C7H8O4S	187.009	188.0143	0.6026	[M-H]-	4.92499999992901	3	0.752	rp	122855-96-3	441138	-	-	C06678	1926402.58	4983648.55	3323271.45	687834.54	3501651.56	1361029.7	3395855.07	2041567.09	1865867.86	1080973.9	1988804.93	1735641.79	2047456.37
MW0055271	T3_negative	Neogrifolin	Terpenoids	Sesquiterpenoids	C22H32O2	327.2321	328.2402	8.7333	[M-H]-	2.07500000001914	3	0.752	rp	470-01-9	9874426	HMDB0030047	-	-	5303200.63	3747882.5	3642574.05	3867063.29	3222085.45	7011452.4	10359786.64	8665262.24	7697788.01	7537626.95	5885689.27	5988274.09	6097389.49
MW0114619	T3_negative	[1-(5-Phosphoribosyl)imidazol-4-yl]acetic acid	Organic acid and Its derivatives	Organic acid and Its derivatives	C10H15N2O9P	337.0439	338.0515	1.2707	[M-H]-	0.799999999969714	3	0.7519	rp	2888-19-9	16019958	HMDB0006032	-	C04437	2336757.11	2603326.12	2094779.04	650947.39	1033240.34	2335886.54	863252.27	773518.68	708261.63	302828.25	4941068.95	4933300.03	4872140.68
MW0013112	T3_negative	2,3-dinor Prostaglandin E1	Hormones and hormone related compounds	Hormones and hormone related compounds	C18H30O5	385.2236	326.2093	6.2849	[M+CH3COO]-	1.19999999995457	3	0.7514	rp	7046-40-4	16061101	-	45460	-	9795647.08	12727275.99	6675957.04	8990862.44	7757329.44	5092048.14	4178475.62	3585080.26	2767175.11	3469938.73	5811095.29	6032126.38	5865088.52
MW0151962	T3_negative	JWH 073-d7	Aldehyde,Ketones,Esters	Esters	C23H14D7NO	334.2049	334.2063	7.7841	[M-]-	4.6249999999759	3	0.7504	rp	1415744-43-2	53394763	-	96672	-	8330989.18	3882393.63	4944380.69	7856644.37	2727080.39	10557585.24	9766641.67	2662568.5	2814552.05	7693516.44	6117569.48	5927215.64	6065045.78
MW0104842	T3_negative	2-Phthalimidoglutaric acid	Organic acid and Its derivatives	Organic acid and Its derivatives	C13H11NO6	277.0601	277.0586	1.8251	[M-]-	2.39999999990914	3	0.7502	rp	6349-98-0 | 2301-52-2	92225	-	2816	-	116500813.01	85924602.23	119139864.25	128913392.78	124066718.12	67674988.59	76953942.36	69825614.07	73106320.75	82722388.34	84400673.15	84973392.35	87238731.88
MW0114174	T3_negative	Arabinonic acid	Organic acid and Its derivatives	Organic acid and Its derivatives	C5H10O6	201.0251	166.0477	8.7458	[M+Cl]-	19.8999999999927	3	0.7499	rp	488-30-2	122045	HMDB0000539	-	C00878	5950808.34	5301739.29	4801420.14	3244570.72	4714410.62	4700263.75	4402223.63	5883734.12	6049315.71	5604860.51	5700278.12	5610032.79	5507272.1
MW0005467	T3_negative	Hesperetin	Flavonoids	Dihydroflavone	C16H14O6	302.0846	302.079	3.8891	[M-]-	12.6500000000362	3	0.7488	rp	520-33-2	72281	HMDB0005782	-	C01709	1670542.67	2821907.47	2238785.87	2028471.48	645499.96	911564.72	949866.96	2683873.27	1953584.07	1308353.04	1038430.33	1082204.47	1084904.2
MW0012084	T3_negative	11beta-PGE2	Hormones and hormone related compounds	Hormones and hormone related compounds	C20H32O5	351.2188	352.225	5.7679	[M-H]-	2.82499999997299	3	0.7488	rp	38310-90-6	5283061	HMDB0060041	-	-	20586995.18	3744756.75	6187140.81	21105990.95	24051628.38	20363189.04	29677436.44	6987084.6	15236159.87	28856935.93	13657696.24	13687451.3	13802629.29
MW0136801	T3_negative	7-(4-Hydroxy-3-methoxyphenyl)-5-methoxy-1-phenyl-3-heptanone	Aldehyde,Ketones,Esters	Ketones	C21H26O4	341.1779	342.1831	7.834	[M-H]-	5.22500000002424	3	0.748	rp	83161-95-9	5319454	HMDB0029525	-	-	3772751.08	3156495.9	3530034.75	7847255.12	2788161.93	2291910.87	3099473.55	2830252.67	3303315.03	2601204.64	2584168.19	2570372.1	2563646.83
MW0012515	T3_negative	16,16-dimethyl-6-keto Prostaglandin E1	Hormones and hormone related compounds	Hormones and hormone related compounds	C22H36O6	377.2342	396.2512	5.793	[M-H2O-H]-	2.27499999994052	3	0.7478	rp	75874-32-7	10905349	-	45595	-	3490222.62	980746.78	380106.6	1962600.41	3857989.97	9486453.65	15320114.52	1943741.89	6733056.95	14112864.97	5784004.58	5795280.37	5879418.32
MW0115946	T3_negative	(5-amino-1H-1,2,4-triazol-3-yl)methanol	Heterocyclic compounds	Heterocyclic compounds	C3H6N4O	114.0551	114.0542	2.0571	[M-]-	1.09999999999388	3	0.7465	rp	27277-03-8	222697	-	96367	-	5415320.04	8359555.35	7423223.29	33798138.53	6344640.18	12406524.68	7736397.68	5919425.11	4625090.72	7301523.39	19915565.93	26567584.04	25081550.24
MW0123116	T3_negative	Biotin-XX-Hydrazide	Heterocyclic compounds	Heterocyclic compounds	C22H40N6O4S	483.2723	484.2832	7.716	[M-H]-	7.38708514460844	3	0.7464	rp	211237-33-1	16760313	-	64812	-	42498900.66	153940975.58	25292968.55	122319849.39	31569116.35	71409854.52	48301471.16	55232111.96	563785734.99	37748957.26	183811605.5	156495841.91	188173996.51
MW0138331	T3_negative	Gravelliferone	Aldehyde,Ketones,Esters	Ketones	C19H22O3	297.1519	298.1569	8.7452	[M-H]-	5.77500000005671	3	0.7461	rp	21316-80-3	14133589	HMDB0030729	-	-	21276909.7	29506255.81	32074551.66	19300920.17	30686586	30120833.94	23345338.86	16680928.9	11189285.84	16716713.35	18541712.72	18726225.25	18534867.87
MW0115294	T3_negative	Glucosinalbin	Organic acid and Its derivatives	Sulfonic acids	C14H19NO10S2	460.02	425.045	1.1718	[M+Cl]-	12.0865771083244	3	0.7459	rp	19253-84-0 | 20196-67-2	9601115	-	-	-	6960664.97	8026020.3	3334548.69	7883870.93	4799417.07	13162890.7	16533412.46	25342715.95	18350827.2	14554807.84	7059574.89	7046184.89	6801614.35
MW0111712	T3_negative	1,4-Cyclohexanedione	Aldehyde,Ketones,Esters	Ketones	C6H8O2	171.0657	112.0524	3.5701	[M+CH3COO]-	1.3250000000653	3	0.7453	rp	637-88-7	12511	-	-	C08063	5838527.3	8503781.42	6881180.69	5441858.53	4057559.73	5868099.71	6573941.69	5775643.28	5311075.89	6615391.47	4413225.29	4597415.71	4835487.83
MW0124701	T3_negative	Lomefloxacin	Others	Medicine	C17H19F2N3O3	350.1363	351.1394	2.448	[M-H]-	10.3749999999536	3	0.7448	rp	98079-51-7	3948	HMDB0015113	-	C07078	6785825.28	10010656.6	4073326.11	5650044.48	6875522.02	10733442.53	3761965.86	1056199.99	2780463.75	5763465.62	5765362.93	5810796.65	5918529.12
MW0113946	T3_negative	Asperuloside	Others	Others	C18H22O11	414.117	414.1162	3.238	[M-]-	0.70028567552076	3	0.7441	rp	14259-45-1	84298	-	-	C09769	4966912.22	2537966.14	4189572.95	4339565.66	4500834.63	1633919.72	3364450.47	3258639.04	4166513.9	1974114.08	3174703.2	3145616.1	3251486.07
MW0126177	T3_negative	Piperonyl sulfoxide	Heterocyclic compounds	Heterocyclic compounds	C18H28O3S	323.1683	324.1759	8.3141	[M-H]-	0.800000000111822	3	0.7434	rp	120-62-7	8442	-	-	C19147	1819357.45	2587255.3	2906505.59	8860141.17	2798393.78	1725370.97	4477309.06	2230921.36	1559699.22	1952045.73	4838064.34	4346878.5	5246671.95
MW0126018	T3_negative	N-[2-(5-hydroxy-1H-indol-3-yl)ethyl]hexadecanamide	Tryptamines,Cholines,Pigments	Tryptamines	C26H42N2O2	413.3216	414.3246	6.6276	[M-H]-	10.3310451559403	3	0.7427	rp	212707-51-2	10787968	-	62949	-	5506544.1	5662181.43	5850629.68	5902733.58	5340272.54	3635073.35	3770600.65	4225093.8	5387108.6	5529280.74	4924905.83	5098312.7	5017464.08
MW0000002	T3_negative	4-Pentyn-1-ol	Others	Hydrocarbon derivatives	C5H8O	143.0706	84.0575	9.8174	[M+CH3COO]-	1.77499999992392	3	0.7426	rp	5390-04-5 | 390-04-5	79346	-	24049	-	2423610.17	2800615.65	2044395.25	2604623.5	2154332.88	3681488.84	2854012.68	2642202.03	3121893.62	3292586.55	3162091.23	2949009.88	3016874.92
MW0127095	T3_negative	Amifostine	Others	Others	C5H15N2O3PS	214.0483	214.0541	1.7815	[M-]-	15.7499999999544	3	0.7426	rp	20537-88-6	2141	HMDB0015274	-	C06819	5683930.37	4344502.06	5521118.66	4042727.2	6358192.24	8612414.07	4689352.69	5515397.31	8801510.83	5358679.87	10039115.67	12090795.98	12725941.52
MW0105585	T3_negative	Alliin	Organic acid and Its derivatives	Organic acid and Its derivatives	C6H11NO3S	236.0519	177.046	0.6404	[M+CH3COO]-	19.6500000000555	3	0.7425	rp	556-27-4	121922	HMDB0033592	-	C08265	2220136.06	3779825.66	2201260.89	3012582.86	2049182.35	2325222.75	655071.76	221719.24	2396894.24	2478536.68	1797851.97	1769440.84	1890468.08
MW0015555	T3_negative	Acetylvalerenolic acid	Terpenoids	Sesquiterpenoids	C17H24O4	583.3334	292.1675	7.1837	[2M-H]-	9.90866847683094	3	0.7424	rp	81397-67-3	6439585	HMDB0035687	-	-	857554.97	570186.49	1170814.29	866658.05	1887205.34	2688136.07	2613398.74	2574417.75	1505587.61	4693691.19	1618479.53	1787914.12	1701621.5
MW0144065	T3_negative	7-Chloro-2-dibenzofuranol	Benzene and substituted derivatives	Benzene and substituted derivatives	C12H7ClO2	217.0022	218.0135	9.8185	[M-H]-	9.90000000008706	3	0.742	rp	73518-07-7	11954128	-	-	-	7104887.4	7987391.65	9887852.97	20670704.51	10730963.71	9365726.08	26679606.85	6775201.5	6392295.47	10190725.96	6951392.06	7040620.43	6946979.4
MEDN1239	T3_negative	5-O-(1-carboxyvinyl) -3-phosphate	Organic acid and Its derivatives	Phosphoric acids	C10H13O10P	369.0214	324.0246	0.8014	[M+HCOO]-	0.949999999875217	3	0.7414	rp	89771-75-5	439463	-	-	C01269	3427400.34	3180668.64	5806282.52	3918403.76	1121905.87	2567473.29	993137.96	2343334.06	7031131.68	4345750.73	4496305.94	4433844.65	4562317.57
MW0124062	T3_negative	Ethylene thiourea	Aldehyde,Ketones,Esters	Ketones	C3H6N2S	101.0234	102.0252	9.7993	[M-H]-	13.8249999999829	3	0.7413	rp	96-45-7 | 12261-94-8	2723650	-	-	-	38832635.64	32798768.68	69334401.29	12557977.73	55174453.39	51632030.96	38243887.22	28478186.73	21597082.31	29527976.01	20053013	19150150.92	21540921.23
MW0161297	T3_negative	Isocryptoxanthin	Alcohol and amines	Alcohols	C40H56O	587.4082	552.4331	8.3146	[M+Cl]-	9.66968953416121	3	0.7413	rp	472-62-8	9959307	-	-	-	2696185.4	286813.81	3264612.98	1768483.77	2997563.09	5899397.1	5148720.97	11087049	6050689.56	7815296.37	3533857.57	3675140.86	3766543.48
MW0146516	T3_negative	Bacteriochlorophyll	Others	Others	C55H74MgN4O6	909.5478	910.5459	8.7209	[M-H]-	10.1370081520099	3	0.7405	rp	17499-98-8	11953947	-	-	C11242	2837667.74	2480736.11	6013351.48	2056662.62	1424178.26	2573183.42	2111379.45	2220631.42	4638637.8	1726400.87	3265482.9	2973121.32	3024366.07
MW0056744	T3_negative	Palmitoyl 3-carbacyclic Phosphatidic Acid	FA	Others	C20H39O5P	435.2527	390.2535	8.7458	[M+HCOO]-	4.68695440926441	3	0.7396	rp	476310-22-2	10178491	-	44867	-	5218181.77	4433044.13	3571349.04	4016112.05	3830659.59	5399209.99	6057476.24	9163915.59	4406034.44	4703420.36	4389733.12	4415936.67	4568284.43
MW0156425	T3_negative	Rodiasine	Heterocyclic compounds	Heterocyclic compounds	C38H42N2O6	621.2859	622.3043	3.2064	[M-H]-	17.8497565231744	3	0.7386	rp	6391-64-6	442345	-	-	C09624	156513.08	319281.82	9213.36	9302.16	103877.89	242556.91	9213.36	9213.3	9213.28	9213.35	22454.44	28978.53	22454.44
MW0107294	T3_negative	His-Cys	Amino acid and Its metabolites	Small Peptide	C9H14N4O3S	257.0781	258.0787	1.7201	[M-H]-	16.8499999999483	3	0.7368	rp	116833-93-3	15294281	HMDB0028882	23651	-	4066470.99	2674994.09	6897906.75	4165510.12	3808424.95	3755327.49	823632.9	4705047.25	4893020.16	2246633.56	5143488.31	5206848.05	4625887.22
MW0168900	T3_negative	Capecitabine	Nucleotide and Its metabolites	Nucleotide and Its metabolites	C15H22FN3O6	418.1629	359.1493	3.1112	[M+CH3COO]-	0.382625859038783	3	0.7367	rp	154361-50-9	60953	HMDB0015233	-	C12650	2829646.33	2513013.03	2750199.96	3358689.03	3496671.04	2438808.01	2415096.06	717708.79	1359272.9	1615114.9	2099442.88	2110239.69	2168272.76
MW0124692	T3_negative	Liquid thiophthene	Heterocyclic compounds	Heterocyclic compounds	C6H4S2	138.9695	139.9754	7.2337	[M-H]-	3.40000000001339	3	0.7362	rp	250-84-0	136062	HMDB0029716	-	-	8258715.57	7594937.31	8770044.57	9446186.97	9283201.72	29518491.94	8295837.01	29888669.52	13432491.84	9427825.48	9605552.48	9280889.18	9342513.14
MW0150743	T3_negative	Hemibrevetoxin B	Heterocyclic compounds	Heterocyclic compounds	C28H42O7	489.2815	490.2931	5.5908	[M-H]-	8.68613075286412	3	0.736	rp	122271-91-4	6442821	-	-	C20016	2896750.76	5641411.6	158984.58	1918361.39	1134386	1588794.37	195359.44	4406912.88	1065928.83	1017046.69	751004.93	652133.56	826518.63
MW0053734	T3_negative	Glycerophospho-N-Palmitoyl Ethanolamine	GP	PE	C21H44NO7P	452.2795	453.2855	8.7333	[M-H]-	2.78589569099144	3	0.736	rp	100575-09-5	53393933	-	45334	C00350	21393631.79	18285116.42	25074150.26	17525238.81	19515664.37	21805558.45	24276219.06	23699644.77	22583406.06	26485237.14	20121867.85	20506078.25	20239565.48
MW0005841	T3_negative	6beta-Naltrexol	Benzene and substituted derivatives	Benzene and substituted derivatives	C20H25NO4	342.1658	343.1784	2.69	[M-H]-	13.1500000000528	3	0.7358	rp	49625-89-0 | 20410-98-4	5486554	-	-	-	4302829.79	5136904.87	3898519.57	4831594.67	4626392.01	4931885.41	3137554.47	3431773.06	3559233.35	4168481.47	4279640.72	4340437.91	4367738.13
MW0124447	T3_negative	Isatin	Heterocyclic compounds	Indole and Its derivatives	C8H5NO2	192.0292	147.032	2.6013	[M+HCOO]-	0.0500000000158707	3	0.7351	rp	91-56-5	7054	HMDB0061933	-	C11129	333253412.98	212243967.63	587538022.96	216770170.82	337477294.17	441188214.68	177396388.68	260075602.67	56800272.1	860058129.2	326235259.03	327059713.48	328835890.25
MEDP1346	T3_negative	LPC(0:0/16:0)	GP	LPC	C24H50NO7P	554.3468	495.3325	7.177	[M+CH3COO]-	0.920002549447234	3	0.7346	rp	66757-27-5	15061532	HMDB0240262	-	C00157	29294696.37	28578220.76	4361046.75	2423365.43	15480918.37	22027022.96	4722279.52	24183024.1	16965425.47	38271123.19	23879478.37	24295275.14	24181783.31
MW0063246	T3_negative	Pyrrolidino PAF C-16	Others	Others	C28H56NO7P	584.3571	549.3794	5.679	[M+Cl]-	14.1353921399933	3	0.7343	rp	91021-63-5	57545133	-	62930	-	486506	503790.35	153587.17	392758.3	282617.92	115037.33	376793.86	449544.28	1078045.62	852245.46	602852.96	444654.16	671371.72
MW0012930	T3_negative	Hexanolamino PAF C-16	GP	PC	C30H62NO7P	614.4011	579.4264	6.2339	[M+Cl]-	8.64263734639567	3	0.7333	rp	137566-83-7	132080	-	62937	C00157	9768588.28	6697639.76	3396377.37	1162261.28	1943959.91	6408499.15	14906177.19	3190941.43	6518757.15	6076003.81	2617182.16	3746822.3	3539004.26
MEDN1207	T3_negative	Cysteinyldopa	Amino acid and Its metabolites	Small Peptide	C12H16N2O6S	315.0663	316.0729	1.1893	[M-H]-	1.72500000005016	3	0.7313	rp	19641-92-0	14178745	-	-	C17935	11706251.94	22185256.98	8753632.78	2683188.93	12028228.54	12699958.92	8396231.19	19833131.8	16476828.32	52827080.29	10032268.07	9547972.79	9405017.09
MW0009321	T3_negative	4-Acetamidobenzaldehyde	Benzene and substituted derivatives	Benzene and substituted derivatives	C9H9NO2	162.0549	163.0633	4.9686	[M-H]-	2.82500000004404	3	0.7311	rp	122-85-0 | 34-24-2	73942	-	2829	-	735083.68	736418.83	1613432.54	1427096.44	2861202.86	799778.42	1883561.09	2179676.58	6766570.14	1406380.5	2909637.56	2956982.49	2928994.02
MW0007645	T3_negative	Methoxyfenozide	Benzene and substituted derivatives	Benzene and substituted derivatives	C22H28N2O3	367.1979	368.21	2.3094	[M-H]-	11.9750000000352	3	0.7303	rp	161050-58-4 | 163442-56-6	105010	-	72331	C18525 | C73059	5737548.02	2935675.07	5119148.07	4375920.06	5691219.1	1288953.09	1137081.3	2055167.14	2052298.98	4348891.53	2986129.14	3094060.91	2999819.97
MW0123887	T3_negative	Ethenodeoxyadenosine	Heterocyclic compounds	Heterocyclic compounds	C12H13N5O3	275.1032	275.1018	3.8512	[M-]-	2.15000000011401	3	0.73	rp	68498-25-9	10945668	HMDB0001786	6339	-	61058001.27	44862349.46	52310493.72	47133921.3	51745569.95	52765014.18	22049758.68	26440322.21	24191948.89	44696899.55	40822856.18	40930049.26	41343002.8
MW0106116	T3_negative	Hydrogen carbonate	Organic acid and Its derivatives	Organic acid and Its derivatives	CH2O3	96.9685	62.0004	5.9193	[M+Cl]-	3.22499999999337	3	0.73	rp	71-52-3	767	HMDB0000595	6944	C01353	6170568.18	5642586.09	6848988.79	71630947.74	11192619.17	4276326.66	4443284.25	3515957.69	3934534.82	3289688.11	17177834.38	15765615.42	10987369.55
MW0054544	T3_negative	1-Arachidonoyl-sn-glycero-3-phosphocholine	GP	LPC	C28H50NO7P	564.3045	543.3325	6.8586	[M+Na-2H]-	4.76690718760754	3	0.7297	rp	60701-99-7	24779476	HMDB0010395	-	C00157	511663.42	592415.94	685906.66	373316.01	544971.01	427064.97	1234425.01	713264.41	695786.33	814498.89	915332.67	925474.03	830135.61
MW0058121	T3_negative	1-Palmitoyl-2-oleoyl-sn-glycero-3-phosphoethanolamine	GP	PE	C39H76NO8P	762.5272	717.5309	8.2393	[M+HCOO]-	1.06225606060204	3	0.7293	rp	26662-94-2	5283496	HMDB0008927	-	C00350	383619.67	795829.69	1105740.75	1161400.34	1537086.3	658214.52	1225426.07	1060522.64	1812376.74	1421384.41	1642934.46	1659274.86	1505985.44
MW0049248	T3_negative	Dexamethasone phosphate	Organic acid and Its derivatives	Phosphoric acids	C22H30FO8P	472.1768	472.1662	0.7767	[M-]-	21.3272121058626	3	0.7287	rp	312-93-6	9400	-	3977	-	338936.42	1268372.32	26850.59	26753.89	26759.98	439805.2	26728.35	26748.31	26753.87	26753.87	177892.14	182440.14	188776.66
MW0063333	T3_negative	Retinoyl beta-glucuronide	Terpenoids	Ditepenoids	C26H36O8	511.2134	476.241	6.4476	[M+Cl]-	5.82930214916111	3	0.7285	rp	401-10-5	5281877	HMDB0003141	2280	C11061	123153.69	543310.21	423912.07	811169.54	979543.72	977104.08	1132221	1494375.22	1311489.91	1067989.8	1995883.96	2153594.42	2037108.39
MW0115593	T3_negative	1,1,1-Trichloroethane	Others	Hydrocarbon derivatives	C2H3Cl3	171.9458	131.93	8.9485	[M-H+CH3CN]-	7.37499999999613	3	0.7278	rp	71-55-6	6278	HMDB0041791	-	C18246	14503204.77	16655557.44	14833797.97	19315490.39	16857305.6	24645329.21	18674832.75	23368544.35	17295414.41	16694207.52	16886858.76	16908397.66	17209651.91
MW0115331	T3_negative	Swertiamarin	Aldehyde,Ketones,Esters	Ketones	C16H22O10	373.1152	374.1213	3.1987	[M-H]-	2.99999999995748	3	0.7264	rp	17388-39-5	442435	-	-	C09800	543505.26	492860.64	594804.6	366442.29	163262.26	925261.89	696982.93	611688.97	371319.62	487396.83	417320.27	418124.7	372008.78
MW0013292	T3_negative	24,25-Diacetylvulgaroside	Heterocyclic compounds	Heterocyclic compounds	C29H44O8	555.2726	520.3036	7.7584	[M+Cl]-	0.756384669946297	3	0.7263	rp	172616-87-4	85261348	HMDB0041366	-	-	81733758.67	163441279.54	40412942.18	576537353.12	273724176.51	509477196.09	132706078.52	81781192.13	176226196.83	987160436.21	146103806.22	142763264.75	145875448.86
MW0063419	T3_negative	Sambutoxin	Terpenoids	Terpenoids	C28H39NO4	452.2795	453.2879	6.3536	[M-H]-	2.45422858176407	3	0.726	rp	160047-56-3	129008908	HMDB0041085	-	-	9564811.19	23303059.02	5236144.21	25112822.84	6417722.11	8965512.5	40173996.43	9556956.76	33838638.11	7934465.84	31979227.23	32006832.31	32479087.61
MEDTN01088	T3_negative	Lyxo-2-Hexulose	Carbohydrates and Its metabolites	Carbohydrates and Its metabolites	C6H12O6	225.0627	180.0634	1.1842	[M+HCOO]-	5.40000000000873	3	0.7255	rp	87-81-0 | 17598-81-1	92092	HMDB0000660	-	-	71511557.38	75628104.23	64354819.63	70335185.32	67209099.83	61700165.8	50025472.97	74031430.22	53457334.57	65805722.38	61688824.78	62522490.39	62188096.49
MW0112821	T3_negative	3-Hydroxy-1-(4-hydroxyphenyl)-1-propanone	Aldehyde,Ketones,Esters	Ketones	C9H10O3	331.114	166.063	1.8548	[2M-H]-	11.700000000161	3	0.7254	rp	53170-93-7	638759	HMDB0040645	-	-	28057111.29	35213794.72	36466311.91	34669754.63	38947862.4	26077710.09	18151780.45	10819238.11	14965652.18	17895550.84	21040569.35	21430467.58	21081894.41
MW0105588	T3_negative	Allopurinol	Nucleotide and Its metabolites	Nucleotide and Its metabolites	C5H4N4O	195.0521	136.0385	4.4859	[M+CH3COO]-	0.525000000024534	3	0.7247	rp	315-30-0 | 180749-08-0 | 180749-06-8 | 73334-58-4 | 180749-09-1 | 180749-07-9 | 184789-03-5 | 291279-53-3	135401907	HMDB0014581	-	-	3641865.4	2731346.32	3053051.92	3575633.2	3680959.09	4068135.08	5012092.93	4761315.22	4027020.09	2218868.56	4338606.21	4320534.29	4339368.03
MW0103999	T3_negative	2,3,4,5-Tetrahydro-2-pyridinecarboxylic acid	Organic acid and Its derivatives	Organic acid and Its derivatives	C6H9NO2	126.06	127.0633	3.2507	[M-H]-	9.92500000002394	3	0.7241	rp	73980-78-6	24771808	HMDB0012130	-	C00450	2716053.52	4081337.88	2580976.89	3778721.11	3125050.54	3613201.58	3264183.06	2610651.66	2979389.65	4709893.63	3370973.44	3649539.94	3145578.72
MW0105083	T3_negative	3-Methoxy-3-oxopropanoic acid	Organic acid and Its derivatives	Organic acid and Its derivatives	C4H6O4	117.0181	118.0266	1.9187	[M-H]-	3.02500000000094	3	0.7231	rp	16695-14-0	538366	HMDB0130020	-	-	2606516.16	5965233.69	4922062.08	3828969.72	4195492.81	5055122.6	4066569.52	3698818.24	3359801.05	5712404.23	4991680.52	4826964.26	4877941.89
MW0114303	T3_negative	Dl-Lyxose	Carbohydrates and Its metabolites	Sugars	C5H10O5	195.0438	150.0528	1.7448	[M+HCOO]-	15.4249999999934	3	0.723	rp	65-42-9 | 1949-78-6	65550	HMDB0003402	4177	-	26599081.94	26317048.94	24533684.14	62656182.99	29340065.49	31787984.21	34955009.3	33546228.57	26572452.74	145160896.29	34854235.97	37240191.58	39027747.17
MW0052653	T3_negative	Estradiol acetate	Aldehyde,Ketones,Esters	Esters	C20H26O3	313.1866	314.1882	0.6528	[M-H]-	14.2749999999126	3	0.7227	rp	4245-41-4	9818306	-	43499	-	19463869.79	19965934.09	14190920.24	15497826.15	18390658.74	19993599.33	10593746.09	6347547.22	7504515.35	12169662.59	13412110.77	13412479.55	13262650.18
MW0157106	T3_negative	Sodium 2-methylprop-2-ene-1-sulfonate	Aldehyde,Ketones,Esters	Esters	C4H7NaO3S	156.99	158.0014	8.7333	[M-H]-	10.1500000000243	3	0.7227	rp	1561-92-8 | 194810-55-4	23663624	-	-	C20360	10561845.42	12321168.57	20889353.33	12158990.95	12548455.54	13558262.31	11766704.88	13041238.16	19478239	15754921.39	12970146.99	12962588.07	12915843.77
MW0142859	T3_negative	3-Butyn-1-OL	Others	Hydrocarbon derivatives	C4H6O	105.0185	70.0419	8.9103	[M+Cl]-	18.1000000000253	3	0.7224	rp	927-74-2	13566	HMDB0006853	-	C06146	16913972.86	40779222.16	14653169.22	7404696.72	72632728.11	59071021.69	28546185.32	82286491.43	50902340.46	11448100.73	10535115.15	11105529.89	8712408.84
MW0154519	T3_negative	(6S,7R)-2-azaspiro[5.5]undecan-7-ol	Heterocyclic compounds	Heterocyclic compounds	C10H19NO	228.1605	169.1467	4.8289	[M+CH3COO]-	0.100000000031741	3	0.7223	rp	49620-06-6	442651	-	-	-	12599616.16	13092872.97	17719541.81	15396849.87	10967274.12	21236950.5	19656967.39	14808217.23	6931842.79	12705858.15	8414528.7	8518653.51	8419010.45
MW0154755	T3_negative	O-phospho-D-serine	Organic acid and Its derivatives	Phosphoric acids	C3H8NO6P	225.0248	185.0089	6.1338	[M-H+CH3CN]-	7.0999999999799	3	0.7222	rp	73913-63-0	439747	-	-	C02532	2549700.8	5578027.68	3288354.72	1406934.69	6927784.67	2913311.61	6777074.96	3453084.88	6149442.4	7918638	11421098.62	9353098.39	12047922.98
MW0109384	T3_negative	Prolyl-cysteine	Amino acid and Its metabolites	Small Peptide	C8H14N2O3S	218.0661	218.0725	1.2707	[M-]-	17.2749999999411	3	0.7219	rp	121491-14-3	44467438	HMDB0029014	-	-	57260032.86	47310562.45	41666193.01	38639697.8	42335473.02	52704794.67	19341014.13	15725323.24	17840588.62	35982368.75	35166477.03	34894799.36	34886664.68
MW0109266	T3_negative	Picolinic acid	Organic acid and Its derivatives	Organic acid and Its derivatives	C6H5NO2	122.0319	123.032	4.3459	[M-H]-	17.9249999999698	3	0.7218	rp	98-98-6	1018	HMDB0002243	-	C10164	1309674.67	343733.6	1060437.11	1835388.37	2678550.81	549760.7	394744.32	299240.53	154782.54	689881.24	1177966.42	1344397.97	1375861.26
MW0012956	T3_negative	PC(16:0/20:4(5Z,8Z,11Z,14Z))	GP	PC	C44H80NO8P	840.5686	781.5622	6.9825	[M+CH3COO]-	8.75590113230069	3	0.7216	rp	35418-58-7	10747814	HMDB0007982	-	C00157	814738.26	870849.43	970678.05	2235841.62	5780735.75	3064388.89	4296658.12	3482720.41	3722259.42	3652365.04	2219897.58	2785411.14	2539209.9
MW0111359	T3_negative	(-)-erythro-Anethole glycol 2-glucoside	Benzene and substituted derivatives	Benzene and substituted derivatives	C16H24O8	344.146	344.1471	1.8004	[M-]-	4.04999999986444	3	0.721	rp	217973-39-2	45360332	HMDB0033067	-	-	1105537.2	437395.87	355728.9	1493702.8	439162.1	2044383.89	205398.49	636877.55	421220.21	826206.74	875253.95	793727.28	847087.4
MW0011918	T3_negative	1,2-Dipalmitoyl-sn-glycero-3-phosphoethanolamine	GP	PS	C37H74NO8P	736.5183	691.5152	8.2514	[M+HCOO]-	8.06503776786029	3	0.7202	rp	923-61-5	445468	HMDB0008923	-	-	7489029.53	12829004.12	20976849.54	18982398.36	22148284.28	19669212.09	24840230.48	48884548.13	13674908.18	43835035.73	15353588.03	16021192.92	16107389.03
MW0055483	T3_negative	Oleyl acetate	FA	Others	C20H38O2	345.2578	310.2872	7.3081	[M+Cl]-	3.04999999997335	3	0.7199	rp	693-80-1	5363289	HMDB0037127	-	-	404230.01	666994.27	255941.14	423726.61	300293.51	248418.95	1350897.97	888983.3	519138.95	599655.23	480240.62	640071.34	601837.51
MW0106150	T3_negative	Cilastatin	Organic acid and Its derivatives	Organic acid and Its derivatives	C16H26N2O5S	357.1577	358.1562	2.9323	[M-H]-	21.8999999998459	3	0.7193	rp	82009-34-5	6435415	HMDB0015535	-	C01675	1258531.5	2402181.24	804886.37	876653.59	2019185.99	1204395.19	441782.49	121864.57	645615.1	751820.34	975785.5	970120.02	930080.77
MW0142425	T3_negative	2-Hydroxyisophthalic acid	Benzene and substituted derivatives	Benzene and substituted derivatives	C8H6O5	181.0089	182.0215	9.698	[M-H]-	13.3000000000294	3	0.7191	rp	606-19-9	11812	-	-	-	4555191.04	4340938.45	6608761.04	5830059.41	6796845.33	6491643.01	4199613.94	4528651.78	5666128.4	3690791.95	6069754.8	6152874.96	6157295.21
MW0139575	T3_negative	Rhamnetin	Flavonoids	Flavonoid	C16H12O7	297.0473	316.0583	5.7177	[M-H2O-H]-	17.2500000000753	3	0.7191	rp	90-19-7	5281691	HMDB0133823	-	-	4473951.63	4321071.95	3953008.36	4391178.32	3735433.92	3559432.99	2284654.5	3515101.24	4012968.01	4148167.95	7778733.18	7900342.39	7205799.08
MW0115671	T3_negative	Bromomethane	Others	Hydrocarbon derivatives	CH3Br	92.9272	93.9418	0.8445	[M-H]-	18.2750000000098	3	0.719	rp	74-83-9	6323	HMDB0031524	-	C18447	12510452.57	4918349.69	24616524.99	28858874.26	9288569.55	9247414.53	154525989.85	85046791.23	53950325.33	23363834.6	27486456.97	27732934.9	26353688.98
MW0016119	T3_negative	beta-Glycerophosphoric acid	GP	GP	C3H9O6P	231.0311	172.0137	1.0978	[M+CH3COO]-	9.05000000003042	3	0.7179	rp	17181-54-3	2526	HMDB0002520	6708	C02979	34721250.09	25444471.19	43839667.62	29330964.68	39666420	27483436.32	43161369.59	40042075.23	54506243.86	41600672.94	37487420.44	37323368.87	36018977.97
MW0107126	T3_negative	Glycolic acid	Organic acid and Its derivatives	Organic acid and Its derivatives	C2H4O3	151.0058	76.016	3.8892	[2M-H]-	0.200000000063483	3	0.7171	rp	79-14-1	757	HMDB0000115	3219	C03547	245929.31	365823.41	474288.26	484039.64	353729.9	171507.73	181453.54	245927.02	229819.83	471581.04	528186.05	521938.12	545534.5
MW0107381	T3_negative	(4R,5R)-3,5-dihydroxy-2-(3-methylbutanoyl)-4-(3-methylbut-2-enyl)cyclopent-2-en-1-one	Organic acid and Its derivatives	Organic acid and Its derivatives	C15H22O4	265.1487	266.1518	8.7323	[M-H]-	10.4749999999854	3	0.716	rp	24184-12-1	101306745	HMDB0030104	-	-	3460202.07	5050229.57	3559791.01	2346879.65	2082360.34	5760425.91	9310427.37	8617809.77	3344009.7	4493600.36	12680573.98	21407714.39	13841914.04
MW0052898	T3_negative	Fenoldopam	Others	Medicine	C16H16ClNO3	305.0826	305.0819	5.679	[M-]-	0.575000000111459	3	0.7159	rp	67227-56-9	3341	HMDB0014938	4024	C07693	18045431.94	20782260.79	20112938.78	21749887.35	21259704.08	18121307.29	20205874.67	19201748.96	20373346.77	20836645.33	19615196.18	19419619.84	19624763.99
MW0122772	T3_negative	Allixin	Heterocyclic compounds	Heterocyclic compounds	C12H18O4	226.114	226.1205	6.3284	[M-]-	17.5249999999494	3	0.7157	rp	125263-70-9	86374	HMDB0040705	-	-	10616851.61	8732449.98	9548314.08	8443055.41	7958808.92	11339766.09	4569117.92	6350813.23	11342491.99	9526977.63	7895375.99	7879634.74	8065748.5
MW0168289	T3_negative	N-Acetyl-S-geranylgeranyl-L-cysteine	Terpenoids	Ditepenoids	C25H41NO3S	434.2671	435.2807	6.6467	[M-H]-	14.5300169310042	3	0.7155	rp	139332-94-8	11575713	-	43438	-	4931097.07	4097297.69	8182616.94	4886776.29	3414974	4144662.14	2296826.87	5474897.56	7551286.2	10576307.06	4487279.18	4265752.68	4680344.61
MW0125834	T3_negative	Nitroxoline	Heterocyclic compounds	Heterocyclic compounds	C9H6N2O3	225.0066	190.0378	4.3585	[M+Cl]-	1.60000000001048	3	0.7146	rp	4008-48-4	19910	HMDB0015491	-	-	16685212.95	6752105.34	6670913.55	6870139.3	6680514.6	6854266.92	7757086.32	8225236.29	8003429.87	18272810.96	6875647.88	6658039.11	6811647.72
MW0009286	T3_negative	2-Methylbenzoic acid	Benzene and substituted derivatives	Phenolic acids	C8H8O2	135.0498	136.0524	2.6517	[M-H]-	11.675000000011	3	0.7146	rp	118-90-1	8373	HMDB0002340	-	C07215	4570372.85	3963115.01	4320522.94	4953629.88	5331490.35	3866571.8	2809145.97	4075037.32	4307095.72	3425551.47	4236582.02	4240583.13	4246707.77
MW0143045	T3_negative	Win I(S)	Benzene and substituted derivatives	Phenolics	C21H28N2O3	355.2041	356.21	7.0827	[M-H]-	3.52499999991096	3	0.7144	rp	98034-32-3 | 120666-36-6	1790	-	-	C06497	1219929.59	8046924.71	2466398.56	2724753.97	8548668.21	4182017.16	7464181.64	7985449.7	10099838.04	6327618.49	5133258.66	5091473	5092700.63
MW0010404	T3_negative	Isopropylcyclohexane	Others	Hydrocarbon derivatives	C9H18	126.1447	126.1409	4.9309	[M-]-	8.3749999999938	3	0.7137	rp	696-29-7	12763	HMDB0038191	-	-	507031119.04	505488107.98	507916261.16	488397059.27	496775538.35	488490947.44	489488245.4	495350122.16	491557807.41	495547378.14	470212373.39	470594706.56	472950191.33
MW0052391	T3_negative	Dihydroxyfumaric acid	Organic acid and Its derivatives	Organic acid and Its derivatives	C4H4O6	146.9957	148.0008	8.5037	[M-H]-	5.52499999997735	3	0.7134	rp	133-38-0	54678503	HMDB0002050	-	C00975	3625209.71	4159500.93	4381300.39	3610542.1	3834919.59	3635067.47	4151688.32	4953415.81	2696702.42	4221102.25	4823529.41	4953498.12	4848067.27
MW0151275	T3_negative	Hymenocardine	Benzene and substituted derivatives	Benzene and substituted derivatives	C37H50N6O6	673.3755	674.3792	6.1841	[M-H]-	5.37592986501801	3	0.7132	rp	19771-56-3	442568	-	-	C10004	4443184.81	2668503.64	3006478.4	4937738.2	5396647.99	3218452.18	1883738.77	2031646.43	898163.87	1159250.76	2244087.2	2461991.72	2332666.14
MW0127946	T3_negative	(2E)-3-(4-hydroxyphenyl)-1-(4-methoxyphenyl)prop-2-en-1-one	Aldehyde,Ketones,Esters	Ketones	C16H14O3	253.0923	254.0943	5.4831	[M-H]-	13.2749999999504	3	0.713	rp	69704-15-0 | 160210-32-2	5927890	HMDB0135609	-	-	3080944.1	2849984.8	1372883.11	1992645.36	2041692.81	1958608.24	1789625.13	2479205.06	1325622.31	2022734.8	3234170.48	3189345.74	3242837.08
MW0111676	T3_negative	Hexane, 1,1'-[ethylidenebis(oxy)]bis-	Others	Hydrocarbon derivatives	C14H30O2	229.2135	230.2246	9.4564	[M-H]-	9.45000000001528	3	0.7128	rp	5405-58-3	21503	HMDB0038678	-	-	11900576.86	5759869.91	7472385.77	6153039.46	6051041.9	6398524.03	4523378.16	4308014.45	6311795.05	3557585.38	5885251.54	6190760.78	5984175.07
MW0006596	T3_negative	Cisapride	Benzene and substituted derivatives	Phenolics	C23H29ClFN3O4	464.1827	465.1831	5.2605	[M-H]-	14.9512331276971	3	0.7127	rp	81098-60-4 | 104860-73-3	2769	HMDB0014742	1777	C06910	1873209.26	197081.72	2504253.33	2789747.5	4678003.55	1334135.92	1628188.72	1266079.86	2447214.33	1738485.4	2653082.67	2620978.7	2654536.4
MW0106932	T3_negative	Glu-Val	Amino acid and Its metabolites	Small Peptide	C10H18N2O5	227.1009	246.1216	0.6651	[M-H2O-H]-	6.92499999999541	3	0.7126	rp	1453453	6992567	HMDB0028832	23993	-	150699617.44	149938418.1	129502129.65	144533203.87	147291838.66	146242606.35	141478289.67	121900803.48	136691746.5	129302480.14	137366935.98	138511002.9	137819263.83
MW0143282	T3_negative	4-Chlorochalcone	Aldehyde,Ketones,Esters	Ketones	C15H11ClO	223.0287	242.0498	7.4471	[M-H2O-H]-	8.1000000000131	3	0.7125	rp	956-04-7 | 22252-16-0	5377022	-	-	-	151661.93	301733.08	211506.67	156532.6	115557.96	91236.55	147301.5	132926.03	77387.32	469203.15	1691915.4	1622290.9	1538113.9
MW0126804	T3_negative	3',5'-Cyclic dtmp	Organic acid and Its derivatives	Organic acid and Its derivatives	C10H13N2O7P	304.0499	304.046	2.805	[M-]-	8.39999999996621	3	0.7124	rp	6453-60-7	12359154	-	-	-	6138797.83	2242038.55	4972474.8	3552500.66	3196159.98	7823839.72	4379171.29	1834324.01	841007.24	6099724.52	5385758.42	5499038.19	5492063.63
MW0012578	T3_negative	16-phenyl tetranor Prostaglandin E1	Hormones and hormone related compounds	Hormones and hormone related compounds	C22H30O5	433.2212	374.2093	5.5406	[M+CH3COO]-	4.431896432453	3	0.7123	rp	52344-27-1	35021687	-	45594	-	312919.08	1389033.92	144669.75	1113328.63	1026991.48	531965.85	1820672.6	384444.08	682710.14	1694439.38	758628.46	775509.69	727921.57
MW0015996	T3_negative	Aucubin	Steroids	Steroid	C15H22O9	346.1272	346.1264	1.5824	[M-]-	0.800000000111822	3	0.7116	rp	479-98-1	91458	-	-	C09771	1360880.95	686351.4	1553919.98	1921452.64	945431.18	3674651.1	1247154.3	3295894.59	2814611.86	2645732.72	2631921.72	2777168.97	2834788.94
MW0005071	T3_negative	4-Chloro-4'-hydroxybiphenyl	Benzene and substituted derivatives	Benzene and substituted derivatives	C12H9ClO	203.0221	204.0342	0.6026	[M-H]-	11.9750000000352	3	0.7115	rp	28034-99-3	91589	-	-	-	36364980.08	45497988.54	38700577.93	38057874.56	39004876.42	31401223.88	36163749.3	36214297.98	37629908.9	41611580.87	36940618.81	36950851.71	37272655.07
MW0122332	T3_negative	Dihydroneopterin phosphate	Organic acid and Its derivatives	Organic acid and Its derivatives	C9H14N5O7P	380.0622	335.0631	1.2945	[M+HCOO]-	4.92500000007112	3	0.7112	rp	19622-42-5	135398608	HMDB0006824	-	C05925	30145792.24	19786209.14	21809557.45	27453303.02	27002956.69	36064640.77	16551848.46	20348884.27	6573767.29	26385224.47	22930261.9	23737712.88	23044714.22
MW0154719	T3_negative	Oleandolide	Heterocyclic compounds	Heterocyclic compounds	C20H34O7	385.2233	386.2305	5.0115	[M-H]-	0.374999999905867	3	0.711	rp	68540-16-9	443564	-	-	-	921828.06	1275058.21	632455.37	1304362.47	2828417.86	2940133.28	4169374.01	468402.56	1217072.86	4533418.31	1867039.13	1846725.79	1876127.67
MW0015574	T3_negative	Geraniol 6-O-beta-D-apiofuranosyl-beta-D-glucoside	Heterocyclic compounds	Heterocyclic compounds	C21H36O10	447.2255	448.2308	2.7798	[M-H]-	4.36023550195892	3	0.71	rp	120163-17-9 | 156196-85-9	21630845	HMDB0029347	-	-	3957944.45	3864135.65	1909578.63	2810310.43	4649552.44	2476034.69	1425261.64	566813.04	1240982.82	612840.7	1506844.94	1571769.53	1536581.12
FDATN00665	T3_negative	Diacerein	Benzene and substituted derivatives	Benzene and substituted derivatives	C19H12O8	735.0941	368.0532	0.6528	[2M-H]-	6.85621806061173	3	0.7093	rp	13739-02-1 | 112118-18-0	26248	-	44094	-	963843.65	945264.59	327476.14	1539922.74	591607.74	791716.63	1271588.39	1999722.86	3730593.37	2119643.18	941184.31	842746.59	877400.52
MW0110277	T3_negative	Kyotorphin	Amino acid and Its metabolites	Small Peptide	C15H23N5O4	353.1971	337.175	8.3271	[M+NH4-2H]-	6.99999999994816	3	0.7092	rp	70904-56-2	123804	HMDB0005768	-	C02993	23441039.29	62740276.18	42778005.33	16384934.62	13690383.66	127742932.09	41110618.18	23550053.98	10181399.47	65000084.2	29406391.9	36141565.28	36593563.36
MW0049001	T3_negative	Convallatoxin	Heterocyclic compounds	Heterocyclic compounds	C29H42O10	531.2662	550.2778	5.9886	[M-H2O-H]-	11.8586025410988	3	0.7091	rp	508-75-8	441852	-	44248	C08858	524902.51	3350780.67	1299932.1	2182598.98	2183476.96	606517.36	2528111.26	3110993.82	1712528.55	2008221.19	1466380.17	1422704.93	1751506.74
MW0155459	T3_negative	(1S,2R)-1,2-epoxy-1,2-dihydrophenanthrene	Benzene and substituted derivatives	Benzene and substituted derivatives	C14H10O	253.0925	194.0732	9.1514	[M+CH3COO]-	13.8499999999908	3	0.709	rp	66226-25-3	443197	-	-	-	5379674.86	11240046.68	5927286.27	5572294.11	4655428.55	5897022.73	8012913.39	10050438.56	4367094.06	7361148.34	5989921.2	5962995.29	5996250.94
MW0139389	T3_negative	Polydatin	Benzene and substituted derivatives	Benzene and substituted derivatives	C20H22O8	390.1331	390.1315	2.1577	[M-]-	2.8250000001151	3	0.709	rp	27208-80-6	5281718	HMDB0030564	-	C10275	52736.31	52718.89	263594.47	873447.38	1911086.12	52718.9	484879.95	52141.46	52658.58	52718.88	155863.97	217652.5	209668.9
MW0168257	T3_negative	2,3-Dimercaptosuccinic acid	Organic acid and Its derivatives	Organic acid and Its derivatives	C4H6O4S2	240.9827	181.9708	0.1081	[M+CH3COO]-	4.62500000004695	3	0.7087	rp	304-55-2	9354	HMDB0014706	-	C07598	16688741.06	16447754.31	15922006.51	13248174.63	3927023.47	18814830.14	12928720.9	15092638.35	13916944.91	12736075.34	15854857.78	15812249.57	15602329.14
MW0122142	T3_negative	Ulifloxacin	Heterocyclic compounds	Heterocyclic compounds	C16H16FN3O3S	348.0873	349.0896	3.1112	[M-H]-	12.400000000099	3	0.7081	rp	112984-60-8	124225	-	-	-	7776469.71	13174606.67	2530178.1	3120911	1984184	8540369.28	10860107	5352907.58	4117319.99	7376928.61	6381349.1	6387820.08	6475171.55
MW0004531	T3_negative	4-[[4-(4-Chlorophenyl)-2-thiazolyl]amino]phenol	Benzene and substituted derivatives	Benzene and substituted derivatives	C15H11ClN2OS	301.0273	302.0281	0.6026	[M-H]-	16.3500000000738	3	0.7078	rp	312636-16-1	753704	-	64669	-	9248699.08	4293668.21	10229224.51	11260767.5	9281684.44	7654763.7	9220153.01	9121955.02	10161028.35	12603990.57	9905573.13	10310530.21	10312524.91
MEDP1264	T3_negative	Deoxy-5-methylcytosine-ester	Nucleotide and Its metabolites	Nucleotide and Its metabolites	C10H16N3O7P	641.1495	321.0726	1.8691	[2M-H]-	18.1240266134229	3	0.7078	rp	2498-41-1	102276	-	-	C03495	13147.84	13148.61	13148.61	13148.61	13148.6	13148.61	300793.43	413298.33	13148.61	13148.61	32045.29	32045.29	41355.98
MW0157184	T3_negative	Spongouridine	Nucleotide and Its metabolites	Nucleotide and Its metabolites	C9H12N2O6	243.0625	244.0695	0.8014	[M-H]-	0.649999999993156	3	0.7077	rp	3083-77-0	18323	-	-	-	109206133.09	95115764.91	108177682.1	91611475.38	103609068.97	76398310.36	55126082.58	35365573.82	50751306.76	55260222.34	86455065.4	88664953.6	88449271.5
MW0003956	T3_negative	3-Chlorophenol	Benzene and substituted derivatives	Phenolics	C6H5ClO	127.0002	128.0029	6.4723	[M-H]-	11.5249999999989	3	0.7075	rp	108-43-0 | 25231-12-3	7933	-	-	-	7339448.69	8314787.66	8112493.3	8843678.55	7732384.76	6445184.58	5955873.2	6874401.23	6984396.07	6703863.45	7304083.23	7287115.76	7339594.19
MW0143701	T3_negative	5'-Deoxy-5'-methylthioinosine	Nucleotide and Its metabolites	Nucleotide and Its metabolites	C11H14N4O4S	595.1408	298.0736	1.8753	[2M-H]-	1.57946066663078	3	0.7073	rp	17298-58-7	135511888	-	-	C19787	813974.25	792628.34	914723.87	1070507.28	901541.64	2405086.95	809354.55	1305495.93	1065426.44	1011085.94	1234510.01	1278175.73	1223850.51
MW0155463	T3_negative	9,10-Epoxy-9,10-dihydrophenanthrene	Heterocyclic compounds	Heterocyclic compounds	C14H10O	253.0924	194.0732	9.4816	[M+CH3COO]-	13.5999999999825	3	0.7066	rp	585-08-0 | 84489-06-5	104975	-	-	-	4531931.25	3275548.17	2845841.4	2969547.05	2978069.61	3605192.66	4383557.59	2425436.09	2065608.68	2091382.64	5082350.67	4178888.9	4253382.41
MW0107837	T3_negative	Leupeptin	Amino acid and Its metabolites	Small Peptide	C20H38N6O4	425.2843	426.2955	8.2075	[M-H]-	9.05268580856709	3	0.7065	rp	55123-66-5 | 103476-89-7 | 24365-47-7	72429	-	44689	-	5158716.95	5188952.97	1894318.03	2459591.46	3336429.53	11856061.87	4924808.51	11076224.6	4112092.85	7942556	5103378.52	5270177.95	5077880.39
MW0120419	T3_negative	4-Cyanoindole	Heterocyclic compounds	Indole and Its derivatives	C9H6N2	142.05	142.0531	9.2786	[M-]-	8.9999999999435	3	0.7059	rp	16136-52-0	3817602	-	96391	-	4681150.5	5578794.58	5538354.33	5390634.96	4658891.03	4876641.88	4571061.88	4533564.78	3734171.71	45799436.48	4991991.95	5334351.41	5338577.05
MW0000212	T3_negative	Cytochalasin Opho	Hormones and hormone related compounds	Hormones and hormone related compounds	C28H37NO4	450.2624	451.2723	6.5095	[M-H]-	5.68554124224273	3	0.7049	rp	108050-26-6	6442846	HMDB0035366	-	-	120768135.33	162366304.67	157168276.01	116703032.97	115673064.55	213210791.32	135133644.45	104675025.81	179050110.83	175584742.92	168912194.06	167283753.23	175801766.24
MW0157514	T3_negative	Thiocarbohydrazide	Others	Others	CH6N4S	105.0185	106.0313	9.9396	[M-H]-	13.7999999999749	3	0.7049	rp	2231-57-4	2724189	-	-	-	3254353.12	2521273.68	2049706.97	1435907.8	2970751.5	2462471.03	1631874.66	1972144.04	3144030.38	1403776.74	1604526.14	1702434.71	1688090.09
MW0118913	T3_negative	2-Thiouracil	Heterocyclic compounds	Heterocyclic compounds	C4H4N2OS	126.9969	128.0044	0.8861	[M-H]-	0.575000000040404	3	0.7041	rp	141-90-2 | 80275-68-9 | 125220-28-2 | 156-82-1 | 124700-71-6 | 126160-72-3 | 124700-72-7	1269845	-	-	C19304	19064124.66	11537185.38	14165578.28	24139612.21	12711192.61	27053457.54	26970316.43	35770061.26	27073363.69	25755059.31	32857334.38	33014514.05	31014606.46
MW0149467	T3_negative	Ganoderic acid A	Organic acid and Its derivatives	Organic acid and Its derivatives	C30H44O7	497.2913	516.3087	8.2262	[M-H2O-H]-	1.00544791886625	3	0.7037	rp	81907-62-2	471002	HMDB0034931	-	-	6439718.58	6277993.61	3919515.51	9907195.8	3051973.31	2721722.64	4578100.9	2467497.38	11692894.95	2976504.77	5200385.73	5017812.01	5080213.45
MW0155639	T3_negative	Podecdysone B	Hormones and hormone related compounds	Hormones and hormone related compounds	C27H42O6	462.2992	462.2981	5.9948	[M-]-	1.21133819473754	3	0.7035	rp	22612-27-7	441831	-	-	C08832	726387.93	618986.36	1770534.93	3764051.81	832507.17	1302009.73	3190940.75	3489725.69	3144330.65	3382609.49	3156357.99	2561660.87	3027860.94
MW0103562	T3_negative	Floxuridine	Others	FDA	C9H11FN2O5	246.0742	246.0652	1.8564	[M-]-	21.2499999999949	3	0.7034	rp	50-91-9	5790	HMDB0014467	-	C11736	7746201.37	16762321.63	4865338.68	7010070.05	5228822.7	4872679.54	7715653.93	25572268.2	7986512.56	5222279.28	11602204.21	12481600.14	11015104.98
MW0016102	T3_negative	b-Citraurinene	Others	Hydrocarbon derivatives	C30H42O	417.323	418.3236	6.3478	[M-H]-	16.126857455013	3	0.7031	rp	58947-97-0	131751848	HMDB0035686	-	-	120612281.9	17946100.68	428736192.29	105910130.02	408842302.93	451766975.62	35938550.61	376368259.67	25482383.8	97992649.3	64758593.68	58312956.4	64842592.91
MW0049106	T3_negative	Cyclopamine	Alcohol and amines	Amines	C27H41NO2	410.2985	411.3137	5.9823	[M-H]-	19.3270185896049	3	0.7029	rp	4449-51-8 | 11051-96-0	442972	-	68586	C10798	45678473.58	41780376.84	40639708.84	38519767.98	41239682.37	48967376.95	42986262.76	41563954	41590700.29	42064843.28	40800738.26	41520657.29	41480867.74
MW0154334	T3_negative	N-Cyclopropylammelide	Heterocyclic compounds	Heterocyclic compounds	C6H8N4O2	149.0426	168.0647	2.6013	[M-H2O-H]-	10.5750000000171	3	0.7011	rp	92510-61-7	592814	-	-	C14149	1149528.55	2526488.58	3990139.64	274481.5	1101501.5	1522462.72	272016.13	341931.65	906677.67	6236527.88	1080481.35	1076468.47	1076524.03
MW0119191	T3_negative	3,4-Dimethylthiophene	Heterocyclic compounds	Heterocyclic compounds	C6H8S	111.0189	112.0347	6.6528	[M-H]-	21.1750000000066	3	0.7009	rp	632-15-5	79089	HMDB0032980	-	-	98090784.4	16460606.2	26375830.17	18877315.11	15285066.82	27923976.74	16552213.75	16217516.18	20494605.25	15461846.4	15978694.53	15365153.3	15054576.92
MW0121690	T3_negative	5-Pentyl-1,4-dioxan-2-one	Aldehyde,Ketones,Esters	Ketones	C9H16O3	171.1017	172.1099	9.9327	[M-H]-	2.35000000003538	3	0.7008	rp	93263-93-5	53435896	HMDB0059936	-	-	3703981.49	10195966.91	5247663.97	7138151.19	7300612.61	1799009.08	5414009.56	9648960.49	1750203.27	10950609.4	9061259.18	9807217.15	9605572.8
MW0001716	T3_negative	1-tert-butyl-3-(naphthalen-1-ylmethyl)-1H-pyrazolo[3,4-d]pyrimidin-4-amine	Benzene and substituted derivatives	Benzene and substituted derivatives	C20H21N5	330.1665	331.1797	2.1834	[M-H]-	14.7500000001344	3	0.699	rp	221244-14-0 | 956025-48-2	5154691	-	45538	-	13593096.74	18336356.87	9883558.85	8413487.77	9662474.93	10180150.22	7872435.52	6487337.18	4654696.07	10897687.85	10316993.18	10095357.37	10141473.91
MW0142013	T3_negative	2,3-Dihydroxyindole	Heterocyclic compounds	Indole and Its derivatives	C8H7NO2	148.043	149.0477	8.7715	[M-H]-	6.54999999994743	3	0.6983	rp	5638-85-7	21860	-	-	C02775	3989937.31	3425645.11	3548006.57	7962414.93	4857911.89	8295216.05	10888755.99	3967610.11	4623478.25	4452272.16	3742545.51	3996937.2	3957550.55
MW0152664	T3_negative	L-Histidine beta-naphthylamide	Heterocyclic compounds	Indole and Its derivatives	C16H16N4O	315.0966	280.1324	2.2591	[M+Cl]-	13.0249999999421	3	0.6979	rp	7424-15-9	688489	-	44316	-	1991885.26	1324388.96	1362186.34	1533814.18	2160522.36	830245.94	3398006.72	2871384.84	4941654.8	1458636.76	3143929.16	2637612.51	2742089.44
MW0149294	T3_negative	Fruticosonine	Heterocyclic compounds	Heterocyclic compounds	C20H28N2O	311.2118	312.2202	6.1213	[M-H]-	2.6500000001306	3	0.6974	rp	73326-88-2	442091	-	-	C09191	4708752.34	1704447.13	2075547.78	3529179.58	3334599.31	3364883.35	3616551.08	3422106.38	4158621.22	2571168.36	3185831.13	3273012.89	3254432.49
ZINC1672876	T3_negative	Heptyl acetate	Aldehyde,Ketones,Esters	Esters	C9H18O2	157.1229	158.1307	9.8696	[M-H]-	1.20000000009668	3	0.6971	rp	112-06-1	8159	HMDB0031480	-	-	5539656.41	5433348.58	10834214.44	5538357.63	8191663.11	6077116.86	7025448.39	7002294.67	8965028.73	7568421.9	6406910.46	6610084.03	6375614.41
MW0062243	T3_negative	Prostaglandin E2 p-benzamidophenyl ester	Hormones and hormone related compounds	Hormones and hormone related compounds	C33H41NO6	546.281	547.2934	6.2339	[M-H]-	9.31746221125507	3	0.6966	rp	57790-53-1	90473691	-	-	-	3945396.46	4792676.01	6546555.06	3139462.73	7858744.84	11540186.79	42510106.93	10191837.43	8990410.36	4137232.26	33982422.71	33986500.68	33808838.05
MW0148591	T3_negative	Val-Pro-Leu	Amino acid and Its metabolites	Small Peptide	C16H29N3O4	372.2143	327.2158	3.9656	[M+HCOO]-	3.35000000006858	3	0.6963	rp	90614-49-6	146208	-	44661	-	1154126.96	2666763.58	222707.49	1031012.33	869892.6	1307992.69	233762.86	97557.14	213284.14	119561.14	668957.89	764301.01	724126.81
MW0017203	T3_negative	Citranaxanthin	Terpenoids	Triterpene	C33H44O	455.3256	456.3392	6.2779	[M-H]-	13.8799845177042	3	0.6962	rp	3604-90-8	6436724	HMDB0036883	-	-	32923404.6	12318806.27	15836471.38	26067213.91	31951623.78	32934137.48	31055655.07	30599856.51	29107206.99	32106895.84	13271540.38	18347400.61	18664667.57
MW0143251	T3_negative	(4-Amino-2-methylpyrimidin-5-yl)methyl trihydrogen diphosphate	Organic acid and Its derivatives	Organic acid and Its derivatives	C6H11N3O7P2	299.0026	299.0072	0.6404	[M-]-	12.8000000000839	3	0.6942	rp	841-01-0	217	-	-	C04752	625095.75	10315782.45	7218179.08	6280757.72	5463458.3	3445239.91	1355628.64	4379609.83	5037741.24	4487925.66	4538277.41	4231314.88	4479424.67
MW0154984	T3_negative	Penitrem E	Heterocyclic compounds	Heterocyclic compounds	C37H45NO6	599.3167	599.3247	4.9103	[M-]-	14.1659321879189	3	0.6942	rp	78213-66-8	3086087	-	-	C20597	10320858.99	6753016.74	14585036.98	9883287.51	12763560.43	14261828.09	8548228.23	10518129.25	9098140.38	10293030.76	10474452.09	9714136.05	10646444.2
MW0139620	T3_negative	Rutin	Flavonoids	Flavonoid	C27H30O16	609.1563	610.1534	2.0939	[M-H]-	16.7611680804339	3	0.6928	rp	153-18-4	5280805	HMDB0003249	3677	C05625	394120.95	538695.55	125465.66	434307.23	440987.79	972151.28	3117761.07	1574557.98	2071061.36	727617.35	884494.81	882921.39	902832.55
MW0010092	T3_negative	Zinniol	Benzene and substituted derivatives	Benzene and substituted derivatives	C15H22O4	325.1608	266.1518	0.7624	[M+CH3COO]-	12.025000000051	3	0.6926	rp	17811-28-8	87317	-	-	-	6546240.15	9172566.29	3218171	4597954.48	3462303.54	7506014.36	1322964.84	1515566.58	2650456.73	4576711.05	5509050	5516617.73	5529569.73
MW0014625	T3_negative	5,5-Dimethyl-2(5H)-furanone	Benzene and substituted derivatives	Benzene and substituted derivatives	C6H8O2	112.0507	112.0524	5.6165	[M-]-	5.57499999999322	3	0.6924	rp	20019-64-1	29909	HMDB0040260	-	-	91538801.48	31587269.75	46596671.14	39055431.9	53661886.21	779369.57	35726861.03	57084895.08	40997058.72	51902783.9	45596295.47	44684091.17	45898767.62
MW0118743	T3_negative	2-Methyl-4-propyl-1,3-oxathiane	Heterocyclic compounds	Heterocyclic compounds	C8H16OS	219.1051	160.0922	4.7147	[M+CH3COO]-	2.2249999999957	3	0.691	rp	67715-80-4	101010	HMDB0031572	-	-	2508303.51	2869079.7	2920314.19	2473034.78	2131517.78	1506738.26	2502582.71	2608452.85	2397722.98	3239379.82	3889435.99	3833596.63	3913277.47
MW0147336	T3_negative	Cerberin	Heterocyclic compounds	Heterocyclic compounds	C32H48O9	576.3304	576.3298	6.4372	[M-]-	0.121458122897403	3	0.6906	rp	25633-33-4	10031063	-	-	C19984	12272426.81	12321806.9	6230343.5	7135313.94	8863639.99	15744698.1	12402521.02	10508659.41	7648547.78	10136443.86	11773250.37	11964008.97	11526561.37
MW0148192	T3_negative	Decoside	Heterocyclic compounds	Heterocyclic compounds	C30H42O9	546.2811	546.2829	5.9823	[M-]-	4.17365800132505	3	0.6903	rp	111508-63-5	441854	-	-	C08860	32450845.51	48840362.71	13731314.16	18032488.91	47856304.53	32070523.04	34016970.21	52832908.19	39519404.17	34610336.63	13246529.1	14762539.78	14950985.16
MW0122930	T3_negative	Artonol D	Heterocyclic compounds	Heterocyclic compounds	C30H26O7	497.1687	498.1679	8.8727	[M-H]-	16.3930947457527	3	0.6902	rp	186824-60-2	10672941	HMDB0030495	-	-	1027229.39	752967.28	965277.74	1364806.87	1305437.27	914823.6	1532046.01	963232.11	1136308.81	952544.91	706087.16	697967.7	701949.12
MW0138538	T3_negative	Isorutarin	Heterocyclic compounds	Heterocyclic compounds	C20H24O10	424.1371	424.1369	1.2335	[M-]-	0.82520418799573	3	0.69	rp	53846-51-8 | 68692-60-4	185756	HMDB0030883	-	-	68860220.07	75818736.3	24789529.98	34824347.58	59927193.95	53588747.61	6608488.13	2039307.76	13020914.71	9739468.02	31755574.26	31187920.83	30207686.51
MW0123350	T3_negative	cis-2,3-Dimethylthiirane	Heterocyclic compounds	Heterocyclic compounds	C4H8S	88.0396	88.0347	4.0548	[M-]-	11.0749999999626	3	0.6894	rp	5954-71-2	80053	HMDB0039807	-	-	447661336.1	64264154.11	71335036.6	82967466.43	372668668.08	66553791.73	360808610.76	381375858.87	481536158.14	196134439.67	218044578.52	216351784.8	190089766.28
MW0124206	T3_negative	gamma-Butyrolactone	Aldehyde,Ketones,Esters	Esters	C4H6O2	126.0598	86.0368	6.3478	[M-H+CH3CN]-	10.7500000000016	3	0.6889	rp	96-48-0	7302	HMDB0000549	5533	C01770	19289955.57	19205483.71	16459371.7	12890527.81	16955749.23	18373461.43	18168864.2	21186756.44	17078521.52	37511997.92	19094606.25	18937853.91	18942636.58
MW0122248	T3_negative	6-Methyl-2-(p-tolylamino)-4H-benzo[d][1,3]oxazin-4-one	Benzene and substituted derivatives	Benzene and substituted derivatives	C16H14N2O2	325.1259	266.1055	0.7641	[M+CH3COO]-	16.4250000000266	3	0.6884	rp	86672-58-4	848487	-	45070	-	12838374.81	17851436.66	3130506.92	5373251.11	6904045.8	10846857.01	1834324.94	856476.05	540014.13	5977225.15	6669933.87	6950000.98	6986259.66
MW0059174	T3_negative	Peiminine	Alkaloids	Alkaloids	C27H43NO3	428.3175	429.3243	8.1006	[M-H]-	1.19070691069931	3	0.6877	rp	18059-10-4	167691	-	-	-	298152.85	1445098.99	508926.28	215102.89	1123491.58	3613660.01	6225260.2	2918810.28	4380651.08	2397517.68	1270700.84	1328831.42	1246274.12
MW0123585	T3_negative	D-Glucaro-1,4-lactone	Carbohydrates and Its metabolites	Carbohydrates and Its metabolites	C6H8O7	383.0511	192.027	2.588	[2M-H]-	11.0000000000809	3	0.6868	rp	5027-63-4	122306	HMDB0041862	-	-	1855170.51	941035.11	3682553.66	972943.97	1458724.79	1192704.87	102446.25	112185.73	1270858.42	3757641.58	1727422.54	1675912.29	1732332.52
MW0121842	T3_negative	7,8-Dimethyl-10-(2'-acetoxyethyl)isoalloxazine	Heterocyclic compounds	Heterocyclic compounds	C16H16N4O4	309.1036	328.1172	0.6528	[M-H2O-H]-	10.8499999998912	3	0.6856	rp	6266-58-6	22641	-	96296	-	10749442.22	5550364.81	10302148.35	11463634.19	10914395.14	12192593.1	18065379.19	13192952.76	16196742.05	13694523.32	13357269.9	13354771.28	13257586.12
MW0055412	T3_negative	N-Stearoyl Taurine	FA	FFA	C20H41NO4S	436.2827	391.2756	7.8532	[M+HCOO]-	22.7380676833021	3	0.6847	rp	63155-80-6	168274	HMDB0240595	-	-	13048901.68	9496313.08	16660061.26	8940260.33	10826240.12	18923562.93	66728782.05	91890274.49	23580504.83	27079989.56	18804473.37	19120066.77	21513689.49
MW0156098	T3_negative	1,3-Propanediol	Alcohol and amines	Alcohols	C3H8O2	111.0189	76.0524	2.272	[M+Cl]-	7.32499999998026	3	0.6845	rp	504-63-2 | 345260-48-2	10442	-	-	C02457	54019907.5	20928735.64	33739138.64	14849597.65	17898594.69	23213125.51	34617965.44	21429863.14	29943713.32	31343871.08	28634166.14	28295808.72	25835503.58
MW0152681	T3_negative	L-idonic acid	Organic acid and Its derivatives	Organic acid and Its derivatives	C6H12O7	391.1069	196.0583	0.6528	[2M-H]-	6.00000000005707	3	0.6828	rp	1114-17-6	193325	-	-	C00770	7198158.92	8719551.07	7974160.56	10304335.75	8027208.95	9978510.56	18183433.66	12128862.16	14999914.16	10887720.11	10962941.42	11021199.32	10964057.74
MW0139886	T3_negative	Tricoumaroyl spermidine	Heterocyclic compounds	Heterocyclic compounds	C34H37N3O6	583.2568	583.2682	5.3628	[M-]-	20.4708381936968	3	0.6827	rp	131086-78-7 | 364368-18-3	14777879	-	-	C18069	1782210.92	1001946.67	1647192.76	1584093	1741624.39	1155525.47	860612.8	1625746.92	824945.35	1801147.45	1633348.95	1685982.78	1691109.25
MW0054315	T3_negative	Leukotriene A4	FA	Oxidized lipids	C20H30O3	353.1981	318.2195	8.5807	[M+Cl]-	23.0249999999899	3	0.6824	rp	72059-45-1	5280383	HMDB0001337	3449	C00909	4446845.11	7031729.77	15646207.11	9856368.16	16019577.54	62899478.41	23819786.47	44931412.12	16386627.4	4815869.93	6564606.93	4464117.45	5921063.53
MW0102975	T3_negative	Tripoxyrollin	FA	Others	C37H64O5	588.4651	588.4754	7.6273	[M-]-	18.3185078035047	3	0.6818	rp	155606-59-0	131753021	HMDB0041092	-	-	75288812.75	62726955.57	39479139.28	12074308.32	8950271.52	6534216.65	5733418.4	5030692.22	4558739.4	4520929.72	9875264.25	9153972.12	8665793.34
MW0063415	T3_negative	Salirasib	Organic acid and Its derivatives	Organic acid and Its derivatives	C22H30O2S	417.21	358.1967	7.2461	[M+CH3COO]-	1.0785923506967	3	0.6814	rp	162520-00-5 | 166445-40-5	5469318	-	45270	-	5597112.54	5919935.31	17023010.54	6466912.54	13423425.33	4840501.73	4848741.1	7059526.03	6650165.59	1958040.08	8625830.04	8484106.41	7701027.52
MW0114536	T3_negative	Glucoerucin	Benzene and substituted derivatives	Benzene and substituted derivatives	C12H23NO9S3	480.0775	421.0535	1.9694	[M+CH3COO]-	21.2678518462949	3	0.6813	rp	21973-56-8	656539	HMDB0038403	-	C08409	3799810.97	500745.75	3808240.81	2820608.13	4020145.54	1394223.94	1810661.34	1195734.44	692959.07	1102407.22	1648177.68	1594434.36	1722925.83
MW0140369	T3_negative	(3R)-all-trans-3-hydroxyretinal	Aldehyde,Ketones,Esters	Aldehydes	C20H28O2	321.1742	300.2089	8.1131	[M+Na-2H]-	23.5750000000223	3	0.6811	rp	60046-53-9	25229573	-	-	C18196	3199009.16	2354344.54	7544801.5	15352343.3	13227577.27	1825420.77	5183593.8	2726198.61	10135684.56	22750088.73	7113462.87	7249257.9	7367098.29
MW0055176	T3_negative	Myricetin	Flavonoids	Flavonoid	C15H10O8	299.0262	318.0376	6.2849	[M-H2O-H]-	16.3249999999948	3	0.6807	rp	529-44-2	5281672	HMDB0002755	3448	C10107	2005372.87	1115010.33	1363577.11	1420728.36	1787708.13	2071046.37	1422858.98	2031906.57	1554048.77	1373624.18	6313823.6	6472342.1	5582586.56
FDATN01519	T3_negative	D-phenylalanine	Amino acid and Its metabolites	Amino acids	C9H11NO2	329.1501	165.079	1.7819	[2M-H]-	1.40000000001805	3	0.6801	rp	673-06-3	71567	-	-	C02265	93473622.04	124412302.59	90108721.85	100633856.84	105073106.95	123226604.33	64994406.71	54526881.77	53612478.54	85043386.23	87216933.15	87322392.34	88226194.08
MW0007170	T3_negative	Fluconazole	Benzene and substituted derivatives	Benzene and substituted derivatives	C13H12F2N6O	351.1023	306.1041	4.1186	[M+HCOO]-	2.70000000014647	3	0.6793	rp	86386-73-4	3365	HMDB0014342	-	-	4416887.2	2265274.6	1721865.39	2843584.54	3465513.83	6197519.8	1519618.63	845753.18	860324.03	2331954.92	4688343.75	4794542.79	4849349.12
MW0109576	T3_negative	S-allyl-L-cysteine	Amino acid and Its metabolites	Amino acid derivatives	C6H11NO2S	161.0448	161.051	9.5201	[M-]-	16.8749999999562	3	0.6791	rp	21593-77-1	9793905	-	71319	-	6356405.33	16721490.25	5431213.12	4486496.36	5562151.38	11636426.35	6637666.41	3021732.84	4744172.05	4036033.88	6828334.79	7077992.67	6776418.53
MW0124277	T3_negative	Gymnodimine	Heterocyclic compounds	Heterocyclic compounds	C32H45NO4	506.3226	507.3349	8.7458	[M-H]-	9.79603006398221	3	0.6786	rp	173792-58-0	11649137	HMDB0041430	-	C20025	7783811.08	6221670.71	6507835.03	6304524.99	5916496.35	12848998.68	19127494.67	15041625.68	9123850.61	10047766.68	9018604.74	8964407.21	8963288.38
MW0002196	T3_negative	1,3,5-Trichloro-2-methoxybenzene	Benzene and substituted derivatives	Phenolics	C7H5Cl3O	208.9309	209.9406	8.8852	[M-H]-	5.99999999998602	3	0.6778	rp	87-40-1	6884	HMDB0029643	-	C11510	7608596.14	16830819.01	8214015.71	15049388.72	16307297.57	12522530.29	18219633.46	33687060.39	10384041.38	16213942.27	16831961.1	17548696.4	19989593.04
MW0119154	T3_negative	3,3-Dimethyl-1,2-dithiolane	Heterocyclic compounds	Heterocyclic compounds	C5H10S2	133.0134	134.0224	5.9948	[M-H]-	4.2250000000621	3	0.6769	rp	58384-57-9	6453614	HMDB0038974	-	-	19552764.11	19879002.07	14813271.96	19682695.47	18029412.26	28227996.25	13431545.16	15255548.56	16808392.26	41735101.23	13643113.54	13213269.39	13562075.24
MW0009350	T3_negative	Pencycuron	Benzene and substituted derivatives	Benzene and substituted derivatives	C19H21ClN2O	327.1337	328.1342	5.1593	[M-H]-	16.8999999999642	3	0.6757	rp	66063-05-6	91692	-	68771	-	721477.52	111009.54	1067368.25	1049394.14	2063532.02	1162520.88	322451.06	160174.33	200035.4	254382.17	694167.06	683631.28	714739.1
MW0103352	T3_negative	2'-Deoxyuridine 5'-monophosphate	Nucleotide and Its metabolites	Nucleotide and Its metabolites	C9H13N2O8P	308.0319	308.041	0.7517	[M-]-	23.8749999999754	3	0.6751	rp	964-26-1	65063	HMDB0001409	6225	C00365	48770.91	1844259.98	637756.6	598241.07	1201873.37	720860.3	48772.34	48771.66	48772.31	48770.05	118866.07	118866.07	153402.36
MW0103676	T3_negative	Thymidine-5'-triphosphate	Nucleotide and Its metabolites	Nucleotide and Its metabolites	C10H17N2O14P3	516.9507	481.9893	0.6651	[M+Cl]-	15.3977495996015	3	0.67490000000000006	rp	365-08-2	64968	HMDB0001342	-	C00459	8351840.46	8831339.89	9888344.25	9087965.43	9105449.2	7376403.37	924091.57	6524590.22	8170094.59	6009457.46	7849409.16	7875737.65	7833704.88
MW0141516	T3_negative	17-[(Benzylamino)methyl]estra-1,3,5(10)-triene-3,17beta-diol	Benzene and substituted derivatives	Benzene and substituted derivatives	C26H33NO2	390.2407	391.2511	4.0801	[M-H]-	7.82499999999686	3	0.6748	rp	16669-05-9	257862	-	-	-	1866131.11	1685862.42	844713.63	1069441.88	1439148.59	1416004.39	1269275	981859.48	1327555.64	1856357.96	1046560.49	1099824.22	1029630.72
MW0113894	T3_negative	Aldehydo-D-Fucose	Carbohydrates and Its metabolites	Carbohydrates and Its metabolites	C6H12O5	164.0711	164.0685	5.1341	[M-]-	5.32500000005598	3	0.6746	rp	3615-37-0	94270	-	24062	-	10799851.91	6068199.7	7770806.59	12619274.04	13010179.98	12603838.1	10320846.96	10862738.49	19110317.38	7970322.66	9028804.35	9572986.19	9363745.64
MW0124336	T3_negative	Hydroxyatrazine	Heterocyclic compounds	Heterocyclic compounds	C8H15N5O	237.1498	197.1277	6.272	[M-H+CH3CN]-	8.55000000001382	3	0.674	rp	2163-68-0	135398733	HMDB0062766	-	C06552	284909.45	15840.38	16071.29	16360.96	16241.02	16774.16	15840.4	17484.36	16003.95	22846.21	49822.35	38605.58	38605.58
MW0052728	T3_negative	Ethyl hexadecanoate	FA	Others	C18H36O2	283.2649	284.2715	3.1954	[M-H]-	1.67500000003429	3	0.6728	rp	628-97-7	12366	HMDB0029811	-	-	21049438.2	8820465.4	27663299.5	18046706.98	24794185.47	21178181.41	15739818.74	29526308.76	26775817.63	18277200.15	24162102.43	24214200.55	23697726.9
MW0169214	T3_negative	Gatifloxacin	Heterocyclic compounds	Heterocyclic compounds	C19H22FN3O4	374.1577	375.1594	1.9694	[M-H]-	13.9249999999436	3	0.6728	rp	112811-59-3	5379	HMDB0015178	-	C07661	400622.58	11876578.53	1244579.18	1448788.82	1412099.41	979816.48	282584.55	167234.14	457725.6	722764.72	2150528.53	2145268.8	1982922.52
MW0110487	T3_negative	Zoledronic acid	Organic acid and Its derivatives	Organic acid and Its derivatives	C5H10N2O7P2	270.9862	271.9963	1.0607	[M-H]-	7.05000000010614	3	0.6723	rp	118072-93-8	68740	HMDB0014543	-	-	61097371.67	83407346.72	90562662.55	86759319.45	90940382.86	57927581.25	29704479.49	52806899.27	59550613.1	48523242.53	71861349.44	72721748.63	72888924.43
MW0012229	T3_negative	12-Hydroxyjasmonic acid	FA	Oxidized lipids	C12H18O4	226.114	226.1205	6.1213	[M-]-	17.5249999999494	3	0.6715	rp	140631-27-2	5497122	-	-	C21385 | C21669	41287914.14	41342600.21	42411539.99	37919781.25	41638952.31	37829884.76	38992608.39	39521392.39	38233018.78	42050550.11	38934181.74	38727888.96	38813659.51
MW0114609	T3_negative	Hydroxytyrosol 1-O-glucoside	FA	Others	C14H20O8	316.1166	316.1158	2.6265	[M-]-	0.700000000080081	3	0.67	rp	76873-99-9	13845930	HMDB0041024	-	-	464280.98	125068.05	285685.47	550995.69	759536.1	1136751.28	1170027.91	748275.79	1023062.98	1777993.31	1248062.8	1156299	1237264.12
MEDL01897	T3_negative	Isonicotinic acid	Organic acid and Its derivatives	Organic acid and Its derivatives	C6H5NO2	122.0319	123.032	4.8162	[M-H]-	17.9249999999698	3	0.6698	rp	55-22-1	5922	HMDB0060665	-	C07446	734070.62	829636.07	937790.99	579108.55	839134.15	717600.82	380934.72	706881.36	1374171.58	598223.4	723815.55	726931.08	678361.45
MW0140594	T3_negative	(R)-4-((3S,5R,8R,9S,10S,13R,14S,17R)-3-hydroxy-4,4,10,13,14-pentamethyl-7,11-dioxohexadecahydro-1H-cyclopenta[a]phenanthren-17-yl)pentanoic acid	Others	Others	C27H42O5	446.3128	446.3032	5.9011	[M-]-	20.3448897983264	3	0.6696	rp	5399-41-7	219835	-	96289	-	717442.52	785915.04	2068473	1918362.13	2341997.61	3091550.99	1280599.9	2794437.05	2659711.3	5214939.79	1721853.26	1779277.24	1753375.51
MW0063514	T3_negative	S-farnesylcysteine	Amino acid and Its metabolites	Amino acid derivatives	C18H31NO2S	324.1999	325.2076	6.0952	[M-H]-	0.875000000064574	3	0.6692	rp	68000-92-0	6438372	HMDB0011627	-	C19691	7291417.99	14771752.7	3708019.57	7064802.86	6711205.62	6265273.04	2795448.57	916078.92	6077656.28	4256231.82	5842140.85	5849930.21	5957373.6
MW0149468	T3_negative	Ganoderic acid H	Terpenoids	Triterpene	C32H44O9	571.2873	572.2985	5.629	[M-H]-	6.87915338746255	3	0.669	rp	98665-19-1	73657194	HMDB0035987	-	-	31110305.66	27106025.71	58788836.86	81786479.03	50895162.63	27060881.07	45451699.97	28570485.74	24233320.84	27306663.65	29049041.12	30262980.76	29622325.2
MW0108286	T3_negative	Methyl sulfate	Others	Others	CH4O4S	156.99	111.983	1.6425	[M+HCOO]-	24.5500000000476	3	0.6688	rp	75-93-4	6412	-	-	C02704	31894318.96	20564632.5	15913332.14	20942210.46	17523532.26	13051148.79	7856163.27	17396549.68	15242418.9	12842754.55	18991458.91	19246754.19	16655685.23
MW0015418	T3_negative	9,12,15-Octadecatrienoic acid 1-[(phosphonoxy)methyl]-1,2-ethanediyl ester	GP	PA	C39H65O8P	692.4347	692.4417	6.1463	[M-]-	10.845670427733	3	0.6678	rp	94086-57-4	9547160	HMDB0031093	-	-	859246.1	1031025.59	319552.55	433572.67	795325.62	859573.2	818232.95	1389159.88	2448462.71	279518.91	677575.12	600093.22	685090.39
MW0138438	T3_negative	Idarubicin	Heterocyclic compounds	Heterocyclic compounds	C26H27NO9	497.1656	497.1686	5.2228	[M-]-	6.99963078963916	3	0.6675	rp	58957-92-9	42890	HMDB0015308	-	-	623303.18	532965.47	340448.03	813988.62	1044742.54	542626.2	1052565.37	1371442.47	2019670.98	236603.11	511225.89	517631.42	476352.56
MW0061343	T3_negative	Prostaglandin D2 Ethanolamide	Hormones and hormone related compounds	Hormones and hormone related compounds	C22H37NO5	376.2491	395.2672	7.646	[M-H2O-H]-	0.42500000006384703	3	0.6675	rp	398138-28-8	5283120	HMDB0013629	-	-	308208.11	3106107.55	389406.37	1373486.87	919105.8	2402013.82	1764233.85	1181057.76	659045.58	988854.14	2024171.18	1824895.96	1896705.6
MW0152829	T3_negative	Lycodine	Heterocyclic compounds	Heterocyclic compounds	C16H22N2	242.176	242.1783	5.4005	[M-]-	7.00000000001921	3	0.6675	rp	20316-18-1	5462443	-	-	C09876	83174124.72	71395641.96	86813660.02	87450835.03	62895278.76	130852591.67	143136588.9	88899470.01	49518192.23	89093913.25	57126852.86	56179697.15	57181137.99
MW0052883	T3_negative	Farnesyl diphosphate	Organic acid and Its derivatives	Phosphoric acids	C15H28O7P2	363.1193	382.131	2.9066	[M-H2O-H]-	15.4249999999934	3	0.667	rp	13058-04-3	445713	HMDB0000961	403	C00448	451384.87	544120.15	91758.69	69719.46	498956.8	83449.73	95745.1	70424.7	1766069.47	343716.93	485699.52	437309.97	479308.12
MW0148297	T3_negative	Deoxytubulosine	Alkaloids	Alkaloids	C29H37N3O2	478.2926	459.2886	8.7333	[M+F]-	10.7048589270551	3	0.6663	rp	2632-30-6	165003	-	-	C11817	26777169.14	20583392.62	31762955.98	20191041.25	25897336.58	35778146.55	41374306.41	35465731.98	26841380.5	36831433.52	27405012.96	27403113.51	27515555.13
MW0126274	T3_negative	Psilocybine	Benzene and substituted derivatives	Benzene and substituted derivatives	C12H17N2O4P	284.0984	284.0926	0.7641	[M-]-	13.2750000001636	3	0.6657	rp	520-52-5	10624	-	66689	C07576	37600263.43	39830757.99	16787330.27	15351221.71	18278196.69	30825212.73	7605363.2	1870012.84	1648205.91	19064776.36	18764527.24	20076749.48	19084571.42
MW0118524	T3_negative	2-Ethyl-5-methylthiophene	Heterocyclic compounds	Heterocyclic compounds	C7H10S	126.0597	126.0503	5.1089	[M-]-	22.2000000000122	3	0.6654	rp	40323-88-4	520990	HMDB0029733	-	-	12832331.26	9583229.95	15674244.85	6367685.62	8916953.65	16213570.55	15393023.68	9092593.39	8836019.56	18890687.74	12052132.56	11179388.89	12078455.3
MW0123848	T3_negative	Erlotinib	Heterocyclic compounds	Heterocyclic compounds	C22H23N3O4	392.1645	393.1689	3.3087	[M-H]-	7.34999999991715	3	0.6654	rp	183321-74-6	176870	HMDB0014671	-	-	1948301.93	3128871.75	2767305.41	1015927.12	1738088.87	2683058.18	1428645.31	1620848.38	106746.49	2218197.89	3105629.07	3153922.64	3108409.38
MW0123757	T3_negative	Dorzolamide	Alcohol and amines	Amines	C10H16N2O4S3	323.028	324.0272	1.6702	[M-H]-	20.2000000000169	3	0.6648	rp	120279-96-1	5284549	HMDB0015007	-	C06969	6709797.89	3581747.02	1430215.61	3274348.18	3641824.77	1504126.73	1677608.15	2456248.42	2562947.28	3045111.02	3230404.95	3105760.26	3129818.69
MW0104841	T3_negative	1,2-Ethylenediphosphonic acid	Organic acid and Its derivatives	Organic acid and Its derivatives	C2H8O6P2	224.9568	189.9796	0.8507	[M+Cl]-	19.4749999999289	3	0.6612	rp	6145-31-9	80247	HMDB0013233	-	-	45527750.28	33278998.13	32073059.54	45338288.75	51807282.04	39951177.53	13941808.33	18882358.43	28575581.49	32103248.97	36807082.88	36876984.35	37138730.34
MEDL02582	T3_negative	Syringaresinol	Lignans and Coumarins	Lignans	C22H26O8	417.1503	418.1628	2.7924	[M-H]-	12.3934608840704	3	0.6608	rp	21453-71-4	100067	HMDB0038928	-	-	1177249.32	1158662.03	1195676.45	1079114.43	1237547.3	1321073.77	11418050.55	1692972.91	1607843.61	461918.13	596427.99	641450.85	649195.57
MW0169335	T3_negative	Isorhamnetin	Flavonoids	Flavonoid	C16H12O7	297.0474	316.0583	6.6973	[M-H2O-H]-	17.5000000000125	3	0.6606	rp	480-19-3	5281654	HMDB0002655	3445	C10084	5425812.26	5257969.85	5556431.16	5083803.69	5751731.94	9701139.97	5959867.6	6490097.79	5218150.87	5182517.32	17546360.69	17547518.46	17249165.69
MW0114685	T3_negative	Erythrulose	Carbohydrates and Its metabolites	Sugars	C4H8O4	119.034	120.0423	0.9373	[M-H]-	2.3999999999802	3	0.6601	rp	40031-31-0	162406	HMDB0006293	-	-	75289362.56	80625972.35	92444056.82	76148326.71	84773011.8	70320562.94	96028360.72	115109237.41	99141780.89	66441300.37	65200864	66827081.88	63208783.18
MW0118860	T3_negative	2-Propylthiophene	Heterocyclic compounds	Heterocyclic compounds	C7H10S	126.0596	126.0503	5.7302	[M-]-	21.9500000000039	3	0.6599	rp	1551-27-5	73771	HMDB0033160	-	-	719868.37	1070682.44	14106186.12	15989671.75	1642351.97	9886895.85	12635546.21	11402101.08	14998668.52	10596121.31	14279722.62	13730425.95	14221431.66
ZINC100054128	T3_negative	Threonolactone	Aldehyde,Ketones,Esters	Ketones	C4H6O4	117.0181	118.0266	2.8815	[M-H]-	3.02500000000094	3	0.6598	rp	21730-93-8	2724794	HMDB0000940	5888	-	10983453.24	11637361.7	12285629.95	10564996.64	10042304.17	9895390.6	9098991.23	10867485.8	11334155.92	12457568.6	8833438.73	8849460.05	8580562.58
MEDN1299	T3_negative	1-Aminocyclohexanoic acid	Organic acid and Its derivatives	Organic acid and Its derivatives	C7H13NO2	202.1081	143.0946	3.6593	[M+CH3COO]-	0.824999999977649	3	0.6593	rp	2756-85-6	1366	-	-	-	102400807.78	62565658.22	64543246.9	67184996.96	66652014.58	73634634.84	30414649.05	31789864.77	29482133.46	64710529.49	63668019.26	62741775.62	63715414.8
MW0156094	T3_negative	Propan-2-yl 7-{(1R,2R,3S,5S)-2-[(3R)-3-(2,3-dihydro-1H-inden-2-yl)-3-hydroxyprop-1-en-1-yl]-3-fluoro-5-hydroxycyclopentyl}hept-5-enoate	Aldehyde,Ketones,Esters	Esters	C27H37FO4	479.2424	444.2676	7.2585	[M+Cl]-	11.2887780218791	3	0.6583	rp	208114-93-6	71433616	-	45380	-	5544748.71	6198246.69	7185274.96	7772751.5	7933847.81	7438085.55	9576128.77	9212583.55	14298188.38	12684884.05	8446637.78	8752436.67	9195186.37
MW0106387	T3_negative	Dexrazoxane	Aldehyde,Ketones,Esters	Ketones	C11H16N4O4	313.1184	268.1172	4.6144	[M+HCOO]-	10.2250000000481	3	0.6583	rp	24584-09-6	71384	HMDB0014524	-	-	3323773.05	1983760.13	3311492.86	5583031.6	8534790.65	2878503.02	4304573.5	4111592.08	8822040.36	3980388.22	6069158.26	6081985.25	6137786.17
MW0169886	T3_negative	Sulfamonomethoxine	Benzene and substituted derivatives	Benzene and substituted derivatives	C11H12N4O3S	315.0238	280.063	0.6026	[M+Cl]-	21.5250000000822	3	0.6575	rp	1220-83-3	5332	-	43482	C71832	11473035.29	5268200.47	6423571.02	7194137.36	5644828.74	5553516.57	4639659.41	4626662.69	5581359.5	6135085.82	2665703.09	2943219.56	2168319.46
MW0122854	T3_negative	Amrinone	Aldehyde,Ketones,Esters	Ketones	C10H9N3O	373.1391	187.0746	5.5149	[2M-H]-	6.80000000002678	3	0.6572	rp	60719-84-8	3698	HMDB0015496	-	C13594	127149.5	53944.08	406956.68	669857.8	1398923.37	440645.18	380239.9	374030.66	482051.89	281899.26	1035941.85	1055636.46	1060706.48
MW0103714	T3_negative	2',3'-DIDEOXYCYTIDINE	Nucleotide and Its metabolites	Nucleotide and Its metabolites	C9H13N3O3	421.1747	211.0957	1.7802	[2M-H]-	22.2705473578714	3	0.657	rp	7481-89-2	24066	HMDB0015078	-	C07207	26350332.24	20348182.12	17999699.66	19247216.26	8013874.61	17057815.72	23060888.54	26590729.75	9599744.84	26150728.71	17122861.11	16509178.15	18234232.23
MEDP1084	T3_negative	Carnitine C12:0	FA	CAR	C19H37NO4	342.2643	343.2723	7.3081	[M-H]-	1.65000000009741	3	0.6556	rp	25518-54-1	168381	HMDB0002250	6573	-	18395493.34	11782493.53	13155123.74	11993521.93	12515774.73	22237330.21	33803639.58	30346978.11	32677248.64	27516622.7	17946409.87	18087753.31	18327154.62
MW0126260	T3_negative	Propylthiouracil	Heterocyclic compounds	Heterocyclic compounds	C7H10N2OS	169.0492	170.0514	1.2458	[M-H]-	12.8000000000128	3	0.6555	rp	51-52-5	657298	HMDB0014690	-	C07569	15726531.15	20217689.87	17391612.66	16573408.54	19101009.31	14111086.55	16160879.21	12944848.12	29181641.02	28266501.28	18490493.6	17867617.91	19497759.26
MW0000095	T3_negative	6-Acetylmorphine	Alkaloids	Isoquinoline alkaloids	C19H21NO4	386.1585	327.1471	2.1202	[M+CH3COO]-	5.90000000002533	3	0.6553	rp	2784-73-8	5462507	HMDB0041812	-	-	4234155.51	3549337.71	1525297.29	532056.7	1482534.91	1425245.12	1778127.3	937347.22	123130.3	2018665.54	872959.22	1091557.94	1006483.52
MW0108346	T3_negative	Monoglyceride citrate	Organic acid and Its derivatives	Organic acid and Its derivatives	C9H14O9	325.0789	266.0638	0.6528	[M+CH3COO]-	3.2999999999106	3	0.6549	rp	36291-32-4	3033853	HMDB0032437	-	-	7580393.75	8139123.55	6211388.83	7384945.31	7262927.77	7406185.32	1566463.92	4012020.54	4361915.65	4829562.61	5801926.26	5837254.7	5996460.34
MW0016134	T3_negative	Betamethasone acetate	Aldehyde,Ketones,Esters	Esters	C24H31FO6	415.1998	434.2105	3.0451	[M-H2O-H]-	17.4136064139894	3	0.6542	rp	987-24-6	443967	-	-	-	761698.6	1200413.82	802959.97	1246815.91	1178634.52	526445.28	406248.32	754877.29	628548.06	1084521.29	554056.88	437474.39	504517.12
MW0161610	T3_negative	(2S)-2-Amino-4-selanylbutanoic acid	Amino acid and Its metabolites	Amino acid derivatives	C4H8NO2Se	181.9656	181.972	0.9123	[M-H]-	17.4000000000518	3	0.6536	rp	29475-60-3	15894949	HMDB0004119	-	C05698	52682557.12	48027379.58	43303212.16	66868411.4	62268269.11	56082413.26	131968569.65	141196126.89	152229907.66	86185084.46	76864589.27	76230701.08	76806076.02
MW0142889	T3_negative	3-Dehydroecdysone	Aldehyde,Ketones,Esters	Ketones	C27H42O6	462.2991	462.2981	7.2523	[M-]-	0.995027802877213	3	0.6527	rp	39750-00-0	5460083	-	-	-	172599192.66	134888747.01	214679671.57	131580646.1	100301215.87	141573480.99	161873739.92	153757482.39	232118086.26	204081659.17	136195905.83	132216789.56	141563384.27
MW0055136	T3_negative	Mupirocin	FA	Others	C26H44O9	559.3044	500.2985	7.2461	[M+CH3COO]-	14.1781247697285	3	0.6525	rp	12650-69-0	446596	HMDB0014554	-	C11758	2910507.85	3357052.75	3907530.14	9826231.13	3891208.41	3467010.54	3540575.9	3938375.52	5871155.45	15217292.56	6737557.1	7727275.49	6914054.85
MW0114405	T3_negative	Erythritol	Carbohydrates and Its metabolites	Sugar alcohols	C4H10O4	103.039	122.0579	0.999	[M-H2O-H]-	2.52500000001987	3	0.6512	rp	149-32-6	222285	HMDB0002994	140	C00503	109149666.69	82118702.28	65855045.74	85252337.43	74613842.77	141358848.87	53488536.04	43929111.74	45230931.34	54790736.44	56855738.71	56913592.84	57800256.68
FDATN00053	T3_negative	Fludarabine phosphate	Others	Medicine	C10H13FN5O7P	365.0512	365.0537	1.2937	[M-]-	7.39999999993302	3	0.6511	rp	75607-67-9	30751	HMDB0015206	-	-	127280217.23	148951279.93	129363460.41	122897222.35	140311829.99	132059370.11	49328607.03	74987933.69	51131983.83	103288053.9	102418959.72	103024156.04	105041350.06
MW0102918	T3_negative	Triamcinolone	Hormones and hormone related compounds	Hormones and hormone related compounds	C21H27FO6	429.1541	394.1792	2.3094	[M+Cl]-	12.8859802562585	3	0.6507	rp	124-94-7	31307	HMDB0014758	-	-	34361928.51	25310280.19	28925358.9	28317652.67	28129603.58	28293540.35	26343582.67	20288863.13	20631558.93	25927326.64	30067765.02	28989338.63	30034136.8
MW0114356	T3_negative	aldehydo-D-ribose	Carbohydrates and Its metabolites	Sugars	C5H10O5	195.0437	150.0528	2.9066	[M+HCOO]-	15.6750000000017	3	0.6502	rp	50-69-1 | 34466-20-1	5311110	-	-	-	5143007.66	5080322.01	8932998.27	7218779.43	3280834.15	3779418.25	5420316.31	2549709.38	3578720.18	5471277.15	3114592.58	2935985.67	3090894.56
MW0009410	T3_negative	1,2-Diacylglycerol-LD-PI-pool	Benzene and substituted derivatives	Benzene and substituted derivatives	C7H5NO	119.034	119.0371	7.1331	[M-]-	9.02499999998696	3	0.6497	rp	103-71-9	7672	HMDB0062270	-	-	28895095.19	27598763.61	26662050.34	28219613.75	25487362.37	29211485.42	19029411.28	25687333.71	28386017.11	33315155.32	29397500.88	29862470.68	29151320.94
MW0052918	T3_negative	Fludrocortisone acetate	Aldehyde,Ketones,Esters	Esters	C23H31FO6	403.1959	422.2105	8.6636	[M-H2O-H]-	8.25908076630823	3	0.6496	rp	514-36-3	225609	-	4029	C08186	7449515.39	6378271	2814216.85	4453726.06	11495150.17	4230749.67	2236837.88	1987946.83	2747369.39	3275853.93	3483595.1	3605711.64	3601990.96
MW0106680	T3_negative	Edetic acid	Organic acid and Its derivatives	Organic acid and Its derivatives	C10H16N2O8	291.0849	292.0907	4.283	[M-H]-	3.82500000000618	3	0.649	rp	62-33-9	6049	HMDB0015109	-	C00284	4861685.01	3638712.29	3586737.33	3275954.66	3331862.63	2420845.68	2180980.11	2160609.98	2536140.22	3596974.27	4230953.46	3935947.86	3853915.55
MW0005550	T3_negative	5-Amino-2-(p-toluidino)benzenesulphonic acid	Benzene and substituted derivatives	Benzene and substituted derivatives	C13H14N2O3S	337.0769	278.0725	1.0793	[M+CH3COO]-	23.5250000000065	3	0.6489	rp	91-31-6	66672	-	96353	-	35624738.02	192868964.23	1623178.68	2844091.7	2458824.61	35846393.78	51212046.99	38851495.32	36618011.69	35238150.53	16094298.09	9894751.41	12111532.68
MW0115850	T3_negative	(2E,6E)-2,6-bis(pyridin-4-ylmethylene)cyclohexanone	Aldehyde,Ketones,Esters	Ketones	C18H16N2O	275.1106	276.1263	4.283	[M-H]-	20.900000000097	3	0.6489	rp	871361-88-5 | 18977-41-8	6018993	-	96468	-	34204377.2	33459344.9	37341335.41	34866221.11	32924297.23	32656238.82	36620720.62	39190848.79	38625062.31	36575411.67	34770963.19	34707708.49	35105974.26
MW0125994	T3_negative	N-Acetyl-a-neuraminic acid	Organic acid and Its derivatives	Organic acid and Its derivatives	C11H19NO9	308.0996	309.106	9.8248	[M-H]-	2.30000000001951	3	0.6484	rp	21646-00-4	444885	HMDB0000773	5739	C19909	1640728.92	2843569.17	300221.74	1028079.78	1309191.82	629983.98	664789	967862.47	558625.79	907625.7	1175945.6	1023517.4	1102608.82
MW0013931	T3_negative	3alpha-Acetomethoxy-11alpha-oxo-12-ursen-24-oic acid	Organic acid and Its derivatives	Organic acid and Its derivatives	C33H50O5	525.3666	526.3658	6.8333	[M-H]-	15.3799732798659	3	0.6465	rp	17019-95-3	131752030	HMDB0036673	-	-	7834771.72	7684264.13	2643192.94	5280743.12	3714377.88	6945474.95	3764376.45	4190806.19	6173338.82	10535294.34	4975020.94	4499433.21	4658648.01
MW0168526	T3_negative	2-Methylcyclohexane-1,3-dione	Aldehyde,Ketones,Esters	Ketones	C7H10O2	126.0596	126.0681	4.283	[M-]-	22.449999999985	3	0.6461	rp	1193-55-1	70945	-	96394	-	4470970871.23	4725840642.84	4493627551.94	4532389723.81	4349318935.82	4401868402.96	4284640716.55	4465988095.82	4789205710.09	4421412021.41	4374195121.12	4415333312.8	4422627624.83
MW0103633	T3_negative	Nicotinate mononucleotide	Nucleotide and Its metabolites	Nucleotide and Its metabolites	C11H15NO9P+	381.0375	336.0484	1.4453	[M+HCOO]-	20.2249999999538	3	0.6447	rp	321-02-8	121992	HMDB0001132	-	C01185	4430130.21	4226213.49	2438121.11	756094.57	2779299.8	355502.99	17179284.45	1168792.97	525775.79	2517242.09	2291736.47	2191048.68	1941762.95
MW0015788	T3_negative	Androsterone sulfate	Hormones and hormone related compounds	Hormones and hormone related compounds	C19H30O5S	429.1994	370.1814	2.6642	[M+CH3COO]-	9.80905680699844	3	0.6446	rp	2479-86-9	159663	HMDB0002759	3559	-	6774.33	6774.74	6772.48	6773.86	36222.34	6774.74	33873.71	198624.7	104114.12	78877.1	17309.18	17309.18	22790.31
MW0054957	T3_negative	Mevinphos	Organic acid and Its derivatives	Phosphoric acids	C7H13O6P	223.0287	224.045	4.5749	[M-H]-	22.4500000000916	3	0.6439	rp	7786-34-7 | 298-01-1 | 26718-65-0	5355863	-	72467	C18688	46485444.2	19038608.04	18031266.73	18620356.79	20695836.38	21002216.05	20826717.69	20337769.57	18798019.84	20036651.05	22641486.83	22283470.49	22480575.42
MW0143827	T3_negative	Obeticholic acid	Organic acid and Its derivatives	Organic acid and Its derivatives	C26H44O4	401.3032	420.324	5.7177	[M-H2O-H]-	7.12673015702357	3	0.6438	rp	459789-99-2	447715	-	-	-	2990069.3	1773045.72	1440806.05	932714.12	1146910.26	1651074.81	6646719.37	6825230.7	530824.97	3397037.92	1888389.11	1993331.29	1990650.09
MW0006879	T3_negative	Dinoseb	Benzene and substituted derivatives	Phenolics	C10H12N2O5	239.0763	240.0746	6.2656	[M-H]-	22.4499999999495	3	0.6438	rp	88-85-7	6950	HMDB0032559	-	C14302	2240471.02	1353781.43	2277095.8	2731464.03	1870290.04	1746596.13	4400245.37	1176163.92	1116222.65	4768744.4	1397274.13	1113557.48	1284523.19
MW0063655	T3_negative	Ethyl stearate	FA	Others	C20H40O2	311.2956	312.3028	6.5719	[M-H]-	0.174999999984493	3	0.6423	rp	111-61-5	8122	HMDB0034156	-	-	5398854.61	11695344.74	3995704.34	8921911.27	2469555.83	7128820.72	15589895.58	17753646	21853522.77	21120849.91	14101747.52	13544871.5	13623384.06
MW0142549	T3_negative	2-Oxophytanic acid	Organic acid and Its derivatives	Organic acid and Its derivatives	C20H38O3	325.2737	326.2821	8.6444	[M-H]-	2.75000000002024	3	0.6421	rp	22008-47-5	3082203	-	-	-	16783902.74	10561188.29	12831579.28	11929924.25	10914951.5	18392801.42	7113522.59	14050951.99	10961294.07	17531858.35	11240324.5	11336089.88	11266375.81
MW0125898	T3_negative	Norsalsolinol	Heterocyclic compounds	Heterocyclic compounds	C9H11NO2	164.079	165.079	5.4257	[M-H]-	18.2999999999822	3	0.6418	rp	34827-33-3	36937	HMDB0006044	-	-	2264380.2	2363528.95	1089911.25	2958461.69	3753766.37	245149.04	559003.15	1007126.14	2547922.14	505522.95	882758.38	961200.69	807581.62
MW0109035	T3_negative	Pamidronate	Organic acid and Its derivatives	Organic acid and Its derivatives	C3H11NO7P2	235.0002	235.0011	4.3969	[M-]-	3.44999999995821	3	0.6413	rp	40391-99-9	4674	HMDB0014427	-	C07395	130391965.17	60495499.89	136616795.13	171616524.59	57675494.88	137875967.42	155852553.4	139174753.07	155996776.15	145287406.84	150464996.64	148368839.13	151443153.63
MEDL02284	T3_negative	1,3,5-Trihydroxybenzene	Benzene and substituted derivatives	Phenolics	C6H6O3	171.0268	126.0317	6.1213	[M+HCOO]-	5.09999999998456	3	0.6407	rp	108-73-6	359	HMDB0013675	-	C02183	20850988.59	25292163.54	26842801.65	20264317.29	27720773.99	24352892.46	22743823.49	25984451.54	20431062.65	22575069.4	21635205.51	21903586.54	21895095.93
MW0104828	T3_negative	2-Ketohexanoic acid	Organic acid and Its derivatives	Organic acid and Its derivatives	C6H10O3	129.0548	130.063	7.4587	[M-H]-	2.22500000006676	3	0.6402	rp	2492-75-3	159664	HMDB0001864	4144	C00902	6488480.31	7992443.6	3575629.47	4991827.84	4806063.02	3270726.57	4778793.02	4500510.1	4465451.72	4107042.38	4980946.48	4786726.73	4520385.85
MW0126112	T3_negative	Phenytoin	Heterocyclic compounds	Heterocyclic compounds	C15H12N2O2	251.0786	252.0899	1.3573	[M-H]-	9.95000000003188	3	0.6394	rp	57-41-0	1775	HMDB0014397	-	C07443	39707575.41	37898650.95	32118298.69	35671010.64	24780943.1	41137342.47	44535472.45	31523679.31	16441479.87	42761308.94	31422980.03	31932669.34	31453162.29
MW0000475	T3_negative	Usambarensine	Alkaloids	Alkaloids	C29H28N4	431.2338	432.2314	2.8039	[M-H]-	22.4941045733588	3	0.6394	rp	36150-14-8	5281413	-	-	C09249	942591.41	800876.54	1530629.37	1962890.94	2692624.92	1547843.09	977929.08	419585.58	1012044.25	1166313.13	738611.86	661754.92	713756.05
MW0137952	T3_negative	Diethylstilbestrol	Heterocyclic compounds	Heterocyclic compounds	C18H20O2	535.2867	268.1463	2.7798	[2M-H]-	2.50333765905242	3	0.6392	rp	56-53-1	448537	HMDB0014400	-	C07620	350679.9	661911.22	717622.43	506328.56	588542.84	354588.29	650281.96	598370.52	753715.82	212034.25	302134.99	291548.42	304894.41
MW0123822	T3_negative	Enrofloxacin	Heterocyclic compounds	Heterocyclic compounds	C19H22FN3O3	394.1385	359.1645	2.3582	[M+Cl]-	11.4500000000817	3	0.6388	rp	93106-60-6	71188	HMDB0029861	-	D02473	8509048.23	4106023.64	6655373.35	6857771	7275364.25	8594844.97	3302886.2	5125262.31	2422179.4	5628573.21	5449856.07	5517132.04	5505939.12
MW0006091	T3_negative	Atipamezole	Benzene and substituted derivatives	Benzene and substituted derivatives	C14H16N2	211.1334	212.1313	6.4099	[M-H]-	23.3749999999588	3	0.6383	rp	104054-27-5 | 308081-08-5	71310	-	-	-	2510206.42	2649466.88	9686420.13	13015131.64	11236793.9	2748213.52	8212400.46	1902225.88	4439592.5	4162379.53	5604085.16	5571434.52	5332261.53
MW0124131	T3_negative	Flumequine	Heterocyclic compounds	Heterocyclic compounds	C14H12FNO3	306.0778	261.0801	1.6826	[M+HCOO]-	1.3250000000653	3	0.6383	rp	42835-25-6	3374	HMDB0041895	-	-	23326.8	23328.39	23328.39	116641.93	23326.15	23328.29	23328.39	23328.38	23328.36	347915.18	62583.4	62583.4	84236.73
MW0149523	T3_negative	Gentamicin A	Others	Medicine	C18H36N4O10	449.2152	468.2431	2.4407	[M-H2O-H]-	22.3495901521553	3	0.6376	rp	13291-74-2	12810388	HMDB0014936	-	C01917	1302245.98	1903962.42	1754619.39	282161.6	1554435.91	3042789.51	1015582.27	1446450.08	1072150.6	1233662.57	800788.89	858595.06	714510.1
MW0143520	T3_negative	5,6-Dichloro-1,3-cyclohexadiene	Others	Hydrocarbon derivatives	C6H6Cl2	146.9822	147.9847	8.8215	[M-H]-	12.1000000000038	3	0.6363	rp	67535-56-2	443139	-	-	C11352	7436974.66	7069855.4	8782299.21	7984968.49	8140145	8937028.95	7872050.09	10486887.5	12203134.03	10917296.11	6395813.04	6447615.61	6693186.66
MW0115251	T3_negative	Salidroside	Benzene and substituted derivatives	Benzene and substituted derivatives	C14H20O7	359.1248	300.1209	3.4041	[M+CH3COO]-	24.75000000004	3	0.636	rp	10338-51-9	159278	-	44847	C06046	1955327	978122.18	2538666.5	3505982.23	6553348.14	1657941.89	4057054.54	3753931.86	9534048.08	2539377.81	5213286.14	5251862.7	5250772.23
MW0010998	T3_negative	Ethyl fumarate	Organic acid and Its derivatives	Organic acid and Its derivatives	C6H8O4	179.0138	144.0423	0.0805	[M+Cl]-	5.34999999999286	3	0.6342	rp	2459-05-4 | 3249-53-4	5358902	HMDB0040207	-	-	10873356.34	7005777.65	7294223.96	7612455.01	6034297.59	5627391.62	6162542.28	6882222.3	8661892.67	6470875.76	7328664.88	7509203.07	7378009.07
MW0141496	T3_negative	16-phenoxy tetranor Prostaglandin F2alpha	Hormones and hormone related compounds	Hormones and hormone related compounds	C22H30O6	389.1872	390.2042	2.1572	[M-H]-	24.3500000000552	3	0.6342	rp	51705-19-2	5311234	-	45692	-	328565.83	594387.81	980829.45	711906.87	1084587.93	1088049.24	756943.26	200598.24	605360.45	1178068.13	946092.27	927697	973518.44
MW0054157	T3_negative	Isovalerylcarnitine	FA	CAR	C12H23NO4	226.1449	245.1627	5.6804	[M-H2O-H]-	0.225000000000364	3	0.6333	rp	31023-24-2	6426851	HMDB0000688	-	-	132716.28	491725.13	28471259.06	48022697.63	46199583.17	256907.36	32955823.21	107280.72	487215.71	8887953.94	15206145.51	15278998.42	15297663.07
MW0137751	T3_negative	Coumestrol	Lignans and Coumarins	Coumarins	C15H8O5	327.0511	268.0372	1.5451	[M+CH3COO]-	0.325000000032105	3	0.6326	rp	479-13-0	5281707	HMDB0002326	-	C10205	1837441.29	1026844.07	2171903.13	1917968.61	2940242.25	2325069.64	2658087.67	2840916.7	3200225.27	1984599.28	2218199.04	2120753.71	2144025.79
MW0138910	T3_negative	Meclocycline	Heterocyclic compounds	Heterocyclic compounds	C22H21ClN2O8	476.0937	476.0986	1.2707	[M-]-	11.426191612034	3	0.6321	rp	2013-58-3	54676539	-	43238	-	68410360.04	26033257.89	58014680.72	63038237.1	90895830.29	120070884.25	79623511.8	76586692.95	53190580.67	88507129.51	61665551.24	62454113.08	62528202.24
MW0114040	T3_negative	Carboxyaminoimidazole ribotide	Organic acid and Its derivatives	Organic acid and Its derivatives	C9H14N3O9P	384.0375	339.0468	0.9866	[M+HCOO]-	16.0499999998365	3	0.6311	rp	6001-14-5	165388	HMDB0006273	-	C04751	2041654.61	9572305.5	11313287.5	4113076.95	11962393.12	23609291.38	23148080.48	10119960.35	2262963.45	45559840.97	5338320.33	5737012.05	4985665.81
MW0013003	T3_negative	1-Stearoyl-2-linoleoyl-sn-glycero-3-phosphoethanolamine	GP	PE	C41H78NO8P	802.5581	743.5465	6.5684	[M+CH3COO]-	2.75368713424743	3	0.6301	rp	7266-53-7	9546749	HMDB0008994	-	C00350	3969603.7	1056215.12	814403.89	1630511.94	2143455.1	1053856.99	2394337.69	582453.71	1279057.53	1159198.97	1268386.92	1184274.07	1371338.01
MW0006544	T3_negative	Chlorohydroquinone	Benzene and substituted derivatives	Phenolics	C6H5ClO2	142.9977	143.9978	1.0594	[M-H]-	17.9750000000212	3	0.6293	rp	615-67-8	301	-	-	C06601	158117879.39	146565048.5	226972061.94	166237398.48	176829602.19	111378920.21	81434918.41	108396719.15	160310168.08	103998448.05	155727761.44	154009028.36	154422524.49
MW0142228	T3_negative	2-amino-5-formylamino-6-(5-phosphoribosylamino)pyrimidin-4(3H)-one	Others	Others	C10H16N5O9P	440.0789	381.0686	2.36	[M+CH3COO]-	7.86216470939264	3	0.6291	rp	88299-87-0	135476781	-	-	-	1318416.35	810075.86	1003418.97	1103980.28	925015.07	1482078.3	823932.93	641545.95	704773.4	1257413.09	1190188.9	1228484.88	950570.63
MW0123013	T3_negative	Azosemide	Alcohol and amines	Amines	C12H11ClN6O2S2	368.9987	370.0073	0.6651	[M-H]-	3.35000000006858	3	0.629	rp	27589-33-9	2273	HMDB0041831	-	-	25643863.21	6285821.73	14536263.9	15562708.86	21738537.61	32339786.92	24220870.59	12306425.59	3424248.8	46954035.21	19628163.51	19798090.64	19794322.35
MW0160266	T3_negative	beta-AMP	Nucleotide and Its metabolites	Nucleotide and Its metabolites	C20H28N7O9PS	625.1509	573.1407	1.9942	[M+Cl+NH3]-	22.8270098330511	3	0.6285	rp	4130-20-5	440839	HMDB0004220	-	C05921	2337904.5	2296948.23	389267.04	1042927.06	211600.4	2288549.54	6172985.39	3204323.56	3081511.88	1368674.89	1764855.9	1704760.91	1718196.32
MW0124398	T3_negative	Indacaterol	Heterocyclic compounds	Heterocyclic compounds	C24H28N2O3	373.1929	392.21	0.628	[M-H2O-H]-	2.02500000000327	3	0.6281	rp	312753-06-3	6918554	HMDB0015608	-	-	3370182.78	3961027.49	1662733.04	2371430.89	2726859.97	1304246.5	1451390.55	889879.35	1365147.97	2262882.54	1715847.59	1882952.87	1772780.42
MW0015159	T3_negative	7alpha,12alpha-Dihydroxy-3-oxochol-4-en-24-oic Acid	Organic acid and Its derivatives	Organic acid and Its derivatives	C24H36O5	404.2541	404.2563	4.7783	[M-]-	6.60471313805436	3	0.6272	rp	13587-11-6	5283996	HMDB0000447	5436	C15568	1003151.64	1022930.41	1343235.47	637854.67	759697.22	825705.53	551956.75	73481.27	567342.49	288556.94	840418.82	874077.68	872114.39
MW0133679	T3_negative	4-Hydroxycoumarin	Aldehyde,Ketones,Esters	Ketones	C9H6O3	162.0404	162.0317	6.7712	[M-]-	20.525000000049	3	0.6262	rp	1076-38-6 | 22105-09-5	54682930	HMDB0137904	-	C20414	5914577.77	4835690.52	7320944.24	6947017.78	8060596.36	5400378.15	5393702.43	4703658.63	5150050.8	7731710.56	5464775.45	5380602	5747900.63
MW0063581	T3_negative	Sn-glycerol-1-phosphate	GP	GP	C3H9O6P	217.0202	172.0137	0.5902	[M+HCOO]-	23.4249999999747	3	0.626	rp	5746-57-6 | 27082-31-1	439276	-	-	C00623	1035233.9	824395.57	974976.95	974637.25	945522.56	900628.7	1047676.15	1041469.38	1119247.29	1149763.37	924963.57	927840.22	952589.24
MW0109825	T3_negative	8-[(1r,2r,5r)-2-(2-Carboxyethyl)-5-hydroxy-3-oxocyclopentyl]-6-oxooctanoic acid	Hormones and hormone related compounds	Hormones and hormone related compounds	C16H24O7	373.1395	328.1522	4.0294	[M+HCOO]-	24.6249999999293	3	0.6258	rp	24769-56-0	161468	-	36186	-	684789.42	518889.47	852738.18	119745.21	672539.91	1056315.81	293952.18	464097.38	474630.58	712810.48	565907.7	431743.36	603268.11
MW0109257	T3_negative	Fosfomycin	Organic acid and Its derivatives	Phosphoric acids	C3H7O4P	137.0084	138.0082	3.617	[M-H]-	18.7499999999829	3	0.625	rp	23155-02-4	446987	HMDB0014966	-	C06454	5747873.63	7322195.77	7579089.81	6245306.61	7414741.54	6007566.28	8971304.48	9294098.14	9448986.85	8291073.9	9875701.1	9332678.97	9965445.98
MW0053990	T3_negative	Pregn-4-ene-3,20-dione, 17-(acetyloxy)-	Aldehyde,Ketones,Esters	Esters	C23H32O4	417.235	372.2301	2.272	[M+HCOO]-	18.6708819879145	3	0.6249	rp	302-23-8 | 17308-02-0	10156152	-	1093	-	7427495.72	6703776.21	8950349.61	8366882.5	7261157.91	6522063.58	10395632.96	10448062.01	10035088.42	8455101.27	7353783.8	7547501.14	7372551.84
MW0121776	T3_negative	6-Ethylmercaptopurine	Heterocyclic compounds	Heterocyclic compounds	C7H8N4S	239.0587	180.047	6.1343	[M+CH3COO]-	5.17500000000837	3	0.6244	rp	5417-84-5	94971	-	-	-	113274925.55	87968914.81	75275122.86	87282454.12	91741760.82	101964499.45	90202059.69	84114887.28	116353916.24	94419043.87	161349724.93	164775387.79	147251100.55
MW0052462	T3_negative	Docusate	Heterocyclic compounds	Heterocyclic compounds	C20H38O7S	481.2559	422.2338	7.7584	[M+CH3COO]-	17.2052798931523	3	0.6234	rp	10041-19-7	11339	HMDB0032386	-	C07874	25174793.38	106588997.07	98841140.48	40862853.88	63081862.94	33353122.62	15589002.89	22407633.38	61573821.69	29957482.39	81234619.61	99509419.48	102295690.06
MW0009430	T3_negative	Phenylpropiolic acid	Benzene and substituted derivatives	Benzene and substituted derivatives	C9H6O2	181.0089	146.0368	8.9354	[M+Cl]-	6.80000000002678	3	0.6231	rp	637-44-5	69475	HMDB0002359	6644	-	62751573.3	78356069.99	73635577.62	77775148.67	75450209.16	56257215.5	18388430.64	83668754.87	84387303.54	89882127.7	74925043.25	76855539.64	76259400.27
MW0169609	T3_negative	Ouabain	Hormones and hormone related compounds	Hormones and hormone related compounds	C29H44O12	643.2898	584.2833	7.2585	[M+CH3COO]-	11.3166998986487	3	0.6227	rp	630-60-4	439501	HMDB0015224	-	C01443	2825040.22	6167692.54	617253	3494112.64	3287212.14	4657593.12	3799629.04	5653156.39	1244711.01	1863465	2642325.34	3341361.66	3245006.98
MW0017198	T3_negative	cis-Zeatin-O-glucoside	Heterocyclic compounds	Heterocyclic compounds	C16H23N5O6	397.1883	381.1648	3.3914	[M+NH4-2H]-	10.4250000001116	3	0.6224	rp	71866-93-8	5280589	HMDB0012203	-	C15546	402939.43	327087.3	377368.95	673032.23	1109654.59	778470.79	435172.9	207854.03	607045.85	122730.42	495769.94	516862.14	545574.24
MW0146546	T3_negative	Batrachotoxin	Heterocyclic compounds	Heterocyclic compounds	C31H42N2O6	537.3052	538.3043	2.805	[M-H]-	15.280189825673	3	0.6217	rp	23509-16-2	6324647	-	-	-	4312133.59	4318329.67	2485612.77	3457641.42	5102804.24	4530820.44	1215224.34	126096.72	585679.59	1363136.2	1608465.29	1655259.74	1762109.91
MW0127130	T3_negative	Methyl cis-1-propenyl disulfide	Others	Others	C4H8S2	179.0137	120.0067	9.3738	[M+CH3COO]-	17.0999999999566	3	0.6216	rp	1183-12-6	6164465	HMDB0030794	-	-	59854613.96	74580290.59	77099190.2	50516336.16	52364377.45	65544826.11	58896895.95	79716756.3	73032805.86	6597263.06	33268637.1	27605796.74	36594526.42
MW0108757	T3_negative	Nefiracetam	Heterocyclic compounds	Heterocyclic compounds	C14H18N2O2	305.16	246.1368	4.8567	[M+CH3COO]-	23.4250000001168	3	0.6216	rp	77191-36-7	71157	-	-	-	12306225.59	5504070.05	5064685.28	3243548.67	6145526.57	7905211.61	6530669.97	902689.64	665198.28	4151914.48	5163430.58	5062207.34	5163470.79
MW0141203	T3_negative	Hexahydro-1-[4-(9-benzyl-9H-fluorene-9-yl)-2-butynyl]-1H-azepine	Benzene and substituted derivatives	Benzene and substituted derivatives	C30H31N	404.2469	405.2457	8.7085	[M-H]-	21.1508878362406	3	0.6215	rp	371172-31-5	656736	-	-	-	1441559.38	1174319.11	1305590.99	993985	849064.38	939914.96	582647.61	682419.82	309632.55	1761884.33	1459334.92	1684496.2	1680669.07
MW0123524	T3_negative	Dehydro-L-(+)-ascorbic acid dimer	Organic acid and Its derivatives	Organic acid and Its derivatives	C12H12O12	329.022	348.0329	0.6026	[M-H2O-H]-	17.5500000000284	3	0.6211	rp	72691-25-9	4613280	-	45119	-	3915268.51	5156510.93	4574699.93	4533384.94	4896340.41	3767918.84	3843887.94	4435109.73	4063436.87	4964160.07	4216867.82	4368429.63	4356074.88
MW0126592	T3_negative	L-Urobilin	Heterocyclic compounds	Heterocyclic compounds	C33H46N4O6	610.3732	594.3417	6.9381	[M+NH4-2H]-	19.9226346425951	3	0.621	rp	34217-90-8	5280818	HMDB0004159	-	C05793	4924680.25	4092546.21	2553819.35	4039576.24	3298796.3	5281613.18	4055451.74	1787441.07	754393.31	2364784.39	2562531.96	2681525.39	2594241.35
MW0010303	T3_negative	1-Tridecene-3,5,7,9,11-pentayne	Others	Hydrocarbon derivatives	C13H6	161.0447	162.047	9.8411	[M-H]-	12.6249999999573	3	0.6208	rp	81900-91-6	441552	HMDB0035400	-	C08464	6801827.32	23435882.82	21438501.19	6829903.61	8577344.57	8114570.93	5792486.02	12817048.81	26136443.07	4978671.22	6454362.81	6140418.08	5975462.76
MW0123151	T3_negative	Brassicanal C	Heterocyclic compounds	Heterocyclic compounds	C10H9NO3S	222.0298	223.0303	1.7819	[M-H]-	16.974999999988	3	0.6199	rp	137761-23-0	11954907	HMDB0038589	-	-	3975189.23	9323181.45	4391000.5	4376256.53	4809299.59	8559953.97	3637378.62	5363131.61	10216015.64	11123061.86	9577253.16	9139749.99	8731542.24
MW0168919	T3_negative	Chelidonic acid	Organic acid and Its derivatives	Organic acid and Its derivatives	C7H4O6	182.9882	184.0008	4.4859	[M-H]-	13.2250000000056	3	0.6189	rp	99-32-1	7431	-	-	C08476	7251993.16	8043263.55	10605945.59	8558864.18	8428075.06	6876763.98	7425278.74	3410459.2	10233381.22	8333715.8	7567683.6	7603604.35	7348087.92
MW0143720	T3_negative	6-(2-Chloroallylthio)purine	Heterocyclic compounds	Heterocyclic compounds	C8H7ClN4S	225.0069	226.008	6.7311	[M-H]-	15.524999999954	3	0.6185	rp	6969-17-1	3247797	-	-	-	4369674.35	3801166.8	4662565.6	3523961.23	4777807.85	4629097.32	5187789.79	4570988.78	5463824.19	5073813.57	5071417.02	5213525.67	5010526.52
MW0006750	T3_negative	Dexmedetomidine	Benzene and substituted derivatives	Benzene and substituted derivatives	C13H16N2	200.1284	200.1313	4.8415	[M-]-	8.62499999996658	3	0.6176	rp	113775-47-6	5311068	HMDB0014771	-	C07450	2908320.79	4664823.4	3621236.52	4948948.92	4252260.43	3215508.1	4633387.1	7304827.52	6131119.92	6429176.8	4449736.94	4514969.3	4527101.12
MW0156546	T3_negative	Sarracine	Heterocyclic compounds	Heterocyclic compounds	C18H27NO5	372.1573	337.1889	3.6982	[M+Cl]-	2.54999999995675	3	0.6175	rp	216472	5281746	-	-	-	1023445.83	1595292.47	3806556.39	1149278.04	1720978.22	2229201.11	5535411.02	3825114.31	809887.86	6423181.55	2675687.92	2709451.01	2769997.3
MW0148485	T3_negative	Isorescinnamine, dihydro-	Alkaloids	Alkaloids	C35H44N2O9	635.2815	636.3047	8.7209	[M-H]-	24.9961679362264	3	0.6172	rp	6335-49-5	232430	-	85095	-	3580659.96	7405450.95	6079929.36	3176299.42	7848454.65	5168465.3	5303219.13	4944850.65	5030175.84	4560300.33	6075322.29	5954467.95	6084376.1
MW0156258	T3_negative	Pyronine Y	Heterocyclic compounds	Heterocyclic compounds	C17H19ClN2O	301.1205	302.1186	5.9823	[M-H]-	23.0249999999899	3	0.6152	rp	92-32-0	7085	-	-	-	11533520.48	18977030.26	3044459.89	25800775.67	8533469.94	26527186.83	7463367.82	5504205.96	10019997.79	3616748.95	5859038.91	5968772.4	6292738.96
MW0054643	T3_negative	Macrocarpal I	Terpenoids	Sesquiterpenoids	C28H42O7	489.2757	490.2931	8.1514	[M-H]-	20.5401444861928	3	0.6152	rp	179388-54-6	56776316	HMDB0041587	-	-	32817407.49	48140726.7	23523589.31	16261261.39	17813751.66	40722294.63	70828724.77	117204832.21	51966825.66	16942090.04	20576936.18	19646213.12	20554342.17
MW0109259	T3_negative	(R)-3-Amino-4-(3-hexylphenylamino)-4-oxobutylphosphonic acid	Others	Others	C16H27N2O4P	377.136	342.1708	3.1938	[M+Cl]-	10.599999999954001	3	0.6148	rp	909725-61-7	6857802	-	45167	-	876453.5	371880.49	1288656.98	2026826.52	1281094.65	757606.56	2566873.67	2128873.16	4033877.58	1184841.94	2095426.21	2080440.01	2082741.36
MW0009461	T3_negative	Phytanic acid	FA	Others	C20H40O2	311.2945	312.3028	6.2849	[M-H]-	2.57499999989363	3	0.6142	rp	14721-66-5	26840	HMDB0000801	5765	C01607	3767448.18	3284628.28	3138647.19	1849482.81	2820453.99	1774376.43	2353261.04	2620724.6	1714454.47	3246614.41	3797778.47	3258033.73	3795794.3
MW0105215	T3_negative	4-hydroxy Nonenal Mercapturic Acid	Organic acid and Its derivatives	Organic acid and Its derivatives	C14H25NO5S	318.1445	319.1453	2.7798	[M-H]-	16.1500000000103	3	0.6125	rp	146764-24-1	71433688	-	44812	-	10427155.29	18090850.13	6006344.81	7550855.84	11899813.63	7767994.49	2753983.47	1778732.78	4545098.19	5866052.13	7985587.31	8057325.96	8057430.59
MW0061674	T3_negative	Phytol acetate	Terpenoids	Sesquiterpenoids	C22H42O2	373.2969	338.3185	8.4151	[M+Cl]-	22.5499999999101	3	0.6122	rp	10236-16-5	6428538	HMDB0032470	-	-	8469258.78	6041891.31	6276644.89	6885524.38	5328227.52	10681074.25	5644304.61	8542966.02	11700791.45	10132086.29	9230702.34	9182494.04	9400675.87
MW0122903	T3_negative	Arachidonoyl Serotonin	Tryptamines,Cholines,Pigments	Tryptamines	C30H42N2O2	461.3083	462.3246	8.2907	[M-H]-	19.5743784436897	3	0.611	rp	187947-37-1	10027372	-	63067	-	7316429.16	3733186.88	7186266.82	4945282.22	5229006.63	4949006.36	867761.31	5060743.85	4686483.01	2389676.2	5462633.88	5326654.56	5477617.51
MW0123330	T3_negative	Cilostazol	Others	Medicine	C20H27N5O2	369.2146	369.2165	2.2341	[M-]-	5.94999999989909	3	0.611	rp	73963-72-1	2754	HMDB0015297	-	-	2443788.68	4144116.29	604314.61	469148.99	2172323.89	1300113.79	1468453.59	1162376.98	473939.51	1251953.72	956106.48	956266.38	675800.3
MW0157370	T3_negative	Tecostanine	Heterocyclic compounds	Heterocyclic compounds	C11H21NO	242.176	183.1623	5.1976	[M+CH3COO]-	0.275000000016234	3	0.6101	rp	708-18-9	120773	-	-	C09989	337007006.42	243521074.99	398956372.86	383391604.81	261119801.64	559237085.34	527931495.45	392999717.55	221156963.04	382406390.84	214498713.98	215081620.67	215561914
MW0116980	T3_negative	Veliparib	Alcohol and amines	Amines	C13H16N4O	225.1131	244.1324	5.1845	[M-H2O-H]-	3.52499999998201	3	0.6101	rp	912444-00-9	11960529	-	-	-	966830.82	4308373.51	543097.81	1634535.95	4539969.72	2089583.89	2743606.16	2267672.23	2693731.53	3121339.43	1399200.96	1559615.09	1506198.98
MW0103605	T3_negative	Lamivudine	Nucleotide and Its metabolites	Nucleotide and Its metabolites	C8H11N3O3S	229.0478	229.0521	0.8014	[M-]-	12.02499999998	3	0.61	rp	134678-17-4	60825	HMDB0014847	-	C07065	5856719.4	4470825.34	9127646.34	5498038.94	8656632.08	9726487.41	22949255.53	20376797.1	20103481.07	9708088.65	15077703.49	15209864.93	15817736.13
ZINC4096650	T3_negative	Berbamunine	Heterocyclic compounds	Heterocyclic compounds	C36H40N2O6	595.2888	596.2886	7.6584	[M-H]-	12.5318895432491	3	0.6095	rp	485-18-7 | 6859-66-1	440585	-	-	C05177	2757630.16	3014770.21	1176461.92	5291468.41	2462911.4	3957880.16	7062285.87	2600524.89	6627475.76	1743057.41	9845842.97	12274174.85	13158471.17
MW0115112	T3_negative	Perseitol	Alcohol and amines	Alcohols	C7H16O7	423.1691	212.0896	2.5754	[2M-H]-	6.61669642993607	3	0.6095	rp	527-06-0	441436	HMDB0033750	44475	C08255	831800.2	1177836.65	209446.19	180496.19	592199.89	1074719.82	776381.13	864443.03	1442938.9	1265578.09	576733.76	638510.06	638185.16
MW0012206	T3_negative	12a-Hydroxy-3-oxocholadienic acid	Organic acid and Its derivatives	Organic acid and Its derivatives	C24H34O4	367.2324	386.2457	8.6893	[M-H2O-H]-	11.4750000000186	3	0.609	rp	13535-96-1	53477691	HMDB0000385	5374	-	5709964.72	13331776.02	2170820.29	3463162.59	7358556.93	2129967.05	1246255.13	1608101	1326002.26	3893130.82	3497988.65	3434168.98	3239994.27
MW0109050	T3_negative	Penicillamine	Alcohol and amines	Amines	C5H11NO2S	208.0632	149.051	4.4985	[M+CH3COO]-	4.12500000003035	3	0.6086	rp	52-67-5	4727	HMDB0014997	-	-	4206177.81	7974660.57	1180260.54	7365441.72	7602043.69	7336056.84	8224682.88	9137372.78	9074607.38	3335829.76	8614924.57	8436857.63	8628479.23
MW0009927	T3_negative	Tioxolone	Benzene and substituted derivatives	Benzene and substituted derivatives	C7H4O3S	148.9794	167.9881	0.8507	[M-H2O-H]-	22.974999999974	3	0.6082	rp	4991-65-5	72139	-	43846	C75325	18773944.47	15669839.64	20931863.5	16289041.21	13643468.27	18740248.53	77017725.28	52090205.77	56050814.55	24107533.11	24985543.97	25754535.28	24772559.62
MW0103627	T3_negative	NADH	Nucleotide and Its metabolites	Nucleotide and Its metabolites	C21H29N7O14P2	684.1364	665.1248	1.9063	[M+F]-	18.6077467542082	3	0.6073	rp	58-68-4	439153	HMDB0001487	3687	C00004	1070765.21	392841.91	1236501.17	1063752.76	542005.36	890111.74	873496.53	1151141.16	419968.54	988361.24	760944.55	753093.05	711080.74
MW0157166	T3_negative	Spinoside A	Terpenoids	Triterpene	C39H56O12	697.3592	716.3772	8.7209	[M-H2O-H]-	0.114718484726705	3	0.6073	rp	119626-74-3	5281325	-	-	C08809	886542.48	1278224.87	253749.05	926955.11	1017341.6	2762597.69	2490991.51	2015914.9	2583814.22	657872.53	1293143.42	1258952.95	1112554.65
MW0108686	T3_negative	Nateglinide	Flavonoids	Flavonoid	C19H27NO3	316.187	317.1991	2.6911	[M-H]-	11.9750000000352	3	0.6068	rp	105816-04-4 | 105816-06-6 | 105746-37-0	5311309	HMDB0014869	-	-	757715.22	999719.31	412781.55	426578.26	426563.06	96824.72	396867.23	54342.2	367019.24	371936.97	823915.83	843692.7	894487.53
MW0148447	T3_negative	Dichlozoline	Benzene and substituted derivatives	Benzene and substituted derivatives	C11H9Cl2NO3	271.9874	272.9959	2.6391	[M-H]-	3.12500000006821	3	0.6063	rp	24201-58-9	32253	-	-	C18928	6845926.88	7338674.92	13536490.06	11652341.74	11992013.58	3431864.58	14319925.27	14415584.54	4924285.95	10020812.48	13605574.9	13706831.19	12733884.75
MW0133704	T3_negative	4'-Methoxyflavanone	Aldehyde,Ketones,Esters	Ketones	C16H14O3	253.0927	254.0943	6.9887	[M-H]-	14.2749999999836	3	0.6056	rp	3034-08-0 | 97005-76-0	102928	-	-	C19895	2699205.47	2826080.2	3105604.27	4500089.72	1952852.86	1470922.05	1357913.24	1240925.58	1185499.99	1322688.09	2567446.56	2438074.26	2462528.4
MW0111208	T3_negative	Nevirapine	Heterocyclic compounds	Heterocyclic compounds	C15H14N4O	265.1186	266.1168	2.1965	[M-H]-	22.8500000000054	3	0.6053	rp	129618-40-2	4463	HMDB0014383	-	C07263	5665551.8	5535376.96	2880940.23	4649257.22	4019673.3	8223995.28	3833782.55	1518239	2250175.2	4916069.04	6311189.01	6354286.84	6396441.48
MW0007471	T3_negative	Labetalol	Benzene and substituted derivatives	Benzene and substituted derivatives	C19H24N2O3	309.1533	328.1787	6.7838	[M-H2O-H]-	18.7250000000461	3	0.6049	rp	36894-69-6 | 32780-40-8	3869	HMDB0014736	-	C07063 | C74903	3956034.67	4585031.61	4516835.71	4588538.69	3923008.87	4840954.59	5144924.17	5055968.98	4905288.69	4920489.23	4287894.58	4298337.24	4375363.41
MW0063507	T3_negative	beta-D-Glucopyranosyl (2alpha,3beta,4beta,19alpha)-2,3,19,23-tetrahydroxyolean-12-en-28-oate	Amino acid and Its metabolites	Small Peptide	C36H58O11	711.4041	666.3979	3.2898	[M+HCOO]-	12.7074258850119	3	0.6049	rp	55306-04-2	76972524	HMDB0034504	-	-	126360.87	5950.85	5941.43	50393.08	37237.3	5950.85	5950.85	5950.85	5934.29	5950.84	29804.28	31243.44	21298.85
MW0129533	T3_negative	1-(2-Hydroxyphenyl)-3-phenylpropane-1,3-dione	Aldehyde,Ketones,Esters	Ketones	C15H12O3	221.0662	240.0786	9.703	[M-H2O-H]-	13.6499999999984	3	0.6045	rp	1469-94-9	73849	-	43644	C22066	1881748.28	5767903.8	2669372.75	3282692.9	2262380.4	3890031.5	2684525.05	2484915.54	4177100.9	1802828.48	3352572.45	3139570.87	3139858.65
MW0156369	T3_negative	Arginyl-2-amino-5-phosphono-3-pentenoic acid	Amino acid and Its metabolites	Amino acid derivatives	C11H22N5O6P	396.1273	351.1308	1.9063	[M+HCOO]-	1.54999999992356	3	0.6045	rp	114301-25-6	6444149	-	-	-	617337.74	876333.94	1479525.62	1954314.27	3866294.63	2693374.84	2193933.89	6164052.2	5934654.52	6044554.76	3053613.68	2987727.83	2943191.15
MW0127431	T3_negative	Di-1-propenyl sulfide	Others	Others	C6H10S	114.0549	114.0503	5.9698	[M-]-	10.2000000000046	3	0.6039	rp	33922-80-4	5370448	HMDB0040234	-	-	20383962.94	30610653.59	25874181.55	35011654.17	30417248.08	10646276.19	27503919.13	21932999.26	35698399.87	32520623.58	25784548.43	26182288.09	28234884.42
MW0003219	T3_negative	Menadiol diphosphate	Benzene and substituted derivatives	Benzene and substituted derivatives	C11H12O8P2	368.9681	334.0007	0.9743	[M+Cl]-	5.10000000005562	3	0.6036	rp	84-98-0	8556	HMDB0032721	-	-	1736342.56	921675.41	653726.8	534015.45	45068.01	45300.77	47006.4	45274.67	45314.22	45340.02	264023.26	173003.11	261622.39
MW0110913	T3_negative	Anandamide	Alcohol and amines	Amines	C22H37NO2	399.2687	347.2824	8.1889	[M+Cl+NH3]-	24.1999999998654	3	0.6036	rp	94421-68-8	5281969	HMDB0004080	-	C11695	4643756.02	3644621.83	1743722.06	2212812.21	4081829.01	9079404.18	2621224.94	4950681.94	4040039.26	3284598.93	5073832.84	5002162.55	4955902.48
MW0139954	T3_negative	Wedelolactone	Aldehyde,Ketones,Esters	Ketones	C16H10O7	313.0255	314.0427	0.6026	[M-H]-	24.6249999999293	3	0.6036	rp	524-12-9	5281813	-	48360	-	9182450.63	12062440.29	10536519.81	10402877.94	12220794.89	9385411.46	10810686.46	9629522.27	11024970.53	11243553.39	9981745.66	10098031.23	10567547.82
MW0143619	T3_negative	5-Formyl-5,6,7,8-tetrahydromethanopterin	Heterocyclic compounds	Indole and Its derivatives	C31H45N6O17P	803.2308	804.2579	1.2953	[M-H]-	24.6249433146613	3	0.6031	rp	99451-79-3	135398666	-	-	C01274	9483062.17	14705551.77	5130722.24	4980079.34	5760425.79	8701075.63	1901562.37	2471500.47	3280811.62	2008415.95	5159845.04	5376507.12	5217995.32
MW0053477	T3_negative	Geniposide	Heterocyclic compounds	Heterocyclic compounds	C17H24O10	369.1128	388.1369	0.6404	[M-H2O-H]-	15.6250000000568	3	0.6026	rp	24512-63-8 | 169799-41-1 | 27745-20-6	107848	-	-	C09781	7099039.67	9991891.52	7936045.09	7070962.84	7641257.7	6048266.59	6680596.3	5900797.05	6962879.37	8044649.29	7854572.4	7793356.8	7852845.99
MW0054658	T3_negative	Makisterone A	Aldehyde,Ketones,Esters	Ketones	C28H46O7	493.3086	494.3244	5.464	[M-H]-	17.1289437492219	3	0.6019	rp	20137-14-8	12312690	-	-	C16874	6830.63	6830.63	6830.63	6923.9	50517.66	269518.33	6830.63	34152.83	67272.91	74565.77	24437.74	38845.01	24437.74
MW0000104	T3_negative	7-Ethyl-10-(4-N-aminopentanoic acid)-1-piperidino)carbonyloxycamptothecin	Alkaloids	Alkaloids	C33H38N4O8	617.2724	618.269	7.2585	[M-H]-	17.3994283071811	3	0.6007	rp	181467-56-1	10077584	HMDB0060661	-	-	12673748.36	23695254.77	8711981.31	16405119.24	12007028	10722418.73	9334417.04	13832418.28	14473633.88	6038970.23	12923740.98	12929030.34	12787769.94
MW0006535	T3_negative	Chlordiazepoxide	Others	Medicine	C16H14ClN3O	298.0695	299.0825	1.283	[M-H]-	14.3500000000074	3	0.6003	rp	58-25-3	2712	HMDB0014618	1679	-	96352793.37	150747617.04	37262965.47	56509837.39	20777510.54	76547451.05	44182978.72	27958181.22	42100407.51	19221181.62	53048371.82	53273998.05	54617806.18
MW0109741	T3_negative	S-Nitroso-N-acetyl-DL-penicillamine	Alcohol and amines	Amines	C7H12N2O4S	201.0373	220.0518	8.784	[M-H2O-H]-	8.54999999994277	3	0.6001	rp	67776-06-1 | 79032-48-7 | 152971-80-7	5231	-	44297	-	14938573.73	14541284.93	18306000.35	16570092.11	16661496.02	21533315.54	18666821.16	22014213.14	20083757.36	22945216.78	15324561.29	15716072.51	16529357.92
MW0153477	T3_negative	Mesoporphyrin IX	Heterocyclic compounds	Heterocyclic compounds	C34H38N4O4	565.275	566.2893	8.7333	[M-H]-	12.4008899558587	3	0.5999	rp	493-90-3	72422	HMDB0002379	6655	-	498154.12	706438.72	1429450.8	2503346.1	266352.87	463329.37	405545.63	999620.82	294721.46	373595.23	786366.72	782899.73	692524.53
MW0140230	T3_negative	Averantin	Benzene and substituted derivatives	Benzene and substituted derivatives	C20H20O7	353.1083	372.1209	1.8066	[M-H2O-H]-	13.2499999999425	3	0.5995	rp	5803-62-3	10044783	-	-	C20499	2424323.13	1028249.85	1491360.23	454947.05	1605405.36	814965.3	810671.79	1041864.56	938683.91	1690840.57	1044036.33	1019804.57	1036074.43
MW0015937	T3_negative	Asclepin	Others	Others	C31H42O10	619.2857	574.2778	6.5161	[M+HCOO]-	17.3590099196327	3	0.599	rp	36573-63-4	441844	-	-	C08849	12761651.74	24622376.89	10516075.09	18457580.89	23556827.54	11881360.11	17551572.56	17497903.78	15986457.46	20921271.46	39121362.16	40044744.37	32702088.98
MEDL01854	T3_negative	Demethoxycurcumin	Others	Others	C20H18O5	319.0969	338.1154	2.3975	[M-H2O-H]-	1.54999999992356	3	0.599	rp	22608-11-3	5469424	HMDB0033801	-	-	5245110.51	3916320.88	3551016.12	4417712.01	5171968.13	8025117.07	3712197.71	2117338.25	3179193.11	4069527.12	5478681.32	5805278.65	5867858.31
MW0126428	T3_negative	Reproterol	Heterocyclic compounds	Heterocyclic compounds	C18H23N5O5	434.1584	389.1699	3.6856	[M+HCOO]-	19.9692712761359	3	0.5977	rp	54063-54-6	25654	-	-	-	2125797.62	2488946.4	3098441.27	4567865.8	3743865.11	5611962.9	943138.02	1652533.68	1851272.91	1928515.84	2634424.79	2621831.37	2634691.18
MW0193974	T3_negative	Lobeline	Benzene and substituted derivatives	Benzene and substituted derivatives	C22H27NO2	337.206	337.2042	7.2337	[M-]-	3.30000000005271	3	0.5968	rp	90-69-7	101616	HMDB0039531	-	C07475	104597.78	515975.62	1280036.72	887751.46	2041229.99	663246.62	1856879.45	2469063.58	2481972.57	1044881.76	1769429.49	1397791.87	1753118.24
MW0143071	T3_negative	N-Nitrosothiazolidine	Heterocyclic compounds	Heterocyclic compounds	C3H6N2OS	117.0183	118.0201	4.283	[M-H]-	13.8000000000105	3	0.5966	rp	73870-33-4	52687	-	-	-	7835149.46	7327245.69	7952839.76	6056659.48	6588410.48	4105129.48	4547161.28	6507379.51	3848715.05	7886044.49	6634313.82	6728882.68	6384242.29
MW0157468	T3_negative	Thalassemine	Alcohol and amines	Amines	C8H19N4O6P	357.1211	298.1042	3.5827	[M+CH3COO]-	7.70000000002824	3	0.596	rp	40524-74-1	5280472	-	-	C01961	1242166.83	914909.17	639066.46	712772.03	764546.11	695224.33	178538.73	786671.98	370518.09	695847.81	740333.5	787287.76	752382.4
MW0016240	T3_negative	Bufalin	Heterocyclic compounds	Heterocyclic compounds	C24H34O4	386.2373	386.2457	7.6211	[M-]-	22.2749999998939	3	0.5957	rp	465-21-4	9547215	-	41800	C16922	113827466.05	145031827.76	42369800.19	128883234.56	114651562.3	150324931.93	341164380.13	201465214.66	68231271.42	212957060.42	111635700.81	113670206.39	104243447.56
MW0120867	T3_negative	5-(5-Chloro-2,4-dihydroxyphenyl)-N-ethyl-4-(4-methoxyphenyl)-1H-pyrazole-3-carboxamide	Heterocyclic compounds	Heterocyclic compounds	C19H18ClN3O4	368.076	387.0986	0.8014	[M-H2O-H]-	11.7000000000189	3	0.5949	rp	558640-51-0 | 940289-57-6	4369536	-	45464	-	44766032.39	39279506.74	33947304.5	26101622.75	48864882.26	22491758.89	5082732.65	6217032.21	5430889.01	14841262.09	21344193.15	20910831.95	20608180.5
MW0109524	T3_negative	Ramipril	Others	Medicine	C23H32N2O5	415.2315	416.2311	2.0448	[M-H]-	18.4960487093285	3	0.5943	rp	87333-19-5	5362129	HMDB0014324	-	-	3327625.96	4770590.37	712172.94	703897.98	782654.42	5345917.13	323961.81	643380.96	614418.22	682790.87	1669740.8	1670506.18	1664354.91
MW0126069	T3_negative	Pentostatin	Heterocyclic compounds	Heterocyclic compounds	C11H16N4O4	313.1184	268.1172	5.248	[M+HCOO]-	10.2250000000481	3	0.5932	rp	53910-25-1	439693	HMDB0014692	-	C02267	3214260.83	2061750.01	4202591.83	5664368.43	7857279.11	3847550.69	4361752.49	3741610.57	6852166.11	3797998.98	6315927.3	6311607.24	6292594.71
MW0114960	T3_negative	N-acetyl-alpha-D-glucosamine 1-phosphate	Organic acid and Its derivatives	Organic acid and Its derivatives	C8H16NO9P	300.0397	301.0563	0.7827	[M-H]-	23.1750000000375	3	0.5928	rp	119185-04-5 | 119185-08-9 | 25249-56-3	440364	-	384	C04501	3721447.42	19101734.8	2027406.31	3749122.41	1897283.22	10504851.45	872840.6	1757177.77	1972655.19	1278398	4324415.69	4302971.17	4135592.52
MW0126633	T3_negative	Tegafur	Heterocyclic compounds	Heterocyclic compounds	C8H9FN2O3	200.0539	200.0597	0.7517	[M-]-	15.7999999999703	3	0.5919	rp	17902-23-7 | 79107-97-4 | 82294-77-7	5386	-	-	-	3255365.93	5049364.05	11870045.22	7363289.04	10261852.62	8336734.95	24838799.06	7710052.7	15493414.78	9841124.78	10541206.85	10586798.61	10536752.19
MW0168654	T3_negative	7(S),17(S)-dihydroxy-8(E),10(Z),13(Z),15(E),19(Z)-Docosapentaenoic Acid	FA	Others	C22H34O4	407.2423	362.2457	4.8415	[M+HCOO]-	1.3751008426529	3	0.5918	rp	887752-13-8	91886114	-	64758	-	633294.52	196512.9	581993.69	508319.44	606706.84	772017.92	2396253.33	1151440.81	1087550.16	2365657.7	540037	629467.26	626529.83
FDATN00005	T3_negative	Bortezomib	Others	Medicine	C19H25BN4O4	365.1818	384.1972	1.8565	[M-H2O-H]-	6.12500000002569	3	0.5915	rp	179324-69-7	387447	HMDB0014334	-	-	232995.46	269054.27	322284.89	261683.02	153230.16	1021396.31	149917.55	104878.3	123612.05	756309.28	560906.95	553048.99	516408.52
MW0142799	T3_negative	3alpha-hydroxy-3,5-dihydromonacolin L acid	Organic acid and Its derivatives	Organic acid and Its derivatives	C19H32O5	340.2273	340.225	7.7965	[M-]-	4.57500000010214	3	0.5915	rp	113855-37-1	195046	-	-	C20852	749402.06	387008.54	323530.77	407733.8	861206.42	2096423.81	3522906.32	2653418.31	3061515.89	809203.02	822836.93	721070.38	781133.01
MW0016424	T3_negative	Cavipetin C	Terpenoids	Ditepenoids	C24H36O4	388.2538	388.2614	6.4349	[M-]-	20.150000000001	3	0.5909	rp	128552-90-9	14527070	HMDB0030366	-	-	2932642.21	4038707.52	4061794.71	3083577.79	3049382.55	4734859.37	8438483.39	6745508.12	9010805.89	3901052.62	6138692.2	6147172.75	7136868.24
MW0006472	T3_negative	Cannabidiolic acid	Benzene and substituted derivatives	Benzene and substituted derivatives	C22H30O4	357.2134	358.2144	3.2017	[M-H]-	15.7249999999465	3	0.5901	rp	1244-58-2	160570	-	-	-	5255888.38	5553824.33	1899411.52	2370838.11	3939674.08	3180389.75	556817.6	409180.97	1193214.16	876922.38	2680322.31	2743473.56	2768336.85
MW0104735	T3_negative	2-deoxy-5-O-phosphono-D-erythro-pentose	Organic acid and Its derivatives	Organic acid and Its derivatives	C5H11O7P	249.0036	214.0242	1.2335	[M+Cl]-	24.9000000000166	3	0.5893	rp	7685-50-9	150629	HMDB0001031	-	-	58414200.39	45457652.08	50445078.48	66086211.8	50561076.6	78420462.25	88185918.34	57343940.58	74656026.25	86404900.58	60578256.95	61444380.45	60197130.24
MW0156499	T3_negative	Salannin	Terpenoids	Triterpene	C34H44O9	595.289	596.2985	8.733	[M-H]-	3.74606560230046	3	0.5882	rp	992-20-1	6437066	-	67197	-	130462277.39	94470911.71	94273181.83	129307093.06	145265115.67	134591169.67	123569103.93	115061771.92	104743533.59	103022482.4	106652953.35	107095108.55	107124064.76
MW0000529	T3_negative	(10)-Gingerol	Benzene and substituted derivatives	Phenolics	C21H34O4	385.2235	350.2457	4.1687	[M+Cl]-	20.9750000000497	3	0.5881	rp	23513-15-7	168115	HMDB0033616	84965	C17496	1115270.56	149735.21	1965568.49	111869.34	2323179.29	4677170.88	5289696.87	1895284.77	2349878.05	4125783.39	2434933.14	2615283.44	2591381.56
MW0106796	T3_negative	Dapt	Amino acid and Its metabolites	Amino acid derivatives	C23H26F2N2O4	432.179	432.1861	3.9909	[M-]-	17.4924458548924	3	0.5875	rp	208255-80-5	5311272	-	64803	-	2640989.09	2088480.27	1530897.63	3386268.37	4486077.65	3121466.04	9096392.22	1333299.65	4435560.21	8191294.68	3947611.74	3964888.16	4052829.25
FDATN01282	T3_negative	Uridine triacetate	Others	Medicine	C15H18N2O9	429.1225	370.1012	0.6218	[M+CH3COO]-	17.4079197366079	3	0.587	rp	4105-38-8 | 293738-13-3	20058	-	-	-	3524504.96	4016189.65	2556409.13	2926607.54	4157811.74	2406439.29	1748881.1	2101267.01	2406461.42	2700288.46	2979816.47	3026474.65	3072169.13
MW0155563	T3_negative	Picrasin C	Terpenoids	Triterpene	C23H34O7	421.2273	422.2305	7.7112	[M-H]-	9.85226001937796	3	0.587	rp	33804-89-6	182145	-	-	C08776	1787350.68	5732635.17	7418024.99	5569781.19	5363921.22	2080298.46	7997546.94	6997734.28	3435383.44	4886135.29	6720484.62	6009294.64	6907428.05
MW0000262	T3_negative	Flazine methyl ether	Alkaloids	Alkaloids	C18H14N2O4	321.0953	322.0954	3.4431	[M-H]-	18.0999999999187	3	0.5866	rp	159898-11-0	131751427	HMDB0033457	-	-	1304314.2	603786.24	689357.45	476259.47	502482.84	278762.47	300583.87	437448.77	638592.08	394373.58	980561.69	990442.99	1032661.87
MW0015609	T3_negative	Albendazole	Benzene and substituted derivatives	Benzene and substituted derivatives	C12H15N3O2S	265.0834	265.0885	2.0066	[M-]-	14.0000000000384	3	0.5856	rp	54965-21-8	2082	HMDB0014659	-	C01779	106032158.46	90666831.14	142135789.43	85082394.12	77392069.56	96939046.48	54878489.46	60286597.9	55097522.15	80622883.84	77081437.24	78259872.51	77608028.77
MW0138404	T3_negative	Homoeriodictyol (+/-)-	Benzene and substituted derivatives	Benzene and substituted derivatives	C16H14O6	603.1465	302.079	2.6642	[2M-H]-	7.09606974247463	3	0.5852	rp	107657-60-3 | 69097-98-9	3512637	HMDB0130319	-	-	606981.37	19341.45	538949.44	142924.72	110251.53	19474.82	30919.93	22161.27	19064.56	19470.89	88242.74	66213.87	94522.07
MW0153327	T3_negative	Makisterone B	Steroids	Steroid	C28H46O7	493.3086	494.3244	6.2339	[M-H]-	17.1289437492219	3	0.5837	rp	20512-31-6	441830	-	-	C08829	11106441.22	8376834.86	10326854.85	10913541.81	12050202.88	11744624.1	12484217.51	9383004.58	10249480.09	8529764.88	8548033.76	8897559.97	8595335.51
MW0106309	T3_negative	Cystathionine ketimine	Organic acid and Its derivatives	Organic acid and Its derivatives	C7H9NO4S	202.0118	203.0252	0.7517	[M-H]-	15.3250000000327	3	0.5827	rp	87254-95-3	135905	HMDB0002015	6438	-	3217956.45	2400463.81	4501971.69	4417979.33	6053364.32	2822451	2515055.82	982129.03	2503764.42	3637628.74	1646916.67	1707940.77	1611718.97
MW0139472	T3_negative	Quercetagetin	Flavonoids	Flavonoid	C15H10O8	317.0327	318.0376	1.0854	[M-H]-	6.0749999998677104	3	0.5802	rp	90-18-6	5281680	HMDB0126560	-	-	5500493.19	12023990.06	4356078.91	5851505.32	4426303.95	2504311.34	3782928.11	3925032.73	4743670.58	4331197.16	3953365.81	4105406.05	2980386.01
MW0009714	T3_negative	Salmeterol	Benzene and substituted derivatives	Benzene and substituted derivatives	C25H37NO4	414.2703	415.2723	2.0066	[M-H]-	12.8903009320163	3	0.5795	rp	89365-50-4	5152	HMDB0015073	-	C07241	289745.16	1141761.52	224389.84	268838.08	313356.13	1093341.22	368662.45	239646.78	60514.95	754398.99	883956.47	893775.68	934345.21
ZINC2581442	T3_negative	Ethyl methyl disulfide	Others	Others	C3H8S2	142.9742	108.0067	0.6651	[M+Cl]-	4.84999999997626	3	0.5795	rp	20333-39-5	123388	HMDB0032912	-	-	3156101.43	3076246.73	4207849.88	2998754.12	5227364.65	2742978.15	442614.12	2847665.14	2962340.41	3090490.89	2930942.99	2926780.25	2869360.54
MW0054192	T3_negative	Kaempferol	Flavonoids	Flavonoid	C15H10O6	286.0386	286.0477	2.805	[M-]-	24.0999999999758	3	0.5793	rp	520-18-3	5280863	HMDB0005801	-	C05903	6890004.73	4621085.16	4685015.63	6777277.45	6430732.08	10194036.87	5800080.79	2059743	1082736.25	7619275.81	8409872.17	8975353.93	8946428.88
MW0005561	T3_negative	Sulisobenzone	Benzene and substituted derivatives	Benzene and substituted derivatives	C14H12O6S	367.0507	308.0355	1.0854	[M+CH3COO]-	3.60000000000582	3	0.5792	rp	4065-45-6	19988	-	-	-	17671209.32	22553514.84	22233168.94	13973405.18	2486424.76	24310815.92	8381237.83	5411573.97	6153352.98	8532648.6	3469759.59	3605394.53	3823119.52
MW0103715	T3_negative	Zeatin riboside	Nucleotide and Its metabolites	Nucleotide and Its metabolites	C15H21N5O5	386.1149	351.1543	2.6517	[M+Cl]-	21.925000000067	3	0.5788	rp	6025-53-2 | 28542-78-1	6440982	HMDB0030388	-	-	5702634.14	4860238.93	4796419.61	6372756.23	6264502.2	4966929.92	2845826.91	3880310.43	4506091.43	3118605.59	4856524.27	4955661.78	4956833.35
MW0129691	T3_negative	8-[4,5-Dihydroxy-6-(hydroxymethyl)-3-(3,4,5-trihydroxy-6-methyloxan-2-yl)oxyoxan-2-yl]-5,7-dihydroxy-2-(4-methoxyphenyl)chromen-4-one	Benzene and substituted derivatives	Benzene and substituted derivatives	C28H32O14	591.1784	592.1792	1.2707	[M-H]-	10.9781941431981	3	0.5773	rp	64271-10-9	45360149	HMDB0037540	-	-	465999.34	2320956.23	14122.83	14122.92	14030.4	70614.16	14123.73	14122.83	14122.14	14122.84	211668.48	213045.32	220604.11
FDATN00649	T3_negative	Fluorometholone acetate	Others	Medicine	C24H31FO5	418.209	418.2156	3.3276	[M-]-	16.8573157342777	3	0.577	rp	694485	240767	-	-	-	475246.01	903511.1	396318.98	429000.24	454109.26	1880576.7	3137964.98	971339.46	1987150.15	1151181.08	846449.21	1019255.64	1002768.06
MW0117936	T3_negative	2,4-Dimethylthiophene	Heterocyclic compounds	Heterocyclic compounds	C6H8S	111.0189	112.0347	8.7826	[M-H]-	21.1750000000066	3	0.5757	rp	638-00-6	34296	HMDB0032978	-	-	55374639.45	69305814.25	36299221.73	45054313.99	113920403.13	57070668.03	69319351.13	59667633.32	38640431.17	60942962.6	54691166.05	55463156.72	54786894.7
MW0114829	T3_negative	Methoxyflurane	Others	Others	C3H4Cl2F2O	162.9565	163.9607	0.8438	[M-H]-	7.67499999994925	3	0.5749	rp	76-38-0	4116	HMDB0015162	-	C07517	42754475.66	24150118.43	52311350.32	62178602.43	46248338.91	51034230.78	46406457.51	48530036.45	64249571.2	60296468.26	46707079.66	45421994.64	47290587.11
MW0153221	T3_negative	Lys-Gln-Ala-Gly-Asp-Val	Amino acid and Its metabolites	Small Peptide	C25H44N8O10	597.3055	616.318	7.2585	[M-H2O-H]-	8.97371294791547	3	0.572	rp	80755-87-9	4615194	-	85172	-	24017500.62	47619095.79	29135498.92	105721939.02	30235278.06	22574842.63	49472162.08	24657929.94	34797779.48	21103023.64	34143171.99	34532931.74	34572600.95
MW0113079	T3_negative	4'-Hydroxyacetophenone 4'-[4-hydroxybenzoyl-(->5)-apiosyl-(1->2)-glucoside]	Benzene and substituted derivatives	Benzene and substituted derivatives	C26H30O13	550.1669	550.1686	1.2953	[M-]-	4.07147518291411	3	0.5719	rp	228405-07-0	85277745	HMDB0036332	-	-	42772176.94	35345450.16	27688639.25	27432046.63	30659305.78	45888869.87	12242238.54	12895207.93	2067440.55	26172749.31	25302225.35	25501128.85	25554381.01
[truncated: 792 more rows]
