# Supplementary material for: Chronic stress–induced ANPEP drives liver cancer progression by increasing glutathione synthesis and inhibiting ferroptosis
Source: J Clin Invest. 2025 Dec 2;136(4):e195685. doi: 10.1172/JCI195685 (PMC12904706; doi:10.1172/JCI195685)
Supplement: Supplemental table 5 [file jci-136-195685-s313.xlsx]

## Sheet: Sheet1
Serum(Stress/Control)
Negtive Mode			Postive Mode
Pathway	Enrichment_Ratio	P_value	Pathway	Enrichment_Ratio	P_value
D-Glutamine and D-glutamate metabolism	8.1	0.0003	Aminoacyl-tRNA biosynthesis	2.8	0.0001
Linoleic acid metabolism	7.5	0.005	Linoleic acid metabolism	9.5	0.0002
Phenylalanine, tyrosine and tryptophan	7.3	0.09	Arginine biosynthesis	4.5	0.0005
Neomycin kanamycin and gentamicin	7	0.2	Arachidonic acid metabolism	4.2	0.0009
Phenylalanine metabolism	5.8	0.007	Sphingolipid metabolism	3.9	0.002
Arginine biosynthesis	4.7	0.004	Nicotinate and nicotinamide metabolism	3.7	0.002
Taurine and hypotaurine metabolism	4.5	0.03	Phenylalanine metabolism	5.3	0.005
Butanoate metabolism	4.2	0.06	D-Glutamine and D-glutamate metabolism	6	0.006
Alanine, aspartate and glutamate metabolism	3.7	0.005	Tryptophan metabolism	3.5	0.007
Biosynthesis of unsaturated fatty acids	3.5	0.009	Biosynthesis of unsaturated fatty acids	3.3	0.008
Arachidonic acid metabolism	3.3	0.01	Arginine and proline metabolism	3.2	0.009
Pentose phosphate pathway	3.2	0.04	Pyrimidine metabolism	3	0.011
Vitamin B6 metabolism	3	0.12	Ubiquinone and other terpenoid-quinone	4	0.02
Glycerolipid metabolism	2.8	0.09	Phenylalanine, tyrosine and tryptophan	6.8	0.03
Aminoacyl-tRNA biosynthesis	2.5	0.008	Glycine, serine and threonine metabolism	3.4	0.04
Nitrogen metabolism	2.5	0.07	Lysine degradation	3	0.05
Cysteine and methionine metabolism	2.2	0.08	Pantothenate and CoA biosynthesis	3.1	0.055
Purine metabolism	2	0.015	Alanine, aspartate and glutamate metabolism	3.3	0.062
Pyrimidine metabolism	2	0.06	Nitrogen metabolism	4.2	0.08
Tryptophan metabolism	1.8	0.08	Histidine metabolism	2.5	0.1
Orthotopic Hepa1-6 HCC（Stress/Control）
Negtive Mode			Postive Mode
Pathway	Enrichment_Ratio	P_value	Pathway	Enrichment_Ratio	P_value
Arachidonic acid metabolism	4.52675	1.31e-05	Alanine, aspartate and glutamate metabolism	3.75	0.004
Pentose phosphate pathway	4.72441	0.00112	Pantothenate and CoA biosynthesis	4.38596	0.00427
Starch and sucrose metabolism	5.03018	0.00221	Sphingolipid metabolism	3.27869	0.008
Purine metabolism	2.32558	0.0126	Cysteine and methionine metabolism	3.1746	0.00933
Pyrimidine metabolism	2.7907	0.0178	beta-Alanine metabolism	3.33333	0.0283
Fructose and mannose metabolism	3.63636	0.0213	Primary bile acid biosynthesis	2.28137	0.0435
Amino sugar and nucleotide sugar metabolism	2.58621	0.0251	Histidine metabolism	3.27869	0.0589
Nitrogen metabolism	6.0423	0.0391	Taurine and hypotaurine metabolism	4.37637	0.0723
Valine, leucine and isoleucine biosynthesis	4.52489	0.0679	Ascorbate and aldarate metabolism	3.8835	0.0896
Ubiquinone and other terpenoid-quinone biosynthesis	3.01811	0.0728	One carbon pool by folate	3.8835	0.0896
Pentose and glucuronate interconversions	2.85714	0.0831	Arachidonic acid metabolism	1.98413	0.102
One carbon pool by folate	4.02414	0.0843	Biotin metabolism	3.4965	0.108
Pantothenate and CoA biosynthesis	2.72727	0.094	Pyrimidine metabolism	1.79372	0.18
Biotin metabolism	3.62319	0.102	Steroid biosynthesis	1.7094	0.204
Glycine, serine and threonine metabolism	2.1978	0.105	Purine metabolism	1.5	0.207
Propanoate metabolism	2.58621	0.105	D-Amino acid metabolism	2.331	0.21
Arginine biosynthesis	2.58732	0.179	Nicotinate and nicotinamide metabolism	2.331	0.21
Alanine, aspartate and glutamate metabolism	1.93548	0.198	Porphyrin metabolism	1.69492	0.259
D-Amino acid metabolism	2.41546	0.199	Starch and sucrose metabolism	1.94175	0.275
Histidine metabolism	2.26244	0.22	Glycine, serine and threonine metabolism	1.5873	0.291
