# Supplementary material for: Chronic stress–induced ANPEP drives liver cancer progression by increasing glutathione synthesis and inhibiting ferroptosis
Source: J Clin Invest. 2025 Dec 2;136(4):e195685. doi: 10.1172/JCI195685 (PMC12904706; doi:10.1172/JCI195685)
Supplement: Supplemental table 6 [file jci-136-195685-s314.xlsx]

## Sheet: Sheet2
gene_id	Fold change	log2FoldChange	pvalue	padj	Regulation	S(mean)	C(mean)	S1	S2	S3	C1	C2	C3
Nlrp1a	2.35684	1.23685	0.0277224	0.23058	up	329.565	139.897	290.375	168.143	530.178	237.639	138.315	43.7354
1700125H20Rik	3.07943	1.62267	0.00148506	0.0517172	up	70.0265	22.8135	39.5528	97.9975	72.5291	32.7414	13.8315	21.8677
Psg28	2.79991	1.48538	0.00107959	0.042764	up	62.5219	22.2772	36.6587	76.3349	74.5722	20.0673	24.8968	21.8677
Slc6a7	5.57862	2.47991	0.0398476	1	up	7.41992	1.34281	4.82351	7.22087	10.2154	2.11235	0.922102	0.993985
Cx3cl1	2.44193	1.28802	0.0271068	0.22851	up	27.957	11.3997	22.1881	40.2305	21.4523	9.50557	14.7536	9.93985
Cobl	-3.27593	-1.7119	0.0103273	0.14437	down	7.32853	24.0049	9.64702	8.25242	4.08615	19.0111	34.1178	18.8857
Slc22a15	2.07688	1.05442	0.000273394	0.0192314	up	117.046	56.2441	109.976	113.471	127.692	47.5278	64.5471	56.6572
Dennd1c	2.53569	1.34238	0.00367188	0.0852492	up	192.047	75.649	182.329	264.077	129.735	76.0446	117.107	33.7955
Ccl4	2.24393	1.16603	0.00456037	0.0960664	up	314.771	140.446	264.328	383.738	296.246	240.808	94.0544	86.4767
Wfdc21	-4.76695	-2.25307	0.0379175	0.261775	down	5.44703	25.9464	1.9294	11.3471	3.06461	64.4266	6.45471	6.9579
C5ar2	3.19249	1.67468	0.00651813	0.113778	up	43.9788	13.8488	23.1528	51.5776	57.2061	23.2358	7.37682	10.9338
Tifab	2.00148	1.00107	0.0225837	0.208837	up	391.808	195.785	360.798	573.543	241.083	274.605	221.304	91.4467
P2ry10	3.5144	1.81328	0.00571646	0.105931	up	57.6588	16.3885	46.3057	105.218	21.4523	19.0111	21.2083	8.94587
Cd27	2.83055	1.50108	0.0103831	0.144758	up	43.3563	15.2636	39.5528	63.9563	26.56	14.7864	23.0526	7.95188
Rap1gap2	2.97022	1.57057	0.00153139	0.0523002	up	81.8642	27.5397	81.0349	114.502	50.0553	32.7414	35.962	13.9158
Tnfsf13b	2.32911	1.21978	0.00254137	0.0687045	up	86.2613	37.056	63.6703	105.218	89.8953	48.584	38.7283	23.8557
Zfp300	2.90107	1.53658	2.71645e-08	2.46115e-05	up	360.394	124.252	253.717	422.937	404.529	138.359	117.107	117.29
Lgals4	2.42148	1.27589	0.00226461	0.0639109	up	65.2978	26.9347	53.0586	86.6504	56.1845	29.5729	31.3515	19.8797
Psmb11	2.31763	1.21265	0.00481754	0.0981784	up	75.7394	32.6645	43.4116	97.9975	85.8091	36.9661	33.1957	27.8316
Rapgef4	3.30708	1.72556	1.35633e-06	0.0005183	up	250.033	75.6535	154.352	335.255	260.492	81.3254	57.1703	88.4647
Eno4	3.56308	1.83312	0.000208681	0.0156943	up	48.5231	13.6701	35.694	58.7985	51.0769	19.0111	11.0652	10.9338
Adamts15	-3.50539	-1.80958	0.0294585	0.235396	down	6.39838	22.4702	4.82351	7.22087	7.15076	38.0223	5.53261	23.8557
Cracr2a	2.52932	1.33875	0.00410155	0.0905093	up	53.7082	21.1667	51.1292	71.1771	38.8184	19.0111	28.5852	15.9038
Car5a	2.84619	1.50903	0.0156152	0.176059	up	32.4226	11.4531	21.2234	46.4199	29.6246	16.8988	5.53261	11.9278
Lax1	2.38043	1.25122	0.0209789	0.200231	up	77.4989	32.4991	76.2114	104.187	52.0984	34.8538	50.7156	11.9278
Sfi1	2.13312	1.09296	0.00050454	0.0276218	up	941.693	441.447	776.585	1294.6	753.894	530.2	497.935	296.208
Scrg1	3.66404	1.87344	0.00889366	0.133207	up	26.9823	7.41495	19.294	37.1359	24.5169	13.7303	5.53261	2.98196
Gas1	-2.15094	-1.10497	0.034854	0.25233	down	86.6315	186.506	113.835	103.155	42.9046	241.864	69.1577	248.496
Zfp369	3.90421	1.96503	8.16784e-11	4.73266e-07	up	6290.81	1611.42	4069.11	6652.48	8150.84	2108.12	1343.5	1382.63
Nup210	2.2231	1.15257	0.0198458	0.195949	up	111.775	50.2271	107.082	150.607	77.6368	57.0334	73.7682	19.8797
Trim63	-7.68732	-2.94248	0.0135492	0.16349	down	4.95053	38.1038	8.68232	4.12621	2.04307	13.7303	99.587	0.993985
Cd300e	2.84764	1.50977	0.0213835	0.201965	up	70.5495	24.8848	77.1761	67.0509	67.4214	53.8649	13.8315	6.9579
Tfcp2l1	2.29868	1.2008	0.0293381	0.235287	up	32.9922	14.4189	26.0469	41.2621	31.6676	22.1797	10.1431	10.9338
Cd3e	3.28316	1.71509	0.00511376	0.101407	up	38.5384	11.6799	24.1175	59.83	31.6676	10.5617	17.5199	6.9579
Gal3st3	3.78868	1.9217	0.000546387	0.0290428	up	74.6358	19.7519	32.7999	113.471	77.6368	27.4605	12.9094	18.8857
Ccl6	2.66922	1.41642	0.00480233	0.0981784	up	4913.9	1840.98	2972.25	9608.91	2160.55	2595.02	1789.8	1138.11
Rgs6	5.85929	2.55073	5.39771e-08	4.01675e-05	up	99.0452	16.9387	55.9527	115.534	125.649	17.955	11.9873	20.8737
Gm3045	6.22666	2.63846	0.00548947	0.103487	up	18.5531	2.98976	13.5058	27.8519	14.3015	5.28087	3.68841	0
Zdhhc22	3.6283	1.85929	0.0216126	0.203368	up	16.9219	4.68786	8.68232	20.631	21.4523	7.39322	3.68841	2.98196
Kcnh7	2.18191	1.12559	0.0323605	0.24507	up	55.9085	25.5997	42.4469	67.0509	58.2276	32.7414	34.1178	9.93985
LOC105247297	-2.11884	-1.08327	0.00173253	0.0558002	down	223.469	473.626	334.751	166.08	169.575	339.032	556.028	525.818
Tubb4a	4.0306	2.01099	0.0125039	0.157428	up	19.9575	4.95054	12.5411	35.0728	12.2584	6.33705	5.53261	2.98196
Zfp422	2.66086	1.41189	1.42879e-05	0.00256713	up	140.385	52.8468	109.976	170.206	140.972	63.3705	41.4946	53.6752
Foxp2	7.82323	2.96777	0.0072121	0.119559	up	15.858	2.06766	9.64702	13.4102	24.5169	5.28087	0.922102	0
Pdcd1lg2	5.43794	2.44306	0.00134318	0.0486956	up	111.544	20.5205	64.635	242.415	27.5815	30.6291	23.9747	6.9579
Efhd1	5.56867	2.47733	0.0474701	1	up	9.32812	1.6981	12.5411	12.3786	3.06461	2.11235	0	2.98196
Cd244a	2.26729	1.18097	0.0142071	0.167116	up	43.3464	19.1188	36.6587	43.3252	50.0553	24.292	22.1304	10.9338
Cadps2	4.78352	2.25807	0.00456586	0.0960664	up	20.6697	4.33904	10.6117	33.0097	18.3877	5.28087	2.76631	4.96993
Sfmbt2	3.69856	1.88696	0.00050598	0.0276218	up	43.2561	11.7844	42.4469	50.5461	36.7753	16.8988	5.53261	12.9218
Itgb2	2.39287	1.25874	0.000152697	0.0124079	up	2608.65	1090.2	2219.78	3680.58	1925.6	1392.04	1186.75	691.814
Hbb-b2	-2.90228	-1.53719	0.00161391	0.0536919	down	41.0008	118.947	31.8352	25.7888	65.3784	83.4378	88.5218	184.881
Slc15a1	2.41765	1.27361	0.0211804	0.200766	up	34.0416	14.0342	24.1175	38.1674	39.8399	14.7864	19.3641	7.95188
Smtnl2	2.70783	1.43714	0.000161436	0.0128879	up	108.392	39.9528	70.4232	145.449	109.304	35.9099	45.183	38.7654
Gm29804	18.0689	4.17543	8.1338e-05	0.00845421	up	23.8743	1.32531	19.294	23.7257	28.603	0	0	3.97594
Ifitm6	-2.61455	-1.38656	0.0355831	0.254511	down	22.0971	57.8721	21.2234	12.3786	32.6892	111.954	37.8062	23.8557
Svopl	3.56634	1.83444	0.0424678	0.276579	up	15.5353	4.38696	10.6117	24.7573	11.2369	5.28087	0.922102	6.9579
C030002A05Rik	2.43162	1.28192	2.46363e-08	2.46115e-05	up	5793.15	2382.2	4510.95	6018.08	6850.43	2173.61	2867.74	2105.26
BC107364	4.01078	2.00388	0.0277489	1	up	11.7619	2.90361	9.64702	10.3155	15.3231	2.11235	4.61051	1.98797
Apol7e	4.80554	2.2647	0.000143969	0.011974	up	36.3468	7.56751	43.4116	25.7888	39.8399	9.50557	9.22102	3.97594
Ly6a2	11.9663	3.5809	0.00028947	0.0198228	up	24.279	2.09162	31.8352	14.4417	26.56	5.28087	0	0.993985
Itgal	2.07097	1.05031	0.0127385	0.158479	up	231.82	111.972	199.693	348.665	147.101	154.201	117.107	64.6091
Zfp873	2.50221	1.3232	0.000167316	0.0131426	up	323.645	129.297	182.329	418.81	369.796	142.584	142.926	102.381
Pla2g2e	2.18052	1.12467	0.027424	0.22938	up	35.9955	16.5115	30.8705	51.5776	25.5384	17.955	15.6757	15.9038
Cdh7	2.88138	1.52676	0.0101187	0.143643	up	31.5924	11.0052	25.0822	23.7257	45.9692	15.8426	9.22102	7.95188
Aqp1	-4.145	-2.05137	2.59459e-05	0.00374335	down	56.0993	232.688	60.7762	26.8204	80.7014	241.864	115.263	340.937
Zfp457	2.15739	1.10928	0.000151098	0.012349	up	348.468	161.45	228.634	373.422	443.347	152.089	162.29	169.972
Osm	2.49019	1.31625	7.18397e-05	0.00793548	up	237.044	95.1125	175.576	343.507	192.049	90.831	106.042	88.4647
Kctd14	4.00165	2.00059	0.000427083	0.0247481	up	43.7961	10.978	32.7999	53.6407	44.9476	16.8988	11.0652	4.96993
Serpinb1a	-2.16644	-1.11532	0.0204523	0.198564	down	49.2259	106.654	52.0939	59.83	35.7538	141.527	133.705	44.7293
Ptgs1	3.70118	1.88799	2.68835e-07	0.000146195	up	818.329	221.257	499.715	952.123	1003.15	315.796	139.237	208.737
Cd8a	2.10097	1.07105	0.0208767	0.199848	up	86.3472	41.0965	95.5055	114.502	49.0338	49.6402	49.7935	23.8557
Icos	3.82663	1.93607	0.000760523	0.0345757	up	87.9615	23.0361	70.4232	145.449	48.0122	36.9661	21.2083	10.9338
Lgr6	3.95054	1.98205	0.000436529	0.0251467	up	84.8824	21.4119	30.8705	111.408	112.369	15.8426	29.5073	18.8857
Tmem91	2.64342	1.40241	0.00555078	0.104504	up	44.0296	16.7285	38.5881	55.7038	37.7969	25.3482	12.9094	11.9278
Apba1	2.24399	1.16606	0.0342518	0.24989	up	34.678	15.4314	28.9411	53.6407	21.4523	14.7864	16.5978	14.9098
Klrc1	3.20106	1.67855	0.026048	0.222265	up	59.4638	18.6371	42.4469	113.471	22.4738	36.9661	11.9873	6.9579
Dhrs9	-2.22801	-1.15575	8.68037e-05	0.00882962	down	291.769	650.112	353.081	233.131	289.095	443.593	664.836	841.906
Zfp599	3.12962	1.64599	0.00173127	0.0558002	up	53.4808	17.0543	27.0116	64.9878	68.443	17.955	20.2862	12.9218
Nat8f6	6.08819	2.60601	0.0275097	1	up	8.09535	1.34281	5.78821	11.3471	7.15076	2.11235	0.922102	0.993985
Csf2	6.66382	2.73635	0.00979688	0.141047	up	17.7042	2.66489	6.75291	40.2305	6.12922	3.16852	1.8442	2.98196
Rufy4	-3.80729	-1.92876	0.00539043	0.102994	down	5.34788	20.3741	5.78821	4.12621	6.12922	15.8426	18.442	26.8376
Prf1	2.3216	1.21512	0.0312928	0.242282	up	106.838	46.0952	65.5997	161.954	92.9599	83.4378	35.962	18.8857
Ndrg2	-2.8313	-1.50147	0.0387221	0.26347	down	48.0628	136.022	59.8115	62.9247	21.4523	99.2804	284.93	23.8557
Bcl11b	2.94059	1.55611	0.0190341	0.191683	up	33.8136	11.4794	20.2587	49.5145	31.6676	14.7864	15.6757	3.97594
Slitrk5	4.42734	2.14644	0.0464528	1	up	10.4533	2.39899	6.75291	9.28397	15.3231	5.28087	0.922102	0.993985
5730507C01Rik	2.60467	1.3811	0.00727011	0.119653	up	42.5254	16.3829	27.9763	52.6092	46.9907	22.1797	11.0652	15.9038
Reg3g	-5.90787	-2.56264	0.0495665	1	down	1.64906	9.83332	2.89411	1.03155	1.02154	12.6741	0.922102	15.9038
Dgki	2.11352	1.07965	0.000534967	0.0286511	up	91.0169	43.0112	80.0702	95.9344	97.046	42.247	47.0272	39.7594
Kcnv1	3.70668	1.89013	4.2869e-05	0.00546058	up	69.0792	18.71	49.1998	74.2718	83.766	27.4605	14.7536	13.9158
Psen2	2.44356	1.28898	0.00743588	0.120638	up	204.884	83.9207	144.705	319.781	150.166	136.247	73.7682	41.7474
Zfp36	2.24177	1.16464	0.00289485	0.0737483	up	3188.88	1422.33	2521.73	4670.87	2374.05	709.749	1634.89	1922.37
3830417A13Rik	-15.7855	-3.98053	3.4965e-17	4.9437e-13	down	41.5175	656.347	57.8821	27.8519	38.8184	1127.99	304.294	536.752
Lipg	3.58708	1.84281	0.0118006	0.152662	up	46.3046	13.0064	60.7762	51.5776	26.56	28.5167	5.53261	4.96993
Prl2c5	-2.44989	-1.29272	0.0228081	0.20975	down	12.6385	31.0493	17.3646	12.3786	8.1723	39.0785	33.1957	20.8737
Pcdhgc5	2.07794	1.05515	0.0313022	0.242282	up	161.45	77.529	178.47	150.607	155.274	43.3032	147.536	41.7474
Dab1	16.3158	4.0282	0.0300953	1	up	5.79313	0.352058	0.964702	7.22087	9.19383	1.05617	0	0
Card11	2.39533	1.26022	0.0287673	0.233491	up	51.0878	21.3086	45.341	68.0825	39.8399	27.4605	29.5073	6.9579
Ptgs2	2.41136	1.26985	0.00623811	0.111047	up	349.809	144.995	269.152	612.742	167.532	96.1119	153.991	184.881
Gm364	-3.58518	-1.84205	0.00011679	0.0105852	down	14.0552	50.4138	15.4352	17.5364	9.19383	44.3593	44.2609	62.6211
Dnah17	2.10152	1.07143	0.0132424	0.161857	up	133.871	63.5206	138.917	121.723	140.972	30.6291	103.275	56.6572
Gm52432	-2.15453	-1.10737	0.0313209	0.242282	down	155.756	335.568	239.246	127.913	100.111	111.954	495.169	399.582
Lrrc43	5.32603	2.41306	0.0454796	1	up	7.02591	1.32208	7.71761	8.25242	5.10769	1.05617	0.922102	1.98797
Gngt1	2.72724	1.44744	0.0333503	0.248281	up	18.9215	6.93528	11.5764	24.7573	20.4307	7.39322	6.45471	6.9579
Ndnf	2.88852	1.53033	0.00125184	0.0465784	up	56.3549	19.522	35.694	58.7985	74.5722	24.292	19.3641	14.9098
Ces2f	2.04961	1.03535	0.00485927	0.0981784	up	107.993	52.5175	86.8232	121.723	115.434	33.7976	70.0798	53.6752
Slc28a1	5.11805	2.3556	0.0406578	1	up	8.44588	1.65018	5.78821	14.4417	5.10769	2.11235	1.8442	0.993985
Sap25	2.09777	1.06886	0.00150158	0.0520364	up	326.999	155.675	308.705	328.034	344.258	126.741	237.902	102.381
Syt11	2.77899	1.47456	5.346e-05	0.00646043	up	297.874	107.179	189.082	387.864	316.676	133.078	119.873	68.585
Ciita	2.34693	1.23077	0.0306942	0.23911	up	160.175	68.2462	125.411	276.456	78.6584	95.0557	84.8334	24.8496
Apobec3	2.89035	1.53125	6.21266e-06	0.00146401	up	322.706	111.741	228.634	409.526	329.956	154.201	100.509	80.5128
Efr3b	2.09934	1.06993	0.00904463	0.134755	up	57.9626	27.5591	43.4116	76.3349	54.1415	26.4044	30.4294	25.8436
Krt1	-26.1946	-4.7112	0.0311618	1	down	0.343851	9.46088	0	1.03155	0	27.4605	0.922102	0
Gm6306	-3.60889	-1.85155	0.0246289	0.218325	down	3.67987	13.318	3.85881	3.09466	4.08615	17.955	11.0652	10.9338
Grip1	2.97508	1.57293	3.1482e-09	5.56404e-06	up	412.135	138.533	309.669	441.504	485.23	157.37	142.926	115.302
Fcho1	2.89999	1.53605	0.000915443	0.0384079	up	119.894	41.2435	80.0702	180.522	99.0891	38.0223	60.8587	24.8496
Lzts1	5.61363	2.48893	0.0103326	1	up	12.8413	2.26491	7.71761	16.5048	14.3015	2.11235	3.68841	0.993985
Gm7592	2.13064	1.09129	0.010201	0.143888	up	52.1524	24.5379	56.9174	46.4199	53.1199	32.7414	23.9747	16.8978
Nkain3	5.05928	2.33893	1.70828e-05	0.00274471	up	112.127	22.2545	54.988	153.701	127.692	38.0223	13.8315	14.9098
Sema4a	2.22985	1.15695	0.0146116	0.168829	up	325.738	146.1	241.175	580.764	155.274	193.28	146.614	98.4046
Id2	2.02906	1.02081	0.0132953	0.162333	up	1177.32	580.286	841.22	1895.99	794.756	842.827	555.105	342.925
Tox3	2.70642	1.43638	0.000316413	0.0209637	up	95.3448	35.3044	69.4585	106.25	110.326	49.6402	30.4294	25.8436
Mup12	2.97174	1.57131	0.00793741	0.124283	up	31.8649	10.8111	29.9058	31.9781	33.7107	17.955	5.53261	8.94587
4930512M02Rik	3.1097	1.63677	0.00104527	0.0421057	up	52.291	16.8092	34.7293	59.83	62.3138	21.1235	19.3641	9.93985
Gm7347	-36.8229	-5.20253	0.00316584	1	down	0	6.79797	0	0	0	5.28087	10.1431	4.96993
Zfp459	3.2984	1.72177	1.82776e-05	0.00290368	up	97.4235	29.483	68.4938	111.408	112.369	31.6852	36.8841	19.8797
Gzmg	105.581	6.72221	8.19171e-05	0.00845421	up	19.1853	0	47.2704	7.22087	3.06461	0	0	0
H2-T18	2.63458	1.39757	0.0412951	0.273178	up	19.262	7.33203	11.5764	24.7573	21.4523	9.50557	5.53261	6.9579
Timd4	4.39724	2.1366	0.0104725	0.145545	up	21.2768	4.7925	27.9763	10.3155	25.5384	3.16852	9.22102	1.98797
Ptprc	2.21931	1.15011	0.00240217	0.0662072	up	1126.22	507.506	1094.94	1534.95	748.787	690.738	563.404	268.376
Gm36182	-2.57241	-1.36312	0.0476461	0.294307	down	25.3	65.1593	49.1998	14.4417	12.2584	22.1797	84.8334	88.4647
Rasgrp1	2.31351	1.21008	0.0203149	0.197993	up	62.3375	27.0056	65.5997	89.7451	31.6676	39.0785	23.0526	18.8857
Mov10l1	-56.4789	-5.81964	0.00372273	1	down	0	10.4756	0	0	0	28.5167	0.922102	1.98797
Csrp3	-3.92101	-1.97123	0.0155791	0.175796	down	21.6217	84.7669	28.9411	17.5364	18.3877	66.539	179.81	7.95188
Nr1h5	4.85923	2.28073	0.0415688	1	up	7.99954	1.65018	9.64702	5.15776	9.19383	2.11235	1.8442	0.993985
Gm52446	-2.35382	-1.235	0.00343349	0.0816312	down	1220.14	2872.01	1760.58	1028.46	871.371	1211.43	3514.13	3890.46
Rhbdl2	2.60072	1.37891	0.0180044	0.186631	up	26.8642	10.3904	24.1175	29.915	26.56	15.8426	7.37682	7.95188
Gm34653	2.74726	1.45799	0.00149101	0.0517971	up	64.5516	23.509	39.5528	89.7451	64.3568	28.5167	22.1304	19.8797
Gbp6	2.86032	1.51618	0.00430518	0.0933162	up	399.982	139.88	377.198	673.604	149.144	209.123	142.926	67.591
Ap1s3	4.13159	2.0467	1.88414e-05	0.00295999	up	123.687	30.0727	86.8232	131.007	153.231	51.7525	16.5978	21.8677
Apol9a	3.59584	1.84633	3.17355e-06	0.00099244	up	229.633	63.985	149.529	315.655	223.717	91.8872	42.4167	57.6512
Npy1r	2.76832	1.46901	0.00218907	0.0626069	up	130.99	47.4146	70.4232	183.616	138.929	69.7075	25.8189	46.7173
Bcam	-2.76831	-1.46901	0.0175193	0.185403	down	23.322	64.5218	29.9058	22.6942	17.3661	51.7525	118.951	22.8617
Gm36375	4.14024	2.04971	2.33339e-05	0.00347282	up	71.5898	17.2069	43.4116	78.398	92.9599	13.7303	23.9747	13.9158
Tmem125	-2.01491	-1.01072	0.029754	0.236397	down	34.4575	69.5489	34.7293	20.631	48.0122	90.831	44.2609	73.5549
Ctla4	5.15782	2.36676	4.33837e-06	0.00120275	up	113.36	21.9537	100.329	178.459	61.2922	25.3482	28.5852	11.9278
Tmem159	2.94336	1.55746	0.00484339	0.0981784	up	74.8733	25.5102	56.9174	122.755	44.9476	41.1908	18.442	16.8978
Epha10	2.47682	1.30849	0.00243539	0.0668621	up	145.226	58.6599	86.8232	157.828	191.027	81.3254	60.8587	33.7955
Samd15	2.65561	1.40904	9.36719e-07	0.000379448	up	608.614	229.222	425.433	618.931	781.476	275.662	223.149	188.857
Klrb1b	4.26019	2.09092	0.00474183	0.0981784	up	84.1622	19.7947	40.5175	157.828	54.1415	36.9661	18.442	3.97594
Tenm3	2.66447	1.41385	0.000135488	0.0115601	up	139.208	52.1842	84.8937	180.522	152.209	52.8087	59.0145	44.7293
Gm21319	4.53786	2.18201	0.000977967	0.0400796	up	28.3254	6.2247	20.2587	37.1359	27.5815	7.39322	8.29892	2.98196
Kcna2	3.75376	1.90834	0.00036068	0.0229054	up	47.3912	12.6715	41.4822	59.83	40.8615	12.6741	6.45471	18.8857
Fam155a	4.1466	2.05193	0.000119429	0.0107554	up	54.0103	13.1	34.7293	64.9878	62.3138	20.0673	8.29892	10.9338
Fcrl6	13.2767	3.73082	0.0367129	1	up	4.70808	0.307367	3.85881	5.15776	5.10769	0	0.922102	0
Ankrd2	-8.55619	-3.09697	0.0352762	0.253698	down	14.4275	123.533	28.9411	4.12621	10.2154	69.7075	296.917	3.97594
4933428G20Rik	2.16442	1.11398	0.0015093	0.0521461	up	92.745	42.7398	81.9996	115.534	80.7014	36.9661	53.4819	37.7714
Cemip	-4.8851	-2.28839	0.0187166	0.189774	down	10.6367	52.0728	15.4352	13.4102	3.06461	90.831	2.76631	62.6211
Mustn1	-6.20631	-2.63374	0.0371352	0.259676	down	58.6172	363.792	73.3173	39.199	63.3353	190.111	883.374	17.8917
Myl9	-2.20749	-1.14241	0.0475369	0.294146	down	30.043	66.4522	36.6587	36.1043	17.3661	91.8872	23.9747	83.4948
Rorb	3.39289	1.76252	0.000107665	0.0102856	up	77.9692	23.0523	49.1998	85.6189	99.0891	31.6852	16.5978	20.8737
Hvcn1	2.25993	1.17628	0.0249816	0.21898	up	609.435	269.731	318.352	1169.78	340.172	433.032	211.161	165.002
Cd8b1	2.26276	1.17808	0.0349359	0.252794	up	103.986	46.0624	70.4232	151.638	89.8953	87.6625	27.6631	22.8617
Edil3	-8.76618	-3.13195	0.0117396	1	down	1.33084	11.7287	1.9294	2.0631	0	11.6179	3.68841	19.8797
D630003M21Rik	3.46034	1.79091	0.0482655	0.296578	up	13.8473	4.0252	8.68232	17.5364	15.3231	7.39322	3.68841	0.993985
Gm1979	-2.89498	-1.53355	0.0206013	0.199264	down	10.076	29.1746	9.64702	15.4733	5.10769	41.1908	30.4294	15.9038
Kcna4	2.04261	1.03041	0.00801879	0.125418	up	65.0087	31.7498	48.2351	73.2402	73.5507	25.3482	34.1178	35.7835
Noto	4.74176	2.24542	0.0364065	0.257842	up	16.2375	3.47912	8.68232	19.5995	20.4307	8.4494	0	1.98797
Slc38a4	3.45346	1.78804	0.0111622	0.149695	up	119.07	34.4267	15.4352	165.048	176.726	23.2358	44.2609	35.7835
Tcaf2	-3.87562	-1.95443	0.0429513	1	down	2.69956	10.4057	1.9294	4.12621	2.04307	9.50557	14.7536	6.9579
Neurl1b	3.68672	1.88234	1.46094e-05	0.00256713	up	121.816	33.1404	94.5408	125.849	145.058	38.0223	15.6757	45.7233
Krt5	-19.5881	-4.29191	0.000421275	0.0246935	down	2.02747	39.6527	0.964702	1.03155	4.08615	105.617	7.37682	5.96391
Ank3	2.27821	1.1879	1.95957e-05	0.00303965	up	484.66	212.746	335.716	598.3	519.962	245.032	209.317	183.887
Slc16a2	-3.56562	-1.83415	0.0156331	0.176059	down	12.1777	43.6303	23.1528	10.3155	3.06461	69.7075	18.442	42.7414
C130026I21Rik	3.34474	1.7419	1.12039e-05	0.00220016	up	174.614	52.2781	113.835	248.604	161.403	71.8199	44.2609	40.7534
Gzmf	8.33377	3.05897	0.0161086	0.178966	up	17.068	2.09162	34.7293	13.4102	3.06461	5.28087	0	0.993985
Rtl5	2.00489	1.00352	0.03381	0.248945	up	51.4546	25.6748	59.8115	58.7985	35.7538	31.6852	30.4294	14.9098
Unc79	4.31993	2.11101	9.47447e-06	0.00192425	up	132.866	30.8419	73.3173	149.575	175.704	39.0785	15.6757	37.7714
Hspb7	-9.22616	-3.20573	0.0229039	0.20975	down	39.6584	366.004	81.9996	20.631	16.3446	146.808	931.323	19.8797
LOC115488470	3.65075	1.86819	6.40749e-06	0.00148517	up	243.949	66.9223	132.164	319.781	279.901	90.831	43.3388	66.597
Tenm2	2.50898	1.3271	0.0067806	0.116313	up	57.8673	23.0358	29.9058	70.1456	73.5507	20.0673	21.2083	27.8316
Btbd9	2.49534	1.31924	1.04312e-06	0.000409686	up	320.857	128.676	246.964	370.327	345.28	156.314	113.419	116.296
H3c6	-2.99286	-1.58153	0.0335804	0.248281	down	17.3455	52.0464	20.2587	11.3471	20.4307	115.123	22.1304	18.8857
Prkcb	2.12069	1.08453	0.0148508	0.17085	up	169.111	79.8411	160.14	197.027	150.166	130.966	73.7682	34.7895
Nck2	2.17303	1.1197	0.0346107	0.251657	up	45.0745	20.8256	38.5881	62.9247	33.7107	32.7414	13.8315	15.9038
Slc7a2	4.86307	2.28187	6.77812e-06	0.00152252	up	740.346	152.2	509.362	1429.73	281.944	156.314	189.953	110.332
Gpc3	-3.17487	-1.6667	0.0275822	0.230038	down	9.59177	30.5954	15.4352	6.18931	7.15076	34.8538	9.22102	47.7113
Cnga3	2.85929	1.51566	4.30429e-07	0.000209856	up	128.372	44.7997	123.482	117.597	144.037	36.9661	50.7156	46.7173
Klhl30	-7.57706	-2.92164	0.0239735	0.215077	down	4.94386	37.5098	8.68232	2.0631	4.08615	14.7864	97.7428	0
Adrb3	2.4524	1.2942	0.00779295	0.123387	up	53.2971	21.6474	68.4938	49.5145	41.883	15.8426	33.1957	15.9038
Slamf7	2.79058	1.48056	0.00531721	0.102705	up	178.356	63.9955	166.893	253.762	114.412	111.954	57.1703	22.8617
Gm52215	3.66604	1.87422	0.00616241	0.110829	up	28.3343	7.79743	19.294	34.0412	31.6676	12.6741	2.76631	7.95188
B3gnt7	2.77537	1.47268	0.00512361	0.10146	up	68.7909	24.72	51.1292	102.124	53.1199	25.3482	36.8841	11.9278
S100b	2.9767	1.57371	0.0484143	0.296938	up	15.5253	5.17499	10.6117	21.6626	14.3015	2.11235	6.45471	6.9579
Plekha4	2.11408	1.08003	0.0426484	0.277117	up	25.69	12.1517	30.8705	23.7257	22.4738	11.6179	12.9094	11.9278
Slc2a5	2.74128	1.45485	0.00584378	0.10726	up	66.4759	24.2707	28.9411	93.8713	76.6153	27.4605	17.5199	27.8316
Nyap2	3.74283	1.90413	0.000319026	0.0209637	up	37.3019	10.0209	31.8352	40.2305	39.8399	12.6741	6.45471	10.9338
Nos2	6.50196	2.70087	0.00097539	0.0400796	up	1164.82	179.146	703.268	2457.16	334.043	162.651	165.056	209.731
Slc15a3	2.03797	1.02713	0.00875183	0.131626	up	795.09	390.233	685.903	1108.92	590.448	596.739	364.23	209.731
Acss1	2.20873	1.14322	0.0218656	0.204605	up	84.7376	38.3859	74.282	119.66	60.2707	54.9211	43.3388	16.8978
Lag3	2.62801	1.39397	0.0332763	0.24815	up	86.1664	32.873	74.282	140.291	43.9261	65.4828	21.2083	11.9278
Gnaz	6.01697	2.58904	0.00866948	1	up	11.7942	1.93682	8.68232	14.4417	12.2584	1.05617	2.76631	1.98797
Btg2	2.43294	1.2827	0.00908154	0.134875	up	417.465	171.475	234.423	790.169	227.803	121.46	237.902	155.062
Afap1	2.47747	1.30887	0.000702698	0.0333404	up	982.508	396.365	759.22	1385.37	802.928	205.954	572.625	410.516
Prrxl1	11.5679	3.53206	0.0140342	1	up	7.71027	0.683387	7.71761	9.28397	6.12922	1.05617	0	0.993985
Gpr68	2.16235	1.1126	0.00943312	0.137759	up	56.8118	26.2338	50.1645	77.3664	42.9046	26.4044	30.4294	21.8677
Gm3512	6.95706	2.79848	0.00276231	0.071751	up	16.213	2.3543	10.6117	23.7257	14.3015	4.2247	1.8442	0.993985
Rtl1	2.13546	1.09454	0.0253987	0.219904	up	60.0609	28.0734	59.8115	87.682	32.6892	20.0673	31.3515	32.8015
1810010H24Rik	2.40873	1.26827	0.000247599	0.0177887	up	113.54	47.1193	84.8937	140.291	115.434	53.8649	50.7156	36.7775
Oasl1	2.31623	1.21178	0.00185409	0.0581263	up	358.388	154.904	399.387	371.359	304.418	255.594	122.64	86.4767
St6galnac3	4.14317	2.05074	7.15088e-05	0.00793548	up	82.0609	19.9099	51.1292	99.029	96.0245	30.6291	9.22102	19.8797
4930519L02Rik	3.31209	1.72774	3.24061e-05	0.00429252	up	72.4676	21.9274	52.0939	86.6504	78.6584	27.4605	18.442	19.8797
Klhl32	2.01688	1.01212	0.0302042	0.237608	up	57.9248	28.6292	45.341	76.3349	52.0984	15.8426	32.2736	37.7714
Neurl3	2.10991	1.07718	0.0105641	0.145723	up	319.796	151.583	220.917	515.776	222.695	202.785	159.524	92.4406
Zbed5	-2.20949	-1.14371	5.63179e-06	0.00136855	down	638.769	1411.66	648.28	557.038	710.99	1855.7	1075.17	1304.11
Cers4	2.14378	1.10016	0.0180182	0.186637	up	81.4614	38.1503	79.1055	83.5558	81.723	65.4828	22.1304	26.8376
Lrrc17	-2.32337	-1.21622	0.0021572	0.0623824	down	136.244	316.71	120.588	112.439	175.704	511.188	196.408	242.532
Micall2	2.05703	1.04056	0.000170754	0.0133386	up	507.307	246.443	359.834	587.985	574.104	227.078	301.527	210.725
Epha6	2.77458	1.47227	1.66601e-05	0.00270755	up	162.774	58.7272	114.8	173.301	200.221	74.9884	53.4819	47.7113
Radx	3.57319	1.83721	0.00360973	0.0842906	up	31.8604	8.93105	31.8352	42.2937	21.4523	12.6741	10.1431	3.97594
Sp100	2.33104	1.22098	1.97785e-05	0.00303965	up	507.324	217.568	537.339	617.9	366.732	223.909	262.799	165.996
Samd12	2.73554	1.45182	0.00140396	0.0498758	up	47.8766	17.5022	33.7646	57.7669	52.0984	19.0111	16.5978	16.8978
Mmp12	3.91836	1.97025	1.17695e-05	0.00227958	up	5086.17	1298.08	3744.97	9236.52	2277.01	1722.62	1214.41	957.208
Crhr2	-10.1422	-3.3423	0.00562322	0.105119	down	2.95762	30.1177	5.78821	2.0631	1.02154	21.1235	68.2355	0.993985
Slc7a8	2.52707	1.33747	1.55713e-05	0.00265255	up	516.197	204.096	570.139	612.742	365.71	164.763	277.553	169.972
LOC115489748	-2.45412	-1.2952	0.0316407	0.242739	down	10.3452	25.4347	11.5764	5.15776	14.3015	25.3482	22.1304	28.8256
Il2rb	2.97919	1.57492	0.00489465	0.0985832	up	178.447	59.9735	182.329	270.267	82.7445	103.505	52.5598	23.8557
Fcrls	-3.42094	-1.77439	0.0355557	0.254511	down	16.431	56.2157	14.4705	9.28397	25.5384	90.831	72.8461	4.96993
Lmx1b	6.72947	2.75049	0.0451728	1	up	6.73555	1.01472	4.82351	6.18931	9.19383	1.05617	0	1.98797
Gk	2.79603	1.48338	0.000101434	0.00993205	up	207.03	74.0926	209.34	217.658	194.092	103.505	82.9892	35.7835
Usp17la	4.33423	2.11578	8.496e-09	1.33472e-05	up	98.8977	22.8592	79.1055	105.218	112.369	24.292	18.442	25.8436
Celf2	2.5357	1.34238	0.000379641	0.02344	up	355.311	140.103	293.269	460.072	312.59	176.381	173.355	70.573
Gm31606	2.55029	1.35066	6.78398e-06	0.00152252	up	243.386	95.3852	171.717	280.582	277.858	103.505	105.12	77.5309
Ccl27b	-2.19443	-1.13385	0.0112291	0.150147	down	41.5116	90.9462	28.9411	60.8616	34.7323	98.2242	118.951	55.6632
Ccl9	2.08752	1.06179	0.0242745	0.21654	up	2489.92	1192.77	1482.75	4712.13	1274.88	1591.65	1215.33	771.333
Rimklb	3.42235	1.77499	1.77768e-06	0.000628364	up	205.213	60.0631	134.094	251.699	229.846	72.876	38.7283	68.585
Rprml	4.07007	2.02506	0.049877	1	up	10.8205	2.66813	6.75291	17.5364	8.1723	2.11235	0.922102	4.96993
Tenm4	2.06555	1.04653	0.0287842	0.233494	up	138.09	66.6928	123.482	174.332	116.455	45.4155	119.873	34.7895
Aph1c	2.22604	1.15448	0.0105016	0.145545	up	137.203	61.6561	88.7526	215.594	107.261	84.494	62.7029	37.7714
1700049E17Rik2	13.8813	3.79507	0.00696984	1	up	9.06564	0.638696	7.71761	7.22087	12.2584	0	0.922102	0.993985
Tifa	2.15096	1.10498	0.0297775	0.236397	up	196.343	91.3715	146.635	322.876	119.52	155.258	69.1577	49.6993
Ptges	-2.24221	-1.16492	3.70328e-07	0.000187002	down	543.653	1219.15	512.257	538.47	580.233	1567.36	1087.16	1002.93
Satb1	3.40294	1.76678	0.00205797	0.0612582	up	46.168	13.5982	52.0939	61.8931	24.5169	19.0111	13.8315	7.95188
Insl3	2.59433	1.37536	0.000109863	0.0103557	up	170.889	65.9689	123.482	208.374	180.812	91.8872	55.3261	50.6933
Htr4	4.74208	2.24552	0.000116699	0.0105852	up	62.2935	13.2406	47.2704	70.1456	69.4645	21.1235	3.68841	14.9098
Gbp2b	2.47139	1.30532	0.0124692	0.157412	up	939.957	380.437	839.29	1559.71	420.873	672.783	288.618	179.911
Atf7ip2	2.29349	1.19754	0.0343881	0.250496	up	83.6027	36.4933	29.9058	131.007	89.8953	48.584	22.1304	38.7654
Anxa8	3.69982	1.88746	9.72476e-05	0.00961527	up	212.292	57.4065	97.4349	322.876	216.566	81.3254	58.0924	32.8015
Myf6	-24.3975	-4.60866	0.000556123	0.0291293	down	1.33084	32.5374	1.9294	2.0631	0	27.4605	69.1577	0.993985
Oasl2	3.51853	1.81497	4.56066e-07	0.000214944	up	517.034	147.061	548.915	637.499	364.689	214.403	138.315	88.4647
Kctd4	-2.43024	-1.2811	0.000116049	0.0105852	down	73.186	177.871	67.5291	86.6504	65.3784	165.819	127.25	240.544
Stac2	2.06282	1.04462	0.0259482	0.22168	up	97.2243	47.0659	69.4585	160.922	61.2922	46.4717	59.9366	34.7895
Csmd1	2.43388	1.28326	0.00349742	0.0825543	up	64.7016	26.5347	45.341	66.0194	82.7445	28.5167	33.1957	17.8917
Htr5b	20.1506	4.33275	0.0400864	1	up	3.66426	0	4.82351	4.12621	2.04307	0	0	0
Iigp1	2.44855	1.29193	0.00623033	0.111047	up	871.27	355.843	815.173	1443.14	355.495	465.773	402.959	198.797
Gje1	2.36929	1.24446	0.00120122	0.0450506	up	143.883	60.7103	88.7526	175.364	167.532	51.7525	48.8714	81.5068
Ttll9	6.57146	2.71621	0.0491306	1	up	6.37276	0.946063	5.78821	5.15776	8.1723	0	1.8442	0.993985
Prrt1	3.67725	1.87863	0.0191674	0.192576	up	23.9756	6.48738	17.3646	43.3252	11.2369	6.33705	10.1431	2.98196
Vit	4.14599	2.05172	0.000386013	0.0237297	up	118.033	28.587	67.5291	160.922	125.649	50.6964	9.22102	25.8436
Hbb-b1	-2.22692	-1.15505	0.00646035	0.113188	down	448.077	997.787	304.846	259.951	779.433	898.804	723.85	1370.71
Magohb	2.93598	1.55384	0.00169208	0.055364	up	137.804	47.0477	139.882	185.679	87.8522	81.3254	35.962	23.8557
Plin4	-4.36428	-2.12574	0.0223073	0.207334	down	5.95313	26.0205	9.64702	4.12621	4.08615	24.292	49.7935	3.97594
Nectin1	2.19722	1.13568	0.00612005	0.110513	up	71.558	32.5479	65.5997	97.9975	51.0769	35.9099	36.8841	24.8496
Gm7827	4.0874	2.03118	0.00606675	0.110113	up	31.7617	7.84212	18.3293	35.0728	41.883	13.7303	1.8442	7.95188
4930486L24Rik	2.2263	1.15465	0.0373691	0.260791	up	64.4574	28.976	24.1175	72.2087	97.046	36.9661	22.1304	27.8316
Stfa2l1	-4.19095	-2.06728	0.000141677	0.0118531	down	80.1397	335.996	70.4232	43.3252	126.671	627.368	153.991	226.629
Olfr471-ps1	5.94207	2.57097	0.029025	1	up	10.0782	1.73956	8.68232	10.3155	11.2369	4.2247	0	0.993985
Gm31445	2.17785	1.1229	0.00068945	0.0333206	up	342.197	156.956	250.822	358.98	416.787	98.2242	179.81	192.833
Gm13420	3.51452	1.81333	0.0192347	0.192576	up	23.2969	6.64218	13.5058	20.631	35.7538	10.5617	7.37682	1.98797
Pde11a	4.27867	2.09716	0.0128748	0.159123	up	17.2345	4.07313	10.6117	23.7257	17.3661	7.39322	1.8442	2.98196
Insyn2a	3.70993	1.89139	0.0181198	0.187004	up	22.36	6.0611	11.5764	35.0728	20.4307	7.39322	1.8442	8.94587
Kl	5.64896	2.49799	0.00013688	0.0115889	up	43.0643	7.63939	17.3646	49.5145	62.3138	9.50557	6.45471	6.9579
Ldlrad2	2.91981	1.54588	0.00423963	0.0925064	up	35.0041	12.0471	27.9763	43.3252	33.7107	15.8426	7.37682	12.9218
Asic2	3.57943	1.83973	5.34584e-06	0.00132605	up	70.6046	19.6953	57.8821	72.2087	81.723	21.1235	23.0526	14.9098
Mfap1b	-2.31739	-1.2125	1.41301e-05	0.00256713	down	182.599	423.182	211.27	150.607	185.92	306.291	432.466	530.788
Ghrh	2.6583	1.4105	0.00216887	0.0624555	up	68.2058	25.7236	44.3763	90.7766	69.4645	32.7414	16.5978	27.8316
Cox8b	-6.32191	-2.66036	0.0379154	0.261775	down	4.72144	29.7918	3.85881	9.28397	1.02154	28.5167	60.8587	0
Gpr132	2.77365	1.47178	0.00357087	0.0838681	up	235.735	84.956	151.458	423.968	131.778	100.337	108.808	45.7233
Egr2	2.28955	1.19506	0.00568859	0.105691	up	257.479	112.398	191.011	438.41	143.015	86.6063	113.419	137.17
Tnfsf8	3.95147	1.98239	0.0302006	0.237608	up	19.0346	4.76854	23.1528	24.7573	9.19383	3.16852	10.1431	0.993985
Vash1	2.31072	1.20834	0.00103798	0.0419313	up	170.822	73.9071	110.941	216.626	184.898	62.3143	59.0145	100.393
Draxin	-4.66216	-2.221	0.0319889	0.244217	down	7.68465	35.906	8.68232	7.22087	7.15076	74.9884	0.922102	31.8075
Mid1	2.34425	1.22913	0.00547427	0.103362	up	179.928	76.5728	199.693	202.184	137.907	40.1346	130.938	58.6451
LOC100862433	2.08887	1.06272	0.032333	0.24507	up	33.6264	16.0668	28.9411	44.3568	27.5815	15.8426	18.442	13.9158
Gm13306	2.47501	1.30744	0.0116728	0.152451	up	53.9385	21.9011	54.0233	54.6723	53.1199	29.5729	8.29892	27.8316
Oas3	2.88653	1.52934	4.80486e-06	0.00125807	up	495.075	171.596	628.986	335.255	520.984	220.74	180.732	113.314
Tnfrsf14	3.01686	1.59305	2.22107e-08	2.41567e-05	up	1053.18	349.1	724.491	1336.89	1098.15	409.796	365.152	272.352
Timp3	2.17276	1.11953	0.00675193	0.115997	up	396.04	182.239	285.552	688.046	214.523	172.156	180.732	193.827
Chil1	-5.72255	-2.51666	1.4851e-06	0.000552046	down	15.0544	86.3247	16.3999	16.5048	12.2584	142.584	49.7935	66.597
Mup7	40.2847	5.33216	0.00189695	1	up	7.32519	0	9.64702	7.22087	5.10769	0	0	0
Chic1	2.52286	1.33506	0.00232983	0.0651017	up	47.4258	18.7971	39.5528	58.7985	43.9261	21.1235	19.3641	15.9038
Gm14819	309.091	8.27189	0.00546629	0.103362	up	109.549	0.307367	169.787	158.859	0	0	0.922102	0
Kcnj9	4.27236	2.09503	0.022056	0.205978	up	13.7581	3.16629	12.5411	13.4102	15.3231	1.05617	6.45471	1.98797
Lmx1a	-2.16022	-1.11118	0.0312246	0.242175	down	72.6001	156.896	48.2351	104.187	65.3784	260.875	62.7029	147.11
Sfrp2	-11.5953	-3.53547	0.00534587	0.102914	down	57.9975	672.701	107.082	52.6092	14.3015	1089.97	41.4946	886.635
Dnah8	2.62785	1.39388	0.021458	0.202533	up	27.1044	10.3697	29.9058	34.0412	17.3661	14.7864	7.37682	8.94587
Bach2	2.199	1.13685	0.0140803	0.166353	up	84.2724	38.2201	76.2114	92.8397	83.766	35.9099	60.8587	17.8917
Zmat4	2.55381	1.35265	0.00122834	0.0459458	up	144.764	56.7609	82.9643	202.184	149.144	77.1007	41.4946	51.6872
Pmaip1	2.26586	1.18006	0.0210813	0.200388	up	64.0338	28.2328	51.1292	105.218	35.7538	30.6291	33.1957	20.8737
Nipal3	2.30204	1.20291	0.000410995	0.0244162	up	316.896	137.736	194.87	408.495	347.323	175.325	110.652	127.23
Gm42355	2.73879	1.45354	0.00271589	0.0709796	up	38.8741	14.2162	37.6234	35.0728	43.9261	17.955	14.7536	9.93985
LOC115489417	3.07791	1.62195	1.01379e-09	2.38899e-06	up	4157.61	1350.83	2862.27	4202.54	5408.02	1566.31	1310.31	1175.88
Cd300ld4	17.5385	4.13245	0.048882	1	up	6.2045	0.331328	13.5058	0	5.10769	0	0	0.993985
Tnfsf9	3.15452	1.65742	0.000106196	0.0102143	up	54.0321	17.1262	51.1292	66.0194	44.9476	17.955	17.5199	15.9038
Ccdc60	2.2749	1.18581	0.0053753	0.102957	up	52.597	23.1187	36.6587	60.8616	60.2707	24.292	21.2083	23.8557
Fbln1	-3.06858	-1.61757	0.021089	0.200388	down	44.4279	136.359	39.5528	79.4295	14.3015	168.988	31.3515	208.737
Elfn2	9.91142	3.30909	0.0237317	1	up	10.1407	1.05617	4.82351	6.18931	19.4092	3.16852	0	0
Sytl3	3.42192	1.77481	0.00667888	0.115302	up	22.3696	6.51134	26.0469	20.631	20.4307	6.33705	9.22102	3.97594
Zc3h12d	2.12761	1.08924	0.0433745	0.279522	up	77.3362	36.327	82.9643	94.9028	54.1415	45.4155	51.6377	11.9278
Cntnap5c	3.27267	1.71047	5.28664e-05	0.00644377	up	72.0826	21.9906	51.1292	67.0509	98.0676	21.1235	23.9747	20.8737
Abra	-7.79733	-2.96298	0.0324513	0.24524	down	1.97397	15.4425	3.85881	2.0631	0	8.4494	36.8841	0.993985
Ikzf3	2.21683	1.1485	0.043178	0.278892	up	48.6151	21.9767	49.1998	63.9563	32.6892	34.8538	22.1304	8.94587
Clmn	2.84634	1.50911	0.00196677	0.0596742	up	46.1941	16.252	33.7646	63.9563	40.8615	17.955	12.9094	17.8917
Myrf	5.55895	2.47481	0.00534986	0.102914	up	19.8817	3.54231	16.3999	35.0728	8.1723	2.11235	5.53261	2.98196
Nlrp1b	2.29801	1.20038	0.00937187	0.137457	up	57.1902	24.9347	48.2351	77.3664	45.9692	34.8538	23.0526	16.8978
Pgpep1l	3.28672	1.71665	0.000148265	0.0121879	up	103.406	31.4875	62.7056	136.165	111.348	43.3032	32.2736	18.8857
Slc35f3	-2.10367	-1.07291	0.00484966	0.0981784	down	30.3847	64.0667	34.7293	24.7573	31.6676	78.1569	54.404	59.6391
Rims3	8.07964	3.01429	0.00180284	0.0570252	up	15.8379	1.93682	12.5411	24.7573	10.2154	1.05617	2.76631	1.98797
Npas4	2.62613	1.39294	0.0015849	0.053477	up	64.1977	24.4408	39.5528	85.6189	67.4214	25.3482	22.1304	25.8436
Sprr2k	-2.24995	-1.16989	0.0316343	0.242739	down	14.0697	31.7303	13.5058	10.3155	18.3877	42.247	22.1304	30.8135
Syt4	5.66781	2.50279	0.0267027	1	up	9.47968	1.69487	4.82351	12.3786	11.2369	3.16852	0.922102	0.993985
Tmem191c	2.20455	1.14049	0.00109898	0.0432828	up	78.0886	35.3653	78.1408	87.682	68.443	34.8538	42.4167	28.8256
Tnni3	2.56826	1.36079	0.0357889	0.255437	up	31.459	12.2554	19.294	52.6092	22.4738	16.8988	12.9094	6.9579
Mfap4	-4.91902	-2.29837	0.00348025	0.0824243	down	24.2726	119.369	20.2587	47.4514	5.10769	108.786	27.6631	221.659
Orm1	15.6387	3.96705	0.0257697	1	up	10.5034	0.683387	6.75291	24.7573	0	1.05617	0	0.993985
Cstdc6	-46.2918	-5.53268	0.0121572	1	down	0	8.578	0	0	0	21.1235	4.61051	0
Aplnr	-2.45664	-1.29668	0.0183439	0.188236	down	25.8355	63.6455	38.5881	10.3155	28.603	69.7075	38.7283	82.5008
Nwd1	8.39552	3.06962	1.00417e-10	4.73266e-07	up	143.01	17.1317	81.0349	174.332	173.661	25.3482	10.1431	15.9038
Acnat1	2.65068	1.40636	1.66065e-05	0.00270755	up	123.235	46.4793	91.6467	125.849	152.209	46.4717	44.2609	48.7053
Gucy1b1	-5.71039	-2.51359	0.0233751	1	down	1.68696	9.60664	0.964702	1.03155	3.06461	8.4494	6.45471	13.9158
Abhd6	2.97386	1.57234	4.20928e-06	0.0011903	up	185.728	62.5441	129.27	199.09	228.824	81.3254	51.6377	54.6692
Cntfr	2.5438	1.34699	0.010764	0.14733	up	36.0936	14.1812	23.1528	35.0728	50.0553	13.7303	12.9094	15.9038
Hoxb1	6.49163	2.69858	0.000675	0.0330236	up	23.3548	3.56627	11.5764	26.8204	31.6676	2.11235	4.61051	3.97594
Htr1d	5.53086	2.4675	0.0217094	1	up	9.06898	1.62945	7.71761	8.25242	11.2369	1.05617	1.8442	1.98797
Rbp2	2.59627	1.37644	0.0282553	0.231677	up	60.33	23.3075	26.0469	71.1771	83.766	42.247	14.7536	12.9218
Pdxp	3.17852	1.66836	0.0135789	0.16349	up	28.1961	8.8624	27.0116	38.1674	19.4092	11.6179	11.9873	2.98196
Batf2	2.81303	1.49212	0.0109666	0.14845	up	92.2027	32.8468	95.5055	135.133	45.9692	57.0334	28.5852	12.9218
Anks1b	2.39083	1.25751	1.72127e-07	0.000105813	up	726.374	303.654	555.668	760.254	863.199	286.223	350.399	274.34
Fam81a	14.3295	3.84092	0.0351147	1	up	5.08649	0.352058	1.9294	5.15776	8.1723	1.05617	0	0
Trim12c	2.34486	1.2295	7.32898e-05	0.00803113	up	251.694	107.432	230.564	258.92	265.6	145.752	106.964	69.579
Col15a1	2.04297	1.03067	0.0136531	0.163847	up	666.239	325.963	590.397	1012.98	395.335	170.044	424.167	383.678
Fos	3.22154	1.68775	2.6252e-05	0.00374926	up	1448.74	449.595	1088.18	2351.94	906.103	272.493	499.779	576.512
4930550L24Rik	-18.8351	-4.23535	0.000751093	0.0343302	down	8.36008	157.537	9.64702	11.3471	4.08615	406.627	46.1051	19.8797
Camp	-16.7798	-4.06866	0.00466326	0.0969615	down	1.68362	28.2518	0.964702	0	4.08615	78.1569	4.61051	1.98797
Izumo4	2.3215	1.21506	0.0032214	0.0789893	up	120.335	51.7823	86.8232	147.512	126.671	60.2019	67.3134	27.8316
Nrg3	16.0449	4.00404	0.0217232	1	up	5.68505	0.307367	5.78821	3.09466	8.1723	0	0.922102	0
Alox12	3.76101	1.91112	0.0144749	0.168829	up	24.0625	6.45138	11.5764	35.0728	25.5384	11.6179	2.76631	4.96993
Cd274	3.23989	1.69594	0.000135722	0.0115601	up	1250.3	385.956	935.761	2186.89	628.245	534.424	366.997	256.448
Lef1	3.62033	1.85612	0.0223323	0.207334	up	18.1145	5.03992	18.3293	26.8204	9.19383	8.4494	3.68841	2.98196
Apol6	4.88633	2.28875	0.000578747	0.0299434	up	85.7844	17.5046	46.3057	168.143	42.9046	16.8988	27.6631	7.95188
Dpys	6.45481	2.69038	0.0380215	1	up	10.5825	1.62945	2.89411	25.7888	3.06461	1.05617	1.8442	1.98797
2410004P03Rik	4.20906	2.0735	0.0323453	0.24507	up	16.0949	3.76029	15.4352	16.5048	16.3446	0	8.29892	2.98196
Gbp8	4.18576	2.06549	0.00153071	0.0523002	up	164.728	39.3964	139.882	298.119	56.1845	66.539	38.7283	12.9218
Gm4981	5.44893	2.44597	8.29199e-06	0.00174986	up	61.9152	11.4466	46.3057	52.6092	86.8306	19.0111	7.37682	7.95188
Cyp27b1	2.70749	1.43696	0.00793718	0.124283	up	31.3309	11.5817	24.1175	42.2937	27.5815	12.6741	10.1431	11.9278
Akna	2.09973	1.07021	0.0103333	0.14437	up	207.192	98.5301	208.376	262.014	151.187	81.3254	158.602	55.6632
Pnldc1	2.07251	1.05138	0.0214913	0.202712	up	45.0511	21.7201	38.5881	55.7038	40.8615	16.8988	18.442	29.8196
Mboat2	2.67002	1.41685	0.0340349	0.249391	up	24.8713	9.34719	21.2234	27.8519	25.5384	8.4494	3.68841	15.9038
Otc	26.8305	4.7458	0.00374806	1	up	9.52425	0.352058	2.89411	14.4417	11.2369	1.05617	0	0
H2ac13	-2.69677	-1.43123	0.00917988	0.135768	down	79.1999	213.763	89.7173	80.4611	67.4214	434.088	121.717	85.4827
Cd4	2.89743	1.53477	0.00432496	0.0933162	up	104.092	35.9716	84.8937	167.112	60.2707	55.9772	35.0399	16.8978
St8sia1	2.57616	1.36522	1.52272e-06	0.000552046	up	168.18	65.1926	148.564	154.733	201.243	62.3143	75.6124	57.6512
Cpz	-8.78693	-3.13536	0.00137049	0.0494321	down	9.3504	82.2448	11.5764	13.4102	3.06461	108.786	2.76631	135.182
Trap1a	2.08395	1.05932	0.0249495	0.218834	up	105.619	50.5604	112.87	72.2087	131.778	38.0223	84.8334	28.8256
Tnfrsf1b	2.04791	1.03415	0.00820015	0.126713	up	859.962	419.93	665.644	1355.46	558.781	544.986	457.363	257.442
Lrrc31	12.3813	3.63009	0.000691934	0.0333206	up	16.5502	1.36677	10.6117	22.6942	16.3446	2.11235	0	1.98797
Zfp704	2.04066	1.02903	0.031691	0.242861	up	52.982	25.9232	37.6234	80.4611	40.8615	27.4605	30.4294	19.8797
Slc38a11	4.14345	2.05083	5.05876e-05	0.00627419	up	80.2017	19.4238	42.4469	103.155	95.0029	26.4044	11.9873	19.8797
Shisa2	-8.5408	-3.09437	0.0222549	1	down	1.64906	14.1236	2.89411	1.03155	1.02154	6.33705	35.0399	0.993985
Hdac9	2.36447	1.24152	9.40878e-05	0.00943481	up	177.668	75.0458	125.411	210.437	197.157	74.9884	88.5218	61.6271
Mc1r	3.33974	1.73973	2.98427e-05	0.00409657	up	194.058	58.2041	114.8	265.109	202.264	85.5501	43.3388	45.7233
Fam166b	2.90428	1.53818	0.000926649	0.038763	up	46.8116	16.0908	36.6587	61.8931	41.883	15.8426	17.5199	14.9098
Adam28	2.46453	1.30131	0.00258937	0.0691657	up	67.1475	27.2987	44.3763	79.4295	77.6368	35.9099	22.1304	23.8557
Asxl3	3.95502	1.98369	0.0127045	0.158433	up	15.8145	4.03167	12.5411	17.5364	17.3661	5.28087	1.8442	4.96993
Gpx3	-2.14385	-1.1002	0.030499	0.23847	down	720.442	1544.61	648.28	1172.88	340.172	2298.24	577.236	1758.36
Cntnap5b	3.76789	1.91376	6.56017e-05	0.00748018	up	98.1228	26.1171	52.0939	122.755	119.52	35.9099	16.5978	25.8436
Ranbp17	2.21191	1.14529	0.00817727	0.126713	up	85.8823	38.8564	47.2704	99.029	111.348	48.584	33.1957	34.7895
Stat1	2.12897	1.09016	0.0136081	0.16349	up	970.447	455.936	934.796	1459.65	516.898	728.76	383.594	255.454
Nrgn	2.99459	1.58236	0.0189947	0.191588	up	36.3115	12.2019	32.7999	55.7038	20.4307	20.0673	4.61051	11.9278
Gm2260	2.70732	1.43686	3.29901e-06	0.00099244	up	857.368	316.812	621.268	916.019	1034.82	439.369	278.475	232.593
Il11	3.27183	1.7101	2.01877e-06	0.000696181	up	396.659	121.232	212.234	539.502	438.239	119.348	104.198	140.152
Cxxc4	2.1673	1.1159	0.0112043	0.150017	up	69.5501	32.0138	43.4116	79.4295	85.8091	31.6852	41.4946	22.8617
Adra2b	5.1111	2.35363	0.00210831	0.0618453	up	20.2334	3.95978	14.4705	26.8204	19.4092	5.28087	4.61051	1.98797
Il12b	2.83393	1.50281	0.0156397	0.176059	up	31.297	10.9965	41.4822	31.9781	20.4307	9.50557	17.5199	5.96391
4930447A16Rik	3.55831	1.83119	0.00492877	0.0988534	up	41.9067	11.8498	27.0116	66.0194	32.6892	19.0111	4.61051	11.9278
Cd28	2.89545	1.53379	0.0235391	0.212664	up	38.4058	13.2844	30.8705	59.83	24.5169	21.1235	14.7536	3.97594
4930519G04Rik	5.08607	2.34655	0.00172482	0.0558002	up	39.5745	7.85639	22.1881	52.6092	43.9261	16.8988	3.68841	2.98196
Tlr7	2.15876	1.1102	3.24846e-05	0.00429252	up	657.66	304.574	511.292	723.118	738.571	337.976	354.087	221.659
H4c1	-3.09524	-1.63005	0.0127069	0.158433	down	14.1465	43.8473	10.6117	16.5048	15.3231	77.1007	15.6757	38.7654
Gm7609	3.48715	1.80205	0.000104752	0.0101444	up	44.6404	12.7665	41.4822	51.5776	40.8615	11.6179	14.7536	11.9278
Hmcn2	3.82485	1.9354	0.00907001	0.134861	up	27.7892	7.26337	15.4352	52.6092	15.3231	8.4494	7.37682	5.96391
Gm536	2.65123	1.40666	0.0401685	0.26904	up	31.8977	12.0646	11.5764	36.1043	48.0122	17.955	8.29892	9.93985
Trim36	3.72494	1.89722	0.0011889	0.0448786	up	47.317	12.7655	28.9411	66.0194	46.9907	21.1235	9.22102	7.95188
Pou1f1	3.99991	1.99997	0.000418981	0.0246935	up	71.9559	18.0317	42.4469	80.4611	92.9599	16.8988	7.37682	29.8196
Gzmb	3.4756	1.79726	0.00142025	0.0503283	up	179.092	51.6093	213.199	236.226	87.8522	90.831	46.1051	17.8917
Vdr	2.26664	1.18056	0.0161066	0.178966	up	61.7026	27.1766	47.2704	97.9975	39.8399	27.4605	33.1957	20.8737
Jph2	-2.78567	-1.47803	0.0445825	0.284587	down	20.2284	56.3143	30.8705	19.5995	10.2154	24.292	120.795	23.8557
Tcf7l2	3.54235	1.82471	3.93872e-06	0.00113652	up	147.767	41.7503	105.152	212.5	125.649	53.8649	40.5725	30.8135
Nlrp3	2.17214	1.11912	0.00654121	0.11404	up	123.701	56.8307	110.941	176.395	83.766	47.5278	80.2229	42.7414
Arl14epl	6.73576	2.75184	0.0439804	1	up	6.74223	1.01472	4.82351	8.25242	7.15076	1.05617	0	1.98797
Olfr224	3.73988	1.90299	0.00378767	0.0872214	up	23.6039	6.34127	16.3999	27.8519	26.56	8.4494	4.61051	5.96391
Pde1b	2.58965	1.37276	0.000290213	0.0198228	up	328.592	126.815	407.104	365.17	213.501	128.853	177.044	74.5489
Gm15128	-2.33378	-1.22267	7.52045e-05	0.00811692	down	288.12	672.456	385.881	251.699	226.781	464.717	840.957	711.694
Lmcd1	-2.94766	-1.55957	0.00119029	0.0448786	down	32.4941	95.9666	49.1998	27.8519	20.4307	123.572	110.652	53.6752
H2ac6	-3.18797	-1.67264	0.0145593	0.168829	down	6.37276	20.3524	5.78821	5.15776	8.1723	24.292	12.9094	23.8557
Ano5	-9.19742	-3.20123	0.0133195	0.162387	down	1.67135	15.3324	1.9294	2.0631	1.02154	5.28087	38.7283	1.98797
Slc7a11	3.06024	1.61364	0.0067451	0.115997	up	154.533	50.4608	74.282	327.002	62.3138	43.3032	54.404	53.6752
Tafa4	2.21861	1.14965	0.00341728	0.0815021	up	70.3721	31.6125	53.0586	76.3349	81.723	23.2358	37.8062	33.7955
Gm27021	-2.86004	-1.51604	0.0356858	0.254958	down	12.4518	35.6385	8.68232	7.22087	21.4523	42.247	11.9873	52.6812
Lrg1	-2.01597	-1.01147	0.00898233	0.134204	down	99.3617	200.555	117.694	61.8931	118.498	288.336	137.393	175.935
Gm41607	3.31488	1.72896	0.00322907	0.0789893	up	40.27	12.1135	20.2587	45.3883	55.163	8.4494	11.9873	15.9038
Zkscan2	3.61877	1.8555	0.0456359	1	up	10.7949	2.99299	7.71761	15.4733	9.19383	4.2247	2.76631	1.98797
Bbs1	2.19796	1.13616	0.00230829	0.0648847	up	80.369	36.44	66.5644	90.7766	83.766	30.6291	48.8714	29.8196
Veph1	2.85075	1.51134	0.000575183	0.0298989	up	129.411	45.4801	74.282	140.291	173.661	66.539	34.1178	35.7835
Cpa2	-2.8279	-1.49973	0.0485939	0.297021	down	5.69507	16.1018	5.78821	6.18931	5.10769	20.0673	20.2862	7.95188
Atoh8	-2.15875	-1.11019	0.0304769	0.23847	down	17.1052	36.9206	17.3646	24.7573	9.19383	38.0223	35.962	36.7775
Stx1b	5.86786	2.55283	0.000594873	0.0303643	up	51.7948	8.80021	32.7999	105.218	17.3661	8.4494	11.9873	5.96391
Cpne5	2.07971	1.05638	0.00610355	0.110356	up	61.3885	29.4655	58.8468	71.1771	54.1415	29.5729	35.962	22.8617
Piwil4	3.36932	1.75246	0.0407806	1	up	12.1536	3.587	7.71761	14.4417	14.3015	3.16852	4.61051	2.98196
Gm20172	3.18825	1.67277	0.000695211	0.0333206	up	60.4688	18.894	36.6587	73.2402	71.5076	11.6179	21.2083	23.8557
Itgax	3.25471	1.70253	0.0002894	0.0198228	up	879.217	270.103	567.245	1552.49	517.919	326.358	345.788	138.164
Cd226	4.05572	2.01996	0.0244553	0.217411	up	16.1695	4.00448	13.5058	27.8519	7.15076	6.33705	3.68841	1.98797
Gm14147	10.3453	3.37091	0.0270595	1	up	9.87703	0.922102	1.9294	12.3786	15.3231	0	2.76631	0
Saa3	-4.42014	-2.14409	0.0314356	0.242614	down	395.363	1747.6	375.269	602.427	208.394	3103.04	220.382	1919.39
Rsc1a1	2.80425	1.48761	8.55789e-06	0.00177941	up	319.133	113.947	311.599	335.255	310.547	168.988	103.275	69.579
Ctsw	3.01202	1.59073	0.00783129	0.123583	up	67.352	22.4149	54.0233	95.9344	52.0984	39.0785	21.2083	6.9579
Trank1	5.77602	2.53008	0.0073534	1	up	13.4711	2.35753	9.64702	12.3786	18.3877	3.16852	0.922102	2.98196
Nod2	2.05189	1.03695	0.0404264	0.27	up	78.5253	38.2146	62.7056	128.944	43.9261	39.0785	50.7156	24.8496
Wnt4	4.04498	2.01613	0.00231341	0.0648994	up	243.454	60.2968	95.5055	365.17	269.686	119.348	13.8315	47.7113
Samt1c	-6.21493	-2.63574	0.0284009	0.232043	down	3.78236	23.3684	0	11.3471	0	27.4605	26.741	15.9038
Ccr9	2.40798	1.26782	0.0475136	0.294146	up	25.7513	10.7632	28.9411	30.9466	17.3661	17.955	7.37682	6.9579
Ppp1r9a	2.80326	1.48711	4.74263e-06	0.00125807	up	264.886	94.4566	172.682	301.213	320.763	105.617	104.198	73.5549
Gm52435	-2.25699	-1.1744	0.000285914	0.0198164	down	1546.73	3491.05	2116.56	1306.98	1216.65	2169.38	3850.7	4453.05
Gm2023	3.19007	1.67359	0.000481002	0.0269876	up	154.722	48.6288	97.4349	210.437	156.295	76.0446	22.1304	47.7113
Pcdhgb1	2.97471	1.57275	0.0145817	0.168829	up	182.726	61.3313	86.8232	171.238	290.117	11.6179	83.9113	88.4647
Nsg1	-2.97759	-1.57415	0.0424142	0.276579	down	10.0414	29.958	11.5764	16.5048	2.04307	42.247	13.8315	33.7955
Fbxo43	3.93282	1.97557	0.000292188	0.0198618	up	43.1418	11.0149	29.9058	44.3568	55.163	12.6741	6.45471	13.9158
Card14	-3.71593	-1.89372	0.0106892	0.14659	down	8.84723	33.0153	18.3293	4.12621	4.08615	20.0673	45.183	33.7955
Sox8	7.09918	2.82765	0.0130608	1	up	9.43178	1.34281	6.75291	9.28397	12.2584	2.11235	0.922102	0.993985
Lgals3bp	2.27963	1.1888	0.000730734	0.0337798	up	2426.24	1064.54	2716.6	2622.21	1939.9	1722.62	766.267	704.736
Xkrx	2.71017	1.43838	0.00419976	0.091778	up	52.7375	19.3682	63.6703	57.7669	36.7753	10.5617	27.6631	19.8797
Hk3	3.10445	1.63434	0.000797173	0.0355559	up	931.185	300.032	807.455	1496.78	489.316	491.121	274.786	134.188
Klrk1	2.27834	1.18798	0.0463658	0.291376	up	102.866	45.2233	122.517	121.723	64.3568	81.3254	42.4167	11.9278
H4f16	-3.28266	-1.71486	0.0296915	0.236245	down	14.1176	46.4208	11.5764	13.4102	17.3661	97.168	8.29892	33.7955
Kif28	4.29624	2.10307	0.0265907	1	up	11.4414	2.68562	9.64702	16.5048	8.1723	4.2247	1.8442	1.98797
Foxh1	3.50091	1.80773	0.00016225	0.0128879	up	66.4408	19.0445	48.2351	94.9028	56.1845	26.4044	13.8315	16.8978
Ltb4r2	2.26867	1.18185	0.0126512	0.158433	up	51.3697	22.5846	31.8352	73.2402	49.0338	20.0673	25.8189	21.8677
Zfp660	3.43274	1.77936	0.00133632	0.0485714	up	57.7091	16.9105	37.6234	68.0825	67.4214	28.5167	8.29892	13.9158
H2-M3	2.11807	1.08275	0.00758099	0.122052	up	266.067	125.771	210.305	368.264	219.63	200.673	80.2229	96.4166
Cxcl10	2.26644	1.18043	0.000907732	0.0383278	up	505.328	223.031	511.292	684.951	319.741	297.841	223.149	148.104
Gm3417	21.7045	4.43992	0.0378886	1	up	3.94126	0	7.71761	2.0631	2.04307	0	0	0
Aldh1a1	-4.73729	-2.24406	0.0473688	1	down	2.35905	11.1011	1.9294	4.12621	1.02154	5.28087	23.0526	4.96993
Ager	2.06355	1.04513	0.0068445	0.116736	up	51.6875	25.049	47.2704	54.6723	53.1199	27.4605	25.8189	21.8677
Vcan	-2.04761	-1.03394	0.00305224	0.0763789	down	111.832	229.116	163.999	92.8397	78.6584	174.269	252.656	260.424
Syk	2.06926	1.04911	0.00546855	0.103362	up	568.215	274.575	510.327	856.189	338.129	321.077	322.736	179.911
Rtn4rl2	2.19509	1.13428	0.0203407	0.19807	up	85.6383	39.0413	97.4349	117.597	41.883	33.7976	27.6631	55.6632
Hr	2.87932	1.52573	0.000475102	0.0267628	up	210.729	73.0368	143.741	331.128	157.317	46.4717	106.042	66.597
Gm8369	2.40204	1.26426	0.0382514	0.262358	up	26.814	11.1513	27.0116	31.9781	21.4523	13.7303	14.7536	4.96993
Gjc3	2.35234	1.23409	0.00370908	0.0858309	up	90.6171	38.5587	51.1292	112.439	108.283	45.4155	29.5073	40.7534
Klhl40	-5.03207	-2.33115	0.0233206	0.21123	down	7.35081	36.9484	8.68232	9.28397	4.08615	22.1797	86.6776	1.98797
Ntrk2	2.34581	1.23009	0.00521511	0.102412	up	56.8142	24.2753	46.3057	54.6723	69.4645	33.7976	22.1304	16.8978
Rgs4	-2.68277	-1.42372	0.0395574	0.266588	down	9.09686	24.3643	5.78821	5.15776	16.3446	19.0111	20.2862	33.7955
Cercam	2.14573	1.10147	0.00119818	0.0450506	up	116.865	54.3759	91.6467	156.796	102.154	47.5278	59.9366	55.6632
H3c2	-3.87681	-1.95487	0.0102771	0.144217	down	22.2191	86.3166	34.7293	26.8204	5.10769	180.606	40.5725	37.7714
Trim67	3.81127	1.93027	0.000616165	0.0308934	up	39.4341	10.4144	27.9763	44.3568	45.9692	15.8426	6.45471	8.94587
Adamts6	2.19114	1.13168	0.00793743	0.124283	up	64.1616	29.1591	57.8821	80.4611	54.1415	20.0673	40.5725	26.8376
Gimap8	3.04809	1.60791	7.17012e-06	0.00155967	up	106.227	34.816	92.6114	137.196	88.8737	36.9661	39.6504	27.8316
Ryr2	5.92905	2.5678	0.0229129	1	up	9.69651	1.62622	10.6117	9.28397	9.19383	2.11235	2.76631	0
Reg1	-7.80597	-2.96458	0.0341765	1	down	1.62678	12.8567	3.85881	0	1.02154	14.7864	0.922102	22.8617
Fcrl5	3.07673	1.6214	7.30624e-06	0.0015652	up	134.409	43.7286	101.294	165.048	136.886	57.0334	43.3388	30.8135
3425401B19Rik	-10.519	-3.39493	0.0207563	0.199765	down	1.6524	17.4153	2.89411	2.0631	0	4.2247	47.0272	0.993985
Sp110	2.12846	1.08981	0.00528365	0.102705	up	268.442	126.144	322.21	308.434	174.683	160.539	150.303	67.591
Evl	2.23971	1.16331	0.00619515	0.111018	up	489.409	218.603	474.633	699.393	294.203	334.807	204.707	116.296
Cd80	2.4162	1.27274	0.0308861	0.240467	up	69.6542	28.7495	61.7409	117.597	29.6246	22.1797	45.183	18.8857
Bst1	2.00224	1.00161	0.0209484	0.200231	up	526.023	262.789	408.069	876.82	293.181	383.391	224.071	180.905
Adgrl4	-2.42185	-1.27611	0.00527609	0.102705	down	26.9328	65.3534	37.6234	27.8519	15.3231	58.0896	53.4819	84.4888
Csf3	-2.03679	-1.0263	0.0171932	0.183744	down	29.882	60.9152	27.0116	33.0097	29.6246	64.4266	37.8062	80.5128
Aox3	7.17382	2.84274	0.00464171	0.0968687	up	19.3389	2.73355	8.68232	30.9466	18.3877	4.2247	0	3.97594
Hmgcll1	2.26331	1.17843	0.000321743	0.0209637	up	230.891	101.962	148.564	277.488	266.621	111.954	113.419	80.5128
Ccdc187	2.99037	1.58033	0.000109037	0.0103468	up	61.2508	20.4985	49.1998	75.3033	59.2491	22.1797	18.442	20.8737
Camk4	3.5745	1.83774	2.10732e-06	0.000709416	up	118.739	33.2911	82.9643	156.796	116.455	42.247	25.8189	31.8075
Sdc3	2.26007	1.17637	0.000421339	0.0246935	up	2105.67	931.756	2185.05	2718.14	1413.81	1246.29	964.519	584.463
Gsap	2.58834	1.37203	1.63978e-08	1.93207e-05	up	1443.28	557.666	1080.47	1774.27	1475.1	648.491	526.52	497.987
H2-DMa	2.25165	1.17098	0.0134298	0.16285	up	1201.62	533.725	702.303	2037.32	865.242	854.445	481.337	265.394
Il5ra	2.22041	1.15082	0.0194962	0.194261	up	35.3602	15.9622	27.0116	42.2937	36.7753	20.0673	12.9094	14.9098
S100a8	-4.17594	-2.0621	2.89075e-05	0.00400709	down	211.355	882.809	214.164	215.594	204.307	1765.92	384.517	497.987
Kif21b	2.6925	1.42894	0.000580816	0.0299434	up	316.962	117.543	300.987	441.504	208.394	74.9884	187.187	90.4527
Mcpt8	-2.1585	-1.11003	0.0115598	0.151398	down	507.42	1095.39	495.857	290.898	735.507	1761.7	972.818	551.662
Il1a	2.89609	1.53411	0.00354363	0.0835056	up	100.14	34.5676	79.1055	173.301	48.0122	41.1908	39.6504	22.8617
Ch25h	2.1429	1.09956	0.00269252	0.07063	up	592.245	276.556	683.009	385.801	707.925	420.357	219.46	189.851
Chadl	2.2843	1.19175	0.000310327	0.0207949	up	140.62	61.588	96.4702	160.922	164.467	67.5952	52.5598	64.6091
Entpd3	-2.47515	-1.30751	0.0175301	0.185403	down	12.9434	32.1695	18.3293	7.22087	13.28	36.9661	26.741	32.8015
Ranbp3l	3.43668	1.78101	0.000935499	0.038971	up	59.5877	17.3911	30.8705	81.4926	66.3999	25.3482	12.9094	13.9158
Susd1	2.05682	1.04042	0.0184785	0.18864	up	72.7947	35.4832	52.0939	82.5242	83.766	53.8649	26.741	25.8436
Sox7	2.25534	1.17334	0.0466615	0.292379	up	27.5329	12.2093	25.0822	31.9781	25.5384	8.4494	8.29892	19.8797
Sirpa	2.1712	1.11849	0.00940034	0.13754	up	2358.07	1086.16	1863.8	3741.44	1468.97	1714.17	947.921	596.391
Ckmt2	-12.4725	-3.64068	0.0142521	0.167233	down	1.67135	20.8171	1.9294	2.0631	1.02154	5.28087	57.1703	0
Cdh23	3.10007	1.6323	0.0120289	0.154431	up	39.53	12.8134	21.2234	33.0097	64.3568	21.1235	7.37682	9.93985
Gria2	3.2518	1.70124	0.028619	0.23309	up	18.532	5.74727	12.5411	15.4733	27.5815	9.50557	2.76631	4.96993
Trpm2	2.2624	1.17785	0.0302751	0.237811	up	153.928	68.1382	127.341	251.699	82.7445	121.46	45.183	37.7714
Gm13547	2.30408	1.20419	0.00208224	0.0613932	up	96.5669	41.8145	60.7762	115.534	113.391	38.0223	51.6377	35.7835
L3mbtl4	2.69329	1.42937	0.0332502	0.24815	up	17.8164	6.62791	14.4705	16.5048	22.4738	7.39322	5.53261	6.9579
Robo2	2.60858	1.38326	0.0015671	0.0531347	up	68.7588	26.3393	46.3057	62.9247	97.046	23.2358	23.9747	31.8075
Ptprz1	-2.00696	-1.00501	0.0283017	0.231819	down	27.6116	55.4376	35.694	15.4733	31.6676	47.5278	70.0798	48.7053
Gm46841	2.64141	1.40131	1.0699e-05	0.0021306	up	249.072	94.3257	163.999	307.403	275.815	111.954	88.5218	82.5008
H2bc14	-3.98993	-1.99636	0.0196265	0.194736	down	5.3579	21.4522	5.78821	7.22087	3.06461	38.0223	6.45471	19.8797
Prokr2	-4.71057	-2.2359	0.0288012	0.233498	down	6.6475	31.4086	9.64702	8.25242	2.04307	49.6402	1.8442	42.7414
Pde3a	2.19124	1.13175	0.017154	0.18354	up	42.0902	19.2353	32.7999	52.6092	40.8615	25.3482	18.442	13.9158
Krtdap	-21.6135	-4.43386	0.0316625	1	down	0.687702	14.7418	0	2.0631	0	43.3032	0.922102	0
Zfp950	2.74085	1.45462	2.54492e-07	0.000143931	up	986.215	359.828	665.644	1121.3	1171.7	423.526	370.685	285.274
Epor	-3.49818	-1.80661	0.0427578	1	down	3.32041	11.6918	4.82351	3.09466	2.04307	15.8426	8.29892	10.9338
Tcte3	-474.974	-8.89171	0.0228823	0.20975	down	0	87.8595	0	0	0	173.213	90.366	0
Lipn	2.18846	1.12991	0.045654	0.289203	up	34.3487	15.7585	27.0116	45.3883	30.6461	25.3482	11.9873	9.93985
Sox6	2.1164	1.08161	0.038455	0.262537	up	54.815	25.8481	28.9411	68.0825	67.4214	28.5167	34.1178	14.9098
Slc9b2	-2.63767	-1.39927	0.00624242	0.111047	down	23.4769	62.0073	22.1881	23.7257	24.5169	72.876	27.6631	85.4827
Gpr63	4.93047	2.30173	0.0253844	1	up	11.5261	2.35753	4.82351	13.4102	16.3446	3.16852	0.922102	2.98196
Anpep	2.94603	1.55877	1.63973e-05	0.00270755	up	2224.41	755.057	1890.82	3427.85	1354.56	914.647	832.658	517.866
4930590J08Rik	3.9016	1.96407	0.000112313	0.0104666	up	90.9621	23.3707	49.1998	102.124	121.563	35.9099	20.2862	13.9158
Rab33a	2.04784	1.03411	0.000662429	0.0325854	up	102.95	50.2267	96.4702	94.9028	117.477	50.6964	56.2482	43.7354
Tmem82	2.59194	1.37403	0.025351	0.219904	up	48.9677	18.893	15.4352	73.2402	58.2276	21.1235	15.6757	19.8797
Penk	3.0745	1.62035	6.54526e-05	0.00748018	up	81.5287	26.5674	61.7409	104.187	78.6584	34.8538	23.9747	20.8737
Atxn1	2.22248	1.15217	0.00115122	0.0440948	up	158.423	71.3287	119.623	225.91	129.735	79.2131	56.2482	78.5249
Nyx	2.02218	1.01591	0.0274085	0.22938	up	47.7474	23.5657	37.6234	41.2621	64.3568	24.292	29.5073	16.8978
Sdr39u1	2.37398	1.24731	0.00205096	0.0612582	up	104.493	44.1133	76.2114	133.07	104.197	64.4266	34.1178	33.7955
Aqp6	2.14931	1.10388	0.0430032	0.278526	up	27.5887	12.8176	21.2234	25.7888	35.7538	10.5617	11.9873	15.9038
Apol9b	3.80988	1.92975	6.95743e-06	0.00153705	up	321.038	84.3986	203.552	478.64	280.923	128.853	49.7935	74.5489
Myh2	-20.0852	-4.32806	0.00278238	0.0719168	down	8.04077	161.468	7.71761	6.18931	10.2154	65.4828	414.946	3.97594
Acsl6	-4.02188	-2.00787	0.0351866	1	down	2.99885	12.0734	3.85881	3.09466	2.04307	13.7303	17.5199	4.96993
Clec1b	13.296	3.73292	0.0287777	1	up	8.50046	0.614735	3.85881	19.5995	2.04307	0	1.8442	0
Ppm1h	2.08176	1.0578	0.00177424	0.0566274	up	287.923	138.314	225.74	376.517	261.513	175.325	152.147	87.4707
Ltf	-20.751	-4.37511	0.000362105	0.0229054	down	1.7059	35.1838	0	1.03155	4.08615	86.6063	11.9873	6.9579
Flt3	2.37397	1.2473	0.0063764	0.112554	up	68.7543	29.0285	48.2351	73.2402	84.7876	43.3032	24.8968	18.8857
Gm867	2.98906	1.57969	0.000139538	0.0117436	up	104.548	35.0611	75.2467	144.417	93.9814	44.3593	23.0526	37.7714
Gfra1	-4.00919	-2.00331	0.0378976	0.261775	down	10.3218	41.4777	14.4705	15.4733	1.02154	79.2131	6.45471	38.7654
Ttbk1	2.50291	1.32361	0.0338992	0.249117	up	27.3975	10.9605	14.4705	30.9466	36.7753	14.7864	10.1431	7.95188
Prune2	2.05915	1.04205	3.05024e-05	0.00410736	up	336.084	163.07	355.01	365.17	288.073	152.089	201.94	135.182
Il18r1	2.25353	1.17219	0.0393676	0.265816	up	51.0617	22.6578	63.6703	66.0194	23.4954	27.4605	28.5852	11.9278
Gabra2	5.71653	2.51514	0.00370618	0.0858309	up	22.7607	3.99021	8.68232	36.1043	23.4954	3.16852	1.8442	6.9579
Lcn2	-3.85369	-1.94624	0.000401843	0.0242051	down	44.0987	170.023	34.7293	53.6407	43.9261	323.189	63.625	123.254
Cep126	3.6194	1.85575	0.0112601	0.150265	up	22.9597	6.38273	13.5058	21.6626	33.7107	10.5617	4.61051	3.97594
Tmem270	6.94085	2.79511	0.00438359	0.0939084	up	20.7333	2.99622	4.82351	17.5364	39.8399	3.16852	1.8442	3.97594
Stap2	2.0384	1.02744	0.0103048	0.144256	up	100.214	49.0857	65.5997	114.502	120.541	51.7525	62.7029	32.8015
Ermap	2.91949	1.54572	0.00112068	0.0434116	up	50.2022	17.2124	38.5881	69.114	42.9046	21.1235	16.5978	13.9158
Gm2274	2.70732	1.43686	3.29901e-06	0.00099244	up	857.368	316.812	621.268	916.019	1034.82	439.369	278.475	232.593
Gm272	-3.13688	-1.64933	0.00791658	0.124283	down	7.00028	21.9938	8.68232	6.18931	6.12922	20.0673	23.0526	22.8617
Gm12695	5.35168	2.41999	0.0161229	1	up	12.4997	2.35753	6.75291	10.3155	20.4307	3.16852	0.922102	2.98196
Atp1a3	2.1509	1.10494	0.00112007	0.0434116	up	556.07	258.453	367.551	866.504	434.153	251.37	278.475	245.514
LOC115486430	2.83333	1.5025	0.0024572	0.0670701	up	71.197	25.0546	44.3763	68.0825	101.132	24.292	35.962	14.9098
Gm52420	-16.1973	-4.01768	0.0307655	1	down	0.321567	5.82472	0.964702	0	0	6.33705	10.1431	0.993985
Gm52259	4.36374	2.12557	0.0336248	1	up	10.0693	2.3096	9.64702	13.4102	7.15076	3.16852	2.76631	0.993985
Gm42346	-2.01762	-1.01265	0.0139572	0.165755	down	236.039	476.414	365.622	134.102	208.394	333.751	393.738	701.754
Zfp287	2.06129	1.04355	0.0394556	0.266029	up	27.1445	13.1664	27.0116	28.8835	25.5384	12.6741	12.9094	13.9158
Tap1	2.60889	1.38344	0.00257309	0.0689032	up	1150.32	441.04	923.22	1835.13	692.602	746.715	332.879	243.526
Gbp9	2.66592	1.41463	0.000126899	0.0110754	up	353.11	132.519	372.375	470.388	216.566	176.381	133.705	87.4707
Fgf14	13.4041	3.7446	0.0463317	1	up	4.75933	0.352058	1.9294	9.28397	3.06461	1.05617	0	0
Dusp2	2.77825	1.47418	0.00146536	0.0516232	up	94.2863	33.9985	78.1408	147.512	57.2061	43.3032	24.8968	33.7955
Tgm2	2.27378	1.1851	0.000389377	0.0238329	up	1455.15	639.977	1300.42	1937.26	1127.78	812.198	733.993	373.739
Tacc1	2.03522	1.02518	0.00207701	0.0613932	up	276.821	136.003	256.611	395.085	178.769	147.864	143.848	116.296
Gbp5	2.77944	1.4748	0.00406597	0.0903912	up	232.883	83.8158	221.881	390.958	85.8091	113.011	85.7555	52.6812
Iqcn	2.5963	1.37646	0.0197334	0.195386	up	23.1643	8.93752	20.2587	20.631	28.603	10.5617	8.29892	7.95188
Siglecg	3.04571	1.60678	0.000466475	0.0264479	up	70.1686	23.0164	50.1645	101.092	59.2491	26.4044	26.741	15.9038
Prl3d2	-2.99976	-1.58485	0.0115454	0.151398	down	12.3738	37.2066	13.5058	12.3786	11.2369	63.3705	31.3515	16.8978
Ccdc160	14.2978	3.83773	0.0313479	1	up	5.07422	0.331328	2.89411	7.22087	5.10769	0	0	0.993985
Srgap1	2.69398	1.42974	0.0383579	0.262358	up	17.7829	6.60718	17.3646	23.7257	12.2584	6.33705	5.53261	7.95188
Cyp1b1	-2.35429	-1.23529	0.0316008	0.242739	down	35.548	83.7701	36.6587	53.6407	16.3446	109.842	34.1178	107.35
Psors1c2	2.60568	1.38166	0.0184256	0.188373	up	56.764	21.6562	49.1998	56.7354	64.3568	11.6179	42.4167	10.9338
Syndig1l	5.71409	2.51452	0.0190723	1	up	9.42285	1.65018	7.71761	12.3786	8.1723	2.11235	1.8442	0.993985
Fosb	2.99371	1.58193	0.0020112	0.0604002	up	710.038	237.111	397.457	1276.03	456.627	111.954	216.694	382.684
Grk4	3.20516	1.6804	4.45172e-10	1.25886e-06	up	1094.86	341.627	775.62	1058.37	1450.58	386.56	329.19	309.129
Gm14461	4.79536	2.26164	0.000226463	0.0166768	up	33.4241	7.0007	21.2234	40.2305	38.8184	9.50557	5.53261	5.96391
Lrrc3	4.15919	2.0563	0.00191323	0.0590637	up	24.9214	6.03391	18.3293	25.7888	30.6461	8.4494	3.68841	5.96391
Rnf125	2.382	1.25217	0.000951386	0.0392176	up	153.647	64.4576	103.223	229.005	128.714	55.9772	60.8587	76.5369
Gm3636	4.87656	2.28586	0.0387566	1	up	11.0519	2.24095	10.6117	7.22087	15.3231	2.11235	4.61051	0
Rp2	2.03038	1.02175	0.011322	0.150387	up	165.314	81.421	153.388	245.509	97.046	97.168	89.4439	57.6512
Kif27	3.01586	1.59257	0.0112983	0.150279	up	26.5861	8.76522	20.2587	25.7888	33.7107	4.2247	10.1431	11.9278
Cd177	-2.74743	-1.45808	0.0207692	0.199765	down	11.3935	31.3524	11.5764	13.4102	9.19383	49.6402	29.5073	14.9098
Pik3r6	2.40297	1.26482	0.0159872	0.178334	up	95.4526	39.7384	73.3173	162.985	50.0553	53.8649	41.4946	23.8557
Gpr75	3.35077	1.74449	0.00629932	0.111407	up	43.169	12.8766	15.4352	70.1456	43.9261	14.7864	12.9094	10.9338
Scn9a	15.9767	3.9979	0.0218873	1	up	5.65718	0.307367	7.71761	6.18931	3.06461	0	0.922102	0
Duxf3	5.37894	2.42732	0.000372956	0.0232301	up	97.6261	18.204	28.9411	144.417	119.52	23.2358	5.53261	25.8436
Ifng	4.38877	2.13382	0.0102917	0.144217	up	47.8787	10.9834	38.5881	87.682	17.3661	24.292	3.68841	4.96993
Gm33153	3.01335	1.59137	0.00235275	0.0652265	up	119.527	39.759	65.5997	189.806	103.175	65.4828	23.9747	29.8196
Gimap3	3.31775	1.73021	0.000857217	0.037116	up	207.576	62.501	151.458	350.728	120.541	66.539	93.1323	27.8316
Gbp3	2.07201	1.05103	0.0248542	0.218677	up	248.845	120.197	238.281	372.39	135.864	194.336	98.6649	67.591
Gxylt2	2.20664	1.14185	0.00544805	0.103362	up	110.603	50.2288	80.0702	150.607	101.132	69.7075	32.2736	48.7053
Retnla	12.0125	3.58646	0.00256774	0.0688904	up	15.8323	1.31885	13.5058	28.8835	5.10769	2.11235	1.8442	0
Col22a1	2.4346	1.28368	0.0175797	0.185403	up	35.3958	14.5442	26.0469	47.4514	32.6892	19.0111	15.6757	8.94587
Sdk2	2.76368	1.46659	0.00309451	0.0766258	up	40.6457	14.6411	36.6587	50.5461	34.7323	9.50557	17.5199	16.8978
Gem	2.25469	1.17293	0.0410477	0.272314	up	41.4024	18.3317	35.694	68.0825	20.4307	17.955	22.1304	14.9098
Cd38	2.3092	1.20739	0.0224167	0.207563	up	365.336	158.255	201.623	687.014	207.372	248.201	141.082	85.4827
Skint8	2.52662	1.33721	2.10333e-05	0.00319773	up	210.293	83.1322	163.035	208.374	259.47	84.494	103.275	61.6271
Gm46345	4.20909	2.07351	8.03747e-05	0.00845421	up	52.2643	12.3522	34.7293	51.5776	70.4861	7.39322	14.7536	14.9098
Gm47547	-3.10079	-1.63264	0.0150131	0.172158	down	7.72028	23.9035	7.71761	12.3786	3.06461	22.1797	27.6631	21.8677
Laptm5	2.14341	1.09991	0.00448801	0.0952792	up	3102.09	1447.31	2283.45	4920.51	2102.32	1987.72	1460.61	893.593
Tdrd12	2.80399	1.48748	0.024017	0.215194	up	22.3054	7.96749	13.5058	29.915	23.4954	10.5617	7.37682	5.96391
Fam227a	3.03793	1.60309	0.000329145	0.0212502	up	87.0939	28.7484	55.9527	105.218	100.111	42.247	22.1304	21.8677
Kcnip4	3.76203	1.91151	1.74415e-10	6.16513e-07	up	1359.48	361.425	903.925	1323.48	1851.03	439.369	346.71	298.196
Gm29975	3.91354	1.96848	2.65594e-06	0.00087331	up	82.5246	21.0795	62.7056	102.124	82.7445	25.3482	23.9747	13.9158
Klf12	2.43168	1.28196	0.000910119	0.0383278	up	108.96	44.7038	70.4232	110.376	146.08	36.9661	54.404	42.7414
Orm3	9.58243	3.26039	0.0199753	0.196328	up	15.3931	1.58153	2.89411	39.199	4.08615	1.05617	3.68841	0
Pou2f2	2.39122	1.25775	0.00309105	0.0766258	up	204.677	85.6015	203.552	191.869	218.609	115.123	107.886	33.7955
Col5a3	2.10584	1.07439	0.000618637	0.0309078	up	2064.8	980.325	1550.28	2968.81	1675.32	701.3	1170.15	1069.53
C1qtnf4	2.39699	1.26122	0.0446036	0.284587	up	26.2968	10.9974	18.3293	29.915	30.6461	10.5617	5.53261	16.8978
Ifitm1	-2.22434	-1.15337	0.00873486	0.131626	down	159.91	355.879	150.493	136.165	193.07	637.929	200.096	229.611
Adap1	2.14822	1.10314	0.036267	0.257549	up	137.916	64.2679	105.152	219.721	88.8737	107.73	56.2482	28.8256
Grap2	3.04674	1.60727	0.0105203	0.145545	up	74.4599	24.4531	75.2467	106.25	41.883	36.9661	30.4294	5.96391
Gm52363	4.48032	2.1636	0.0297102	1	up	10.324	2.3096	13.5058	10.3155	7.15076	3.16852	2.76631	0.993985
Rasgef1b	2.02053	1.01473	0.00537001	0.102957	up	268.398	132.867	244.07	346.602	214.523	177.437	146.614	74.5489
Asprv1	-3.50327	-1.8087	0.00049071	0.0273372	down	33.869	118.786	30.8705	25.7888	44.9476	212.291	64.5471	79.5188
Cstdc4	-2.91049	-1.54126	0.028034	0.231455	down	29.4145	85.7355	29.9058	11.3471	46.9907	177.437	35.0399	44.7293
Fign	6.63196	2.72943	0.00190031	0.0590542	up	24.6957	3.78649	13.5058	31.9781	28.603	8.4494	0.922102	1.98797
Fbln5	-3.42337	-1.77542	0.000726771	0.0337798	down	17.0306	58.4631	19.294	13.4102	18.3877	79.2131	28.5852	67.591
Pcdhga6	3.32597	1.73378	0.000724427	0.0337798	up	45.2586	13.6798	59.8115	38.1674	37.7969	15.8426	8.29892	16.8978
Kremen2	2.60921	1.38361	0.00454723	0.0959601	up	47.4592	18.2064	39.5528	69.114	33.7107	21.1235	16.5978	16.8978
Nnat	2.78575	1.47807	0.0120364	0.154431	up	31.5812	11.2449	27.0116	31.9781	35.7538	5.28087	17.5199	10.9338
Ces2b	2.49949	1.32163	9.54044e-05	0.00949946	up	100.883	40.4347	96.4702	87.682	118.498	50.6964	37.8062	32.8015
Gbp7	2.51083	1.32817	0.0114318	0.150945	up	392.53	156.401	340.54	673.604	163.446	251.37	138.315	79.5188
Pla2g2d	3.53356	1.82112	1.63784e-05	0.00270755	up	123.798	35.0427	72.3526	182.585	116.455	41.1908	34.1178	29.8196
Adtrp	3.91107	1.96756	0.0014768	0.0516232	up	31.1096	7.97072	17.3646	38.1674	37.7969	9.50557	6.45471	7.95188
Pex5l	2.38456	1.25372	0.00857136	0.130312	up	38.4003	16.0668	28.9411	46.4199	39.8399	15.8426	18.442	13.9158
Mcf2l	2.1842	1.1271	0.033804	0.248945	up	52.1238	23.8095	46.3057	78.398	31.6676	13.7303	24.8968	32.8015
Pag1	2.58262	1.36884	2.91214e-08	2.46115e-05	up	750.941	290.668	549.88	845.873	857.07	295.729	321.814	254.46
Cdkl1	2.63792	1.3994	5.76805e-05	0.0068396	up	183.681	69.7508	135.058	233.131	182.855	93.9995	51.6377	63.6151
Lgals7	-15.0565	-3.91232	0.00263831	0.0698574	down	3.64532	55.0626	5.78821	4.12621	1.02154	156.314	0.922102	7.95188
Gm8914	7.58637	2.92341	0.0275681	0.230038	up	15.6798	2.11235	17.3646	5.15776	24.5169	6.33705	0	0
H2ac20	-3.32061	-1.73145	0.049972	0.300719	down	5.37909	17.8948	3.85881	2.0631	10.2154	31.6852	11.0652	10.9338
Nexn	-4.01938	-2.00697	0.0377829	0.261775	down	11.6671	46.8528	14.4705	10.3155	10.2154	23.2358	114.341	2.98196
Crx	2.52851	1.33829	0.0377441	0.261775	up	20.0384	7.94676	22.1881	13.4102	24.5169	9.50557	7.37682	6.9579
Ccdc78	3.03976	1.60396	7.65465e-05	0.00819917	up	173.092	57.0769	116.729	216.626	185.92	83.4378	34.1178	53.6752
LOC115486419	9.25647	3.21046	0.00461261	0.0966188	up	15.5966	1.71883	5.78821	14.4417	26.56	3.16852	0	1.98797
Slc25a38	2.0261	1.01871	0.000326522	0.0211775	up	1272.81	628.251	848.937	1354.43	1615.05	764.67	588.301	531.782
Tent5c	2.74515	1.45688	0.00876019	0.131626	up	129.367	47.1142	73.3173	225.91	88.8737	63.3705	58.0924	19.8797
Inhba	2.08355	1.05904	0.0216122	0.203368	up	508.157	243.856	352.116	908.798	263.557	181.662	201.018	348.889
Acer1	2.53638	1.34277	0.0104956	0.145545	up	78.6629	31.058	36.6587	118.629	80.7014	45.4155	24.8968	22.8617
Rbm47	2.22692	1.15505	0.00706311	0.118719	up	85.5011	38.3486	70.4232	121.723	64.3568	42.247	47.9493	24.8496
Foxp3	2.93869	1.55517	0.00138404	0.0497936	up	52.0754	17.7105	62.7056	57.7669	35.7538	20.0673	22.1304	10.9338
Bcl2a1a	2.45878	1.29794	0.0291051	0.234617	up	245.316	99.8765	151.458	438.41	146.08	196.448	53.4819	49.6993
L3mbtl1	2.1642	1.11384	0.0015195	0.0521461	up	124.729	57.4694	105.152	143.386	125.649	47.5278	81.145	43.7354
Ly6m	2.67346	1.41871	0.0195299	0.194275	up	35.8779	13.3702	18.3293	44.3568	44.9476	7.39322	13.8315	18.8857
Mcc	3.16328	1.66142	0.000236684	0.0173393	up	98.0303	31.0566	58.8468	135.133	100.111	38.0223	19.3641	35.7835
Mmp13	2.21638	1.14821	0.00296095	0.0748925	up	288.817	130.414	411.928	309.466	145.058	153.145	107.886	130.212
Gm6871	-2.7202	-1.44371	0.0129973	0.15966	down	18.7828	51.2235	33.7646	11.3471	11.2369	32.7414	55.3261	65.603
Slc28a2b	2.61182	1.38505	0.00304102	0.0762358	up	56.3417	21.6551	68.4938	43.3252	57.2061	31.6852	19.3641	13.9158
Ass1	2.48217	1.3116	0.0057901	0.106644	up	1078.48	434.563	676.256	2023.91	535.285	595.682	289.54	418.468
Siglec1	2.11155	1.0783	0.0041148	0.0905093	up	279.657	132.559	424.469	185.679	228.824	171.1	128.172	98.4046
Gm12394	2.06028	1.04284	0.0131063	0.16058	up	50.6516	24.5357	46.3057	44.3568	61.2922	24.292	30.4294	18.8857
Ctcfl	4.5296	2.17938	0.00186523	0.0583462	up	153.183	33.9158	64.635	272.33	122.584	66.539	7.37682	27.8316
Kalrn	2.41335	1.27104	6.89325e-08	4.87318e-05	up	1109.54	459.63	819.996	1234.77	1273.86	458.38	509	411.51
Olfr1248	6.45733	2.69094	0.0277387	1	up	8.4604	1.29812	3.85881	7.22087	14.3015	1.05617	1.8442	0.993985
P2ry4	3.78946	1.92199	0.000398625	0.0241895	up	44.1789	11.7158	31.8352	60.8616	39.8399	15.8426	7.37682	11.9278
Prss46	2.62066	1.38993	0.0168115	0.181846	up	110.264	42.1234	60.7762	139.26	130.757	72.876	40.5725	12.9218
Rph3a	3.97746	1.99185	0.0459663	0.289762	up	22.7417	5.65242	9.64702	36.1043	22.4738	0	11.9873	4.96993
Cd69	2.25536	1.17336	0.0367211	0.258823	up	53.585	23.7587	42.4469	85.6189	32.6892	31.6852	27.6631	11.9278
Abcg1	2.16814	1.11646	0.00583525	0.10726	up	746.818	344.538	621.268	1057.34	561.845	531.256	326.424	175.935
6430571L13Rik	6.07904	2.60384	1.33402e-08	1.81714e-05	up	156.313	25.8065	86.8232	216.626	165.489	36.9661	16.5978	23.8557
Cstdc5	-17.9038	-4.16219	7.49397e-08	4.93237e-05	down	8.99545	161.374	10.6117	3.09466	13.28	363.324	44.2609	76.5369
Gm52433	-2.3997	-1.26285	0.013487	0.163124	down	787.232	1889.19	1310.06	574.575	477.058	623.143	2346.75	2697.68
Lrtm1	4.90291	2.29364	0.0183413	1	up	11.4247	2.3543	9.64702	11.3471	13.28	4.2247	1.8442	0.993985
Osbpl6	3.91408	1.96867	0.00483601	0.0981784	up	24.9158	6.42742	19.294	29.915	25.5384	11.6179	3.68841	3.97594
Rimbp2	3.5515	1.82843	0.00204394	0.0612274	up	51.472	14.4047	72.3526	35.0728	46.9907	8.4494	25.8189	8.94587
Map2	2.88644	1.52929	0.00402011	0.0898494	up	37.4233	13.0106	27.0116	48.483	36.7753	17.955	10.1431	10.9338
LOC115488789	2.00205	1.00148	0.00678678	0.116313	up	213.219	106.623	164.964	282.645	192.049	158.426	83.9113	77.5309
Tmeff1	2.37031	1.24508	0.00503232	0.100214	up	144.137	60.9026	118.658	224.878	88.8737	85.5501	41.4946	55.6632
Arhgap27	2.15438	1.10727	0.00338947	0.0812266	up	181.617	84.3586	202.587	215.594	126.671	113.011	90.366	49.6993
Clec7a	2.53116	1.3398	0.00920806	0.136043	up	1692.96	668.919	1062.14	3268.99	747.765	1050.89	514.533	441.33
Spats1	2.18497	1.12761	0.0124352	0.157124	up	55.3969	25.3182	32.7999	60.8616	72.5291	24.292	25.8189	25.8436
Insl5	4.5124	2.1739	0.0111091	0.14924	up	19.389	4.29434	5.78821	28.8835	23.4954	4.2247	3.68841	4.96993
Cpq	2.13505	1.09427	0.0350678	0.253267	up	173.576	81.4124	137.952	284.708	98.0676	139.415	45.183	59.6391
Ankrd44	2.18832	1.12982	0.000275917	0.0193128	up	180.679	82.4552	148.564	229.005	164.467	81.3254	101.431	64.6091
Mob3b	4.08275	2.02954	0.000702234	0.0333404	up	42.4474	10.4798	32.7999	57.7669	36.7753	17.955	5.53261	7.95188
B4galnt2	2.46904	1.30395	0.003933	0.0891203	up	82.1407	33.2598	62.7056	88.7135	95.0029	43.3032	40.5725	15.9038
Lhx4	5.23321	2.3877	0.00998839	1	up	13.8918	2.66489	6.75291	19.5995	15.3231	3.16852	1.8442	2.98196
Gm44851	2.02198	1.01577	0.0342193	0.249804	up	34.3906	16.9714	40.5175	35.0728	27.5815	13.7303	20.2862	16.8978
Ncan	3.7009	1.88788	0.00410566	0.0905093	up	42.0772	11.4116	18.3293	66.0194	41.883	14.7864	5.53261	13.9158
Gm52441	-2.27392	-1.18518	0.00158854	0.053477	down	698.733	1588.92	975.313	552.912	567.975	820.648	1772.28	2173.85
Degs2	3.11258	1.63811	0.0116957	0.152451	up	33.3238	10.6412	27.0116	44.3568	28.603	9.50557	18.442	3.97594
Pgr	2.64067	1.4009	0.000402306	0.0242051	up	80.9446	30.635	55.9527	99.029	87.8522	34.8538	33.1957	23.8557
Myoz2	-3.53376	-1.82121	0.0478685	0.294907	down	9.35266	33.0584	10.6117	8.25242	9.19383	46.4717	50.7156	1.98797
Galntl6	2.2782	1.18789	0.0192049	0.192576	up	33.0457	14.4885	23.1528	40.2305	35.7538	13.7303	13.8315	15.9038
Jag1	2.25272	1.17167	0.00275573	0.071751	up	386.926	171.59	297.128	572.512	291.138	137.303	258.189	119.278
Ccdc88b	2.15537	1.10794	0.00394418	0.0891203	up	279.429	129.631	262.399	394.053	181.834	157.37	153.991	77.5309
Cldn34c1	2.06428	1.04564	0.0360983	0.256737	up	32.0075	15.4968	23.1528	35.0728	37.7969	16.8988	15.6757	13.9158
Gm51415	3.02148	1.59526	1.41372e-08	1.81714e-05	up	1603.72	530.829	1088.18	1735.07	1987.91	649.547	514.533	428.408
Pdgfa	2.71589	1.44143	2.04024e-09	4.121e-06	up	1937.05	713.224	1464.42	2535.56	1811.19	734.041	674.057	731.573
Itk	2.67625	1.42021	0.0239515	0.215016	up	33.1243	12.3361	36.6587	41.2621	21.4523	12.6741	19.3641	4.96993
Hoxc6	2.02874	1.02058	0.00575022	0.106417	up	70.4609	34.6567	63.6703	62.9247	84.7876	26.4044	37.8062	39.7594
Serinc2	-2.60529	-1.38144	0.0248916	0.218834	down	16.9675	44.06	7.71761	28.8835	14.3015	46.4717	60.8587	24.8496
Creg2	2.30714	1.2061	0.00214105	0.0622754	up	103.244	44.788	70.4232	133.07	106.24	59.1458	42.4167	32.8015
H2bc18	-3.98854	-1.99586	0.0318901	0.244108	down	5.05861	20.2098	3.85881	8.25242	3.06461	42.247	6.45471	11.9278
Igdcc3	6.34944	2.66663	0.00711209	0.118863	up	18.6378	2.91007	8.68232	24.7573	22.4738	0	2.76631	5.96391
Itm2a	-4.80423	-2.26431	0.00190792	0.0590542	down	10.917	52.6618	18.3293	12.3786	2.04307	88.7187	29.5073	39.7594
Alox8	2.28405	1.1916	0.0182999	0.188101	up	39.01	17.0465	33.7646	53.6407	29.6246	12.6741	16.5978	21.8677
Sh2d6	2.19357	1.13328	0.0287477	0.233466	up	68.736	31.22	64.635	61.8931	79.6799	10.5617	43.3388	39.7594
Pkd2l2	2.85633	1.51416	0.000308666	0.020782	up	62.3436	21.8445	44.3763	68.0825	74.5722	23.2358	18.442	23.8557
Tmod1	4.24837	2.08691	0.00331524	0.0802639	up	189.692	44.6566	58.8468	259.951	250.277	70.7637	56.2482	6.9579
Stfa3	-9.82746	-3.29682	0.00809121	0.125994	down	2.37466	23.3023	0.964702	3.09466	3.06461	62.3143	4.61051	2.98196
Agap2	2.2426	1.16517	0.0364503	0.257842	up	53.9105	23.9745	58.8468	75.3033	27.5815	21.1235	36.8841	13.9158
Lect2	-2.46083	-1.29915	0.0122431	0.156002	down	35.9154	88.456	30.8705	26.8204	50.0553	147.864	73.7682	43.7354
9330159F19Rik	3.50501	1.80942	0.00765993	0.122455	up	36.5689	10.5006	18.3293	47.4514	43.9261	19.0111	5.53261	6.9579
Hyal3	2.21744	1.1489	0.00151316	0.0521461	up	157.426	71.1046	111.905	186.711	173.661	100.337	55.3261	57.6512
Scn2b	4.88231	2.28756	5.15493e-06	0.00132519	up	123.255	25.3706	77.1761	149.575	143.015	41.1908	11.0652	23.8557
Dnase1l3	4.19221	2.06771	0.00731458	0.119872	up	92.0669	22.0204	57.8821	180.522	37.7969	45.4155	15.6757	4.96993
Zfp773	2.27592	1.18645	0.00976361	0.140911	up	49.8518	21.9482	35.694	48.483	65.3784	28.5167	18.442	18.8857
Retnlg	-5.29232	-2.4039	0.00190875	0.0590542	down	7.25166	38.6286	12.5411	2.0631	7.15076	64.4266	15.6757	35.7835
Dennd11	2.38126	1.25173	0.0156892	0.176335	up	64.1102	26.9043	62.7056	93.8713	35.7538	31.6852	34.1178	14.9098
Agap1	2.20411	1.14019	0.00595482	0.108499	up	123.982	56.2035	81.9996	192.9	97.046	46.4717	52.5598	69.579
Phf11a	2.10468	1.0736	0.029296	0.235231	up	62.9663	29.9856	63.6703	61.8931	63.3353	47.5278	29.5073	12.9218
Tnnt2	3.22793	1.69061	0.00134762	0.0487315	up	265.38	82.1897	128.305	500.303	167.532	100.337	100.509	45.7233
Itgam	2.0667	1.04733	0.00201206	0.0604002	up	1763.59	853.203	1720.06	2253.94	1316.76	844.94	1210.72	503.951
Creb5	2.60606	1.38187	0.000748107	0.0343302	up	184.541	70.7592	151.458	282.645	119.52	76.0446	88.5218	47.7113
AY074887	2.76406	1.46679	0.0191894	0.192576	up	22.5412	8.09933	18.3293	26.8204	22.4738	5.28087	11.0652	7.95188
Apol7a	4.68109	2.22684	0.0129316	1	up	12.3326	2.64093	15.4352	11.3471	10.2154	3.16852	2.76631	1.98797
Cx3cr1	2.07807	1.05524	0.0311928	0.242175	up	99.0042	47.5862	87.7879	85.6189	123.606	53.8649	71.0019	17.8917
H2-M2	4.35811	2.1237	0.00299499	0.0755934	up	72.5576	16.6207	54.988	132.039	30.6461	20.0673	25.8189	3.97594
Smpdl3b	2.2223	1.15205	0.0355317	0.254511	up	123.26	55.5492	86.8232	209.405	73.5507	96.1119	38.7283	31.8075
Trim30c	2.71275	1.43976	0.0254005	0.219904	up	22.3852	8.27163	25.0822	19.5995	22.4738	11.6179	9.22102	3.97594
H3c13	-4.21508	-2.07556	0.0206506	0.199439	down	9.41842	39.7446	6.75291	5.15776	16.3446	72.876	4.61051	41.7474
Gm10408	4.16418	2.05803	0.017667	0.185845	up	21.4138	5.08561	22.1881	17.5364	24.5169	0	8.29892	6.9579
Pcdhgb4	3.80893	1.92939	0.0208651	0.199848	up	31.7657	8.27908	33.7646	24.7573	36.7753	0	12.9094	11.9278
Gm4832	-2.31807	-1.21293	0.039639	0.266765	down	12.702	29.5483	14.4705	14.4417	9.19383	44.3593	18.442	25.8436
Sema4d	2.10732	1.07541	0.00492904	0.0988534	up	322.228	152.821	237.317	525.06	204.307	138.359	177.966	142.14
Ndst3	-3.81812	-1.93286	2.95916e-08	2.46115e-05	down	53.0079	202.725	63.6703	36.1043	59.2491	270.381	167.823	169.972
Klra23	-2.1264	-1.08842	0.0030047	0.0755934	down	31.1994	66.4099	28.9411	30.9466	33.7107	78.1569	53.4819	67.591
Tnfaip6	3.50078	1.80768	0.0022787	0.0641804	up	53.523	15.317	28.9411	89.7451	41.883	22.1797	13.8315	9.93985
Atp1a2	-3.8008	-1.9263	0.0196723	0.195054	down	26.3097	99.9739	35.694	34.0412	9.19383	74.9884	213.006	11.9278
Nfix	2.44582	1.29032	0.00985312	0.141291	up	216.16	88.2567	215.128	338.349	95.0029	50.6964	135.549	78.5249
Nog	-9.90775	-3.30856	0.0154816	0.175256	down	1.66467	16.4987	1.9294	0	3.06461	11.6179	36.8841	0.993985
S1pr4	2.22377	1.15301	0.0396832	0.266765	up	57.2531	25.7968	29.9058	90.7766	51.0769	40.1346	19.3641	17.8917
Htra4	2.92533	1.5486	0.00341826	0.0815021	up	48.614	16.6773	48.2351	57.7669	39.8399	26.4044	15.6757	7.95188
Gm52436	-2.00744	-1.00535	0.0268871	0.226959	down	59.0999	118.666	83.929	42.2937	51.0769	60.2019	132.783	163.014
Ulbp1	-2.12469	-1.08725	0.0108593	0.147918	down	168.667	358.396	258.54	131.007	116.455	184.831	487.792	402.564
Luzp4	-17.4502	-4.12517	0.000872478	0.0374954	down	1.03155	17.7367	0	3.09466	0	28.5167	14.7536	9.93985
Gca	2.59121	1.37363	0.0391136	0.26486	up	29.6094	11.39	25.0822	42.2937	21.4523	12.6741	17.5199	3.97594
Slc28a3	3.05698	1.61211	0.027918	0.231455	up	32.9503	10.8319	12.5411	51.5776	34.7323	19.0111	5.53261	7.95188
F830016B08Rik	2.21018	1.14416	0.000613227	0.0308934	up	563.66	254.801	423.504	605.521	661.956	199.617	379.906	184.881
Gm52217	3.64563	1.86617	5.28356e-07	0.000240981	up	155.732	42.754	95.5055	194.963	176.726	50.6964	37.8062	39.7594
Elavl3	2.74641	1.45755	0.0102887	0.144217	up	33.3127	12.0973	26.0469	35.0728	38.8184	13.7303	16.5978	5.96391
Rgs1	2.67527	1.41969	0.000458855	0.0261603	up	472.014	176.388	377.198	730.339	308.504	202.785	224.993	101.387
Trim30d	4.84534	2.2766	2.30887e-05	0.00347282	up	52.9849	10.978	52.0939	63.9563	42.9046	16.8988	11.0652	4.96993
Ttc38	2.36212	1.24008	0.00315026	0.0777338	up	101.707	43.1608	78.1408	125.849	101.132	66.539	34.1178	28.8256
Cd72	2.346	1.23021	0.0116843	0.152451	up	1032.24	440.122	1100.72	936.65	1059.33	807.973	376.218	136.176
Pclo	5.04617	2.33519	8.77578e-05	0.00886291	up	46.3902	9.16196	24.1175	66.0194	49.0338	6.33705	9.22102	11.9278
Igflr1	2.29015	1.19544	0.000512484	0.0277625	up	144.758	63.0411	112.87	171.238	150.166	51.7525	86.6776	50.6933
Il2ra	3.25847	1.70419	7.67468e-08	4.93237e-05	up	161.755	49.599	132.164	174.332	178.769	54.9211	58.0924	35.7835
LOC100041057	3.21509	1.68486	0.038133	0.262358	up	17.9987	5.60673	22.1881	14.4417	17.3661	8.4494	7.37682	0.993985
Fgf9	4.09227	2.0329	0.000101856	0.00993205	up	75.749	18.6325	57.8821	83.5558	85.8091	30.6291	7.37682	17.8917
Slc23a1	2.05927	1.04213	0.00743914	0.120638	up	100.835	49.0528	68.4938	113.471	120.541	66.539	36.8841	43.7354
2310034P14Rik	2.09331	1.06579	0.00769747	0.1227	up	75.9881	36.2064	62.7056	81.4926	83.766	22.1797	38.7283	47.7113
Gm10436	12.2112	3.61013	0.0491289	1	up	4.32301	0.307367	5.78821	3.09466	4.08615	0	0.922102	0
Zfp385b	2.90945	1.54075	0.00763479	0.122455	up	25.9374	8.91679	19.294	29.915	28.603	9.50557	8.29892	8.94587
Nr4a3	2.56546	1.35922	0.0463354	0.291376	up	55.8504	21.7238	50.1645	95.9344	21.4523	22.1797	35.0399	7.95188
Carmil1	2.17307	1.11974	0.0217021	0.203797	up	132.119	60.7057	104.188	211.468	80.7014	57.0334	91.2881	33.7955
Bcl2l2	2.04506	1.03214	0.000422758	0.0246935	up	1801.44	880.867	1362.16	1676.27	2365.88	1060.4	971.896	610.307
Olfr976	-6.85519	-2.7772	0.0108868	1	down	2.02413	13.8323	0.964702	0	5.10769	11.6179	11.9873	17.8917
Prtg	4.98964	2.31894	0.0388615	1	up	9.82128	1.95755	5.78821	18.5679	5.10769	2.11235	2.76631	0.993985
Il27	5.58458	2.48145	0.00043752	0.0251467	up	33.1025	5.92056	23.1528	57.7669	18.3877	6.33705	6.45471	4.96993
Adamts14	2.68263	1.42365	0.00491917	0.0988534	up	53.9295	20.1082	57.8821	75.3033	28.603	17.955	17.5199	24.8496
Stfa2	-15.1827	-3.92435	8.45224e-07	0.00036214	down	5.68505	86.4742	5.78821	3.09466	8.1723	177.437	19.3641	62.6211
Fyb	2.08963	1.06325	0.0101136	0.143643	up	642.558	307.464	683.974	787.075	456.627	371.773	421.401	129.218
Zfp879	2.73236	1.45015	0.0370491	0.259676	up	17.1454	6.27908	14.4705	19.5995	17.3661	5.28087	4.61051	8.94587
Cybb	3.52922	1.81935	0.000243785	0.0176763	up	1740.86	493.293	1304.28	3123.54	794.756	698.131	542.196	239.55
Tbc1d9	2.8648	1.51843	0.00154751	0.0525967	up	345.876	120.701	277.834	607.584	152.209	135.19	149.381	77.5309
Mag	4.03357	2.01206	0.0335116	0.248281	up	32.8957	8.20521	17.3646	63.9563	17.3661	19.0111	4.61051	0.993985
Dapk1	2.31634	1.21185	0.0119342	0.153538	up	101.459	43.7384	80.0702	166.08	58.2276	43.3032	58.0924	29.8196
Cxcl5	-7.96673	-2.99399	0.0206824	0.199474	down	30.7833	245.418	65.5997	19.5995	7.15076	355.931	17.5199	362.805
Slc35d3	5.71902	2.51577	0.00668419	1	up	13.1529	2.28888	8.68232	13.4102	17.3661	2.11235	2.76631	1.98797
Ppargc1b	2.22307	1.15255	3.41963e-05	0.00447687	up	237.872	106.846	211.27	289.866	212.48	82.3816	119.873	118.284
Cmya5	-4.4696	-2.16014	0.0149906	0.172158	down	16.3384	72.9789	21.2234	21.6626	6.12922	33.7976	175.199	9.93985
Sln	-30.0003	-4.9069	0.00525224	0.102705	down	3.60075	108.295	7.71761	2.0631	1.02154	45.4155	278.475	0.993985
Adrb2	2.02502	1.01794	0.0361806	0.257064	up	52.301	25.7509	37.6234	80.4611	38.8184	21.1235	32.2736	23.8557
Npff	2.25085	1.17047	0.0257584	0.221397	up	91.271	40.4142	65.5997	86.6504	121.563	28.5167	72.8461	19.8797
Gm52416	-2.05903	-1.04197	0.00477485	0.0981784	down	1205.7	2482.6	1686.3	956.249	974.546	1286.42	2936.89	3224.49
Gm28455	4.79281	2.26087	6.46911e-07	0.000285833	up	70.0695	14.688	51.1292	76.3349	82.7445	19.0111	10.1431	14.9098
Gpr82	2.22459	1.15354	0.0126765	0.158433	up	49.2531	22.1422	34.7293	68.0825	44.9476	26.4044	22.1304	17.8917
Vstm4	-3.55316	-1.8291	0.0161258	0.178966	down	6.3226	22.5781	8.68232	7.22087	3.06461	32.7414	10.1431	24.8496
Marchf1	2.28101	1.18967	0.00870632	0.131626	up	198.49	87.0705	173.646	308.434	113.391	125.685	84.8334	50.6933
Slc17a8	3.02016	1.59463	0.00084273	0.0370042	up	60.0548	19.9155	39.5528	68.0825	72.5291	27.4605	19.3641	12.9218
Zfp978	-2.86903	-1.52056	0.00439359	0.0939124	down	149.322	428.617	297.128	69.114	81.723	245.032	546.807	494.011
Cts8	3.31512	1.72906	0.0038949	0.0888226	up	31.7484	9.57621	18.3293	30.9466	45.9692	10.5617	9.22102	8.94587
Slc14a1	2.97696	1.57384	0.0375716	0.26143	up	19.8104	6.68687	18.3293	24.7573	16.3446	11.6179	6.45471	1.98797
Cap2	-6.71396	-2.74716	0.00864038	0.131111	down	6.89888	46.4168	13.5058	4.12621	3.06461	27.4605	108.808	2.98196
Sobp	2.56829	1.36081	0.00381708	0.0877556	up	91.7066	35.773	49.1998	121.723	104.197	51.7525	26.741	28.8256
Boll	12.2112	3.61013	0.0491289	1	up	4.32301	0.307367	5.78821	3.09466	4.08615	0	0.922102	0
Ptgfr	-18.9319	-4.24275	0.0174269	1	down	0.321567	6.84813	0.964702	0	0	13.7303	1.8442	4.96993
Mgarp	2.39862	1.2622	0.0129521	0.159591	up	40.7578	17.0838	47.2704	44.3568	30.6461	25.3482	11.9873	13.9158
Prss53	4.02838	2.0102	0.000827147	0.0364331	up	45.43	11.295	19.294	55.7038	61.2922	13.7303	9.22102	10.9338
Gse1	2.26988	1.18262	0.000849988	0.037116	up	239.846	105.459	200.658	309.466	209.415	74.9884	154.913	86.4767
Faah	3.89719	1.96243	0.0141394	0.166671	up	21.5051	5.47589	20.2587	34.0412	10.2154	4.2247	9.22102	2.98196
Slc26a1	3.22014	1.68712	5.56184e-05	0.00666431	up	135.204	42.065	81.0349	182.585	141.994	52.8087	27.6631	45.7233
LOC115486443	-2.23565	-1.1607	0.00950229	0.138223	down	31.5138	70.5363	47.2704	28.8835	18.3877	54.9211	81.145	75.5429
Tex47	2.47584	1.30792	0.00205667	0.0612582	up	83.7278	33.8515	52.0939	93.8713	105.218	44.3593	31.3515	25.8436
H2-DMb2	2.63374	1.39711	0.00726756	0.119653	up	730.617	277.508	407.104	1275	509.747	498.514	190.875	143.134
Klhl33	3.39453	1.76321	3.08644e-06	0.0009918	up	135.153	39.8821	94.5408	143.386	167.532	53.8649	35.962	29.8196
Onecut2	3.56269	1.83297	0.00191752	0.0590673	up	34.4334	9.71352	22.1881	42.2937	38.8184	12.6741	5.53261	10.9338
Gm4027	9.51813	3.25068	0.0309564	1	up	6.35047	0.683387	6.75291	4.12621	8.1723	1.05617	0	0.993985
Smco1	8.41889	3.07363	1.42074e-05	0.00256713	up	227.39	27.1137	83.929	381.674	216.566	61.2581	10.1431	9.93985
Bcan	6.33235	2.66274	0.0138197	1	up	10.46	1.65341	6.75291	11.3471	13.28	1.05617	0.922102	2.98196
Nova1	3.08685	1.62614	0.00278843	0.0719168	up	42.186	13.7212	28.9411	58.7985	38.8184	17.955	8.29892	14.9098
Klkb1	2.36183	1.23991	0.0154659	0.175218	up	61.1487	25.919	38.5881	84.5873	60.2707	38.0223	25.8189	13.9158
Parp14	2.03177	1.02274	0.00111913	0.0434116	up	448.362	220.752	519.974	496.177	328.935	281.999	235.136	145.122
Syn3	2.5138	1.32987	0.00234415	0.0652111	up	61.3722	24.4071	44.3763	83.5558	56.1845	28.5167	25.8189	18.8857
Evi2	52.8772	5.72457	0.0335074	1	up	9.62782	0	0	28.8835	0	0	0	0
Skint4	2.9276	1.54972	0.000878288	0.037517	up	53.5706	18.3644	38.5881	57.7669	64.3568	24.292	12.9094	17.8917
Adamts12	-2.0515	-1.03668	0.0266849	0.226062	down	32.7259	67.2827	38.5881	35.0728	24.5169	81.3254	35.0399	85.4827
Slc39a2	2.87711	1.52462	0.0226978	0.209208	up	36.9513	12.8429	34.7293	54.6723	21.4523	17.955	16.5978	3.97594
Erich5	3.97597	1.99131	0.000491099	0.0273372	up	40.8718	10.3043	27.0116	61.8931	33.7107	12.6741	8.29892	9.93985
Gbp4	2.82082	1.49611	0.00125134	0.0465784	up	923.247	327.386	882.702	1499.88	387.163	493.233	269.254	219.671
Psme2b	2.84505	1.50845	0.0227526	0.209439	up	31.3454	10.9486	22.1881	35.0728	36.7753	9.50557	19.3641	3.97594
Trat1	2.90066	1.53638	0.00011602	0.0105852	up	96.0927	33.0576	66.5644	109.345	112.369	23.2358	33.1957	42.7414
Cntnap1	2.21737	1.14885	0.03526	0.253698	up	43.6323	19.559	38.5881	38.1674	54.1415	9.50557	32.2736	16.8978
Dzip1	2.92577	1.54881	0.00052098	0.028115	up	90.7079	31.0806	66.5644	128.944	76.6153	38.0223	18.442	36.7775
Ldlrad1	3.26909	1.70889	0.0485108	0.297021	up	12.7722	3.87363	11.5764	18.5679	8.1723	2.11235	5.53261	3.97594
Il21r	3.15427	1.65731	0.00110941	0.0434116	up	141.936	45.017	111.905	240.352	73.5507	61.2581	47.9493	25.8436
H4c12	-2.65919	-1.41099	0.0228751	0.20975	down	14.2809	38.1503	20.2587	11.3471	11.2369	65.4828	22.1304	26.8376
H2ac24	-2.24177	-1.16464	0.000132639	0.0114353	down	871.528	1954.02	863.408	658.13	1093.04	2701.69	1358.26	1802.1
H2bc22	-3.34905	-1.74375	0.0103918	0.144758	down	8.30216	27.9603	11.5764	5.15776	8.1723	45.4155	16.5978	21.8677
Chil3	-3.55315	-1.8291	0.00100877	0.0409855	down	11.0752	39.4015	10.6117	14.4417	8.1723	57.0334	31.3515	29.8196
Wnk2	5.47439	2.4527	0.0354734	0.25434	up	24.2949	4.39252	19.294	48.483	5.10769	2.11235	11.0652	0
Trim12a	2.47279	1.30614	0.00260528	0.06925	up	336.008	136.037	210.305	410.558	387.163	220.74	70.0798	117.29
Tmem229b	2.00373	1.00269	0.0105476	0.145706	up	265.527	132.588	235.387	353.823	207.372	194.336	131.861	71.567
Spatc1	-2.28957	-1.19508	0.0229709	0.209945	down	20.0451	45.9065	22.1881	15.4733	22.4738	54.9211	59.9366	22.8617
Ptk2b	2.51137	1.32847	5.80488e-05	0.0068396	up	538.897	214.554	430.257	780.885	405.55	246.089	242.513	155.062
BC049352	3.58719	1.84285	0.0182841	0.188101	up	16.8015	4.73255	14.4705	18.5679	17.3661	8.4494	2.76631	2.98196
Gm10277	4.57902	2.19504	5.71078e-06	0.00136855	up	74.3874	16.276	43.4116	101.092	78.6584	17.955	11.9873	18.8857
Igsf9b	3.35323	1.74555	0.0230454	0.209975	up	26.8769	8.03937	8.68232	45.3883	26.56	10.5617	4.61051	8.94587
Adal	2.73887	1.45358	9.39295e-07	0.000379448	up	475.354	173.632	355.01	470.388	600.664	221.797	166.9	132.2
Syt13	9.92624	3.31125	0.0140478	1	up	13.5869	1.40823	5.78821	24.7573	10.2154	4.2247	0	0
Tap2	2.80147	1.48619	0.000247851	0.0177887	up	481.142	171.772	375.269	803.579	264.578	210.179	165.978	139.158
Ipcef1	2.70044	1.43319	0.0371727	0.259676	up	36.3171	13.4337	31.8352	51.5776	25.5384	17.955	19.3641	2.98196
Mt3	-5.5834	-2.48114	0.00666222	0.115222	down	5.96873	33.3251	8.68232	3.09466	6.12922	7.39322	74.6903	17.8917
Hba-a2	-2.30289	-1.20344	0.00269132	0.07063	down	248.656	572.641	250.822	179.49	315.655	358.043	406.647	953.232
Gm14124	-2.01472	-1.01058	0.0272683	0.229083	down	74.6487	150.479	124.447	42.2937	57.2061	101.393	201.94	148.104
Mab21l4	8.85136	3.1459	0.0198344	1	up	11.6063	1.30135	1.9294	20.631	12.2584	0	0.922102	2.98196
Xntrpc	-44.0951	-5.46255	0.0126185	1	down	0	8.13532	0	0	0	0	18.442	5.96391
Fgl2	2.18298	1.1263	0.0221166	0.206321	up	728.811	333.936	739.926	1053.22	393.292	548.155	326.424	127.23
Steap4	-3.93394	-1.97598	1.48882e-05	0.00256713	down	35.7132	140.891	58.8468	28.8835	19.4092	165.819	96.8207	160.032
Rhag	4.81515	2.26758	0.0038459	0.0881444	up	17.5427	3.65565	11.5764	19.5995	21.4523	4.2247	2.76631	3.97594
Me3	-2.01317	-1.00947	0.0035771	0.0838749	down	615.86	1239.8	789.126	540.534	517.919	661.165	1444.01	1614.23
Atp6v0e2	2.02024	1.01453	0.0282081	0.231677	up	90.6774	44.8972	83.929	119.66	68.443	61.2581	52.5598	20.8737
Aqp7	4.44364	2.15174	3.52893e-06	0.00103949	up	75.0261	16.9082	44.3763	93.8713	86.8306	20.0673	14.7536	15.9038
Pnpla3	2.52809	1.33805	0.00234485	0.0652111	up	63.0959	24.9085	42.4469	78.398	68.443	26.4044	30.4294	17.8917
6720489N17Rik	2.44465	1.28963	1.22099e-05	0.00233292	up	325.377	133.053	214.164	410.558	351.409	137.303	134.627	127.23
Tgfbr3l	2.1064	1.07478	0.0359825	0.2563	up	61.1611	28.9228	70.4232	71.1771	41.883	19.0111	48.8714	18.8857
Pcsk1n	10.7496	3.4262	0.0440304	1	up	10.6527	0.990754	0	29.915	2.04307	1.05617	0.922102	0.993985
S100a9	-4.57588	-2.19405	1.48075e-05	0.00256713	down	435.011	1990.84	495.857	222.815	586.362	3802.23	976.506	1193.78
Phf24	2.81136	1.49127	0.0145228	0.168829	up	24.7855	8.77625	25.0822	24.7573	24.5169	8.4494	12.9094	4.96993
Gm41885	158.235	7.30593	4.11615e-08	3.23324e-05	up	28.7902	0	29.9058	28.8835	27.5815	0	0	0
Fam209	2.50305	1.32369	0.0312423	0.24218	up	21.4015	8.54723	23.1528	19.5995	21.4523	6.33705	7.37682	11.9278
Gnrh1	2.02658	1.01905	0.00129564	0.0476713	up	138.808	68.3405	133.129	139.26	144.037	60.2019	93.1323	51.6872
Ogdhl	3.03748	1.60287	0.0337293	0.248903	up	16.1584	5.34729	12.5411	18.5679	17.3661	8.4494	4.61051	2.98196
Zfp977	-2.10477	-1.07366	0.000424395	0.0246935	down	58.3346	122.994	71.3879	45.3883	58.2276	132.022	109.73	127.23
Uba7	2.11343	1.07959	0.00923435	0.136275	up	222.704	105.456	224.775	314.624	128.714	151.033	97.7428	67.591
Gbgt1	3.17488	1.6667	0.0111697	0.149695	up	45.0221	14.1857	42.4469	70.1456	22.4738	20.0673	17.5199	4.96993
Elavl4	38.8947	5.2815	0.00225011	1	up	7.08274	0	4.82351	8.25242	8.1723	0	0	0
Cfhr1	3.44425	1.78419	0.0306602	0.239027	up	30.4587	8.91256	17.3646	47.4514	26.56	20.0673	3.68841	2.98196
Car3	-9.65529	-3.27132	0.0490012	0.298428	down	82.7843	799.293	85.8585	112.439	50.0553	386.56	2008.34	2.98196
Nlrc5	2.40895	1.2684	0.00452848	0.0957073	up	304.143	126.323	307.74	414.684	190.006	192.224	129.094	57.6512
Alb	7.82719	2.96849	0.0172344	0.183907	up	18.1794	2.3368	46.3057	6.18931	2.04307	2.11235	0.922102	3.97594
Rab36	4.7407	2.2451	0.0315676	1	up	12.4417	2.61697	11.5764	21.6626	4.08615	3.16852	3.68841	0.993985
4933430I17Rik	2.44944	1.29245	0.000767519	0.0347819	up	74.0364	30.1715	57.8821	80.4611	83.766	23.2358	29.5073	37.7714
Zfp953	2.24902	1.1693	0.028225	0.231677	up	42.8124	19.1035	30.8705	53.6407	43.9261	30.6291	14.7536	11.9278
Zfp558	4.62105	2.20822	0.00213245	0.0621665	up	19.8093	4.29111	17.3646	18.5679	23.4954	5.28087	4.61051	2.98196
Cbln3	2.15444	1.10731	0.00113988	0.0440347	up	84.4696	39.1823	67.5291	101.092	84.7876	41.1908	40.5725	35.7835
Amz1	2.16351	1.11337	0.0207602	0.199765	up	77.8598	35.9244	61.7409	127.913	43.9261	29.5729	42.4167	35.7835
Ctsk	-2.14562	-1.10139	0.0126127	0.158375	down	505.251	1084.2	585.574	585.922	344.258	978.018	454.596	1819.99
Pkd1l2	-3.60257	-1.84903	5.29244e-06	0.00132605	down	38.3323	138.16	30.8705	37.1359	46.9907	203.842	90.366	120.272
Ticam2	2.02138	1.01534	0.0223197	0.207334	up	60.9476	30.1185	64.635	75.3033	42.9046	32.7414	38.7283	18.8857
Shank1	3.84135	1.94161	8.60107e-05	0.00881236	up	66.0358	17.0728	47.2704	69.114	81.723	10.5617	26.741	13.9158
Cd200r4	2.05802	1.04125	0.0498409	0.30064	up	116.248	56.5369	124.447	165.048	59.2491	87.6625	58.0924	23.8557
Rpgrip1	3.45659	1.78935	0.0278341	0.231188	up	22.8041	6.58645	5.78821	31.9781	30.6461	5.28087	5.53261	8.94587
Mylpf	-6.36184	-2.66944	0.0250582	0.21933	down	141.411	899.722	265.293	61.8931	97.046	698.131	1923.5	77.5309
Mei4	2.93101	1.5514	0.0422935	0.276213	up	30.2541	10.3393	10.6117	48.483	31.6676	16.8988	10.1431	3.97594
Mup16	31.2927	4.96775	0.0342935	1	up	5.69398	0	4.82351	0	12.2584	0	0	0
Pabpc4l	3.27538	1.71166	0.025197	0.219904	up	14.083	4.31507	13.5058	14.4417	14.3015	5.28087	3.68841	3.97594
Gm21064	7.26079	2.86013	0.000711046	0.0334669	up	36.6982	5.10534	11.5764	46.4199	52.0984	10.5617	2.76631	1.98797
Ybey	2.07228	1.05122	0.000125207	0.0110754	up	281.915	136.095	208.376	308.434	328.935	159.482	123.562	125.242
Zbtb8a	2.29125	1.19613	0.0162677	0.179957	up	56.1926	24.5334	30.8705	84.5873	53.1199	26.4044	19.3641	27.8316
Grk1	2.8064	1.48872	0.00012887	0.0111785	up	87.4608	31.2235	67.5291	78.398	116.455	36.9661	24.8968	31.8075
Krt27	-2.31406	-1.21043	0.0261898	0.223071	down	22.4287	52.0047	22.1881	15.4733	29.6246	85.5501	39.6504	30.8135
Dusp22	2.02691	1.01928	0.00864246	0.131111	up	100.924	49.8376	67.5291	135.133	100.111	64.4266	43.3388	41.7474
Ncald	3.1954	1.67599	0.0243473	0.216884	up	20.8999	6.51134	16.3999	34.0412	12.2584	6.33705	9.22102	3.97594
Gm20385	-3.30372	-1.72409	0.00185224	0.0581263	down	15.5037	51.3991	27.0116	9.28397	10.2154	38.0223	52.5598	63.6151
Plcb2	2.33191	1.22151	0.0138401	0.165135	up	133.111	57.0283	136.988	190.837	71.5076	61.2581	82.9892	26.8376
Gm10461	2.00906	1.00652	0.00718178	0.119559	up	92.4596	46.0401	59.8115	103.155	114.412	51.7525	39.6504	46.7173
Thbs4	-4.30194	-2.10499	0.016259	0.179957	down	130.953	563.403	163.035	208.374	21.4523	684.401	332.879	672.928
Prl6a1	-2.28784	-1.19399	0.00433362	0.0933162	down	311.275	712.374	385.881	146.48	401.464	1057.23	593.834	486.059
Pou3f2	7.48599	2.90419	0.0448601	1	up	7.49344	1.01148	1.9294	12.3786	8.1723	2.11235	0.922102	0
Stox2	2.67141	1.4176	0.00111701	0.0434116	up	169.945	63.6845	100.329	197.027	212.48	96.1119	57.1703	37.7714
Vmn2r55	3.77781	1.91755	0.00874623	0.131626	up	20.8275	5.45516	17.3646	17.5364	27.5815	3.16852	9.22102	3.97594
Gm4951	2.20164	1.13858	0.0348094	0.252136	up	127.129	57.8675	128.305	183.616	69.4645	105.617	33.1957	34.7895
