# Supplementary material for: Chronic stress–induced ANPEP drives liver cancer progression by increasing glutathione synthesis and inhibiting ferroptosis
Source: J Clin Invest. 2025 Dec 2;136(4):e195685. doi: 10.1172/JCI195685 (PMC12904706; doi:10.1172/JCI195685)
Supplement: Supplemental table 7 [file jci-136-195685-s315.xlsx]

## Sheet: Sheet1
Primer name	Base sequence
Mouse-Actin-F	GGCTGTATTCCCCTCCATCG
Mouse-Actin-R	CCAGTTGGTAACAATGCCATGT
Human-NR3C1-F	TGCCGCTATCGAAAATGTCTT
Human-NR3C1-R	GGGTAGGGGTGAGTTGTGGT
Human-ANPEP-F	GACGCTGAGACCGTACCTC
Human-ANPEP-R	TCAGTCTTGTCAATGTCGGGG
SiNR3C1-F	GAAGUGUUAUAUGCAGGAUAUTT
SiNR3C1-R	AUAUCCUGCAUAUAACACUUCTT
Mouse-Nr3c1-F	AGCTCCCCCTGGTAGAGAC
Mouse-Nr3c1-R	GGTGAAGACGCAGAAACCTTG
Mouse-Anpep-F	ATGGAAGGAGGCGTCAAGAAA
Mouse-Anpep-R	CGGATAGGGCTTGGACTCTTT
Probe1	GAGGAGATTATGCCAGAT
Biotin-probe1	Biotin- GAGGAGATTATGCCAGAT
Probe2	AGTGCTGAGATTACA
Biotin-probe2	Biotin- AGTGCTGAGATTACA
shANPEP	GCAGGACTACTGGCTGATAGA
shSLC3A2	GGACATAGAGAATCTGAAGG
