# Supplementary material for: Chronic stress–induced ANPEP drives liver cancer progression by increasing glutathione synthesis and inhibiting ferroptosis
Source: J Clin Invest. 2025 Dec 2;136(4):e195685. doi: 10.1172/JCI195685 (PMC12904706; doi:10.1172/JCI195685)
Supplement: Supplemental table 8 [file jci-136-195685-s316.xlsx]

## Sheet: Sheet1
Name of Product	Brand and catalog number
Anti-GAPDH antibody	Abcam ab263962
Anti-APN/CD13 antibody	Abcam ab154116
Glucocorticoid receptor Polyclonal antibody	Proteintech Group 24050-1-AP
Anti-CD98 antibody	Abcam ab307587
DYKDDDDK tag Monoclonal antibody	Proteintech Group 66008-3-Ig; PRID: AB_2749837
HA Tag Monoclonal antibody	Proteintech Group 66006-2-Ig; PRID: AB_2881490
MYC tag Monoclonal antibody	Proteintech Group 60003-2-Ig; PRID: AB_2734122
Anti-4 Hydroxynonenal antibody	Abcam ab48506
Anti-Malondialdehyde antibody	Abcam ab27642
Ki-67 Polyclonal antibody	Proteintech Group 27309-1-AP
ATP1A1 Polyclonal antibody	Proteintech Group 14418-1-AP
Ubiquitin antibody	SANTA CRUZ sc-8017
Anti-LC3B antibody [EPR18709] - Autophagosome Marker	Abcam ab192890
HRP-conjugated Goat Anti-Rabbit IgG(H+L)	Proteintech Group SA00001-2; PRID: AB_2722564
HRP-conjugated Goat Anti-Mouse IgG(H+L)	Proteintech Group SA00001-1; PRID: AB_2722565
Goat anti-Rabbit IgG (H+L) Cross-Adsorbed Secondary Antibody, Alexa Fluor™ 488	Invitrogen A11008
Goat anti-Mouse IgG (H+L) Highly Cross-Adsorbed Secondary Antibody, Alexa Fluor™ 594	Invitrogen A11032
Anti-rabbit IgG for IP (HRP)	Vazyme RA1008-01
Anti-mouse IgG for IP (HRP)	Vazyme RA1009-01
Rabbit Control IgG	ABclonal AC005; PRID: AB_2771930
Mouse Control IgG	ABclonal AC011; PRID: AB_2770414
HRP-conjugated DYKDDDDK Tag Monoclonal antibody	Proteintech Group HRP-66008; PRID: AB_2883835
HRP-conjugated Mouse anti HA-Tag mAb	ABclonal AE025; PRID: AB_2769866
