# Supplementary material for: Chronic stress–induced ANPEP drives liver cancer progression by increasing glutathione synthesis and inhibiting ferroptosis
Source: J Clin Invest. 2025 Dec 2;136(4):e195685. doi: 10.1172/JCI195685 (PMC12904706; doi:10.1172/JCI195685)
Supplement: Supplemental table 9 [file jci-136-195685-s317.xlsx]

## Sheet: Sheet1
Point location	Organization Code		Tail number	Organization Type	Pathological type	Pathological grading	Tumor size
A1	NDgLiv0409A0037		P1	cancer	Hepatocellular carcinoma	Level I	5×4.6×4.2cm
A2			P2	Paracancer	Paracancerous liver tissue
A3	RDgLiv0801A0309		P1	cancer	Hepatocellular carcinoma	Level I	5×4×4cm
A4			P2	Paracancer	Paracancerous liver tissue
A5	RDgLiv0806A0361		P1	cancer	Hepatocellular carcinoma	Level I	5×2×1.5cm
A6			P2	Paracancer	Paracancerous liver tissue
A7	RDgLiv0904A0495		P1	cancer	Hepatocellular carcinoma	Level I	3×3×2.5cm
A8			P2	Paracancer	Paracancerous liver tissue
A9	D19A0541		P1	cancer	Hepatocellular carcinoma	Level I	2×2×1.2cm
A10			P2	Paracancer	Paracancerous liver tissue
A11	D19A0547		P1	cancer	Hepatocellular carcinoma	Level I	5×3×2.5cm
A12			P2	Paracancer	Paracancerous liver tissue
A13	D19A0612		P1	cancer	Hepatocellular carcinoma	Level I	2.6×1.8cm
A14			P2	Paracancer	Paracancerous liver tissue
A15	D19A0627		P1	cancer	Hepatocellular carcinoma	Level I	5×4×4cm
A16			P2	Paracancer	Paracancerous liver tissue
B1	D19A0696		P1	cancer	Hepatocellular carcinoma	Level I	9×8×7.5cm
B2			P2	Paracancer	Paracancerous liver tissue
B3	D19A0715		P1	cancer	Hepatocellular carcinoma	Level I	5×5×3cm
B4			P2	Paracancer	Paracancerous liver tissue
B5	RDgLiv0812A0417		P1	cancer	Hepatocellular carcinoma	Level I	4×3×3cm
B6			P2	Paracancer	Paracancerous liver tissue
B7	D19A0685		P1	cancer	Hepatocellular carcinoma	LevelⅠ-Ⅱ	4.5×3.5×3.5cm
B8			P2	Paracancer	Paracancerous liver tissue
B9	RDgLiv0504A0074		P1	cancer	Hepatocellular carcinoma	LevelⅠ-Ⅱ	6×5.5×4.5cm
B10			P2	Paracancer	Paracancerous liver tissue
B11	RDgLiv0904A0489		P1	cancer	Hepatocellular carcinoma	LevelⅠ-Ⅱ	4×3×2.5cm
B12			P2	Paracancer	Paracancerous liver tissue
B13	D19A0551		P1	cancer	Hepatocellular carcinoma	LevelⅠ-Ⅱ	6×6×1cm
B14			P2	Paracancer	Paracancerous liver tissue
B15	NDgLiv0312A0002		P1	cancer	Hepatocellular carcinoma	Level II	12×9×6cm
B16			P2	Paracancer	Paracancerous liver tissue
C1	NDgLiv0312A0003		P1	cancer	Hepatocellular carcinoma	Level II	4.5×4×4cm
C2			P2	Paracancer	Paracancerous liver tissue
C3	CDgLiv0706A0217		P1	cancer	Hepatocellular carcinoma	Level II	6×5×5cm
C4			P2	Paracancer	Paracancerous liver tissue
C5	RDgLiv0801A0302		P1	cancer	Hepatocellular carcinoma	Level II	4.5×3×3cm
C6			P2	Paracancer	Paracancerous liver tissue
C7	RDgLiv0801A0306		P1	cancer	Hepatocellular carcinoma	Level II	8×7×6.5cm
C8			P2	Paracancer	Paracancerous liver tissue
C9	CDgLiv0803A0349		P1	cancer	Hepatocellular carcinoma	Level II	2.5×1.5×1cm
C10			P2	Paracancer	Paracancerous liver tissue
C11	RDgLiv0805A0357		P1	cancer	Hepatocellular carcinoma	Level II	6.5×5×4cm
C12			P2	Paracancer	Paracancerous liver tissue
C13	CDgLiv0804A0369		P1	cancer	Hepatocellular carcinoma	Level II	2.2×1.2×1.2cm
C14			P2	Paracancer	Paracancerous liver tissue
C15	RDgLiv0807A0374		P1	cancer	Hepatocellular carcinoma	Level II	9×7×4cm
C16			P2	Paracancer	Paracancerous liver tissue
D1	RDgLiv0808A0382		P1	cancer	Hepatocellular carcinoma	Level II	3.5×3×2cm
D2			P2	Paracancer	Paracancerous liver tissue
D3	RDgLiv0812A0409		P1	cancer	Hepatocellular carcinoma	Level II	5×4.5×3cm
D4			P2	Paracancer	Paracancerous liver tissue
D5	RDgLiv0901A0429		P1	cancer	Hepatocellular carcinoma	Level II	4×3×3cm
D6			P2	Paracancer	Paracancerous liver tissue
D7	RDgLiv0901A0432		P1	cancer	Hepatocellular carcinoma	Level II	7×4×4cm
D8			P2	Paracancer	Paracancerous liver tissue
D9	RDgLiv0901A0434		P1	cancer	Hepatocellular carcinoma	Level II	10×8×7cm
D10			P2	Paracancer	Paracancerous liver tissue
D11	RDgLiv0901A0437		P1	cancer	Hepatocellular carcinoma	Level II	15×14×12cm
D12			P2	Paracancer	Paracancerous liver tissue
D13	CDgLiv0812A0438		P1	cancer	Hepatocellular carcinoma	Level II	diameter2cm
D14			P2	Paracancer	Paracancerous liver tissue
D15	RDgLiv0902A0448		P1	cancer	Hepatocellular carcinoma	Level II	13×11×8cm
D16			P2	Paracancer	Paracancerous liver tissue
E1	RDgLiv0902A0450		P1	cancer	Hepatocellular carcinoma	Level II	7×6×6cm
E2			P2	Paracancer	Paracancerous liver tissue
E3	RDgLiv0902A0455		P1	cancer	Hepatocellular carcinoma	Level II	3×2.5×2cm
E4			P2	Paracancer	Paracancerous liver tissue
E5	CDgLiv0903A0460		P2	Paracancer	Paracancerous liver tissue		9×8×7cm
E6			P1	cancer	Hepatocellular carcinoma	Level II
E7	RDgLiv0904A0466		P1	cancer	Hepatocellular carcinoma	Level II	11×11×10cm
E8			P2	Paracancer	Paracancerous liver tissue
E9	RDgLiv0904A0469		P1	cancer	Hepatocellular carcinoma	Level II	7×6×5cm
E10			P2	Paracancer	Paracancerous liver tissue
E11	RDgLiv0904A0470		P1	cancer	Hepatocellular carcinoma	Level II	6×6×5cm
E12			P2	Paracancer	Paracancerous liver tissue
E13	RDgLiv0904A0471		P1	cancer	Hepatocellular carcinoma	Level II	3×2.5×1.7cm
E14			P2	Paracancer	Paracancerous liver tissue
E15	RDgLiv0904A0472		P1	cancer	Hepatocellular carcinoma	Level II	3.5×3×2.5cm
E16			P2	Paracancer	Paracancerous liver tissue
F1	RDgLiv0904A0475		P1	cancer	Hepatocellular carcinoma	Level II	3×3×2cm
F2			P2	Paracancer	Paracancerous liver tissue
F3	RDgLiv0802A0478		P1	cancer	Hepatocellular carcinoma	Level II	0
F4			P2	Paracancer	Paracancerous liver tissue
F5	RDgLiv0904A0487		P1	cancer	Hepatocellular carcinoma	Level II	13×10×4cm
F6			P2	Paracancer	Paracancerous liver tissue
F7	RDgLiv0904A0488		P1	cancer	Hepatocellular carcinoma	Level II	4×4×3cm
F8			P2	Paracancer	Paracancerous liver tissue
F9	RDgLiv0904A0492		P1	cancer	Hepatocellular carcinoma	Level II	15×6×4cm
F10			P2	Paracancer	Paracancerous liver tissue
F11	RDgLiv0904A0494		P1	cancer	Hepatocellular carcinoma	Level II	4×3.5×2cm
F12			P2	Paracancer	Paracancerous liver tissue
F13	RDgLiv0905A0508		P1	cancer	Hepatocellular carcinoma	Level II	9×9×8.5cm
F14			P2	Paracancer	Paracancerous liver tissue
F15	RDgLiv0906A0523		P1	cancer	Hepatocellular carcinoma	Level II	3.5×3.5×3cm
F16			P2	Paracancer	Paracancerous liver tissue
G1	RDgLiv0906A0524		P1	cancer	Hepatocellular carcinoma	Level II	4×3.5×3cm
G2			P2	Paracancer	Paracancerous liver tissue
G3	RDgLiv0906A0526		P1	cancer	Hepatocellular carcinoma	Level II	>15×>15×>15cm
G4			P2	Paracancer	Paracancerous liver tissue
G5	D19A0552		P1	cancer	Hepatocellular carcinoma	Level II	3×3×2.5cm
G6			P2	Paracancer	Paracancerous liver tissue
G7	D19A0563		P1	cancer	Hepatocellular carcinoma	Level II	5.5×4.5×4.5cm
G8			P2	Paracancer	Paracancerous liver tissue
G9	D19A0564		P1	cancer	Hepatocellular carcinoma	Level II	22×13×10cm
G10			P2	Paracancer	Paracancerous liver tissue
G11	D19A0568		P1	cancer	Hepatocellular carcinoma	Level II	9.5×5.5×4cm
G12			P2	Paracancer	Paracancerous liver tissue
G13	NDgLiv0312A0004		P1	cancer	Hepatocellular carcinoma	LevelⅡ-Ⅲ	9.5×5×3cm
G14			P2	Paracancer	Paracancerous liver tissue
G15	CDgLiv0712A0297		P2	Paracancer	Paracancerous liver tissue		10×8×4cm
G16			P1	cancer	Hepatocellular carcinoma	LevelⅡ-Ⅲ
H1	RDgLiv0801A0304		P1	cancer	Hepatocellular carcinoma	LevelⅡ-Ⅲ	3×2.5×1cm
H2			P2	Paracancer	Paracancerous liver tissue
H3	CDgLiv0801A0316		P1	cancer	Hepatocellular carcinoma	LevelⅡ-Ⅲ	10×8×7cm
H4			P2	Paracancer	Paracancerous liver tissue
H5	RDgLiv0805A0354		P1	cancer	Hepatocellular carcinoma	LevelⅡ-Ⅲ	9×6×5cm
H6			P2	Paracancer	Paracancerous liver tissue
H7	RDgLiv0807A0378		P1	cancer	Hepatocellular carcinoma	LevelⅡ-Ⅲ	8×8×4cm
H8			P2	Paracancer	Paracancerous liver tissue
H9	RDgLiv0807A0379		P1	cancer	Hepatocellular carcinoma	LevelⅡ-Ⅲ	6×5×4.5cm
H10			P2	Paracancer	Paracancerous liver tissue
H11	RDgLiv0902A0452		P1	cancer	Hepatocellular carcinoma	LevelⅡ-Ⅲ	5×4×4cm
H12			P2	Paracancer	Paracancerous liver tissue
H13	RDgLiv0902A0458		P1	cancer	Hepatocellular carcinoma	LevelⅢ	4×3.5×2.5cm
H14			P2	Paracancer	Paracancerous liver tissue
H15	NDgLiv0409A0032		P2	Paracancer	Paracancerous liver tissue
H16			P1	cancer	Hepatocellular carcinoma	LevelⅢ	3×3×3.5cm
I1	CDgLiv0706A0218		P1	cancer	Hepatocellular carcinoma	LevelⅢ	5.5×3.4×5.2cm
I2			P2	Paracancer	Paracancerous liver tissue
I3	CDgLiv0710A0272		P1	cancer	Hepatocellular carcinoma	LevelⅢ	3×3×2cm
I4			P2	Paracancer	Paracancerous liver tissue
I5	RDgLiv0801A0307		P1	cancer	Hepatocellular carcinoma	LevelⅢ	3×2.8×2.5cm
I6			P2	Paracancer	Paracancerous liver tissue
I7	RDgLiv0802A0320		P1	cancer	Hepatocellular carcinoma	LevelⅢ	10×8×6.5cm
I8			P2	Paracancer	Paracancerous liver tissue
I9	CDgLiv0804A0352		P1	cancer	Hepatocellular carcinoma	LevelⅢ	2.5×2×1.8cm
I10			P2	Paracancer	Paracancerous liver tissue
I11	RDgLiv0806A0364		P1	cancer	Hepatocellular carcinoma	LevelⅢ	4×3×3cm
I12			P2	Paracancer	Paracancerous liver tissue
I13	RDgLiv0807A0377		P1	cancer	Hepatocellular carcinoma	LevelⅢ	13×12×9cm
I14			P2	Paracancer	Paracancerous liver tissue
I15	RDgLiv0808A0387		P1	cancer	Hepatocellular carcinoma	LevelⅢ	12×11×6cm
I16			P2	Paracancer	Paracancerous liver tissue
J1	RDgLiv0809A0395		P1	cancer	Hepatocellular carcinoma	LevelⅢ	6×4×3cm
J2			P2	Paracancer	Paracancerous liver tissue
J3	RDgLiv0902A0446		P1	cancer	Hepatocellular carcinoma	LevelⅢ	7×5×5cm
J4			P2	Paracancer	Paracancerous liver tissue
J5	CDgLiv0712A0299		P1	cancer	Hepatocellular carcinoma	LevelⅢ	16×7×7cm
J6			P2	Paracancer	Paracancerous liver tissue
