# Supplementary material for: Chronic stress–induced ANPEP drives liver cancer progression by increasing glutathione synthesis and inhibiting ferroptosis
Source: J Clin Invest. 2025 Dec 2;136(4):e195685. doi: 10.1172/JCI195685 (PMC12904706; doi:10.1172/JCI195685)
Supplement: Supporting data values [file jci-136-195685-s318.xlsx]

## Sheet: Figure1B
Total locomotion ( cm )		Distance in the center（%）		Time spend in the edge ( s )
Control	Stress	Control	Stress	Control	Stress
36787.8	30164.2	35.3092	25.9268	389.6	455.72
31193.5	32775.9	38.1323	24.4013	221.8	465
33531.2	24681.6	32.8887	27.3216	401.76	484.36
33978.2	25181.5	36.9602	28.2309	385.88	464.04
32575	31316.9	30.1093	25.1048	433.32	451.56
35213.3	26642.2	29.9689	23.5284	431.92	437.8
28918.7	30325.7	40.511	25.3912	324.8	507.96
33110.7	31940.5	31.9443	9.17458	335.2	590.4
29898.3	30207	33.5272	26.2271	426.72	476.6

## Sheet: Figure1C
Control	Stress
68.4795	702.772
123.297	613.414
60.9559	322.231
20.9761	137.233
65.9493	120.67
119.934	218.052
143.2	175.228
135.126	316.365
95.185	214.45
109.522	194.85

## Sheet: Figure1D
Days	control										Stress
1	78.341	84.122	91.37	60.246	47.667	63.437	108.354	116.396	56.882	44.354	49.914	125.225	82.892	77.801	54.5	157.053	56.261	76.763	79.355	60.367
4	83.97	74.63	85.56	74.47	47.8	104.77	90.3	152.28	72.14	77.54	99.95	110.7	366.28	108.19	83.91	224.42	119.44	218.85	143.99	119.72
7	108.76	61.51	56.51	95.44	70.89	148.78	104.21	190.12	115.41	93.2	190.95	181.89	394.65	190.98	188.36	324.2	371.23	257.39	234.82	204.47
10	142.7	75.06	137.9	110.47	106.95	183.2	160.37	200.67	111.31	137.62	304.55	486.44	687.11	245.4	288.15	334.77	450.13	489.51	515.09	302.35
13	148.82	79.49	157.45	174.49	110.38	270.03	199.77	210.43	112.44	185.13	411.93	556.63	756.93	285	297.51	421.81	593.03	648.9	586.99	371.84
16	190.534	87.7844	183.672	207.227	119.851	311.297	255.081	285.736	158.432	235.538	548.207	769.342	856.874	331.709	478.776	478.83	913.385	916.551	749.455	580.815
19	222.436	105.501	248.138	217.318	133.761	372.294	287.187	448.726	164.648	255.103	881.373	1058.83	949.833	364.559	512.303	649.666	1036.19	1303.9	859.273	737.003
22	273.757	131.151	310.462	333.998	221.988	482.461	302.341	556.165	209.633	261.086	1163.96	1688.66	1195.36	612.633	588.7	710.633	1425.06	1631.79	1209.46	990.081

## Sheet: Figure1E
Control	Stress
3.17251	16.4333
10.172	29.8905
7.44053	24.7921
6.31986	27.7362
22.1232	27.6121

## Sheet: Figure1F
Control	Stress
3214000	7757000
1888000	7162000
1682000	4952000
709600	3674000

## Sheet: Figure2 B
	count	qvalue	GeneRatio
Lipid metabolism	32	0.668662	6.9732
Global and overview maps	16	0.831767	3.96601
Carbohydrate metabolism	12	0.823961	3.4866
Xenobiotics biodegradation and metabolism	12	0.839159	4.72144
Nucleotide metabolism	12	0.822998	9.91501
Glycan biosynthesis and metabolism	7	0.670276	4.24929
Amino acid metabolism	7	0.71021	5.66572
Metabolism of cofactors and vitamins	5	0.712686	6.61001
Energy metabolism	5	0.6271	5.66572
Metabolism of other amino acids	4	0.809307	4.72144

## Sheet: Figure2 C
Name	Log10(read count)	log2 (Flod change)	—log10( Qvalue )
Anpep	2.88271	1.55922	2.43599
Nos2	2.25847	2.70144	1.27655
Ass1	2.63649	1.31204	0.846666
Hmgcll1	2.01338	1.1883	1.59436
Rimklb	1.78017	1.77547	3.08272
Acnat1	1.67459	1.40584	2.42933
Aox3	0.419956	2.98227	0.967556
Dpys	0.222716	2.691	0.472235
Otc	-0.31876	4.58517	0.810414
Nat8f6	0.10721	3.54189	0.646807

## Sheet: Figure2 D
H22					Hep1-6					Huh7				HepG2
Control	1.2303	0.962346	0.635894	1.17146	0.501575	0.448723	1.05379	1.14747	1.84844	Vehicle	0.917004	1.09051	1.00376	1.13288	0.882703	1.00779
Stress	2.35684	1.83614	2.85725	1.75025	3.8202	5.87508	2.13623	4.60254	6.55013	DEX	2.07772	2.40327	2.2405	3.04196	3.02095	3.03145

## Sheet: Figure3 A
Adjacent HCC	HCC	Diameter＜6cm	Diameter≥6cm	Ⅰ≤Grade≤Ⅱ	Ⅱ＜Grade≤Ⅲ
69.1628	22.3577	42.6804	76.827	8.1069	77.3945
28.6781	41.0809	28.9015	51.2372	16.7934	85.8049
17.5858	54.8247	8.1069	54.1386	22.3577	66.0327
33.6231	49.3891	16.7934	57.768	41.0809	54.6353
50.6652	61.7972	6.32464	73.5727	6.32464	63.6224
31.1639	70.7694	49.3891	60.5785	54.8247	84.2317
53.6961	65.8755	19.8322	81.1579	49.3891	80.837
29.0707	76.9153	70.7694	75.8681	61.7972	84.8979
68.9507	68.6605	60.6631	68.6605	70.7694	28.9015
48.8541	49.7729	61.7972	74.1497	65.8755	70.7304
40.4511	60.6631	65.8755	52.4776	76.9153	80.2206
55.0324	53.2113	52.012	62.5474	68.6605	73.1686
42.0624	69.339	78.102	85.8049	49.7729	75.6507
66.9981	63.1515	47.5704	66.0327	60.6631	75.8681
39.4015	47.9217	29.5801	80.2206	53.2113	74.1497
42.8814	31.4375	80.837	45.6617	69.339	51.2372
45.5479	19.8322	75.6507	77.3945	63.1515
48.3428	52.012	12.3081	31.4375	47.9217
63.5655	34.8791	57.5145	33.1702	31.4375
24.2562	62.5474	88.2493	54.6353	12.3081
26.3158	54.1386	22.3577	53.2113	19.8322
31.003	61.1719	26.1909	63.6224	52.012
37.4276	60.5785	72.9939	34.8791	34.8791
44.1905	26.1909	33.0508	53.4791	62.5474
47.3149	52.4776	56.4318	15.5344	54.1386
38.3483	53.4791	14.0846	63.1515	61.1719
46.6883	45.4165	84.8979	76.9153	60.5785
29.6666	72.9939	70.7304	49.7729	26.1909
30.7544	57.5145	54.8247	45.4165	52.4776
66.2757	33.0508	69.339	84.2317	53.4791
59.07	50.1061	73.1686		45.4165
31.5891	81.1579	47.9217		72.9939
21.9889	78.102	41.0809		57.5145
56.0775	57.768	61.1719		33.0508
57.7245	47.5704			50.1061
33.6083	33.1702			81.1579
67.6527	88.2493			78.102
59.6248	29.5801			57.768
45.6477	73.5727			47.5704
50.7739	56.4318			33.1702
65.3087	42.6804			88.2493
25.9368	76.827			29.5801
75.497	45.6617			73.5727
53.7792	77.3945			56.4318
56.1258	85.8049			42.6804
37.5991	14.0846			76.827
66.6327	66.0327			45.6617
16.8872	54.6353
68.8143	63.6224
67.4982	84.2317
75.0811	80.837
75.438	84.8979
43.5482	28.9015
69.5519	70.7304
60.1387	80.2206
61.881	73.1686
73.5213	75.6507
76.7311	75.8681
27.8135	74.1497
29.8578	51.2372

## Sheet: Figure3 B
Days	Vector										ANPEP
1	46.17	70.98	29.04	69.92	47.41	49.87	37.39	45.62	57.87	73.73	30.54	63.6	62.97	65.96	36.14	43.65	51.02	74.16	66.69	74.36
4	50.57	72.62	43.63	73.82	48.04	48.18	50.23	33.87	64.13	81.23	72.32	83.1	59.84	84.14	38.47	43.28	56.32	41.62	59.31	97.53
7	52.27	45.43	42.03	58.53	43.07	84	82.2	108.63	57.79	71.38	99.95	79.86	65.21	92.07	57.92	67.59	77.07	68.15	106.94	98.49
10	66.67	111.74	97.78	81.86	89.12	64.64	101.14	76.98	110.65	79.19	161.04	106.19	94.97	156.86	101.81	89.73	81.16	89.08	100.6	131.48
13	100.56	58.25	83.03	70.68	106.95	144.38	122.54	159.97	111.31	120.85	194.5	159.61	280.31	240.32	251.49	300.68	146.33	95.18	125.07	274.09
15	288.33	232.21	76.56	63.35	81.61	77.44	85.6	142.65	289.19	145.65	233.6	193.97	329.96	285	297.51	352.41	178.91	119.81	154.8	356.37
17	335.55	273.64	96.55	81.3	102.55	97.69	107.27	172.47	352.41	178.91	271.26	227.43	377.17	437.4	144.42	389.77	203.33	138.49	177.37	419.67
19	407.25	336.34	129.18	110.19	136.08	130.2	141.73	219.76	389.77	203.33	334.37	283.5	455.4	567.68	186.34	469.3	255.58	179.3	225.52	543.83
21	521.31	437.65	184.4	160.27	193.07	185.63	200.25	296.96	469.3	255.58	420.21	360.67	560.24	790.64	245.39	575.9	327.94	236.9	292.77	708.5
23	659.13	831.74	260.93	518.03	231.6	201.94	251.3	210.53	575.9	327.94	517.9	511.06	845.92	779.21	264.64	606.18	447.15	272.54	448.38	1034.37
25	489.64	386.58	793.7	1047.76	499.7	927.22	295.95	302.27	884.7	472.34	678.38	472.34	771.58	1141.86	893.02	944.77	553.65	856.31	802.1	763.6

[truncated: 92 more sheets: Figure3 C, Figure3 D, Figure3 E, Figure3 F, Figure3 G, Figure3 H, Figure3 I, Figure4 A, Figure4 C, Figure4 E, Figure4 G, Figure4 I, Figure4 J, Figure5 A, Figure5 B, Figure5 C, Figure5 D, Figure5 E, Figure5 F, Figure5 G …]
